# Supplementary material for: MBNL overexpression rescues cardiac phenotypes in a myotonic dystrophy type 1 heart mouse model
Source: J Clin Invest. 2025 Feb 11;135(7):e186416. doi: 10.1172/JCI186416 (PMC11957708; doi:10.1172/JCI186416)
Supplement: Supplemental data set 1 [file jci-135-186416-s092.xlsx]

## Sheet: No dox vs On dox_SE.MATS.JC
	full_name	PASS	location	GeneID	geneSymbol	strand	exonStart_0base	exonEnd	upstreamES	upstreamEE	downstreamES	downstreamEE	IJC_SAMPLE_1	SJC_SAMPLE_1	IJC_SAMPLE_2	SJC_SAMPLE_2	IncFormLen	SkipFormLen	PValue	FDR	IncLevel1	IncLevel2	IncLevelDifference
1	ubiquitously transcribed tetratricopeptide repeat containing, Y-linked	FALSE	chrY:1096860-1102891	ENSMUSG00000068457.14	Uty	-	1099581	1099752	1096860	1098573	1102764	1102891	312,317,0	2,3,0	258,318,0	6,6,0	300	150	1	1	0.987,0.981,NA	0.956,0.964,NA	0.024
2	ubiquitously transcribed tetratricopeptide repeat containing, Y-linked	FALSE	chrY:1131035-1137732	ENSMUSG00000068457.14	Uty	-	1134871	1134986	1131035	1131223	1137657	1137732	114,109,0	0,0,0	168,163,0	10,2,0	265	150	1	1	1.0,1.0,NA	0.905,0.979,NA	0.058
3	ubiquitously transcribed tetratricopeptide repeat containing, Y-linked	FALSE	chrY:1134871-1137732	ENSMUSG00000068457.14	Uty	-	1136847	1136996	1134871	1134986	1137657	1137732	285,419,0	0,0,0	336,470,0	2,0,0	299	150	1	1	1.0,1.0,NA	0.988,1.0,NA	0.006
4	ubiquitously transcribed tetratricopeptide repeat containing, Y-linked	FALSE	chrY:1134871-1137871	ENSMUSG00000068457.14	Uty	-	1136847	1136996	1134871	1134986	1137806	1137871	149,169,0	0,1,0	170,208,0	0,0,0	299	150	1	1	1.0,0.988,NA	1.0,1.0,NA	-0.006
5	ubiquitously transcribed tetratricopeptide repeat containing, Y-linked	FALSE	chrY:1134871-1137871	ENSMUSG00000068457.14	Uty	-	1137657	1137732	1134871	1134986	1137806	1137871	54,92,0	0,1,0	62,82,1	0,0,0	225	150	1	1	1.0,0.984,NA	1.0,1.0,1.0	-0.008
6	ubiquitously transcribed tetratricopeptide repeat containing, Y-linked	FALSE	chrY:1136847-1137871	ENSMUSG00000068457.14	Uty	-	1137657	1137732	1136847	1136996	1137806	1137871	192,351,0	2,9,0	226,344,1	0,0,0	225	150	1	1	0.985,0.963,NA	1.0,1.0,1.0	-0.026
7	ubiquitously transcribed tetratricopeptide repeat containing, Y-linked	FALSE	chrY:1154154-1168185	ENSMUSG00000068457.14	Uty	-	1157906	1158634	1154154	1154284	1168089	1168185	221,240,1	0,7,0	253,305,0	0,0,0	300	150	1	1	1.0,0.945,1.0	1.0,1.0,NA	-0.018
8	ubiquitously transcribed tetratricopeptide repeat containing, Y-linked	FALSE	chrY:1168089-1170184	ENSMUSG00000068457.14	Uty	-	1169122	1169257	1168089	1168185	1169964	1170184	140,165,0	5,5,0	163,182,0	11,15,0	285	150	1	1	0.936,0.946,NA	0.886,0.865,NA	0.066
9	ubiquitously transcribed tetratricopeptide repeat containing, Y-linked	FALSE	chrY:1174727-1186808	ENSMUSG00000068457.14	Uty	-	1176490	1176584	1174727	1174854	1186773	1186808	226,288,0	0,0,0	272,239,0	1,0,0	244	150	1	1	1.0,1.0,NA	0.994,1.0,NA	0.003
10	ubiquitously transcribed tetratricopeptide repeat containing, Y-linked	FALSE	chrY:1199454-1239819	ENSMUSG00000068457.14	Uty	-	1224496	1224546	1199454	1199513	1239710	1239819	105,149,4	0,0,0	157,158,2	1,0,0	200	150	1	1	1.0,1.0,1.0	0.992,1.0,1.0	0.003
11	eukaryotic translation initiation factor 2, subunit 3, structural gene Y-linked	FALSE	chrY:1012047-1014792	ENSMUSG00000069049.11	Eif2s3y	+	1013378	1013473	1012047	1012169	1014633	1014792	893,928,7	5,18,0	1403,1535,8	9,6,0	245	150	0.0374046	0.281095	0.991,0.969,1.0	0.99,0.994,1.0	-0.008
12	eukaryotic translation initiation factor 2, subunit 3, structural gene Y-linked	FALSE	chrY:1014633-1016684	ENSMUSG00000069049.11	Eif2s3y	+	1016056	1016191	1014633	1014792	1016589	1016684	1117,1324,6	0,0,0	1956,2081,7	0,2,0	285	150	1	1	1.0,1.0,1.0	1.0,0.998,1.0	0.001
13	eukaryotic translation initiation factor 2, subunit 3, structural gene Y-linked	FALSE	chrY:1016056-1017508	ENSMUSG00000069049.11	Eif2s3y	+	1016589	1016684	1016056	1016191	1017363	1017508	951,1125,7	0,2,0	1589,1610,9	0,0,0	245	150	1	1	1.0,0.997,1.0	1.0,1.0,1.0	-0.001
14	eukaryotic translation initiation factor 2, subunit 3, structural gene Y-linked	FALSE	chrY:1017363-1023474	ENSMUSG00000069049.11	Eif2s3y	+	1019985	1020155	1017363	1017508	1023301	1023474	1354,1645,3	0,0,0	1904,2070,4	0,2,0	300	150	1	1	1.0,1.0,1.0	1.0,0.998,1.0	0.001
15	eukaryotic translation initiation factor 2, subunit 3, structural gene Y-linked	FALSE	chrY:1017363-1028594	ENSMUSG00000069049.11	Eif2s3y	+	1019985	1020155	1017363	1017508	1028187	1028594	582,845,0	5,4,0	947,965,1	8,0,0	300	150	1	1	0.983,0.991,NA	0.983,1.0,1.0	-0.007
16	eukaryotic translation initiation factor 2, subunit 3, structural gene Y-linked	FALSE	chrY:1017363-1028594	ENSMUSG00000069049.11	Eif2s3y	+	1023301	1023474	1017363	1017508	1028187	1028594	773,627,2	5,4,0	979,936,2	8,0,0	300	150	1	1	0.987,0.987,1.0	0.984,1.0,1.0	-0.003
17	eukaryotic translation initiation factor 2, subunit 3, structural gene Y-linked	FALSE	chrY:1019985-1028594	ENSMUSG00000069049.11	Eif2s3y	+	1023301	1023474	1019985	1020155	1028187	1028594	1545,1427,5	0,0,0	1936,2041,5	0,2,0	300	150	1	1	1.0,1.0,1.0	1.0,0.998,1.0	0.001
18	lysine demethylase 5D	FALSE	chrY:897787-899550	ENSMUSG00000056673.14	Kdm5d	+	898549	898627	897787	898115	899427	899550	59,111,1	0,0,0	88,100,0	0,5,0	228	150	1	1	1.0,1.0,1.0	1.0,0.929,NA	0.035
19	lysine demethylase 5D	FALSE	chrY:900478-910849	ENSMUSG00000056673.14	Kdm5d	+	910447	910586	900478	900613	910685	910849	151,185,0	2,0,0	246,299,3	0,0,0	289	150	1	1	0.975,1.0,NA	1.0,1.0,1.0	-0.012
20	holocytochrome c synthetase	FALSE	chrX:169315601-169317147	ENSMUSG00000031352.10	Hccs	-	169316545	169316694	169315601	169315721	169316995	169317147	1295,1571,996	0,0,0	1750,1755,1164	0,1,0	299	150	1	1	1.0,1.0,1.0	1.0,0.999,1.0	0
21	MSL complex subunit 3	FALSE	chrX:168669489-168671243	ENSMUSG00000031358.17	Msl3	-	168670219	168670311	168669489	168669615	168671142	168671243	513,616,459	0,1,0	855,857,592	0,1,0	242	150	1	1	1.0,0.997,1.0	1.0,0.998,1.0	0
22	MSL complex subunit 3	FALSE	chrX:168671794-168673898	ENSMUSG00000031358.17	Msl3	-	168672262	168672345	168671794	168671890	168673727	168673898	313,357,276	152,255,164	434,321,311	402,449,303	233	150	1.86451e-06	6.50992e-05	0.57,0.474,0.52	0.41,0.315,0.398	0.147
23	phosphoribosyl pyrophosphate synthetase 2	FALSE	chrX:167346321-167352309	ENSMUSG00000025742.5	Prps2	-	167350514	167350674	167346321	167348998	167352135	167352309	247,289,208	2,0,0	193,273,220	0,0,0	300	150	1	1	0.984,1.0,1.0	1.0,1.0,1.0	-0.005
24	toll-like receptor 8	FALSE	chrX:167242695-167264286	ENSMUSG00000040522.5	Tlr8	-	167263748	167263890	167242695	167245849	167264151	167264286	12,2,1	2,2,2	0,3,12	2,4,3	292	150	0.481324	1	0.755,0.339,0.204	0.0,0.278,0.673	0.116
25	motile sperm domain containing 2	FALSE	chrX:164948066-164956517	ENSMUSG00000061778.10	Mospd2	-	164951850	164951975	164948066	164948243	164956478	164956517	151,245,169	0,1,0	275,271,183	0,0,0	275	150	1	1	1.0,0.993,1.0	1.0,1.0,1.0	-0.002
26	phosphatidylinositol glycan anchor biosynthesis, class A	FALSE	chrX:164427931-164429017	ENSMUSG00000031381.16	Piga	+	164428539	164428672	164427931	164428064	164428810	164429017	39,36,20	0,0,0	40,34,48	0,2,0	283	150	1	1	1.0,1.0,1.0	1.0,0.9,1.0	0.033
27	pirin	FALSE	chrX:164269430-164280221	ENSMUSG00000031379.13	Pir	+	164271602	164271731	164269430	164269677	164280128	164280221	109,194,99	1,10,6	149,238,147	7,7,1	279	150	0.281114	1	0.983,0.913,0.899	0.92,0.948,0.988	-0.02
28	pirin	FALSE	chrX:164330014-164358230	ENSMUSG00000031379.13	Pir	+	164342473	164342518	164330014	164330099	164358147	164358230	99,169,84	17,27,17	116,139,115	22,17,21	195	150	0.752229	1	0.818,0.828,0.792	0.802,0.863,0.808	-0.012
29	pirin	FALSE	chrX:164342473-164369112	ENSMUSG00000031379.13	Pir	+	164358147	164358230	164342473	164342518	164369045	164369112	145,199,120	0,5,0	160,226,127	0,2,0	233	150	0.80319	1	1.0,0.962,1.0	1.0,0.986,1.0	-0.008
30	pirin	FALSE	chrX:164358147-164373011	ENSMUSG00000031379.13	Pir	+	164369045	164369112	164358147	164358230	164372452	164373011	147,217,112	0,0,1	170,238,141	0,0,0	217	150	1	1	1.0,1.0,0.987	1.0,1.0,1.0	-0.004
31	cytidine 5'-triphosphate synthase 2	FALSE	chrX:162901237-162910179	ENSMUSG00000031360.14	Ctps2	+	162903433	162903638	162901237	162901394	162910008	162910179	62,42,45	0,0,0	95,121,79	0,8,0	300	150	0.0286748	0.228132	1.0,1.0,1.0	1.0,0.883,1.0	0.039
32	cytidine 5'-triphosphate synthase 2	FALSE	chrX:162901631-162910179	ENSMUSG00000031360.14	Ctps2	+	162903433	162903638	162901631	162901747	162910008	162910179	86,66,67	2,1,3	117,165,107	15,2,8	300	150	0.0135396	0.125191	0.956,0.971,0.918	0.796,0.976,0.87	0.068
33	cytidine 5'-triphosphate synthase 2	FALSE	chrX:162910008-162921315	ENSMUSG00000031360.14	Ctps2	+	162913207	162913308	162910008	162910179	162921198	162921315	101,115,90	0,0,0	184,103,96	0,0,1	251	150	1	1	1.0,1.0,1.0	1.0,1.0,0.983	0.006
34	cytidine 5'-triphosphate synthase 2	FALSE	chrX:162921449-162927556	ENSMUSG00000031360.14	Ctps2	+	162922389	162922470	162921449	162921533	162927404	162927556	94,105,98	0,0,0	127,156,129	2,0,0	231	150	1	1	1.0,1.0,1.0	0.976,1.0,1.0	0.008
35	cytidine 5'-triphosphate synthase 2	FALSE	chrX:162996704-163011206	ENSMUSG00000031360.14	Ctps2	+	163000061	163000158	162996704	162996760	163011061	163011206	116,186,95	0,1,0	227,220,167	0,0,0	247	150	1	1	1.0,0.991,1.0	1.0,1.0,1.0	-0.003
36	synapse associated protein 1	FALSE	chrX:162857056-162872654	ENSMUSG00000031357.3	Syap1	-	162859298	162859446	162857056	162858008	162872514	162872654	500,576,323	7,11,8	671,739,574	4,5,6	298	150	0.00517503	0.0579817	0.973,0.963,0.953	0.988,0.987,0.98	-0.022
37	synapse associated protein 1	FALSE	chrX:162859298-162872654	ENSMUSG00000031357.3	Syap1	-	162859872	162859931	162859298	162859446	162872514	162872654	159,163,120	0,1,0	259,258,249	0,0,0	209	150	1	1	1.0,0.992,1.0	1.0,1.0,1.0	-0.003
38	synapse associated protein 1	FALSE	chrX:162857056-162872654	ENSMUSG00000031357.3	Syap1	-	162863059	162863208	162857056	162858008	162872514	162872654	388,432,417	7,11,8	639,599,544	4,5,6	299	150	0.00457416	0.0524081	0.965,0.952,0.963	0.988,0.984,0.978	-0.023
39	synapse associated protein 1	FALSE	chrX:162859872-162872654	ENSMUSG00000031357.3	Syap1	-	162863059	162863208	162859872	162859931	162872514	162872654	852,963,809	4,5,4	1404,1340,1182	1,0,2	299	150	1	1	0.991,0.99,0.99	0.999,1.0,0.997	-0.008
40	synapse associated protein 1	FALSE	chrX:162857056-162878404	ENSMUSG00000031357.3	Syap1	-	162872514	162872654	162857056	162858008	162878330	162878404	387,382,281	0,0,0	576,485,494	1,0,0	290	150	1	1	1.0,1.0,1.0	0.997,1.0,1.0	0.001
41	taxilin gamma	FALSE	chrX:162786616-162790806	ENSMUSG00000038344.14	Txlng	-	162787558	162787678	162786616	162786691	162790611	162790806	112,103,68	0,0,0	166,139,151	0,0,3	270	150	1	1	1.0,1.0,1.0	1.0,1.0,0.965	0.012
42	taxilin gamma	FALSE	chrX:162797639-162811388	ENSMUSG00000038344.14	Txlng	-	162807484	162807576	162797639	162797810	162811291	162811388	81,98,64	0,1,0	126,191,159	0,0,0	242	150	1	1	1.0,0.984,1.0	1.0,1.0,1.0	-0.005
43	taxilin gamma	FALSE	chrX:162797639-162829454	ENSMUSG00000038344.14	Txlng	-	162811291	162811595	162797639	162797810	162829238	162829454	52,37,25	0,0,0	86,180,56	0,2,2	300	150	0.482875	1	1.0,1.0,1.0	1.0,0.978,0.933	0.03
44	RALBP1 associated Eps domain containing protein 2	FALSE	chrX:162471794-162514351	ENSMUSG00000040855.15	Reps2	-	162512678	162512732	162471794	162471856	162514278	162514351	2,9,3	11,9,2	6,0,1	6,10,4	204	150	0.199628	0.987063	0.118,0.424,0.524	0.424,0.0,0.155	0.162
45	NHS actin remodeling regulator	FALSE	chrX:161847021-161871602	ENSMUSG00000059493.13	Nhs	-	161849474	161849537	161847021	161847214	161871468	161871602	0,4,0	2,3,0	0,4,2	3,6,0	213	150	1	1	0.0,0.484,NA	0.0,0.319,1.0	-0.198
46	adhesion G protein-coupled receptor G2	FALSE	chrX:160390689-160438313	ENSMUSG00000031298.15	Adgrg2	+	160430349	160430394	160390689	160390749	160438194	160438313	9,18,0	0,0,0	0,5,7	0,4,0	195	150	1	1	1.0,1.0,NA	NA,0.49,1.0	0.255
47	adhesion G protein-coupled receptor G2	FALSE	chrX:160430349-160438313	ENSMUSG00000031298.15	Adgrg2	+	160434772	160434902	160430349	160430394	160438194	160438313	0,0,1	5,18,0	0,6,3	0,5,7	280	150	1	1	0.0,0.0,1.0	NA,0.391,0.187	0.044
48	adhesion G protein-coupled receptor G2	FALSE	chrX:160438194-160461381	ENSMUSG00000031298.15	Adgrg2	+	160456004	160456037	160438194	160438313	160461342	160461381	2,25,0	6,0,4	3,4,0	2,3,8	183	150	0.46427	1	0.215,1.0,0.0	0.551,0.522,0.0	0.047
49	adhesion G protein-coupled receptor G2	FALSE	chrX:160456004-160461381	ENSMUSG00000031298.15	Adgrg2	+	160458834	160458873	160456004	160456037	160461342	160461381	6,0,0	0,15,0	2,3,3	3,0,0	189	150	1	1	1.0,0.0,NA	0.346,1.0,1.0	-0.282
50	adhesion G protein-coupled receptor G2	FALSE	chrX:160456004-160461381	ENSMUSG00000031298.15	Adgrg2	+	160458834	160458882	160456004	160456037	160461342	160461381	7,3,0	0,15,0	0,5,2	3,0,0	198	150	1	1	1.0,0.132,NA	0.0,1.0,1.0	-0.101
51	adhesion G protein-coupled receptor G2	FALSE	chrX:160461342-160465631	ENSMUSG00000031298.15	Adgrg2	+	160463327	160463369	160461342	160461381	160465577	160465631	7,1,2	0,17,2	0,4,8	4,1,1	192	150	0.64862	1	1.0,0.044,0.439	0.0,0.758,0.862	-0.046
52	adhesion G protein-coupled receptor G2	FALSE	chrX:160491397-160498070	ENSMUSG00000031298.15	Adgrg2	+	160492599	160492752	160491397	160491499	160496304	160498070	8,7,2	2,5,0	10,18,4	4,5,1	300	150	0.88811	1	0.667,0.412,1.0	0.556,0.643,0.667	0.071
53	SH3-domain kinase binding protein 1	FALSE	chrX:159816576-159828579	ENSMUSG00000040990.17	Sh3kbp1	+	159817241	159817298	159816576	159816706	159828373	159828579	0,3,0	39,35,25	0,0,0	23,34,19	207	150	1	1	0.0,0.058,0.0	0.0,0.0,0.0	0.019
54	SH3-domain kinase binding protein 1	FALSE	chrX:159817241-159828579	ENSMUSG00000040990.17	Sh3kbp1	+	159824474	159824549	159817241	159817298	159828373	159828579	0,0,0	0,3,0	5,0,0	0,0,0	225	150	1	1	NA,0.0,NA	1.0,NA,NA	-1
55	SH3-domain kinase binding protein 1	FALSE	chrX:159816576-159865400	ENSMUSG00000040990.17	Sh3kbp1	+	159828373	159828579	159816576	159816706	159865324	159865400	70,67,54	0,0,0	87,69,57	0,1,0	300	150	1	1	1.0,1.0,1.0	1.0,0.972,1.0	0.009
56	SH3-domain kinase binding protein 1	FALSE	chrX:159865324-159901783	ENSMUSG00000040990.17	Sh3kbp1	+	159878121	159878216	159865324	159865400	159901675	159901783	61,57,70	0,0,0	103,98,124	0,2,0	245	150	1	1	1.0,1.0,1.0	1.0,0.968,1.0	0.011
57	SH3-domain kinase binding protein 1	FALSE	chrX:159913988-159919917	ENSMUSG00000040990.17	Sh3kbp1	+	159917235	159917316	159913988	159914040	159919757	159919917	37,53,30	0,0,0	109,131,87	0,0,2	231	150	1	1	1.0,1.0,1.0	1.0,1.0,0.966	0.011
58	SH3-domain kinase binding protein 1	FALSE	chrX:159943196-159961893	ENSMUSG00000040990.17	Sh3kbp1	+	159958212	159958322	159943196	159943282	159961764	159961893	1486,1540,885	0,0,0	3138,3174,2267	0,6,1	260	150	1	1	1.0,1.0,1.0	1.0,0.997,0.999	0.001
59	SH3-domain kinase binding protein 1	FALSE	chrX:159943196-159966482	ENSMUSG00000040990.17	Sh3kbp1	+	159958212	159958322	159943196	159943282	159966213	159966482	1050,1095,654	2,0,7	1969,1995,1464	0,13,3	260	150	1	1	0.997,1.0,0.982	1.0,0.989,0.996	-0.002
60	SH3-domain kinase binding protein 1	FALSE	chrX:159943196-159966482	ENSMUSG00000040990.17	Sh3kbp1	+	159961764	159961893	159943196	159943282	159966213	159966482	433,540,262	2,0,7	1057,1212,721	0,13,3	279	150	0.761882	1	0.991,1.0,0.953	1.0,0.98,0.992	-0.009
61	SH3-domain kinase binding protein 1	FALSE	chrX:159958212-159966482	ENSMUSG00000040990.17	Sh3kbp1	+	159961764	159961893	159958212	159958322	159966213	159966482	1257,1350,716	390,381,230	2726,2921,1982	537,548,480	279	150	5.19935e-05	0.00122652	0.634,0.656,0.626	0.732,0.741,0.689	-0.082
62	MAP7 domain containing 2	FALSE	chrX:159459377-159462224	ENSMUSG00000041020.14	Map7d2	+	159460266	159460365	159459377	159459483	159462113	159462224	0,0,0	5,7,17	3,0,0	13,22,18	249	150	0.836769	1	0.0,0.0,0.0	0.122,0.0,0.0	-0.041
63	MAP7 domain containing 2	FALSE	chrX:159492897-159498583	ENSMUSG00000041020.14	Map7d2	+	159496034	159496309	159492897	159493084	159497583	159498583	5,11,17	0,1,0	8,11,21	0,0,0	300	150	1	1	1.0,0.846,1.0	1.0,1.0,1.0	-0.051
64	eukaryotic translation initiation factor 1A, X-linked	FALSE	chrX:159372177-159377562	ENSMUSG00000067194.6	Eif1ax	+	159376380	159376464	159372177	159372415	159377458	159377562	1376,1744,1155	3,2,4	2293,2655,1881	0,4,0	234	150	1	1	0.997,0.998,0.995	1.0,0.998,1.0	-0.003
65	connector enhancer of kinase suppressor of Ras 2	FALSE	chrX:157910116-157934708	ENSMUSG00000025658.16	Cnksr2	-	157919745	157919892	157910116	157910250	157934639	157934708	1,0,0	0,0,0	0,0,0	0,4,0	297	150	1	1	1.0,NA,NA	NA,0.0,NA	1
66	membrane-bound transcription factor peptidase, site 2	FALSE	chrX:157591353-157598650	ENSMUSG00000046873.18	Mbtps2	-	157593724	157593873	157591353	157591555	157598495	157598650	89,136,79	18,40,9	156,178,116	21,19,17	299	150	0.0477872	0.338138	0.713,0.63,0.815	0.788,0.825,0.774	-0.076
67	spermine synthase	FALSE	chrX:157461960-157470108	ENSMUSG00000071708.11	Sms	-	157465823	157465888	157461960	157462136	157469987	157470108	271,336,259	0,0,0	514,529,247	1,0,0	215	150	1	1	1.0,1.0,1.0	0.997,1.0,1.0	0.001
68	spermine synthase	FALSE	chrX:157465823-157470108	ENSMUSG00000071708.11	Sms	-	157466397	157466491	157465823	157465888	157469987	157470108	1085,1418,951	0,0,0	1910,1878,1195	1,0,0	244	150	1	1	1.0,1.0,1.0	0.999,1.0,1.0	0
69	acyl-CoA thioesterase 9	FALSE	chrX:155272971-155281694	ENSMUSG00000025287.15	Acot9	+	155273391	155273429	155272971	155273142	155281610	155281694	290,372,272	0,3,0	524,580,360	0,0,0	188	150	1	1	1.0,0.99,1.0	1.0,1.0,1.0	-0.003
70	acyl-CoA thioesterase 9	FALSE	chrX:155295162-155295768	ENSMUSG00000025287.15	Acot9	+	155295421	155295512	155295162	155295274	155295682	155295768	419,534,360	0,1,0	712,655,493	0,2,2	241	150	1	1	1.0,0.997,1.0	1.0,0.995,0.994	0.003
71	negative regulator of P-body association	FALSE	chrX:153725704-153728939	ENSMUSG00000086316.8	Nbdy	+	153726942	153727032	153725704	153725841	153728861	153728939	0,1,0	286,267,223	0,0,0	357,303,312	240	150	1	1	0.0,0.002,0.0	0.0,0.0,0.0	0.001
72	negative regulator of P-body association	FALSE	chrX:153725704-153741084	ENSMUSG00000086316.8	Nbdy	+	153728861	153728939	153725704	153725841	153741039	153741084	363,352,281	0,9,5	423,365,413	9,6,2	228	150	0.926519	1	1.0,0.963,0.974	0.969,0.976,0.993	0
73	potassium channel tetramerisation domain containing 12b	FALSE	chrX:153685153-153696280	ENSMUSG00000041633.14	Kctd12b	-	153695623	153695678	153685153	153689697	153696084	153696280	106,82,58	19,48,21	158,134,69	73,51,25	205	150	0.486019	1	0.803,0.556,0.669	0.613,0.658,0.669	0.029
74	lysine demethylase 5C	FALSE	chrX:152237632-152240196	ENSMUSG00000025332.14	Kdm5c	+	152239629	152239752	152237632	152237710	152240025	152240196	242,297,310	0,6,9	308,374,419	4,20,5	273	150	0.144588	0.780471	1.0,0.965,0.95	0.977,0.911,0.979	0.016
75	lysine demethylase 5C	FALSE	chrX:152270351-152271593	ENSMUSG00000025332.14	Kdm5c	+	152270693	152270831	152270351	152270531	152271011	152271593	387,379,429	0,6,15	482,615,395	35,20,24	288	150	1.49361e-06	5.35324e-05	1.0,0.971,0.937	0.878,0.941,0.896	0.064
76	lysine demethylase 5C	FALSE	chrX:152271011-152272274	ENSMUSG00000025332.14	Kdm5c	+	152271859	152271929	152271011	152271593	152272074	152272274	245,324,352	0,3,1	364,459,357	8,0,28	220	150	3.50379e-06	0.000113422	1.0,0.987,0.996	0.969,1.0,0.897	0.039
77	lysine demethylase 5C	FALSE	chrX:152271011-152272274	ENSMUSG00000025332.14	Kdm5c	+	152271859	152271938	152271011	152271593	152272074	152272274	170,216,237	0,3,1	260,271,234	8,0,28	229	150	1.18469e-06	4.3079e-05	1.0,0.979,0.994	0.955,1.0,0.846	0.057
78	structural maintenance of chromosomes 1A	FALSE	chrX:152059357-152061045	ENSMUSG00000041133.11	Smc1a	+	152059627	152059779	152059357	152059512	152060975	152061045	481,654,440	0,0,0	641,601,551	0,1,0	300	150	1	1	1.0,1.0,1.0	1.0,0.997,1.0	0.001
79	apurinic/apyrimidinic endonuclease 2	FALSE	chrX:150587042-150589844	ENSMUSG00000025269.16	Apex2	-	150587922	150588278	150587042	150587126	150589761	150589844	33,26,7	3,4,0	28,38,37	0,0,0	300	150	0.000489991	0.0081588	0.846,0.765,1.0	1.0,1.0,1.0	-0.13
80	leucine-rich repeats and calponin homology (CH) domain containing 2	FALSE	chrX:147492038-147503491	ENSMUSG00000031290.14	Lrch2	-	147496766	147496832	147492038	147492087	147503383	147503491	3,15,14	7,10,9	7,5,10	10,2,17	216	150	0.536796	1	0.229,0.51,0.519	0.327,0.635,0.29	0.002
81	angiomotin	FALSE	chrX:145476194-145497051	ENSMUSG00000041688.16	Amot	-	145480004	145480458	145476194	145476339	145496988	145497051	33,97,29	1,0,0	54,67,27	0,0,0	300	150	1	1	0.943,1.0,1.0	1.0,1.0,1.0	-0.019
82	AMMECR nuclear protein 1	FALSE	chrX:142857475-142878224	ENSMUSG00000042225.3	Ammecr1	-	142858880	142858971	142857475	142857572	142878109	142878224	66,117,77	0,0,0	171,157,101	2,0,0	241	150	1	1	1.0,1.0,1.0	0.982,1.0,1.0	0.006
83	transmembrane protein 164	FALSE	chrX:142681417-142752089	ENSMUSG00000047045.17	Tmem164	+	142682290	142682949	142681417	142681556	142752039	142752089	22,53,35	6,6,10	86,120,57	7,26,14	300	150	0.747469	1	0.647,0.815,0.636	0.86,0.698,0.671	-0.044
84	transmembrane protein 164	FALSE	chrX:142681417-142771033	ENSMUSG00000047045.17	Tmem164	+	142682290	142682949	142681417	142681556	142770966	142771033	6,1,14	0,2,0	43,46,9	2,5,6	300	150	0.0425344	0.309299	1.0,0.2,1.0	0.915,0.821,0.429	0.012
85	transmembrane protein 164	FALSE	chrX:142681405-142771033	ENSMUSG00000047045.17	Tmem164	+	142752039	142752089	142681405	142681556	142770966	142771033	18,19,19	0,2,0	27,49,34	2,5,6	200	150	0.00113059	0.0164596	1.0,0.877,1.0	0.91,0.88,0.81	0.092
86	transmembrane protein 164	FALSE	chrX:142682290-142771033	ENSMUSG00000047045.17	Tmem164	+	142752039	142752089	142682290	142682949	142770966	142771033	28,65,34	0,0,0	66,89,68	3,0,0	200	150	1	1	1.0,1.0,1.0	0.943,1.0,1.0	0.019
87	nuclear transport factor 2-like export factor 2	FALSE	chrX:142228176-142236928	ENSMUSG00000042271.13	Nxt2	+	142229523	142229610	142228176	142228381	142236783	142236928	100,164,76	0,3,0	198,208,164	0,0,1	237	150	1	1	1.0,0.972,1.0	1.0,1.0,0.99	-0.006
88	collagen, type IV, alpha 6	FALSE	chrX:141165402-141169750	ENSMUSG00000031273.16	Col4a6	-	141168593	141168880	141165402	141166978	141169558	141169750	31,27,31	0,0,0	21,47,28	1,0,0	300	150	1	1	1.0,1.0,1.0	0.913,1.0,1.0	0.029
89	nucleoporin 62 C-terminal like	FALSE	chrX:140025228-140027888	ENSMUSG00000072944.11	Nup62cl	-	140027567	140027702	140025228	140025340	140027838	140027888	0,4,0	0,0,0	1,0,0	2,0,0	285	150	1	1	NA,1.0,NA	0.208,NA,NA	0.792
90	RNA binding motif protein 41	FALSE	chrX:139954906-139993502	ENSMUSG00000031433.15	Rbm41	-	139968195	139968599	139954906	139955054	139993297	139993502	81,65,60	0,3,0	132,89,56	0,0,1	300	150	1	1	1.0,0.915,1.0	1.0,1.0,0.966	-0.017
91	RNA binding motif protein 41	FALSE	chrX:139968195-139993502	ENSMUSG00000031433.15	Rbm41	-	139991515	139991587	139968195	139968599	139993297	139993502	6,14,25	22,20,42	22,23,46	65,43,16	222	150	0.337953	1	0.156,0.321,0.287	0.186,0.265,0.66	-0.116
92	RNA binding motif protein 41	FALSE	chrX:139995111-139998542	ENSMUSG00000031433.15	Rbm41	-	139996664	139996746	139995111	139995228	139998499	139998542	0,0,1	4,18,5	7,7,8	32,29,11	232	150	1.72226e-05	0.00046206	0.0,0.0,0.115	0.124,0.135,0.32	-0.155
93	PWWP domain containing 3B	FALSE	chrX:139210738-139213238	ENSMUSG00000042515.13	Pwwp3b	+	139211358	139211435	139210738	139210806	139213090	139213238	0,0,0	0,0,2	6,3,0	3,2,4	227	150	1	1	NA,NA,0.0	0.569,0.498,0.0	-0.356
94	PWWP domain containing 3B	FALSE	chrX:139217165-139231414	ENSMUSG00000042515.13	Pwwp3b	+	139218147	139218308	139217165	139217214	139231285	139231414	16,15,18	2,2,0	59,37,19	2,3,2	300	150	0.738249	1	0.8,0.789,1.0	0.937,0.86,0.826	-0.011
95	solute carrier family 25, member 53	FALSE	chrX:137016248-137038300	ENSMUSG00000044348.14	Slc25a53	-	137027989	137028154	137016248	137016339	137038223	137038300	5,13,10	0,0,0	24,10,10	2,0,0	300	150	1	1	1.0,1.0,1.0	0.857,1.0,1.0	0.048
96	solute carrier family 25, member 53	FALSE	chrX:137016248-137038300	ENSMUSG00000044348.14	Slc25a53	-	137032350	137032500	137016248	137016339	137038223	137038300	4,8,4	0,0,0	2,8,3	2,0,0	300	150	0.56884	1	1.0,1.0,1.0	0.333,1.0,1.0	0.222
97	transcription elongation factor A (SII)-like 8	FALSE	chrX:136168983-136171705	ENSMUSG00000051579.10	Tceal8	-	136171419	136171521	136168983	136171049	136171635	136171705	0,2,2	132,214,104	0,4,0	510,450,341	252	150	1	1	0.0,0.006,0.011	0.0,0.005,0.0	0.004
98	armadillo repeat containing, X-linked 2	FALSE	chrX:134807261-134807725	ENSMUSG00000033436.13	Armcx2	-	134807453	134807513	134807261	134807327	134807620	134807725	55,76,46	0,2,0	48,81,35	1,0,2	210	150	0.816055	1	1.0,0.964,1.0	0.972,1.0,0.926	0.022
99	armadillo repeat containing, X-linked 2	FALSE	chrX:134807620-134808996	ENSMUSG00000033436.13	Armcx2	-	134808234	134808442	134807620	134807725	134808918	134808996	65,32,38	0,2,0	67,58,22	2,0,0	300	150	1	1	1.0,0.889,1.0	0.944,1.0,1.0	-0.018
100	armadillo repeat containing, X-linked 2	FALSE	chrX:134807453-134809221	ENSMUSG00000033436.13	Armcx2	-	134808234	134808499	134807453	134807725	134808918	134809221	56,44,30	0,2,0	65,57,25	2,0,0	300	150	1	1	1.0,0.917,1.0	0.942,1.0,1.0	-0.008
101	armadillo repeat containing, X-linked 1	FALSE	chrX:134717987-134718818	ENSMUSG00000033460.14	Armcx1	+	134718369	134718461	134717987	134718050	134718725	134718818	4,17,11	0,2,0	33,20,12	0,0,0	242	150	1	1	1.0,0.84,1.0	1.0,1.0,1.0	-0.053
102	armadillo repeat containing, X-linked 1	FALSE	chrX:134717987-134718992	ENSMUSG00000033460.14	Armcx1	+	134718369	134718461	134717987	134718050	134718919	134718992	0,2,4	13,5,4	6,4,6	12,21,6	242	150	0.244301	1	0.0,0.199,0.383	0.237,0.106,0.383	-0.048
103	armadillo repeat containing, X-linked 1	FALSE	chrX:134717962-134718992	ENSMUSG00000033460.14	Armcx1	+	134718725	134718818	134717962	134718050	134718919	134718992	6,21,9	13,5,4	28,27,13	12,21,6	243	150	0.861381	1	0.222,0.722,0.581	0.59,0.442,0.572	-0.026
104	armadillo repeat containing, X-linked 1	FALSE	chrX:134718369-134718992	ENSMUSG00000033460.14	Armcx1	+	134718725	134718818	134718369	134718461	134718919	134718992	10,34,16	0,0,0	53,46,22	0,3,3	243	150	0.0465791	0.331433	1.0,1.0,1.0	1.0,0.904,0.819	0.092
105	Bruton agammaglobulinemia tyrosine kinase	FALSE	chrX:134568904-134574087	ENSMUSG00000031264.13	Btk	-	134573208	134573307	134568904	134568973	134573916	134574087	11,17,20	1,0,0	16,8,17	0,0,0	249	150	1	1	0.869,1.0,1.0	1.0,1.0,1.0	-0.044
106	dystrophin related protein 2	FALSE	chrX:134423775-134428477	ENSMUSG00000000223.13	Drp2	+	134427056	134427177	134423775	134423953	134428313	134428477	4,0,0	0,0,2	2,4,0	4,0,0	271	150	1	1	1.0,NA,0.0	0.217,1.0,NA	-0.109
107	dystrophin related protein 2	FALSE	chrX:134428313-134431651	ENSMUSG00000000223.13	Drp2	+	134430474	134430631	134428313	134428477	134431530	134431651	4,2,0	0,0,0	4,6,0	0,2,0	300	150	1	1	1.0,1.0,NA	1.0,0.6,NA	0.2
108	centromere protein I	FALSE	chrX:134308083-134308847	ENSMUSG00000031262.12	Cenpi	+	134308565	134308633	134308083	134308228	134308726	134308847	0,2,0	0,0,0	23,18,1	0,0,1	218	150	1	1	NA,1.0,NA	1.0,1.0,0.408	0.197
109	TRM2 tRNA methyltransferase 2B	FALSE	chrX:134240976-134261647	ENSMUSG00000067369.12	Trmt2b	-	134243014	134243161	134240976	134241071	134261576	134261647	1102,1225,765	13,9,4	1098,1375,1014	7,7,2	297	150	0.129011	0.718388	0.977,0.986,0.99	0.988,0.99,0.996	-0.007
110	TRM2 tRNA methyltransferase 2B	FALSE	chrX:134261576-134263861	ENSMUSG00000067369.12	Trmt2b	-	134262784	134262884	134261576	134261647	134263726	134263861	1061,1131,630	0,0,0	887,1220,831	0,0,4	250	150	1	1	1.0,1.0,1.0	1.0,1.0,0.992	0.003
111	TRM2 tRNA methyltransferase 2B	FALSE	chrX:134262784-134266315	ENSMUSG00000067369.12	Trmt2b	-	134263726	134263861	134262784	134262884	134266260	134266315	986,1017,597	28,23,15	859,1009,749	48,39,13	285	150	0.0235154	0.195138	0.949,0.959,0.954	0.904,0.932,0.968	0.019
112	TRM2 tRNA methyltransferase 2B	FALSE	chrX:134263726-134267561	ENSMUSG00000067369.12	Trmt2b	-	134266260	134266315	134263726	134263861	134267330	134267561	537,651,360	0,13,0	667,605,540	1,7,0	205	150	0.866351	1	1.0,0.973,1.0	0.998,0.984,1.0	-0.003
113	TRM2 tRNA methyltransferase 2B	FALSE	chrX:134266260-134270585	ENSMUSG00000067369.12	Trmt2b	-	134267330	134267561	134266260	134266315	134270509	134270585	401,531,264	0,2,0	530,505,404	0,0,0	300	150	1	1	1.0,0.993,1.0	1.0,1.0,1.0	-0.002
114	TRM2 tRNA methyltransferase 2B	FALSE	chrX:134266260-134276982	ENSMUSG00000067369.12	Trmt2b	-	134267330	134267561	134266260	134266315	134276845	134276982	758,1027,572	0,4,0	1093,1084,780	12,4,2	300	150	0.868226	1	1.0,0.992,1.0	0.979,0.993,0.995	0.008
115	TRM2 tRNA methyltransferase 2B	FALSE	chrX:134266260-134276920	ENSMUSG00000067369.12	Trmt2b	-	134270509	134270585	134266260	134266315	134276845	134276920	0,3,4	0,4,0	6,10,0	12,4,2	226	150	1	1	NA,0.332,1.0	0.249,0.624,0.0	0.375
116	TRM2 tRNA methyltransferase 2B	FALSE	chrX:134267330-134276920	ENSMUSG00000067369.12	Trmt2b	-	134270509	134270585	134267330	134267561	134276845	134276920	7,9,14	364,504,319	15,24,3	572,593,379	226	150	0.79115	1	0.013,0.012,0.028	0.017,0.026,0.005	0.002
117	protocadherin 19	FALSE	chrX:133681080-133688987	ENSMUSG00000051323.16	Pcdh19	-	133682091	133682232	133681080	133681408	133685117	133688987	11,8,5	20,22,33	8,33,10	14,8,13	291	150	0.00482301	0.0546733	0.221,0.158,0.072	0.228,0.68,0.284	-0.247
118	diaphanous related formin 2	FALSE	chrX:129749741-129804189	ENSMUSG00000034480.18	Diaph2	+	129801394	129801427	129749741	129750116	129804012	129804189	58,75,35	0,0,1	62,84,67	2,2,1	183	150	0.502336	1	1.0,1.0,0.966	0.962,0.972,0.982	0.017
119	diaphanous related formin 2	FALSE	chrX:129821238-129903039	ENSMUSG00000034480.18	Diaph2	+	129825926	129825947	129821238	129821343	129902899	129903039	22,25,9	36,91,49	29,34,17	50,55,34	171	150	0.0296108	0.234086	0.349,0.194,0.139	0.337,0.352,0.305	-0.104
120	CHM Rab escort protein	FALSE	chrX:113053061-113080215	ENSMUSG00000025531.14	Chm	-	113071916	113072021	113053061	113053160	113080137	113080215	107,202,114	0,1,0	323,246,149	1,2,0	255	150	1	1	1.0,0.992,1.0	0.995,0.986,1.0	0.004
121	CHM Rab escort protein	FALSE	chrX:113111928-113116430	ENSMUSG00000025531.14	Chm	-	113112548	113112665	113111928	113112049	113116015	113116430	151,191,153	3,0,0	205,206,203	1,1,1	267	150	1	1	0.966,1.0,1.0	0.991,0.991,0.991	-0.002
122	CHM Rab escort protein	FALSE	chrX:113116015-113140786	ENSMUSG00000025531.14	Chm	-	113139335	113139460	113116015	113116430	113140713	113140786	165,190,113	2,0,0	181,204,132	0,2,4	275	150	0.565431	1	0.978,1.0,1.0	1.0,0.982,0.947	0.016
123	CHM Rab escort protein	FALSE	chrX:113116015-113159570	ENSMUSG00000025531.14	Chm	-	113140713	113140786	113116015	113116430	113159503	113159570	54,61,31	0,2,0	72,91,43	0,2,0	223	150	1	1	1.0,0.954,1.0	1.0,0.968,1.0	-0.005
124	CHM Rab escort protein	FALSE	chrX:113140713-113185517	ENSMUSG00000025531.14	Chm	-	113159503	113159570	113140713	113140786	113185440	113185517	103,136,67	0,0,0	132,148,76	3,10,0	217	150	0.000907636	0.0136297	1.0,1.0,1.0	0.968,0.911,1.0	0.04
125	apolipoprotein O-like	FALSE	chrX:112311333-112346357	ENSMUSG00000025525.12	Apool	+	112333800	112333905	112311333	112311436	112346237	112346357	760,868,548	5,3,3	1224,1380,729	11,11,8	255	150	0.170724	0.881783	0.989,0.994,0.991	0.985,0.987,0.982	0.007
126	apolipoprotein O-like	FALSE	chrX:112346237-112351398	ENSMUSG00000025525.12	Apool	+	112349800	112349855	112346237	112346357	112351299	112351398	742,946,563	0,0,2	1052,1080,848	0,0,0	205	150	1	1	1.0,1.0,0.995	1.0,1.0,1.0	-0.002
127	apolipoprotein O-like	FALSE	chrX:112354160-112364570	ENSMUSG00000025525.12	Apool	+	112364156	112364270	112354160	112354252	112364461	112364570	1245,1524,863	14,9,18	1581,1564,1371	15,5,1	264	150	0.00431821	0.050059	0.981,0.99,0.965	0.984,0.994,0.999	-0.014
128	apolipoprotein O-like	FALSE	chrX:112354160-112372430	ENSMUSG00000025525.12	Apool	+	112364461	112364570	112354160	112354252	112372193	112372430	555,575,394	0,0,0	593,644,588	6,2,0	259	150	1	1	1.0,1.0,1.0	0.983,0.995,1.0	0.007
129	ribosomal protein S6 kinase polypeptide 6	FALSE	chrX:111435186-111446290	ENSMUSG00000025665.16	Rps6ka6	-	111439152	111439269	111435186	111435268	111446230	111446290	0,3,4	0,7,0	13,2,2	0,0,0	267	150	1	1	NA,0.194,1.0	1.0,1.0,1.0	-0.403
130	high-mobility group nucleosome binding domain 5	FALSE	chrX:109004533-109013404	ENSMUSG00000031245.8	Hmgn5	-	109008161	109008296	109004533	109006071	109013251	109013404	211,218,142	0,0,0	367,338,312	2,0,0	285	150	1	1	1.0,1.0,1.0	0.99,1.0,1.0	0.003
131	high-mobility group nucleosome binding domain 5	FALSE	chrX:109008161-109013404	ENSMUSG00000031245.8	Hmgn5	-	109010553	109010607	109008161	109008296	109013251	109013404	65,70,57	0,0,0	113,96,91	1,0,0	204	150	1	1	1.0,1.0,1.0	0.988,1.0,1.0	0.004
132	bromodomain and WD repeat domain containing 3	FALSE	chrX:108737015-108750328	ENSMUSG00000063663.11	Brwd3	-	108749282	108749441	108737015	108743770	108750230	108750328	45,65,50	0,14,2	55,48,61	4,3,4	300	150	0.851507	1	1.0,0.699,0.926	0.873,0.889,0.884	-0.007
133	cysteinyl leukotriene receptor 1	FALSE	chrX:106574345-106603679	ENSMUSG00000052821.3	Cysltr1	-	106580848	106580938	106574345	106578865	106603234	106603679	6,13,9	6,0,1	13,7,17	2,0,0	240	150	0.00394515	0.0465158	0.385,1.0,0.849	0.802,1.0,1.0	-0.189
134	cysteinyl leukotriene receptor 1	FALSE	chrX:106580848-106603679	ENSMUSG00000052821.3	Cysltr1	-	106582143	106582230	106580848	106580938	106603234	106603679	11,29,17	0,1,0	36,20,32	0,0,0	237	150	1	1	1.0,0.948,1.0	1.0,1.0,1.0	-0.017
135	phosphoglycerate kinase 1	FALSE	chrX:106202438-106203699	ENSMUSG00000062070.12	Pgk1	+	106202836	106202935	106202438	106202616	106203238	106203699	6667,8333,5575	0,0,0	9969,9307,6845	0,1,0	249	150	1	1	1.0,1.0,1.0	1.0,1.0,1.0	0
136	magnesium transporter 1	FALSE	chrX:105968083-105979480	ENSMUSG00000031232.17	Magt1	-	105974184	105974275	105968083	105971479	105979405	105979480	370,575,361	0,0,0	589,617,491	0,2,0	241	150	1	1	1.0,1.0,1.0	1.0,0.995,1.0	0.002
137	magnesium transporter 1	FALSE	chrX:105992397-106011780	ENSMUSG00000031232.17	Magt1	-	105996821	105996991	105992397	105992515	106011661	106011780	574,778,381	0,0,0	744,729,548	1,0,0	300	150	1	1	1.0,1.0,1.0	0.997,1.0,1.0	0.001
138	ATRX, chromatin remodeler	FALSE	chrX:105818031-105820884	ENSMUSG00000031229.16	Atrx	-	105819342	105819520	105818031	105818226	105820775	105820884	440,503,326	0,0,0	702,630,439	0,3,0	300	150	1	1	1.0,1.0,1.0	1.0,0.991,1.0	0.003
139	ATRX, chromatin remodeler	FALSE	chrX:105836309-105839978	ENSMUSG00000031229.16	Atrx	-	105838238	105838414	105836309	105836427	105839840	105839978	326,429,290	1,0,0	584,556,383	0,0,0	300	150	1	1	0.994,1.0,1.0	1.0,1.0,1.0	-0.002
140	ATRX, chromatin remodeler	FALSE	chrX:105879908-105887839	ENSMUSG00000031229.16	Atrx	-	105884306	105884420	105879908	105880018	105887714	105887839	134,192,83	20,54,39	280,226,136	62,80,51	264	150	0.657174	1	0.792,0.669,0.547	0.72,0.616,0.602	0.023
141	ATRX, chromatin remodeler	FALSE	chrX:105887714-105890972	ENSMUSG00000031229.16	Atrx	-	105888992	105889045	105887714	105887839	105890916	105890972	171,219,134	0,0,0	300,317,232	0,3,0	203	150	1	1	1.0,1.0,1.0	1.0,0.987,1.0	0.004
142	ATRX, chromatin remodeler	FALSE	chrX:105888992-105899993	ENSMUSG00000031229.16	Atrx	-	105890916	105890972	105888992	105889045	105899880	105899993	161,178,127	0,0,0	251,297,223	0,1,0	206	150	1	1	1.0,1.0,1.0	1.0,0.995,1.0	0.002
143	ATRX, chromatin remodeler	FALSE	chrX:105890916-105929403	ENSMUSG00000031229.16	Atrx	-	105899880	105899993	105890916	105890972	105929099	105929403	104,137,91	5,3,6	168,211,125	0,5,1	263	150	0.00378205	0.0449615	0.922,0.963,0.896	1.0,0.96,0.986	-0.055
144	polysaccharide biosynthesis domain containing 1	FALSE	chrX:105081370-105082805	ENSMUSG00000031226.13	Pbdc1	+	105081937	105082078	105081370	105081430	105082693	105082805	168,300,298	1,0,1	488,429,554	0,0,2	291	150	1	1	0.989,1.0,0.994	1.0,1.0,0.993	-0.003
145	RIKEN cDNA 5530601H04 gene	FALSE	chrX:105068463-105070124	ENSMUSG00000087174.7	5530601H04Rik	-	105069610	105069675	105068463	105068628	105069999	105070124	33,43,53	0,2,0	45,81,58	7,1,5	215	150	0.000621113	0.00991946	1.0,0.938,1.0	0.818,0.983,0.89	0.082
146	uracil phosphoribosyltransferase	FALSE	chrX:104495735-104499466	ENSMUSG00000073016.3	Uprt	+	104498274	104498344	104495735	104495778	104499403	104499466	102,162,100	1,0,0	174,208,115	0,0,0	220	150	1	1	0.986,1.0,1.0	1.0,1.0,1.0	-0.005
147	ATP-binding cassette, sub-family B member 7	FALSE	chrX:104280656-104294571	ENSMUSG00000031333.7	Abcb7	-	104291122	104291230	104280656	104284258	104294467	104294571	621,747,396	0,0,0	771,594,514	0,0,2	258	150	1	1	1.0,1.0,1.0	1.0,1.0,0.993	0.002
148	ATP-binding cassette, sub-family B member 7	FALSE	chrX:104305269-104342580	ENSMUSG00000031333.7	Abcb7	-	104323333	104323453	104305269	104305402	104342493	104342580	422,516,258	0,1,0	576,553,376	0,0,0	270	150	1	1	1.0,0.997,1.0	1.0,1.0,1.0	-0.001
149	phosphorylase kinase alpha 1	FALSE	chrX:102517442-102532115	ENSMUSG00000034055.16	Phka1	-	102520753	102520924	102517442	102517496	102532076	102532115	147,197,174	0,0,2	229,261,198	2,0,0	300	150	1	1	1.0,1.0,0.978	0.983,1.0,1.0	-0.002
150	phosphorylase kinase alpha 1	FALSE	chrX:102520753-102532115	ENSMUSG00000034055.16	Phka1	-	102528066	102528117	102520753	102520924	102532076	102532115	344,418,223	3,4,0	390,429,241	0,0,2	201	150	1	1	0.988,0.987,1.0	1.0,1.0,0.989	-0.005
151	phosphorylase kinase alpha 1	FALSE	chrX:102520753-102532518	ENSMUSG00000034055.16	Phka1	-	102528066	102528117	102520753	102520924	102532402	102532518	107,138,49	0,0,0	135,135,67	1,0,0	201	150	1	1	1.0,1.0,1.0	0.99,1.0,1.0	0.003
152	phosphorylase kinase alpha 1	FALSE	chrX:102528066-102532518	ENSMUSG00000034055.16	Phka1	-	102531921	102531960	102528066	102528117	102532402	102532518	0,0,0	0,1,0	1,0,0	0,6,4	189	150	1	1	NA,0.0,NA	1.0,0.0,0.0	-0.333
153	phosphorylase kinase alpha 1	FALSE	chrX:102520753-102532518	ENSMUSG00000034055.16	Phka1	-	102532076	102532115	102520753	102520924	102532402	102532518	63,75,36	0,0,0	54,50,45	1,0,0	189	150	1	1	1.0,1.0,1.0	0.977,1.0,1.0	0.008
154	phosphorylase kinase alpha 1	FALSE	chrX:102528066-102532518	ENSMUSG00000034055.16	Phka1	-	102532076	102532115	102528066	102528117	102532402	102532518	295,357,199	0,1,0	309,348,220	0,6,4	189	150	0.75614	1	1.0,0.996,1.0	1.0,0.979,0.978	0.013
155	phosphorylase kinase alpha 1	FALSE	chrX:102541371-102555023	ENSMUSG00000034055.16	Phka1	-	102544673	102544753	102541371	102541450	102554883	102555023	135,223,107	13,17,4	191,217,102	33,6,8	230	150	0.459234	1	0.871,0.895,0.946	0.791,0.959,0.893	0.023
156	phosphorylase kinase alpha 1	FALSE	chrX:102544673-102555023	ENSMUSG00000034055.16	Phka1	-	102545307	102545464	102544673	102544753	102554883	102555023	466,734,395	0,5,0	713,798,465	3,0,0	300	150	1	1	1.0,0.987,1.0	0.992,1.0,1.0	-0.002
157	phosphorylase kinase alpha 1	FALSE	chrX:102554883-102559734	ENSMUSG00000034055.16	Phka1	-	102555525	102555617	102554883	102555023	102559564	102559734	370,540,342	0,2,0	506,447,248	2,2,0	242	150	1	1	1.0,0.994,1.0	0.994,0.993,1.0	0.002
158	phosphorylase kinase alpha 1	FALSE	chrX:102555525-102559734	ENSMUSG00000034055.16	Phka1	-	102557095	102557272	102555525	102555617	102559564	102559734	55,32,50	219,268,211	99,83,39	294,270,161	300	150	0.00308127	0.038016	0.112,0.056,0.106	0.144,0.133,0.108	-0.037
159	phosphorylase kinase alpha 1	FALSE	chrX:102574964-102592705	ENSMUSG00000034055.16	Phka1	-	102586076	102586211	102574964	102575074	102592626	102592705	409,551,300	0,0,0	630,674,415	4,0,0	285	150	1	1	1.0,1.0,1.0	0.988,1.0,1.0	0.004
160	phosphorylase kinase alpha 1	FALSE	chrX:102586076-102597509	ENSMUSG00000034055.16	Phka1	-	102592626	102592705	102586076	102586211	102597401	102597509	318,477,231	7,0,6	530,483,288	0,0,0	229	150	0.269315	1	0.967,1.0,0.962	1.0,1.0,1.0	-0.024
161	phosphorylase kinase alpha 1	FALSE	chrX:102586076-102598281	ENSMUSG00000034055.16	Phka1	-	102597401	102597509	102586076	102586211	102598185	102598281	148,222,99	3,1,2	197,171,166	0,0,0	258	150	0.575763	1	0.966,0.992,0.966	1.0,1.0,1.0	-0.025
162	phosphorylase kinase alpha 1	FALSE	chrX:102636542-102642379	ENSMUSG00000034055.16	Phka1	-	102639080	102639128	102636542	102636711	102642220	102642379	212,266,180	0,5,0	304,334,135	5,4,1	198	150	0.8278	1	1.0,0.976,1.0	0.979,0.984,0.99	0.008
163	ribosomal protein S4, X-linked	FALSE	chrX:102187354-102188371	ENSMUSG00000031320.9	Rps4x	-	102187821	102188002	102187354	102187452	102188293	102188371	10294,14103,9212	0,4,0	20022,20363,14156	0,0,0	300	150	1	1	1.0,0.999,1.0	1.0,1.0,1.0	0
164	NHS like 2	FALSE	chrX:102071323-102076293	ENSMUSG00000079481.11	Nhsl2	+	102073351	102073479	102071323	102071479	102076161	102076293	12,4,0	1,0,0	6,8,3	0,0,0	278	150	1	1	0.866,1.0,NA	1.0,1.0,1.0	-0.067
165	NHS like 2	FALSE	chrX:102073351-102076293	ENSMUSG00000079481.11	Nhsl2	+	102073781	102073974	102073351	102073479	102076161	102076293	10,15,12	1,0,0	22,19,9	0,0,0	300	150	1	1	0.833,1.0,1.0	1.0,1.0,1.0	-0.056
166	TATA-box binding protein associated factor 1	FALSE	chrX:101559765-101562979	ENSMUSG00000031314.18	Taf1	+	101562073	101562287	101559765	101559944	101562813	101562979	277,281,185	0,0,0	350,308,256	0,0,1	300	150	1	1	1.0,1.0,1.0	1.0,1.0,0.992	0.003
167	TATA-box binding protein associated factor 1	FALSE	chrX:101578199-101590015	ENSMUSG00000031314.18	Taf1	+	101578371	101578456	101578199	101578292	101589947	101590015	154,273,189	0,1,0	329,267,227	0,3,0	235	150	1	1	1.0,0.994,1.0	1.0,0.983,1.0	0.004
168	TATA-box binding protein associated factor 1	FALSE	chrX:101590472-101594065	ENSMUSG00000031314.18	Taf1	+	101590733	101590739	101590472	101590589	101593939	101594065	3,7,0	142,201,101	19,18,5	185,166,175	156	150	3.01708e-05	0.000757447	0.02,0.032,0.0	0.09,0.094,0.027	-0.053
169	integrin beta 1 binding protein 2	FALSE	chrX:101449087-101449661	ENSMUSG00000031312.5	Itgb1bp2	+	101449460	101449510	101449087	101449236	101449604	101449661	3552,4194,2214	7,4,0	5799,5878,3332	3,0,7	200	150	1	1	0.997,0.999,1.0	0.999,1.0,0.997	0
170	integrin beta 1 binding protein 2	FALSE	chrX:101449087-101449886	ENSMUSG00000031312.5	Itgb1bp2	+	101449460	101449510	101449087	101449236	101449740	101449886	292,497,186	2,5,23	808,875,333	22,16,18	200	150	0.790468	1	0.991,0.987,0.858	0.965,0.976,0.933	-0.013
171	integrin beta 1 binding protein 2	FALSE	chrX:101449087-101449886	ENSMUSG00000031312.5	Itgb1bp2	+	101449604	101449661	101449087	101449236	101449740	101449886	984,1018,557	2,5,23	1288,1200,784	22,16,18	207	150	0.101589	0.600537	0.997,0.993,0.946	0.977,0.982,0.969	0.003
172	integrin beta 1 binding protein 2	FALSE	chrX:101449087-101451681	ENSMUSG00000031312.5	Itgb1bp2	+	101449604	101449661	101449087	101449236	101451586	101451681	2,15,0	13,2,0	20,8,1	5,12,11	207	150	1	1	0.1,0.845,NA	0.743,0.326,0.062	0.095
173	integrin beta 1 binding protein 2	FALSE	chrX:101449460-101449886	ENSMUSG00000031312.5	Itgb1bp2	+	101449604	101449661	101449460	101449510	101449740	101449886	4151,4614,2553	0,0,0	6233,6130,3726	1,0,0	207	150	1	1	1.0,1.0,1.0	1.0,1.0,1.0	0
174	integrin beta 1 binding protein 2	FALSE	chrX:101449087-101451681	ENSMUSG00000031312.5	Itgb1bp2	+	101449740	101449886	101449087	101449236	101451586	101451681	2444,2789,1632	13,2,0	3627,3738,2347	5,12,11	296	150	1	1	0.99,0.999,1.0	0.997,0.994,0.991	0.002
175	integrin beta 1 binding protein 2	FALSE	chrX:101449604-101451681	ENSMUSG00000031312.5	Itgb1bp2	+	101449740	101449886	101449604	101449661	101451586	101451681	5235,5543,3182	14,34,14	7447,7505,4582	52,33,6	296	150	0.888075	1	0.995,0.988,0.991	0.986,0.991,0.997	0
176	integrin beta 1 binding protein 2	FALSE	chrX:101449604-101452024	ENSMUSG00000031312.5	Itgb1bp2	+	101449740	101449886	101449604	101449661	101451953	101452024	2788,2753,1568	5,1,1	3842,3784,2250	17,10,4	296	150	1	1	0.996,0.999,0.999	0.991,0.995,0.997	0.004
177	integrin beta 1 binding protein 2	FALSE	chrX:101449604-101452024	ENSMUSG00000031312.5	Itgb1bp2	+	101451586	101451681	101449604	101449661	101451953	101452024	18,21,23	5,1,1	38,27,5	17,10,4	245	150	0.00120647	0.0174235	0.688,0.928,0.934	0.578,0.623,0.434	0.305
178	integrin beta 1 binding protein 2	FALSE	chrX:101449740-101452024	ENSMUSG00000031312.5	Itgb1bp2	+	101451586	101451681	101449740	101449886	101451953	101452024	1713,1908,1070	0,0,0	2447,2490,1621	0,2,0	245	150	1	1	1.0,1.0,1.0	1.0,0.999,1.0	0
179	integrin beta 1 binding protein 2	FALSE	chrX:101451586-101452024	ENSMUSG00000031312.5	Itgb1bp2	+	101451785	101451844	101451586	101451681	101451953	101452024	3413,3694,2330	7,0,9	4715,5066,2811	12,4,0	209	150	1	1	0.997,1.0,0.995	0.996,0.999,1.0	-0.001
180	integrin beta 1 binding protein 2	FALSE	chrX:101452473-101453541	ENSMUSG00000031312.5	Itgb1bp2	+	101452827	101452890	101452473	101452587	101453131	101453541	3124,3635,1845	36,15,7	4123,4049,2368	4,1,1	213	150	0.671086	1	0.984,0.994,0.995	0.999,1.0,0.999	-0.008
181	non-POU-domain-containing, octamer binding protein	FALSE	chrX:101429554-101437377	ENSMUSG00000031311.17	Nono	+	101430492	101430552	101429554	101429762	101437208	101437377	557,646,441	3,0,0	1198,1078,542	0,0,0	210	150	1	1	0.993,1.0,1.0	1.0,1.0,1.0	-0.002
182	non-POU-domain-containing, octamer binding protein	FALSE	chrX:101430492-101439680	ENSMUSG00000031311.17	Nono	+	101437208	101437377	101430492	101430552	101439486	101439680	1133,1428,944	0,0,3	2281,2041,1150	0,0,0	300	150	1	1	1.0,1.0,0.994	1.0,1.0,1.0	-0.002
183	zinc finger, MYM-type 3	FALSE	chrX:101405904-101408591	ENSMUSG00000031310.16	Zmym3	-	101407204	101407459	101405904	101406019	101408476	101408591	127,210,106	0,3,0	250,160,128	9,6,3	300	150	0.000305022	0.0054965	1.0,0.972,1.0	0.933,0.93,0.955	0.051
184	zinc finger, MYM-type 3	FALSE	chrX:101409611-101411359	ENSMUSG00000031310.16	Zmym3	-	101410056	101410160	101409611	101409780	101411212	101411359	111,181,128	0,0,2	238,217,150	0,0,0	254	150	1	1	1.0,1.0,0.974	1.0,1.0,1.0	-0.009
185	zinc finger, MYM-type 3	FALSE	chrX:101415760-101416975	ENSMUSG00000031310.16	Zmym3	-	101416166	101416461	101415760	101415938	101416908	101416975	204,164,173	22,10,2	332,319,172	5,4,4	300	150	3.58239e-05	0.000880291	0.823,0.891,0.977	0.971,0.976,0.956	-0.071
186	zinc finger, MYM-type 3	FALSE	chrX:101417286-101419798	ENSMUSG00000031310.16	Zmym3	-	101418272	101418952	101417286	101417330	101419697	101419798	111,148,141	5,1,1	260,365,146	4,4,5	300	150	0.668726	1	0.917,0.987,0.986	0.97,0.979,0.936	0.002
187	zinc finger, MYM-type 3	FALSE	chrX:101417286-101420364	ENSMUSG00000031310.16	Zmym3	-	101418272	101418952	101417286	101417330	101420327	101420364	62,85,61	0,1,0	115,175,64	0,0,0	300	150	1	1	1.0,0.977,1.0	1.0,1.0,1.0	-0.008
188	interleukin 2 receptor, gamma chain	FALSE	chrX:101265375-101266343	ENSMUSG00000031304.18	Il2rg	-	101265629	101265726	101265375	101265442	101266180	101266343	210,184,150	9,10,8	206,207,190	34,3,3	247	150	0.723962	1	0.934,0.918,0.919	0.786,0.977,0.975	0.011
189	predicted gene 14902	FALSE	chrX:100741092-100749421	ENSMUSG00000086736.1	Gm14902	+	100748227	100748298	100741092	100741199	100748592	100749421	13,25,5	0,1,0	59,83,15	1,4,0	221	150	0.39543	1	1.0,0.944,1.0	0.976,0.934,1.0	0.011
190	kinesin family member 4	FALSE	chrX:100717330-100718670	ENSMUSG00000034311.3	Kif4	+	100717936	100718035	100717330	100717408	100718493	100718670	10,9,4	0,0,1	40,11,5	1,1,0	249	150	1	1	1.0,1.0,0.707	0.96,0.869,1.0	-0.041
191	PDZ domain containing 11	FALSE	chrX:100622885-100623960	ENSMUSG00000015668.13	Pdzd11	-	100623582	100623643	100622885	100623427	100623861	100623960	315,451,232	0,0,0	577,471,316	0,0,2	211	150	1	1	1.0,1.0,1.0	1.0,1.0,0.991	0.003
192	PDZ domain containing 11	FALSE	chrX:100624532-100625387	ENSMUSG00000015668.13	Pdzd11	-	100624794	100624878	100624532	100624589	100625287	100625387	398,558,324	0,0,0	807,973,556	0,2,0	234	150	1	1	1.0,1.0,1.0	1.0,0.997,1.0	0.001
193	ectodysplasin-A	FALSE	chrX:100395018-100400760	ENSMUSG00000059327.9	Eda	+	100395674	100395813	100395018	100395143	100396904	100400760	0,0,0	2,3,1	2,0,0	5,2,7	289	150	1	1	0.0,0.0,0.0	0.172,0.0,0.0	-0.057
194	ectodysplasin-A	FALSE	chrX:100395018-100400760	ENSMUSG00000059327.9	Eda	+	100395674	100395830	100395018	100395143	100396904	100400760	0,0,0	2,3,1	2,0,0	5,2,7	300	150	1	1	0.0,0.0,0.0	0.167,0.0,0.0	-0.056
195	ephrin B1	FALSE	chrX:99145291-99146877	ENSMUSG00000031217.8	Efnb1	+	99146477	99146570	99145291	99145569	99146751	99146877	375,365,296	0,0,0	456,419,247	2,0,0	243	150	1	1	1.0,1.0,1.0	0.993,1.0,1.0	0.002
196	StAR related lipid transfer domain containing 8	FALSE	chrX:99060727-99064457	ENSMUSG00000031216.13	Stard8	+	99063364	99063446	99060727	99060799	99064393	99064457	211,191,148	5,1,9	313,238,160	32,25,22	232	150	2.58608e-08	1.25572e-06	0.965,0.992,0.914	0.863,0.86,0.825	0.108
197	StAR related lipid transfer domain containing 8	TRUE	chrX:99060727-99066963	ENSMUSG00000031216.13	Stard8	+	99064393	99064457	99060727	99060799	99065557	99066963	40,35,45	4,3,3	67,60,42	15,12,23	214	150	0.000254494	0.0047224	0.875,0.891,0.913	0.758,0.778,0.561	0.194
198	oligophrenin 1	FALSE	chrX:98597027-98641013	ENSMUSG00000031214.13	Ophn1	-	98626913	98627073	98597027	98597175	98640907	98641013	81,113,62	0,3,2	92,122,83	0,0,0	300	150	0.738715	1	1.0,0.95,0.939	1.0,1.0,1.0	-0.037
199	oligophrenin 1	FALSE	chrX:98710077-98714211	ENSMUSG00000031214.13	Ophn1	-	98712340	98712470	98710077	98710178	98714106	98714211	56,84,78	6,0,0	80,98,79	0,0,0	280	150	0.14357	0.77666	0.833,1.0,1.0	1.0,1.0,1.0	-0.056
200	oligophrenin 1	FALSE	chrX:98732364-98781017	ENSMUSG00000031214.13	Ophn1	-	98763704	98763776	98732364	98732466	98780955	98781017	37,48,42	1,0,0	43,69,55	0,0,0	222	150	1	1	0.962,1.0,1.0	1.0,1.0,1.0	-0.013
201	oligophrenin 1	FALSE	chrX:98763704-98803180	ENSMUSG00000031214.13	Ophn1	-	98780955	98781017	98763704	98763776	98803084	98803180	30,45,35	0,0,0	38,57,46	2,0,0	212	150	1	1	1.0,1.0,1.0	0.931,1.0,1.0	0.023
202	CDC42 guanine nucleotide exchange factor 9	FALSE	chrX:95050265-95055011	ENSMUSG00000025656.17	Arhgef9	-	95052679	95052790	95050265	95052154	95054942	95055011	0,0,0	85,99,39	2,0,1	117,86,85	261	150	1	1	0.0,0.0,0.0	0.01,0.0,0.007	-0.006
203	CDC42 guanine nucleotide exchange factor 9	FALSE	chrX:95051523-95055011	ENSMUSG00000025656.17	Arhgef9	-	95054228	95054290	95051523	95052154	95054942	95055011	39,46,35	85,99,39	73,62,79	117,86,85	212	150	0.141232	0.766254	0.245,0.247,0.388	0.306,0.338,0.397	-0.054
204	CDC42 guanine nucleotide exchange factor 9	FALSE	chrX:95112354-95196502	ENSMUSG00000025656.17	Arhgef9	-	95130835	95131015	95112354	95112546	95196409	95196502	84,135,83	0,0,0	119,146,75	0,1,0	300	150	1	1	1.0,1.0,1.0	1.0,0.986,1.0	0.005
205	CDC42 guanine nucleotide exchange factor 9	FALSE	chrX:95130835-95166500	ENSMUSG00000025656.17	Arhgef9	-	95165588	95165970	95130835	95131015	95166423	95166500	35,53,27	0,12,1	60,38,19	6,4,0	300	150	0.968984	1	1.0,0.688,0.931	0.833,0.826,1.0	-0.013
206	CDC42 guanine nucleotide exchange factor 9	FALSE	chrX:95130835-95166486	ENSMUSG00000025656.17	Arhgef9	-	95165592	95165970	95130835	95131015	95166423	95166486	6,24,5	0,12,1	11,9,4	6,4,0	300	150	0.672496	1	1.0,0.5,0.714	0.478,0.529,1.0	0.069
207	MAGE family member D1	FALSE	chrX:94539854-94542143	ENSMUSG00000025151.16	Maged1	-	94541250	94541324	94539854	94540547	94541891	94542143	1034,1147,965	8,8,14	2284,2248,1007	20,18,12	224	150	0.917821	1	0.989,0.99,0.979	0.987,0.988,0.983	0
208	kelch-like 15	FALSE	chrX:94235220-94253126	ENSMUSG00000043929.16	Klhl15	+	94241944	94241995	94235220	94235420	94252414	94253126	18,16,9	2,0,1	25,33,7	1,0,4	201	150	0.564451	1	0.87,1.0,0.87	0.949,1.0,0.566	0.075
209	pyruvate dehydrogenase kinase, isoenzyme 3	FALSE	chrX:93768888-93781577	ENSMUSG00000035232.8	Pdk3	-	93777308	93777422	93768888	93769028	93781466	93781577	44,53,36	2,0,0	92,92,77	0,0,2	264	150	1	1	0.926,1.0,1.0	1.0,1.0,0.956	-0.01
210	pyruvate dehydrogenase kinase, isoenzyme 3	FALSE	chrX:93783779-93800203	ENSMUSG00000035232.8	Pdk3	-	93788893	93788971	93783779	93783856	93800113	93800203	22,35,31	0,2,0	119,79,68	2,0,0	228	150	1	1	1.0,0.92,1.0	0.975,1.0,1.0	-0.018
211	pyruvate dehydrogenase kinase, isoenzyme 3	FALSE	chrX:93808870-93832201	ENSMUSG00000035232.8	Pdk3	-	93813926	93814068	93808870	93808942	93831846	93832201	34,38,18	0,2,0	75,62,52	0,0,0	292	150	1	1	1.0,0.907,1.0	1.0,1.0,1.0	-0.031
212	ring finger protein 128	FALSE	chrX:139663585-139665540	ENSMUSG00000031438.11	Rnf128	+	139664487	139664584	139663585	139663668	139665371	139665540	825,1108,633	2,0,0	1504,1488,1058	0,0,0	247	150	1	1	0.996,1.0,1.0	1.0,1.0,1.0	-0.001
213	protein kinase, X-linked	FALSE	chrX:77764105-77765406	ENSMUSG00000035725.13	Prkx	-	77764572	77764650	77764105	77764254	77765348	77765406	266,317,187	2,0,0	466,535,380	0,0,0	228	150	1	1	0.989,1.0,1.0	1.0,1.0,1.0	-0.004
214	protein kinase, X-linked	FALSE	chrX:77765348-77773235	ENSMUSG00000035725.13	Prkx	-	77771246	77771342	77765348	77765406	77773115	77773235	233,228,144	10,32,13	407,432,301	32,38,19	246	150	0.560489	1	0.934,0.813,0.871	0.886,0.874,0.906	-0.016
215	protein kinase, X-linked	FALSE	chrX:77765348-77782301	ENSMUSG00000035725.13	Prkx	-	77771246	77771342	77765348	77765406	77782037	77782301	109,85,56	11,9,7	155,205,136	6,5,5	246	150	0.000209816	0.00403414	0.858,0.852,0.83	0.94,0.962,0.943	-0.102
216	protein kinase, X-linked	FALSE	chrX:77765348-77786296	ENSMUSG00000035725.13	Prkx	-	77771246	77771342	77765348	77765406	77786127	77786296	112,88,56	0,0,2	165,205,127	0,0,0	246	150	1	1	1.0,1.0,0.945	1.0,1.0,1.0	-0.018
217	protein kinase, X-linked	FALSE	chrX:77765348-77782301	ENSMUSG00000035725.13	Prkx	-	77773115	77773235	77765348	77765406	77782037	77782301	128,224,121	11,9,7	253,267,223	6,5,5	270	150	0.00214442	0.0282865	0.866,0.933,0.906	0.959,0.967,0.961	-0.061
218	protein kinase, X-linked	FALSE	chrX:77765348-77786296	ENSMUSG00000035725.13	Prkx	-	77773115	77773235	77765348	77765406	77786127	77786296	10,22,13	0,0,2	49,44,24	0,0,0	270	150	1	1	1.0,1.0,0.783	1.0,1.0,1.0	-0.072
219	protein kinase, X-linked	FALSE	chrX:77771246-77782301	ENSMUSG00000035725.13	Prkx	-	77773115	77773235	77771246	77771342	77782037	77782301	241,338,195	0,0,0	475,459,384	0,0,9	270	150	0.816115	1	1.0,1.0,1.0	1.0,1.0,0.96	0.013
220	protein kinase, X-linked	FALSE	chrX:77771246-77786296	ENSMUSG00000035725.13	Prkx	-	77773115	77773235	77771246	77771342	77786127	77786296	91,124,76	3,3,0	221,180,150	10,0,0	270	150	0.578532	1	0.944,0.958,1.0	0.925,1.0,1.0	-0.008
221	protein kinase, X-linked	FALSE	chrX:77765348-77786296	ENSMUSG00000035725.13	Prkx	-	77782037	77782301	77765348	77765406	77786127	77786296	151,205,129	0,0,2	258,255,157	0,0,0	300	150	1	1	1.0,1.0,0.97	1.0,1.0,1.0	-0.01
222	protein kinase, X-linked	FALSE	chrX:77771246-77786296	ENSMUSG00000035725.13	Prkx	-	77782037	77782301	77771246	77771342	77786127	77786296	140,196,122	3,3,0	252,250,161	10,0,0	300	150	0.706956	1	0.959,0.97,1.0	0.926,1.0,1.0	0.001
223	protein kinase, X-linked	FALSE	chrX:77771454-77786296	ENSMUSG00000035725.13	Prkx	-	77782037	77782301	77771454	77773235	77786127	77786296	302,428,246	5,4,3	534,547,398	24,13,7	300	150	0.00175269	0.0237967	0.968,0.982,0.976	0.918,0.955,0.966	0.029
224	plastin 3 (T-isoform)	FALSE	chrX:75805750-75826953	ENSMUSG00000016382.15	Pls3	-	75816083	75816247	75805750	75805880	75826872	75826953	828,1115,713	0,0,0	2005,2303,1195	2,4,1	300	150	1	1	1.0,1.0,1.0	0.998,0.997,0.998	0.002
225	BRCA1/BRCA2-containing complex, subunit 3	FALSE	chrX:75416627-75418465	ENSMUSG00000031201.17	Brcc3	+	75417576	75417593	75416627	75416841	75418410	75418465	241,428,251	0,0,0	583,521,451	0,3,0	167	150	1	1	1.0,1.0,1.0	1.0,0.994,1.0	0.002
226	BRCA1/BRCA2-containing complex, subunit 3	FALSE	chrX:75416627-75422898	ENSMUSG00000031201.17	Brcc3	+	75418410	75418465	75416627	75416841	75422778	75422898	102,132,90	0,0,0	185,214,132	0,1,0	205	150	1	1	1.0,1.0,1.0	1.0,0.994,1.0	0.002
227	BRCA1/BRCA2-containing complex, subunit 3	FALSE	chrX:75418410-75437991	ENSMUSG00000031201.17	Brcc3	+	75436105	75436194	75418410	75418465	75437935	75437991	163,208,123	0,6,0	216,211,255	0,1,0	239	150	0.574342	1	1.0,0.956,1.0	1.0,0.993,1.0	-0.012
228	C-X9-C motif containing 4	FALSE	chrX:75404845-75416213	ENSMUSG00000090110.8	Cmc4	-	75409545	75409613	75404845	75405218	75416014	75416213	141,123,80	20,27,28	114,168,117	38,32,36	218	150	0.385435	1	0.829,0.758,0.663	0.674,0.783,0.691	0.034
229	membrane protein, palmitoylated	FALSE	chrX:75125370-75130844	ENSMUSG00000031402.12	Mpp1	-	75125736	75125880	75125370	75125449	75130724	75130844	216,237,138	0,0,0	281,241,176	0,0,3	294	150	1	1	1.0,1.0,1.0	1.0,1.0,0.968	0.011
230	glucose-6-phosphate dehydrogenase X-linked	FALSE	chrX:74410582-74411444	ENSMUSG00000031400.10	G6pdx	-	74410756	74410992	74410582	74410659	74411257	74411444	111,99,76	0,4,0	195,168,120	0,0,1	300	150	0.509963	1	1.0,0.925,1.0	1.0,1.0,0.984	-0.02
231	inhibitor of kappaB kinase gamma	FALSE	chrX:74393290-74433006	ENSMUSG00000004221.16	Ikbkg	+	74427761	74427902	74393290	74393405	74432804	74433006	2,18,0	2,8,0	17,7,4	4,17,0	291	150	1	1	0.34,0.537,NA	0.687,0.175,1.0	-0.182
232	inhibitor of kappaB kinase gamma	FALSE	chrX:74443344-74447920	ENSMUSG00000004221.16	Ikbkg	+	74443771	74443914	74443344	74443488	74447858	74447920	384,445,322	2,0,0	572,682,407	0,0,0	293	150	1	1	0.99,1.0,1.0	1.0,1.0,1.0	-0.003
233	solute carrier family 10 (sodium/bile acid cotransporter family), member 3	FALSE	chrX:74369216-74373349	ENSMUSG00000032806.13	Slc10a3	-	74372613	74372682	74369216	74371011	74373190	74373349	63,98,58	1,2,14	158,160,89	20,22,12	219	150	0.051494	0.358655	0.977,0.971,0.739	0.844,0.833,0.836	0.058
234	ubiquitin-like 4A	FALSE	chrX:74365717-74368258	ENSMUSG00000015290.15	Ubl4a	-	74367700	74367909	74365717	74367586	74368152	74368258	2062,2567,1624	28,35,28	2380,2284,1419	46,78,81	300	150	5.67662e-09	2.98423e-07	0.974,0.973,0.967	0.963,0.936,0.898	0.039
235	ubiquitin-like 4A	FALSE	chrX:74365717-74368673	ENSMUSG00000015290.15	Ubl4a	-	74367700	74367909	74365717	74367586	74368415	74368673	1219,1423,914	2,0,0	1298,1253,793	6,0,0	300	150	1	1	0.997,1.0,1.0	0.991,1.0,1.0	0.002
236	ubiquitin-like 4A	FALSE	chrX:74365717-74368673	ENSMUSG00000015290.15	Ubl4a	-	74368152	74368258	74365717	74367586	74368415	74368673	372,651,418	2,0,0	815,984,355	6,0,0	256	150	1	1	0.991,1.0,1.0	0.988,1.0,1.0	0.001
237	ubiquitin-like 4A	FALSE	chrX:74367700-74368673	ENSMUSG00000015290.15	Ubl4a	-	74368152	74368258	74367700	74367909	74368415	74368673	1185,1761,1107	0,4,10	1863,1941,902	15,10,4	256	150	1	1	1.0,0.996,0.985	0.986,0.991,0.992	0.004
238	plexin A3	FALSE	chrX:74329065-74332506	ENSMUSG00000031398.13	Plxna3	+	74330968	74331592	74329065	74329215	74331966	74332506	11,12,4	0,0,0	18,9,10	2,2,1	300	150	0.0104412	0.101368	1.0,1.0,1.0	0.818,0.692,0.833	0.219
239	family with sequence similarity 50, member A	FALSE	chrX:74313032-74314963	ENSMUSG00000001962.8	Fam50a	+	74314676	74314761	74313032	74313325	74314863	74314963	275,345,267	0,0,1	430,511,331	0,0,6	235	150	1	1	1.0,1.0,0.994	1.0,1.0,0.972	0.007
240	family with sequence similarity 50, member A	FALSE	chrX:74317636-74318444	ENSMUSG00000001962.8	Fam50a	+	74318141	74318203	74317636	74317703	74318367	74318444	264,386,237	0,0,0	592,475,344	0,0,2	212	150	1	1	1.0,1.0,1.0	1.0,1.0,0.992	0.003
241	GDP dissociation inhibitor 1	FALSE	chrX:74306844-74307870	ENSMUSG00000015291.10	Gdi1	+	74307102	74307237	74306844	74306944	74307671	74307870	1170,1176,996	2,0,0	1535,1531,939	4,2,0	285	150	1	1	0.997,1.0,1.0	0.995,0.998,1.0	0.001
242	ribosomal protein L10	FALSE	chrX:74270859-74271907	ENSMUSG00000008682.13	Rpl10	+	74271659	74271718	74270859	74271024	74271799	74271907	8638,12781,8235	2,3,4	18633,19511,13051	0,4,0	209	150	1	1	1.0,1.0,0.999	1.0,1.0,1.0	0
243	ribosomal protein L10	FALSE	chrX:74271659-74272317	ENSMUSG00000008682.13	Rpl10	+	74271799	74271907	74271659	74271718	74272178	74272317	14594,20060,12969	0,2,0	27080,28026,19971	0,0,0	258	150	1	1	1.0,1.0,1.0	1.0,1.0,1.0	0
244	ribosomal protein L10	FALSE	chrX:74272178-74273135	ENSMUSG00000008682.13	Rpl10	+	74272671	74272834	74272178	74272317	74272914	74273135	13623,16374,12191	8,51,13	20659,19512,16649	27,11,1	300	150	1	1	0.999,0.994,0.998	0.997,0.999,1.0	-0.002
245	emerin	FALSE	chrX:74255742-74257361	ENSMUSG00000001964.14	Emd	+	74256877	74256924	74255742	74255876	74257006	74257361	503,481,354	0,0,0	983,954,655	0,1,0	197	150	1	1	1.0,1.0,1.0	1.0,0.999,1.0	0
246	emerin	FALSE	chrX:74255742-74261548	ENSMUSG00000001964.14	Emd	+	74256877	74256924	74255742	74255876	74260781	74261548	101,97,73	0,0,0	151,175,114	0,3,0	197	150	1	1	1.0,1.0,1.0	1.0,0.978,1.0	0.007
247	methyl CpG binding protein 2	FALSE	chrX:74036981-74085612	ENSMUSG00000031393.16	Mecp2	-	74079908	74080032	74036981	74037332	74085509	74085612	50,51,101	68,56,76	84,141,55	101,212,141	274	150	0.0132512	0.123298	0.287,0.333,0.421	0.313,0.267,0.176	0.095
248	interleukin-1 receptor-associated kinase 1	FALSE	chrX:74013925-74016697	ENSMUSG00000031392.18	Irak1	-	74015405	74015501	74013925	74014125	74016547	74016697	423,399,274	0,1,6	419,385,308	0,0,1	246	150	1	1	1.0,0.996,0.965	1.0,1.0,0.995	-0.011
249	interleukin-1 receptor-associated kinase 1	FALSE	chrX:74016547-74018366	ENSMUSG00000031392.18	Irak1	-	74017129	74017430	74016547	74016697	74018129	74018366	604,679,530	12,0,3	717,759,513	8,4,3	300	150	0.830242	1	0.962,1.0,0.989	0.978,0.99,0.988	-0.002
250	interleukin-1 receptor-associated kinase 1	FALSE	chrX:74016547-74018366	ENSMUSG00000031392.18	Irak1	-	74017129	74017511	74016547	74016697	74018129	74018366	892,960,794	12,0,3	1054,1146,742	8,4,3	300	150	0.859402	1	0.974,1.0,0.992	0.985,0.993,0.992	-0.001
251	interleukin-1 receptor-associated kinase 1	FALSE	chrX:74017129-74018366	ENSMUSG00000031392.18	Irak1	-	74017900	74018017	74017129	74017430	74018129	74018366	16,32,22	26,31,20	31,33,19	40,9,14	267	150	0.180214	0.916784	0.257,0.367,0.382	0.303,0.673,0.433	-0.134
252	interleukin-1 receptor-associated kinase 1	FALSE	chrX:74017129-74018366	ENSMUSG00000031392.18	Irak1	-	74017900	74018017	74017129	74017511	74018129	74018366	61,64,49	314,312,284	81,81,48	377,396,243	267	150	0.571064	1	0.098,0.103,0.088	0.108,0.103,0.1	-0.007
253	interleukin-1 receptor-associated kinase 1	FALSE	chrX:74020942-74022249	ENSMUSG00000031392.18	Irak1	-	74021848	74021963	74020942	74021061	74022184	74022249	962,1042,838	6,0,1	1138,1186,818	3,0,0	265	150	1	1	0.989,1.0,0.998	0.995,1.0,1.0	-0.003
254	interleukin-1 receptor-associated kinase 1	FALSE	chrX:74020942-74022952	ENSMUSG00000031392.18	Irak1	-	74021848	74021963	74020942	74021061	74022848	74022952	409,431,322	0,0,3	480,507,285	0,0,0	265	150	1	1	1.0,1.0,0.984	1.0,1.0,1.0	-0.005
255	interleukin-1 receptor-associated kinase 1	FALSE	chrX:74020942-74022661	ENSMUSG00000031392.18	Irak1	-	74022184	74022249	74020942	74021061	74022472	74022661	182,233,154	2,0,0	214,208,161	4,0,0	215	150	1	1	0.984,1.0,1.0	0.974,1.0,1.0	0.003
256	interleukin-1 receptor-associated kinase 1	FALSE	chrX:74020942-74022952	ENSMUSG00000031392.18	Irak1	-	74022184	74022249	74020942	74021061	74022848	74022952	22,39,5	0,0,3	9,6,7	0,0,0	215	150	0.400637	1	1.0,1.0,0.538	1.0,1.0,1.0	-0.154
257	interleukin-1 receptor-associated kinase 1	FALSE	chrX:74021848-74022952	ENSMUSG00000031392.18	Irak1	-	74022184	74022249	74021848	74021963	74022848	74022952	309,350,245	0,0,0	325,339,266	1,0,0	215	150	1	1	1.0,1.0,1.0	0.996,1.0,1.0	0.001
258	interleukin-1 receptor-associated kinase 1	FALSE	chrX:74020942-74022952	ENSMUSG00000031392.18	Irak1	-	74022472	74022661	74020942	74021061	74022848	74022952	125,139,78	0,0,3	138,102,100	0,0,0	300	150	1	1	1.0,1.0,0.929	1.0,1.0,1.0	-0.024
259	interleukin-1 receptor-associated kinase 1	FALSE	chrX:74022184-74022952	ENSMUSG00000031392.18	Irak1	-	74022472	74022661	74022184	74022249	74022848	74022952	526,644,464	55,64,28	650,626,498	23,23,21	300	150	2.28516e-07	9.41822e-06	0.827,0.834,0.892	0.934,0.932,0.922	-0.078
260	interleukin-1 receptor-associated kinase 1	FALSE	chrX:74020942-74022952	ENSMUSG00000031392.18	Irak1	-	74022472	74022664	74020942	74021061	74022848	74022952	287,309,282	0,0,3	314,273,228	0,0,0	300	150	1	1	1.0,1.0,0.979	1.0,1.0,1.0	-0.007
261	interleukin-1 receptor-associated kinase 1	FALSE	chrX:74022184-74022952	ENSMUSG00000031392.18	Irak1	-	74022472	74022664	74022184	74022249	74022848	74022952	688,814,668	55,64,28	826,797,626	23,23,21	300	150	8.47814e-07	3.17813e-05	0.862,0.864,0.923	0.947,0.945,0.937	-0.06
262	interleukin-1 receptor-associated kinase 1	FALSE	chrX:74022848-74023533	ENSMUSG00000031392.18	Irak1	-	74023065	74023197	74022848	74022952	74023365	74023533	407,506,514	0,0,0	420,440,367	0,0,2	282	150	1	1	1.0,1.0,1.0	1.0,1.0,0.99	0.003
263	host cell factor C1	FALSE	chrX:73951242-73952068	ENSMUSG00000031386.14	Hcfc1	-	73951653	73951792	73951242	73951463	73951925	73952068	444,532,375	0,3,0	584,682,372	0,0,0	289	150	1	1	1.0,0.989,1.0	1.0,1.0,1.0	-0.004
264	host cell factor C1	FALSE	chrX:73951925-73952666	ENSMUSG00000031386.14	Hcfc1	-	73952172	73952392	73951925	73952068	73952561	73952666	514,483,398	0,0,0	715,645,417	0,0,2	300	150	1	1	1.0,1.0,1.0	1.0,1.0,0.99	0.003
265	L1 cell adhesion molecule	FALSE	chrX:73853954-73855831	ENSMUSG00000031391.18	L1cam	-	73855651	73855663	73853954	73855266	73855758	73855831	0,0,0	24,25,30	4,0,0	7,26,12	162	150	0.292378	1	0.0,0.0,0.0	0.346,0.0,0.0	-0.115
266	L1 cell adhesion molecule	FALSE	chrX:73853777-73856793	ENSMUSG00000031391.18	L1cam	-	73855758	73855831	73853777	73855266	73856631	73856793	21,13,18	0,0,1	3,17,7	0,2,0	223	150	1	1	1.0,1.0,0.924	1.0,0.851,1.0	0.024
267	L1 cell adhesion molecule	FALSE	chrX:73855758-73856793	ENSMUSG00000031391.18	L1cam	-	73856142	73856280	73855758	73855831	73856631	73856793	24,34,43	5,2,6	5,34,25	0,2,1	288	150	0.00670221	0.0713933	0.714,0.899,0.789	1.0,0.899,0.929	-0.142
268	L1 cell adhesion molecule	FALSE	chrX:73861305-73862421	ENSMUSG00000031391.18	L1cam	-	73861581	73861693	73861305	73861472	73862277	73862421	46,19,20	0,0,0	24,45,32	0,0,1	262	150	1	1	1.0,1.0,1.0	1.0,1.0,0.948	0.017
269	signal sequence receptor, delta	FALSE	chrX:73789799-73790424	ENSMUSG00000002014.12	Ssr4	+	73790030	73790120	73789799	73789874	73790358	73790424	874,1108,853	7,9,5	1373,1373,1247	2,1,2	240	150	0.851988	1	0.987,0.987,0.991	0.998,0.999,0.997	-0.01
270	signal sequence receptor, delta	FALSE	chrX:73790030-73790824	ENSMUSG00000002014.12	Ssr4	+	73790358	73790424	73790030	73790120	73790653	73790824	734,847,660	5,0,4	1184,1126,1032	11,1,4	216	150	1	1	0.99,1.0,0.991	0.987,0.999,0.994	0
271	solute carrier family 6 (neurotransmitter transporter, creatine), member 8	FALSE	chrX:73673149-73676899	ENSMUSG00000019558.14	Slc6a8	+	73675637	73675769	73673149	73674050	73676649	73676899	2059,2590,2427	0,0,0	2970,3725,2586	0,6,1	282	150	1	1	1.0,1.0,1.0	1.0,0.997,0.999	0.001
272	solute carrier family 6 (neurotransmitter transporter, creatine), member 8	FALSE	chrX:73675637-73677453	ENSMUSG00000019558.14	Slc6a8	+	73676649	73676899	73675637	73675769	73677320	73677453	2822,3644,2901	0,0,4	3987,4861,3275	0,0,0	300	150	1	1	1.0,1.0,0.997	1.0,1.0,1.0	-0.001
273	solute carrier family 6 (neurotransmitter transporter, creatine), member 8	FALSE	chrX:73677320-73678969	ENSMUSG00000019558.14	Slc6a8	+	73678635	73678770	73677320	73677453	73678865	73678969	1980,2193,1763	185,148,151	2722,2818,1818	291,289,235	285	150	0.00176131	0.0238938	0.849,0.886,0.86	0.831,0.837,0.803	0.041
274	solute carrier family 6 (neurotransmitter transporter, creatine), member 8	FALSE	chrX:73677320-73679188	ENSMUSG00000019558.14	Slc6a8	+	73678635	73678770	73677320	73677453	73679063	73679188	883,994,803	0,0,0	1320,1287,703	1,0,0	285	150	1	1	1.0,1.0,1.0	0.999,1.0,1.0	0
275	solute carrier family 6 (neurotransmitter transporter, creatine), member 8	FALSE	chrX:73677320-73679188	ENSMUSG00000019558.14	Slc6a8	+	73678865	73678969	73677320	73677453	73679063	73679188	1015,1152,1038	0,0,0	1403,1545,1205	1,0,0	254	150	1	1	1.0,1.0,1.0	0.999,1.0,1.0	0
276	solute carrier family 6 (neurotransmitter transporter, creatine), member 8	FALSE	chrX:73678635-73679188	ENSMUSG00000019558.14	Slc6a8	+	73678865	73678969	73678635	73678770	73679063	73679188	1906,2194,1837	2,0,0	2512,2771,2081	0,0,0	254	150	1	1	0.998,1.0,1.0	1.0,1.0,1.0	-0.001
277	solute carrier family 6 (neurotransmitter transporter, creatine), member 8	FALSE	chrX:73679684-73680234	ENSMUSG00000019558.14	Slc6a8	+	73679918	73680056	73679684	73679797	73680131	73680234	1926,2443,2309	4,0,0	2730,3030,2333	1,0,0	288	150	1	1	0.996,1.0,1.0	0.999,1.0,1.0	-0.001
278	solute carrier family 6 (neurotransmitter transporter, creatine), member 8	FALSE	chrX:73679684-73680234	ENSMUSG00000019558.14	Slc6a8	+	73679918	73680071	73679684	73679797	73680131	73680234	876,1055,1096	4,0,0	1309,1446,1009	1,0,0	300	150	1	1	0.991,1.0,1.0	0.998,1.0,1.0	-0.002
279	pregnancy upregulated non-ubiquitously expressed CaM kinase	FALSE	chrX:73655993-73656999	ENSMUSG00000002012.13	Pnck	-	73656669	73656814	73655993	73656386	73656911	73656999	236,256,140	0,0,2	76,112,87	0,0,0	295	150	1	1	1.0,1.0,0.973	1.0,1.0,1.0	-0.009
280	pregnancy upregulated non-ubiquitously expressed CaM kinase	FALSE	chrX:73657230-73657843	ENSMUSG00000002012.13	Pnck	-	73657437	73657513	73657230	73657343	73657719	73657843	193,112,96	0,7,0	15,68,50	0,1,1	226	150	0.363346	1	1.0,0.914,1.0	1.0,0.978,0.971	-0.012
281	pregnancy upregulated non-ubiquitously expressed CaM kinase	FALSE	chrX:73658687-73660117	ENSMUSG00000002012.13	Pnck	-	73659179	73659249	73658687	73658819	73660018	73660117	46,27,22	4,0,3	26,17,13	0,4,2	220	150	0.697175	1	0.887,1.0,0.833	1.0,0.743,0.816	0.054
282	biglycan	FALSE	chrX:73492722-73493338	ENSMUSG00000031375.17	Bgn	+	73492962	73493056	73492722	73492833	73493199	73493338	2656,4485,3070	1,0,0	6755,6500,3044	0,0,0	244	150	1	1	0.999,1.0,1.0	1.0,1.0,1.0	0
283	HAUS augmin-like complex, subunit 7	FALSE	chrX:73437314-73453060	ENSMUSG00000031371.14	Haus7	-	73445809	73445924	73437314	73437565	73452998	73453060	54,65,39	0,16,0	154,79,82	0,0,1	265	150	2.57358e-05	0.000657296	1.0,0.697,1.0	1.0,1.0,0.979	-0.094
284	HAUS augmin-like complex, subunit 7	FALSE	chrX:73437314-73454934	ENSMUSG00000031371.14	Haus7	-	73445809	73445924	73437314	73437565	73454866	73454934	56,75,41	4,3,0	155,81,85	3,2,1	265	150	0.287216	1	0.888,0.934,1.0	0.967,0.958,0.98	-0.028
285	HAUS augmin-like complex, subunit 7	FALSE	chrX:73445809-73453060	ENSMUSG00000031371.14	Haus7	-	73446927	73447137	73445809	73445924	73452998	73453060	114,193,98	0,1,0	265,186,129	6,0,4	300	150	0.0430859	0.312298	1.0,0.99,1.0	0.957,1.0,0.942	0.03
286	HAUS augmin-like complex, subunit 7	FALSE	chrX:73437314-73454934	ENSMUSG00000031371.14	Haus7	-	73452998	73453060	73437314	73437565	73454866	73454934	53,80,27	4,3,0	100,81,45	3,2,1	212	150	0.500389	1	0.904,0.95,1.0	0.959,0.966,0.97	-0.014
287	HAUS augmin-like complex, subunit 7	FALSE	chrX:73445809-73454934	ENSMUSG00000031371.14	Haus7	-	73452998	73453060	73445809	73445924	73454866	73454934	53,65,27	2,11,2	106,81,48	7,2,7	212	150	0.411471	1	0.949,0.807,0.905	0.915,0.966,0.829	-0.016
288	zinc finger protein 275	TRUE	chrX:73344836-73351923	ENSMUSG00000031365.13	Zfp275	+	73351268	73351360	73344836	73344912	73351808	73351923	79,72,40	5,11,1	53,43,38	10,13,14	242	150	0.000414869	0.00710866	0.907,0.802,0.961	0.767,0.672,0.627	0.201
289	zinc finger protein 275	FALSE	chrX:73344836-73352937	ENSMUSG00000031365.13	Zfp275	+	73351808	73351923	73344836	73344912	73352835	73352937	34,61,48	0,0,0	102,72,47	0,2,0	265	150	1	1	1.0,1.0,1.0	1.0,0.953,1.0	0.016
290	zinc finger protein 185	FALSE	chrX:72997281-72998574	ENSMUSG00000031351.15	Zfp185	+	72997737	72997803	72997281	72997405	72998535	72998574	2,11,0	0,1,1	4,14,4	0,0,0	216	150	1	1	1.0,0.884,0.0	1.0,1.0,1.0	-0.372
291	NAD(P) dependent steroid dehydrogenase-like	FALSE	chrX:72918556-72929782	ENSMUSG00000031349.4	Nsdhl	+	72926293	72926410	72918556	72918693	72929623	72929782	90,150,66	0,6,0	285,249,145	0,0,0	267	150	0.38858	1	1.0,0.934,1.0	1.0,1.0,1.0	-0.022
292	high mobility group box 3	FALSE	chrX:71558052-71559272	ENSMUSG00000015217.11	Hmgb3	+	71558432	71558572	71558052	71558207	71559097	71559272	1698,2372,1414	1,0,0	2346,2343,1854	3,0,0	290	150	1	1	0.999,1.0,1.0	0.998,1.0,1.0	0
293	CD99 antigen-like 2	FALSE	chrX:71420059-71429166	ENSMUSG00000035776.14	Cd99l2	-	71424023	71424089	71420059	71422749	71429046	71429166	1047,1065,785	0,0,0	1509,1604,944	0,2,0	216	150	1	1	1.0,1.0,1.0	1.0,0.998,1.0	0.001
294	CD99 antigen-like 2	FALSE	chrX:71424023-71438199	ENSMUSG00000035776.14	Cd99l2	-	71429046	71429166	71424023	71424089	71438133	71438199	509,538,365	10,5,11	756,841,522	1,6,9	270	150	0.00554566	0.061225	0.966,0.984,0.949	0.998,0.987,0.97	-0.019
295	CD99 antigen-like 2	FALSE	chrX:71429046-71438199	ENSMUSG00000035776.14	Cd99l2	-	71430310	71430349	71429046	71429166	71438133	71438199	884,1095,858	1,2,4	1454,1539,941	6,3,2	189	150	1	1	0.999,0.998,0.994	0.995,0.998,0.997	0
296	CD99 antigen-like 2	FALSE	chrX:71438133-71441145	ENSMUSG00000035776.14	Cd99l2	-	71440524	71440611	71438133	71438199	71441073	71441145	1117,1547,1053	0,0,0	1916,1955,1378	2,1,0	237	150	1	1	1.0,1.0,1.0	0.998,0.999,1.0	0.001
297	CD99 antigen-like 2	FALSE	chrX:71430310-71492849	ENSMUSG00000035776.14	Cd99l2	-	71449938	71450007	71430310	71430349	71492521	71492849	0,0,0	0,4,0	2,0,5	0,0,0	219	150	1	1	NA,0.0,NA	1.0,NA,1.0	-1
298	CD99 antigen-like 2	TRUE	chrX:71441073-71450673	ENSMUSG00000035776.14	Cd99l2	-	71449938	71450007	71441073	71441145	71450610	71450673	432,501,352	348,465,341	1174,1065,756	437,398,252	219	150	0	0	0.46,0.425,0.414	0.648,0.647,0.673	-0.223
299	CD99 antigen-like 2	FALSE	chrX:71441073-71492849	ENSMUSG00000035776.14	Cd99l2	-	71449938	71450007	71441073	71441145	71492521	71492849	134,179,110	2,0,0	292,300,249	0,0,0	219	150	1	1	0.979,1.0,1.0	1.0,1.0,1.0	-0.007
300	CD99 antigen-like 2	FALSE	chrX:71441073-71492645	ENSMUSG00000035776.14	Cd99l2	-	71450610	71450673	71441073	71441145	71492521	71492645	477,663,454	2,0,0	737,720,370	0,0,0	213	150	1	1	0.994,1.0,1.0	1.0,1.0,1.0	-0.002
301	X-linked myotubular myopathy gene 1	FALSE	chrX:71233071-71254361	ENSMUSG00000031337.16	Mtm1	+	71234851	71234946	71233071	71233144	71254250	71254361	222,272,173	0,2,2	392,456,364	13,0,0	245	150	0.41408	1	1.0,0.988,0.981	0.949,1.0,1.0	0.007
302	X-linked myotubular myopathy gene 1	FALSE	chrX:71233071-71259826	ENSMUSG00000031337.16	Mtm1	+	71234851	71234946	71233071	71233144	71259724	71259826	86,104,81	0,0,2	152,194,159	0,6,2	245	150	0.300653	1	1.0,1.0,0.961	1.0,0.952,0.98	0.01
303	X-linked myotubular myopathy gene 1	FALSE	chrX:71233071-71259826	ENSMUSG00000031337.16	Mtm1	+	71254250	71254361	71233071	71233144	71259724	71259826	114,151,105	0,0,2	202,197,147	0,6,2	261	150	0.398973	1	1.0,1.0,0.968	1.0,0.95,0.977	0.014
304	X-linked myotubular myopathy gene 1	FALSE	chrX:71234851-71259826	ENSMUSG00000031337.16	Mtm1	+	71254250	71254361	71234851	71234946	71259724	71259826	251,321,196	1,2,0	436,470,358	7,10,6	261	150	0.00205193	0.027307	0.993,0.989,1.0	0.973,0.964,0.972	0.024
305	X-linked myotubular myopathy gene 1	FALSE	chrX:71234851-71284684	ENSMUSG00000031337.16	Mtm1	+	71259724	71259826	71234851	71234946	71284600	71284684	113,123,100	3,3,2	269,278,162	5,5,7	252	150	0.678298	1	0.957,0.961,0.967	0.97,0.971,0.932	0.004
306	X-linked myotubular myopathy gene 1	FALSE	chrX:71287151-71296347	ENSMUSG00000031337.16	Mtm1	+	71291748	71291937	71287151	71287301	71296163	71296347	366,355,215	0,0,0	593,584,409	2,0,0	300	150	1	1	1.0,1.0,1.0	0.993,1.0,1.0	0.002
307	X-linked myotubular myopathy gene 1	FALSE	chrX:71299565-71302614	ENSMUSG00000031337.16	Mtm1	+	71301733	71301826	71299565	71299774	71302500	71302614	303,320,167	0,2,0	318,414,378	0,0,0	243	150	1	1	1.0,0.99,1.0	1.0,1.0,1.0	-0.003
308	X-linked myotubular myopathy gene 1	FALSE	chrX:71302500-71315265	ENSMUSG00000031337.16	Mtm1	+	71307699	71307876	71302500	71302614	71313645	71315265	325,375,207	1,11,2	568,534,411	4,7,0	300	150	0.0854775	0.5267	0.994,0.945,0.981	0.986,0.974,1.0	-0.013
309	LAS1-like (S. cerevisiae)	FALSE	chrX:95946866-95947855	ENSMUSG00000057421.12	Las1l	-	95947397	95947448	95946866	95947073	95947769	95947855	346,459,285	55,56,75	498,378,460	31,28,35	201	150	8.9303e-08	3.93564e-06	0.824,0.859,0.739	0.923,0.91,0.907	-0.106
310	LAS1-like (S. cerevisiae)	FALSE	chrX:95953221-95956000	ENSMUSG00000057421.12	Las1l	-	95955141	95955211	95953221	95953303	95955874	95956000	400,540,431	3,0,0	583,540,427	0,0,1	220	150	1	1	0.989,1.0,1.0	1.0,1.0,0.997	-0.003
311	transmembrane protein 185A	FALSE	chrX:70462844-70467361	ENSMUSG00000073139.9	Tmem185a	-	70465002	70465086	70462844	70463021	70467153	70467361	233,344,230	1,17,9	381,322,303	5,11,12	234	150	0.577792	1	0.993,0.928,0.942	0.98,0.949,0.942	-0.003
312	transmembrane protein 185A	FALSE	chrX:70467153-70477180	ENSMUSG00000073139.9	Tmem185a	-	70470117	70470294	70467153	70467361	70476977	70477180	209,361,252	3,2,0	457,497,347	0,3,0	300	150	1	1	0.972,0.989,1.0	1.0,0.988,1.0	-0.009
313	Fmr1 neighbor	FALSE	chrX:68761838-68772141	ENSMUSG00000062170.12	Fmr1nb	+	68763931	68764009	68761838	68762231	68772044	68772141	6,2,12	0,4,0	5,39,24	0,15,3	228	150	0.189834	0.951093	1.0,0.248,1.0	1.0,0.631,0.84	-0.074
314	Fmr1 neighbor	FALSE	chrX:68763931-68772141	ENSMUSG00000062170.12	Fmr1nb	+	68768955	68769093	68763931	68764009	68772044	68772141	0,0,3	5,2,5	1,18,10	4,16,21	288	150	0.00319968	0.0391346	0.0,0.0,0.238	0.115,0.369,0.199	-0.148
315	SLIT and NTRK-like family, member 4	FALSE	chrX:64264884-64276996	ENSMUSG00000046699.14	Slitrk4	-	64274018	64274090	64264884	64273109	64276799	64276996	5,7,19	0,5,2	0,7,2	0,0,0	222	150	1	1	1.0,0.486,0.865	NA,1.0,1.0	-0.216
316	ATPase, class VI, type 11C	FALSE	chrX:60223289-60236710	ENSMUSG00000062949.13	Atp11c	-	60229147	60229252	60223289	60225793	60236556	60236710	47,28,39	27,32,43	36,58,33	47,38,32	255	150	0.890843	1	0.506,0.34,0.348	0.311,0.473,0.378	0.011
317	ATPase, class VI, type 11C	FALSE	chrX:60281567-60290720	ENSMUSG00000062949.13	Atp11c	-	60289893	60290091	60281567	60281729	60290569	60290720	85,138,59	0,0,0	99,74,94	1,0,0	300	150	1	1	1.0,1.0,1.0	0.98,1.0,1.0	0.007
318	ATPase, class VI, type 11C	FALSE	chrX:60292318-60295292	ENSMUSG00000062949.13	Atp11c	-	60293606	60293657	60292318	60292383	60295188	60295292	59,77,73	0,0,1	58,108,65	0,4,0	201	150	0.530603	1	1.0,1.0,0.982	1.0,0.953,1.0	0.01
319	ATPase, class VI, type 11C	FALSE	chrX:60307196-60321553	ENSMUSG00000062949.13	Atp11c	-	60309715	60309805	60307196	60307277	60321433	60321553	90,56,68	0,0,0	117,73,77	0,5,0	240	150	0.81839	1	1.0,1.0,1.0	1.0,0.901,1.0	0.033
320	HIV TAT specific factor 1	FALSE	chrX:57059853-57065143	ENSMUSG00000067873.11	Htatsf1	+	57064116	57064206	57059853	57059953	57065005	57065143	1016,1383,1037	0,0,0	1893,1877,1230	1,0,2	240	150	1	1	1.0,1.0,1.0	0.999,1.0,0.997	0.001
321	membrane magnesium transporter 1	FALSE	chrX:56585511-56595442	ENSMUSG00000061273.3	Mmgt1	-	56591077	56591181	56585511	56589303	56595389	56595442	265,402,208	15,23,6	521,606,451	10,1,4	254	150	5.07542e-09	2.68997e-07	0.913,0.912,0.953	0.969,0.997,0.985	-0.058
322	RIKEN cDNA 3830403N18 gene	FALSE	chrX:56136571-56138474	ENSMUSG00000031125.2	3830403N18Rik	+	56137970	56138096	56136571	56136625	56138410	56138474	31,38,3	12,36,1	9,12,25	29,28,39	276	150	0.000512196	0.00845045	0.584,0.365,0.62	0.144,0.189,0.258	0.326
323	RIKEN cDNA 3830403N18 gene	FALSE	chrX:56138410-56147193	ENSMUSG00000031125.2	3830403N18Rik	+	56138744	56138779	56138410	56138474	56147075	56147193	79,77,37	0,0,0	50,66,88	1,0,2	185	150	1	1	1.0,1.0,1.0	0.976,1.0,0.973	0.017
324	RIKEN cDNA 3830403N18 gene	FALSE	chrX:56138744-56147987	ENSMUSG00000031125.2	3830403N18Rik	+	56147075	56147193	56138744	56138779	56147887	56147987	94,85,50	0,1,0	77,75,115	0,0,0	268	150	1	1	1.0,0.979,1.0	1.0,1.0,1.0	-0.007
325	X-linked lymphocyte-regulated	FALSE	chrX:53787882-53795836	ENSMUSG00000054626.11	Xlr	-	53795467	53795502	53787882	53788000	53795772	53795836	73,44,63	0,0,0	96,82,66	4,3,0	185	150	0.260465	1	1.0,1.0,1.0	0.951,0.957,1.0	0.031
326	motile sperm domain containing 1	FALSE	chrX:53345007-53355873	ENSMUSG00000023074.11	Mospd1	-	53347703	53347865	53345007	53345989	53355655	53355873	791,811,614	33,32,25	1028,1098,1025	56,45,27	300	150	0.944673	1	0.923,0.927,0.925	0.902,0.924,0.95	0
327	PHD finger protein 6	FALSE	chrX:52912294-52932024	ENSMUSG00000025626.16	Phf6	+	52931572	52931706	52912294	52912436	52931980	52932024	64,33,20	0,0,0	88,45,46	0,0,2	284	150	1	1	1.0,1.0,1.0	1.0,1.0,0.924	0.025
328	muscleblind like splicing factor 3	FALSE	chrX:51123816-51130341	ENSMUSG00000036109.17	Mbnl3	-	51128920	51129071	51123816	51123911	51130104	51130341	21,0,6	0,0,0	1,3,4	0,1,0	300	150	1	1	1.0,NA,1.0	1.0,0.6,1.0	0.133
329	serine/threonine kinase 26	FALSE	chrX:50841678-50879545	ENSMUSG00000031112.10	Stk26	+	50870255	50870486	50841678	50841835	50879488	50879545	6,0,8	0,0,0	7,11,15	0,0,1	300	150	1	1	1.0,NA,1.0	1.0,1.0,0.882	0.039
330	functional intergenic repeating RNA element	FALSE	chrX:50573223-50580949	ENSMUSG00000085396.7	Firre	-	50577870	50578024	50573223	50573351	50580580	50580949	78,56,57	0,0,0	61,56,25	3,0,0	300	150	0.735637	1	1.0,1.0,1.0	0.91,1.0,1.0	0.03
331	functional intergenic repeating RNA element	FALSE	chrX:50573223-50581556	ENSMUSG00000085396.7	Firre	-	50577870	50578024	50573223	50573351	50581402	50581556	41,26,34	0,0,0	23,25,20	0,2,0	300	150	1	1	1.0,1.0,1.0	1.0,0.862,1.0	0.046
332	functional intergenic repeating RNA element	FALSE	chrX:50573223-50581556	ENSMUSG00000085396.7	Firre	-	50580580	50580949	50573223	50573351	50581402	50581556	70,53,48	0,0,0	55,83,51	0,2,0	300	150	1	1	1.0,1.0,1.0	1.0,0.954,1.0	0.015
333	functional intergenic repeating RNA element	FALSE	chrX:50577870-50581556	ENSMUSG00000085396.7	Firre	-	50580580	50580949	50577870	50578024	50581402	50581556	107,83,71	0,0,0	90,114,57	0,0,1	300	150	1	1	1.0,1.0,1.0	1.0,1.0,0.966	0.011
334	functional intergenic repeating RNA element	FALSE	chrX:50584678-50595615	ENSMUSG00000085396.7	Firre	-	50591924	50592085	50584678	50584847	50595460	50595615	63,61,57	0,0,3	29,103,84	0,0,1	300	150	1	1	1.0,1.0,0.905	1.0,1.0,0.977	-0.024
335	functional intergenic repeating RNA element	FALSE	chrX:50591924-50598288	ENSMUSG00000085396.7	Firre	-	50595460	50595615	50591924	50592085	50598133	50598288	36,48,21	29,14,4	28,17,40	6,9,1	300	150	0.126781	0.708891	0.383,0.632,0.724	0.7,0.486,0.952	-0.133
336	functional intergenic repeating RNA element	FALSE	chrX:50600743-50608814	ENSMUSG00000085396.7	Firre	-	50603438	50603525	50600743	50600898	50608686	50608814	2,0,2	0,2,0	0,4,2	0,0,0	237	150	1	1	1.0,0.0,1.0	NA,1.0,1.0	-0.333
337	functional intergenic repeating RNA element	FALSE	chrX:50603438-50608814	ENSMUSG00000085396.7	Firre	-	50608477	50608604	50603438	50603525	50608686	50608814	7,18,15	11,1,2	4,5,25	2,7,2	277	150	0.655246	1	0.256,0.907,0.802	0.52,0.279,0.871	0.098
338	functional intergenic repeating RNA element	FALSE	chrX:50608686-50615515	ENSMUSG00000085396.7	Firre	-	50612704	50612850	50608686	50608814	50615360	50615515	64,101,64	0,0,10	32,64,35	2,0,0	296	150	0.00869654	0.087625	1.0,1.0,0.764	0.89,1.0,1.0	-0.042
339	autophagy related 4A, cysteine peptidase	FALSE	chrX:140986278-140990256	ENSMUSG00000079418.3	Atg4a	+	140988165	140988237	140986278	140986389	140990157	140990256	374,330,195	4,8,0	584,680,378	0,0,5	222	150	0.352501	1	0.984,0.965,1.0	1.0,1.0,0.981	-0.011
340	autophagy related 4A, cysteine peptidase	FALSE	chrX:141158726-141162575	ENSMUSG00000079418.3	Atg4a	+	141160031	141160088	141158726	141158872	141162466	141162575	259,307,199	0,0,0	432,407,372	0,0,4	207	150	1	1	1.0,1.0,1.0	1.0,1.0,0.985	0.005
341	immunoglobulin superfamily, member 1	FALSE	chrX:49782535-49783890	ENSMUSG00000031111.16	Igsf1	-	49783099	49783223	49782535	49782952	49783611	49783890	506,479,229	98,104,49	1647,1379,507	340,326,184	274	150	0.112329	0.648672	0.739,0.716,0.719	0.726,0.698,0.601	0.05
342	immunoglobulin superfamily, member 1	FALSE	chrX:49784021-49785259	ENSMUSG00000031111.16	Igsf1	-	49784505	49784793	49784021	49784309	49784971	49785259	646,808,349	1,0,0	2581,2307,783	5,0,0	300	150	1	1	0.997,1.0,1.0	0.996,1.0,1.0	0
343	immunoglobulin superfamily, member 1	FALSE	chrX:49785987-49788218	ENSMUSG00000031111.16	Igsf1	-	49786858	49787137	49785987	49786275	49788147	49788218	368,349,188	0,0,0	1177,1146,464	0,4,0	300	150	1	1	1.0,1.0,1.0	1.0,0.993,1.0	0.002
344	immunoglobulin superfamily, member 1	FALSE	chrX:49786858-49788065	ENSMUSG00000031111.16	Igsf1	-	49787357	49787648	49786858	49787137	49788032	49788065	379,500,261	0,0,0	2054,1815,498	2,0,0	300	150	1	1	1.0,1.0,1.0	0.998,1.0,1.0	0.001
345	immunoglobulin superfamily, member 1	FALSE	chrX:49786858-49788218	ENSMUSG00000031111.16	Igsf1	-	49787357	49787648	49786858	49787137	49788147	49788218	324,370,217	0,0,2	1196,1076,350	7,20,0	300	150	0.0249104	0.203628	1.0,1.0,0.982	0.988,0.964,1.0	0.01
346	immunoglobulin superfamily, member 1	FALSE	chrX:49786858-49788218	ENSMUSG00000031111.16	Igsf1	-	49788032	49788065	49786858	49787137	49788147	49788218	0,1,1	0,0,2	9,9,0	7,20,0	183	150	1	1	NA,1.0,0.291	0.513,0.269,NA	0.254
347	immunoglobulin superfamily, member 1	FALSE	chrX:49787357-49788218	ENSMUSG00000031111.16	Igsf1	-	49788032	49788065	49787357	49787648	49788147	49788218	58,130,45	4,2,0	902,764,149	41,29,2	183	150	0.0507274	0.354077	0.922,0.982,1.0	0.947,0.956,0.984	0.006
348	immunoglobulin superfamily, member 1	FALSE	chrX:49792965-49795149	ENSMUSG00000031111.16	Igsf1	-	49794491	49794773	49792965	49794191	49795122	49795149	14,38,14	0,0,0	179,119,72	0,1,0	300	150	1	1	1.0,1.0,1.0	1.0,0.983,1.0	0.006
349	solute carrier family 25 (mitochondrial carrier, brain), member 14	FALSE	chrX:48623577-48625640	ENSMUSG00000031105.16	Slc25a14	+	48623961	48624197	48623577	48623828	48625595	48625640	35,16,13	0,0,0	27,37,9	1,2,2	300	150	0.0506445	0.353645	1.0,1.0,1.0	0.931,0.902,0.692	0.158
350	solute carrier family 25 (mitochondrial carrier, brain), member 14	FALSE	chrX:48623577-48629345	ENSMUSG00000031105.16	Slc25a14	+	48623961	48624197	48623577	48623828	48629251	48629345	45,17,18	4,0,0	35,40,12	6,2,8	300	150	0.00401283	0.0471424	0.849,1.0,1.0	0.745,0.909,0.429	0.255
351	solute carrier family 25 (mitochondrial carrier, brain), member 14	FALSE	chrX:48623764-48625640	ENSMUSG00000031105.16	Slc25a14	+	48623961	48624206	48623764	48623828	48625595	48625640	35,15,7	0,0,0	28,31,9	1,2,2	300	150	0.0430405	0.312039	1.0,1.0,1.0	0.933,0.886,0.692	0.163
352	solute carrier family 25 (mitochondrial carrier, brain), member 14	FALSE	chrX:48623764-48629345	ENSMUSG00000031105.16	Slc25a14	+	48623961	48624206	48623764	48623828	48629251	48629345	36,16,10	4,0,0	29,40,14	6,2,8	300	150	0.00966284	0.0953815	0.818,1.0,1.0	0.707,0.909,0.467	0.245
353	solute carrier family 25 (mitochondrial carrier, brain), member 14	FALSE	chrX:48623961-48629345	ENSMUSG00000031105.16	Slc25a14	+	48625595	48625640	48623961	48624197	48629251	48629345	0,2,1	11,5,11	0,0,1	11,11,4	195	150	0.821137	1	0.0,0.235,0.065	0.0,0.0,0.161	0.046
354	solute carrier family 25 (mitochondrial carrier, brain), member 14	FALSE	chrX:48623961-48629345	ENSMUSG00000031105.16	Slc25a14	+	48625595	48625640	48623961	48624206	48629251	48629345	1,0,0	2,4,3	1,0,0	5,11,6	195	150	1	1	0.278,0.0,0.0	0.133,0.0,0.0	0.048
355	solute carrier family 25 (mitochondrial carrier, brain), member 14	FALSE	chrX:48630888-48637475	ENSMUSG00000031105.16	Slc25a14	+	48634756	48634851	48630888	48631036	48637389	48637475	51,71,25	0,0,0	98,75,99	1,0,0	245	150	1	1	1.0,1.0,1.0	0.984,1.0,1.0	0.005
356	zinc finger protein 280C	FALSE	chrX:48543404-48547327	ENSMUSG00000036916.13	Zfp280c	-	48543584	48543703	48543404	48543441	48547264	48547327	43,38,39	7,6,9	36,40,48	13,11,2	269	150	0.921735	1	0.774,0.779,0.707	0.607,0.67,0.93	0.018
357	zinc finger protein 280C	FALSE	chrX:48578379-48591761	ENSMUSG00000036916.13	Zfp280c	-	48588702	48588749	48578379	48578529	48591672	48591761	24,35,9	0,0,0	26,17,28	4,0,1	197	150	0.12423	0.698844	1.0,1.0,1.0	0.832,1.0,0.955	0.071
358	apoptosis-inducing factor, mitochondrion-associated 1	FALSE	chrX:48499771-48504952	ENSMUSG00000036932.14	Aifm1	-	48503582	48503713	48499771	48499871	48504809	48504952	7,0,0	798,887,413	8,10,7	1245,1279,761	281	150	1	1	0.005,0.0,0.0	0.003,0.004,0.005	-0.002
359	apoptosis-inducing factor, mitochondrion-associated 1	FALSE	chrX:48503582-48513563	ENSMUSG00000036932.14	Aifm1	-	48504809	48504952	48503582	48503713	48513235	48513563	989,1283,821	0,0,0	1706,1906,1171	28,45,12	293	150	1.6661e-11	1.12353e-09	1.0,1.0,1.0	0.969,0.956,0.98	0.032
360	UTP14A small subunit processome component	FALSE	chrX:48273689-48275188	ENSMUSG00000063785.12	Utp14a	+	48273898	48273976	48273689	48273813	48274800	48275188	169,218,235	4,0,0	269,245,254	0,0,0	228	150	1	1	0.965,1.0,1.0	1.0,1.0,1.0	-0.012
361	UTP14A small subunit processome component	FALSE	chrX:48278366-48282453	ENSMUSG00000063785.12	Utp14a	+	48278667	48278767	48278366	48278560	48282061	48282453	153,198,219	0,0,4	206,213,265	0,0,0	250	150	1	1	1.0,1.0,0.97	1.0,1.0,1.0	-0.01
362	OCRL, inositol polyphosphate-5-phosphatase	FALSE	chrX:47912968-47920199	ENSMUSG00000001173.15	Ocrl	+	47916474	47916554	47912968	47913048	47920160	47920199	56,39,69	0,0,2	55,70,36	0,0,0	230	150	1	1	1.0,1.0,0.957	1.0,1.0,1.0	-0.014
363	OCRL, inositol polyphosphate-5-phosphatase	FALSE	chrX:47931575-47933475	ENSMUSG00000001173.15	Ocrl	+	47931783	47931945	47931575	47931696	47933373	47933475	120,159,111	4,0,5	143,174,87	2,3,5	300	150	0.831999	1	0.938,1.0,0.917	0.973,0.967,0.897	0.006
364	OCRL, inositol polyphosphate-5-phosphatase	FALSE	chrX:47934844-47936488	ENSMUSG00000001173.15	Ocrl	+	47936089	47936206	47934844	47934959	47936300	47936488	150,135,123	0,0,4	182,185,142	0,0,0	267	150	1	1	1.0,1.0,0.945	1.0,1.0,1.0	-0.018
365	OCRL, inositol polyphosphate-5-phosphatase	FALSE	chrX:47947002-47948360	ENSMUSG00000001173.15	Ocrl	+	47947706	47947872	47947002	47947113	47948124	47948360	165,123,117	1,10,4	194,214,128	7,3,2	300	150	0.219735	1	0.988,0.86,0.936	0.933,0.973,0.97	-0.031
366	OCRL, inositol polyphosphate-5-phosphatase	FALSE	chrX:47947002-47960569	ENSMUSG00000001173.15	Ocrl	+	47948124	47948360	47947002	47947113	47960452	47960569	66,114,63	0,0,0	93,85,67	0,1,0	300	150	1	1	1.0,1.0,1.0	1.0,0.977,1.0	0.008
367	OCRL, inositol polyphosphate-5-phosphatase	FALSE	chrX:47948124-47960569	ENSMUSG00000001173.15	Ocrl	+	47956209	47956233	47948124	47948360	47960452	47960569	2,2,0	65,104,59	10,11,7	86,82,65	174	150	1.02516e-06	3.77376e-05	0.026,0.016,0.0	0.091,0.104,0.085	-0.079
368	SWI/SNF related, matrix associated, actin dependent regulator of chromatin, subfamily a, member 1	FALSE	chrX:47874154-47876540	ENSMUSG00000031099.16	Smarca1	-	47875163	47875295	47874154	47874223	47876384	47876540	6,22,25	4,0,0	13,29,16	0,0,0	282	150	0.108254	0.630737	0.444,1.0,1.0	1.0,1.0,1.0	-0.185
369	STAG2 cohesin complex component	FALSE	chrX:42201854-42211242	ENSMUSG00000025862.14	Stag2	+	42206045	42206124	42201854	42201994	42211077	42211242	407,514,290	0,1,0	626,651,433	0,0,0	229	150	1	1	1.0,0.997,1.0	1.0,1.0,1.0	-0.001
370	STAG2 cohesin complex component	FALSE	chrX:42266085-42269507	ENSMUSG00000025862.14	Stag2	+	42266365	42266476	42266085	42266275	42269380	42269507	240,427,220	182,226,119	510,589,366	184,179,172	261	150	0.000254872	0.00472553	0.431,0.521,0.515	0.614,0.654,0.55	-0.117
371	X-linked inhibitor of apoptosis	FALSE	chrX:42068356-42096712	ENSMUSG00000025860.15	Xiap	+	42094366	42095272	42068356	42068482	42096612	42096712	260,320,190	16,17,13	341,379,215	20,40,23	300	150	0.0463012	0.33029	0.89,0.904,0.88	0.895,0.826,0.824	0.043
372	X-linked inhibitor of apoptosis	FALSE	chrX:42068397-42096712	ENSMUSG00000025860.15	Xiap	+	42094366	42095272	42068397	42068872	42096612	42096712	297,315,195	8,3,3	324,353,202	13,14,10	300	150	0.00207756	0.0275953	0.949,0.981,0.97	0.926,0.927,0.91	0.046
373	glutamate receptor, ionotropic, AMPA3 (alpha 3)	FALSE	chrX:41401127-41402959	ENSMUSG00000001986.16	Gria3	+	41401528	41401655	41401127	41401257	41402800	41402959	11,12,2	2,0,0	42,18,6	0,0,0	277	150	1	1	0.749,1.0,1.0	1.0,1.0,1.0	-0.084
374	transmembrane protein 255A	FALSE	chrX:38224580-38233192	ENSMUSG00000036502.14	Tmem255a	-	38225053	38225125	38224580	38224669	38233102	38233192	3,0,3	4,0,0	2,4,1	0,0,0	222	150	1	1	0.336,NA,1.0	1.0,1.0,1.0	-0.332
375	transmembrane protein 255A	FALSE	chrX:38225053-38233192	ENSMUSG00000036502.14	Tmem255a	-	38226887	38226956	38225053	38225125	38233102	38233192	0,3,6	0,0,0	13,8,8	2,2,1	219	150	1	1	NA,1.0,1.0	0.817,0.733,0.846	0.201
376	FAM3 metabolism regulating signaling molecule A	FALSE	chrX:74387033-74390497	ENSMUSG00000031399.15	Fam3a	-	74387437	74387496	74387033	74387084	74390473	74390497	95,91,43	1,0,0	109,92,73	0,0,0	209	150	1	1	0.986,1.0,1.0	1.0,1.0,1.0	-0.005
377	FAM3 metabolism regulating signaling molecule A	FALSE	chrX:74387437-74390497	ENSMUSG00000031399.15	Fam3a	-	74387627	74387751	74387437	74387496	74390473	74390497	391,394,345	1,9,5	513,589,411	2,3,1	274	150	0.0489547	0.343924	0.995,0.96,0.974	0.993,0.991,0.996	-0.017
378	UPF3 regulator of nonsense transcripts homolog B (yeast)	FALSE	chrX:37102026-37109021	ENSMUSG00000036572.16	Upf3b	-	37104428	37104527	37102026	37102137	37108914	37109021	186,172,101	1,0,2	239,144,135	0,0,0	249	150	1	1	0.991,1.0,0.968	1.0,1.0,1.0	-0.014
379	C330007P06Rik	FALSE	chrX:36853329-36856893	ENSMUSG00000006423.15	C330007P06Rik	-	36854282	36854421	36853329	36853419	36856851	36856893	340,376,245	4,6,7	505,489,317	3,0,0	289	150	0.00168482	0.0229893	0.978,0.97,0.948	0.989,1.0,1.0	-0.031
380	C330007P06Rik	FALSE	chrX:36854282-36863741	ENSMUSG00000006423.15	C330007P06Rik	-	36856851	36856893	36854282	36854421	36863623	36863741	193,260,179	4,2,0	340,286,200	0,0,2	192	150	1	1	0.974,0.99,1.0	1.0,1.0,0.987	-0.008
381	A kinase anchor protein 17B	FALSE	chrX:36608313-36614920	ENSMUSG00000059708.12	Akap17b	-	36614254	36614323	36608313	36612664	36614685	36614920	19,31,4	0,0,0	42,68,26	2,0,0	219	150	1	1	1.0,1.0,1.0	0.935,1.0,1.0	0.022
382	A kinase anchor protein 17B	FALSE	chrX:36618602-36636574	ENSMUSG00000059708.12	Akap17b	-	36623567	36624336	36618602	36618733	36636472	36636574	34,54,20	1,1,0	40,46,38	2,0,0	300	150	1	1	0.944,0.964,1.0	0.909,1.0,1.0	0
383	interleukin 13 receptor, alpha 1	FALSE	chrX:36130603-36141397	ENSMUSG00000017057.9	Il13ra1	+	36132963	36133084	36130603	36130742	36141212	36141397	674,957,516	0,4,0	1129,1007,767	2,2,0	271	150	1	1	1.0,0.993,1.0	0.997,0.996,1.0	0
384	interleukin 13 receptor, alpha 1	FALSE	chrX:36148978-36155627	ENSMUSG00000017057.9	Il13ra1	+	36152017	36152114	36148978	36149111	36155542	36155627	517,1014,619	0,6,0	1189,955,822	6,4,4	247	150	1	1	1.0,0.99,1.0	0.992,0.993,0.992	0.004
385	interleukin 13 receptor, alpha 1	FALSE	chrX:36152017-36171259	ENSMUSG00000017057.9	Il13ra1	+	36155542	36155627	36152017	36152114	36168813	36171259	501,932,549	0,4,0	1166,1003,759	3,0,0	235	150	1	1	1.0,0.993,1.0	0.996,1.0,1.0	-0.001
386	WD repeat domain 44	FALSE	chrX:23693050-23749980	ENSMUSG00000036769.14	Wdr44	+	23732317	23732351	23693050	23693539	23749905	23749980	97,51,45	0,0,0	68,77,64	0,5,0	184	150	0.573181	1	1.0,1.0,1.0	1.0,0.926,1.0	0.025
387	WD repeat domain 44	FALSE	chrX:23732317-23757085	ENSMUSG00000036769.14	Wdr44	+	23749905	23749980	23732317	23732351	23756439	23757085	151,73,64	0,0,0	96,133,85	1,0,0	225	150	1	1	1.0,1.0,1.0	0.985,1.0,1.0	0.005
388	WD repeat domain 44	FALSE	chrX:23762276-23778775	ENSMUSG00000036769.14	Wdr44	+	23769889	23769996	23762276	23762360	23778623	23778775	63,92,56	0,1,0	116,129,122	0,0,0	257	150	1	1	1.0,0.982,1.0	1.0,1.0,1.0	-0.006
389	ubiquitously expressed prefoldin like chaperone	FALSE	chrX:20952207-20959802	ENSMUSG00000001134.9	Uxt	-	20959357	20959465	20952207	20952271	20959734	20959802	805,655,547	6,11,3	763,823,769	31,47,64	258	150	0	0	0.987,0.972,0.991	0.935,0.911,0.875	0.076
390	complement factor properdin	FALSE	chrX:20927534-20928519	ENSMUSG00000001128.7	Cfp	-	20927952	20928126	20927534	20927723	20928327	20928519	132,104,98	0,0,4	146,114,118	0,0,0	300	150	0.616835	1	1.0,1.0,0.925	1.0,1.0,1.0	-0.025
391	Araf proto-oncogene, serine/threonine kinase	FALSE	chrX:20853559-20854115	ENSMUSG00000001127.12	Araf	+	20853676	20853816	20853559	20853587	20853912	20854115	277,253,214	0,0,0	279,270,116	0,2,0	290	150	1	1	1.0,1.0,1.0	1.0,0.986,1.0	0.005
392	Araf proto-oncogene, serine/threonine kinase	FALSE	chrX:20853676-20857788	ENSMUSG00000001127.12	Araf	+	20853912	20854115	20853676	20853816	20857611	20857788	261,305,222	1,0,0	289,293,108	2,2,2	300	150	0.590569	1	0.992,1.0,1.0	0.986,0.987,0.964	0.018
393	RNA binding motif protein 10	FALSE	chrX:20619973-20639502	ENSMUSG00000031060.16	Rbm10	+	20635730	20635914	20619973	20620114	20639432	20639502	163,183,157	16,29,7	330,290,164	28,23,20	300	150	0.749763	1	0.836,0.759,0.918	0.855,0.863,0.804	-0.003
394	RNA binding motif protein 10	FALSE	chrX:20635730-20639502	ENSMUSG00000031060.16	Rbm10	+	20637425	20637656	20635730	20635914	20639432	20639502	30,42,42	54,82,56	48,109,32	143,113,81	300	150	0.576814	1	0.217,0.204,0.273	0.144,0.325,0.165	0.02
395	RNA binding motif protein 10	FALSE	chrX:20639432-20642830	ENSMUSG00000031060.16	Rbm10	+	20641182	20641256	20639432	20639502	20642743	20642830	137,146,102	19,40,16	221,209,107	50,46,24	224	150	0.398315	1	0.828,0.71,0.81	0.747,0.753,0.749	0.033
396	RNA binding motif protein 10	FALSE	chrX:20644864-20645866	ENSMUSG00000031060.16	Rbm10	+	20645436	20645594	20644864	20645041	20645768	20645866	166,188,106	0,2,0	220,215,124	0,1,0	300	150	1	1	1.0,0.979,1.0	1.0,0.991,1.0	-0.004
397	RNA binding motif protein 10	FALSE	chrX:20644864-20645866	ENSMUSG00000031060.16	Rbm10	+	20645436	20645597	20644864	20645041	20645768	20645866	138,199,150	0,2,0	258,228,191	0,1,0	300	150	1	1	1.0,0.98,1.0	1.0,0.991,1.0	-0.004
398	RNA binding motif protein 10	FALSE	chrX:20644864-20647505	ENSMUSG00000031060.16	Rbm10	+	20645768	20645866	20644864	20645041	20647321	20647505	2,1,2	0,0,0	0,1,0	4,0,0	248	150	1	1	1.0,1.0,1.0	0.0,1.0,NA	0.5
399	RNA binding motif protein 10	FALSE	chrX:20645768-20647505	ENSMUSG00000031060.16	Rbm10	+	20645958	20646046	20645768	20645866	20647321	20647505	228,214,232	3,0,2	341,256,186	0,0,0	238	150	1	1	0.98,1.0,0.987	1.0,1.0,1.0	-0.011
400	NADH:ubiquinone oxidoreductase subunit B11	FALSE	chrX:20615325-20617619	ENSMUSG00000031059.9	Ndufb11	-	20615713	20615844	20615325	20615542	20617059	20617619	16439,16344,15592	0,0,0	17553,18506,16710	2,0,0	281	150	1	1	1.0,1.0,1.0	1.0,1.0,1.0	0
401	retinitis pigmentosa 2 homolog	FALSE	chrX:20364558-20377546	ENSMUSG00000060090.16	Rp2	+	20365039	20365198	20364558	20364828	20376880	20377546	0,7,0	33,74,53	4,1,2	119,100,88	300	150	0.829901	1	0.0,0.045,0.0	0.017,0.005,0.011	0.004
402	retinitis pigmentosa 2 homolog	FALSE	chrX:20364480-20381819	ENSMUSG00000060090.16	Rp2	+	20376880	20377546	20364480	20364828	20381704	20381819	115,196,141	0,0,0	250,218,195	5,0,0	300	150	1	1	1.0,1.0,1.0	0.962,1.0,1.0	0.013
403	divergent protein kinase domain 2B	FALSE	chrX:18423543-18461371	ENSMUSG00000037358.6	Dipk2b	-	18447577	18447842	18423543	18423717	18461023	18461371	103,103,72	2,0,0	77,60,75	10,0,6	300	150	7.75357e-06	0.000229257	0.963,1.0,1.0	0.794,1.0,0.862	0.102
404	fibroblast growth factor 13	FALSE	chrX:59062144-59125997	ENSMUSG00000031137.17	Fgf13	-	59067400	59067599	59062144	59063669	59125893	59125997	1222,1257,996	2,0,0	1446,1595,1633	0,0,0	300	150	1	1	0.997,1.0,1.0	1.0,1.0,1.0	-0.001
405	fibroblast growth factor 13	FALSE	chrX:59125893-59567348	ENSMUSG00000031137.17	Fgf13	-	59131839	59131950	59125893	59125997	59567139	59567348	460,490,361	5,0,0	849,832,656	11,10,0	261	150	0.323632	1	0.981,1.0,1.0	0.978,0.98,1.0	0.008
406	fibroblast growth factor 13	FALSE	chrX:59125893-59567348	ENSMUSG00000031137.17	Fgf13	-	59131839	59131951	59125893	59125997	59567139	59567348	427,471,350	5,0,0	609,588,507	11,10,0	262	150	0.0357884	0.270906	0.98,1.0,1.0	0.969,0.971,1.0	0.013
407	monoamine oxidase B	FALSE	chrX:16718255-16724756	ENSMUSG00000040147.14	Maob	-	16722935	16722989	16718255	16718313	16724659	16724756	684,873,461	0,0,0	1182,1329,993	0,12,2	204	150	1	1	1.0,1.0,1.0	1.0,0.988,0.997	0.005
408	monoamine oxidase B	FALSE	chrX:16768377-16817366	ENSMUSG00000040147.14	Maob	-	16770924	16771019	16768377	16768515	16817229	16817366	842,828,543	4,12,2	1541,1910,941	4,13,6	245	150	0.893771	1	0.992,0.977,0.994	0.996,0.989,0.99	-0.004
409	calcium/calmodulin dependent serine protein kinase	FALSE	chrX:13549164-13552441	ENSMUSG00000031012.17	Cask	-	13550946	13550982	13549164	13549361	13552372	13552441	13,25,18	2,0,12	28,18,23	7,2,0	186	150	0.423438	1	0.84,1.0,0.547	0.763,0.879,1.0	-0.085
410	calcium/calmodulin dependent serine protein kinase	FALSE	chrX:13549164-13554946	ENSMUSG00000031012.17	Cask	-	13550946	13550982	13549164	13549361	13554877	13554946	43,69,48	4,0,0	73,34,57	1,2,1	186	150	0.531166	1	0.897,1.0,1.0	0.983,0.932,0.979	0.001
411	calcium/calmodulin dependent serine protein kinase	FALSE	chrX:13549164-13554946	ENSMUSG00000031012.17	Cask	-	13552372	13552441	13549164	13549361	13554877	13554946	6,7,19	4,0,0	15,6,5	1,2,1	219	150	0.923477	1	0.507,1.0,1.0	0.911,0.673,0.774	0.05
412	calcium/calmodulin dependent serine protein kinase	FALSE	chrX:13550946-13554946	ENSMUSG00000031012.17	Cask	-	13552372	13552441	13550946	13550982	13554877	13554946	6,21,15	32,58,38	22,16,12	59,28,41	219	150	0.473746	1	0.114,0.199,0.213	0.203,0.281,0.167	-0.042
413	DEAD box helicase 3, X-linked	FALSE	chrX:13289394-13290360	ENSMUSG00000000787.12	Ddx3x	+	13289836	13289981	13289394	13289539	13290178	13290360	1968,2591,2492	0,0,2	3097,3360,3159	5,1,0	295	150	1	1	1.0,1.0,0.998	0.997,0.999,1.0	0.001
414	mediator complex subunit 14	FALSE	chrX:12683977-12685951	ENSMUSG00000064127.13	Med14	-	12684184	12684364	12683977	12684085	12685715	12685951	457,477,393	0,0,0	747,671,677	2,0,0	300	150	1	1	1.0,1.0,1.0	0.995,1.0,1.0	0.002
415	mediator complex subunit 14	FALSE	chrX:12687018-12693696	ENSMUSG00000064127.13	Med14	-	12689328	12689460	12687018	12687201	12693584	12693696	125,124,102	79,46,57	261,241,292	93,82,86	282	150	0.00718278	0.075496	0.457,0.589,0.488	0.599,0.61,0.644	-0.106
416	mediator complex subunit 14	FALSE	chrX:12696152-12703903	ENSMUSG00000064127.13	Med14	-	12703212	12703482	12696152	12696290	12703750	12703903	277,299,202	77,65,39	540,493,501	55,57,60	300	150	3.90662e-07	1.56053e-05	0.643,0.697,0.721	0.831,0.812,0.807	-0.13
417	mediator complex subunit 14	FALSE	chrX:12696152-12705179	ENSMUSG00000064127.13	Med14	-	12703750	12703903	12696152	12696290	12705087	12705179	281,287,189	0,0,0	358,398,429	0,0,1	300	150	1	1	1.0,1.0,1.0	1.0,1.0,0.995	0.002
418	mediator complex subunit 14	FALSE	chrX:12713582-12717056	ENSMUSG00000064127.13	Med14	-	12715946	12716081	12713582	12713659	12716861	12717056	282,402,232	0,0,0	499,551,554	0,0,1	285	150	1	1	1.0,1.0,1.0	1.0,1.0,0.997	0.001
419	mediator complex subunit 14	FALSE	chrX:12719590-12728139	ENSMUSG00000064127.13	Med14	-	12723782	12723861	12719590	12719750	12728013	12728139	362,322,236	0,0,1	582,542,561	0,0,0	229	150	1	1	1.0,1.0,0.994	1.0,1.0,1.0	-0.002
420	mediator complex subunit 14	FALSE	chrX:12744716-12746757	ENSMUSG00000064127.13	Med14	-	12745745	12745896	12744716	12744828	12746624	12746757	360,398,226	4,5,4	623,685,597	5,8,0	300	150	0.150779	0.803856	0.978,0.975,0.966	0.984,0.977,1.0	-0.014
421	mediator complex subunit 14	FALSE	chrX:12749163-12756455	ENSMUSG00000064127.13	Med14	-	12754106	12754212	12749163	12749337	12756428	12756455	218,191,159	0,0,0	296,356,337	1,1,1	256	150	1	1	1.0,1.0,1.0	0.994,0.995,0.995	0.005
422	RIKEN cDNA 1810030O07 gene	FALSE	chrX:12657861-12664649	ENSMUSG00000044148.6	1810030O07Rik	-	12662649	12662829	12657861	12658024	12664499	12664649	333,478,358	0,0,0	394,388,447	0,0,4	300	150	1	1	1.0,1.0,1.0	1.0,1.0,0.982	0.006
423	RIKEN cDNA 1810030O07 gene	FALSE	chrX:12657861-12669646	ENSMUSG00000044148.6	1810030O07Rik	-	12664499	12664649	12657861	12658024	12669526	12669646	227,192,159	0,0,0	131,193,177	0,0,1	300	150	1	1	1.0,1.0,1.0	1.0,1.0,0.989	0.004
424	RIKEN cDNA 1810030O07 gene	FALSE	chrX:12664499-12673160	ENSMUSG00000044148.6	1810030O07Rik	-	12669526	12669646	12664499	12664649	12673025	12673160	353,343,300	0,0,1	261,327,269	0,1,0	270	150	1	1	1.0,1.0,0.994	1.0,0.995,1.0	0
425	BCL6 interacting corepressor	FALSE	chrX:12036739-12039327	ENSMUSG00000040363.15	Bcor	-	12038911	12039068	12036739	12037917	12039249	12039327	222,280,217	0,0,4	493,344,299	0,0,0	300	150	1	1	1.0,1.0,0.964	1.0,1.0,1.0	-0.012
426	BCL6 interacting corepressor	FALSE	chrX:12047422-12049252	ENSMUSG00000040363.15	Bcor	-	12048302	12048545	12047422	12047748	12048994	12049252	175,209,166	2,0,0	287,286,196	0,0,0	300	150	1	1	0.978,1.0,1.0	1.0,1.0,1.0	-0.007
427	BCL6 interacting corepressor	FALSE	chrX:12047422-12049252	ENSMUSG00000040363.15	Bcor	-	12048302	12048647	12047422	12047748	12048994	12049252	133,155,145	2,0,0	224,270,153	0,0,0	300	150	1	1	0.971,1.0,1.0	1.0,1.0,1.0	-0.01
428	BCL6 interacting corepressor	TRUE	chrX:12054968-12059190	ENSMUSG00000040363.15	Bcor	-	12055638	12055692	12054968	12055155	12056343	12059190	41,77,82	66,98,73	191,166,84	101,107,59	204	150	7.52698e-05	0.00169193	0.314,0.366,0.452	0.582,0.533,0.511	-0.165
429	sushi-repeat-containing protein	FALSE	chrX:10037976-10049749	ENSMUSG00000090084.7	Srpx	-	10047674	10047796	10037976	10039100	10049615	10049749	49,122,70	0,0,2	95,129,37	0,0,0	272	150	1	1	1.0,1.0,0.951	1.0,1.0,1.0	-0.016
430	sushi-repeat-containing protein	FALSE	chrX:10069372-10117682	ENSMUSG00000090084.7	Srpx	-	10073768	10073828	10069372	10069564	10117443	10117682	17,26,22	8,14,8	60,29,14	24,25,1	210	150	0.74311	1	0.603,0.57,0.663	0.641,0.453,0.909	-0.056
431	X-linked Kx blood group	FALSE	chrX:9272755-9313250	ENSMUSG00000015342.6	Xk	+	9281996	9282259	9272755	9273234	9308916	9313250	108,162,145	0,0,0	154,120,92	1,0,0	300	150	1	1	1.0,1.0,1.0	0.987,1.0,1.0	0.004
432	WD repeat domain 13	FALSE	chrX:8126080-8128214	ENSMUSG00000031166.13	Wdr13	-	8127810	8127952	8126080	8126199	8128033	8128214	624,522,535	1,0,0	1031,1097,619	0,0,0	292	150	1	1	0.997,1.0,1.0	1.0,1.0,1.0	-0.001
433	translocase of inner mitochondrial membrane 17b	FALSE	chrX:7899356-7903736	ENSMUSG00000031158.11	Timm17b	+	7900960	7901060	7899356	7899469	7903672	7903736	563,665,535	5,17,3	1073,1213,536	21,21,1	250	150	0.687015	1	0.985,0.959,0.991	0.968,0.972,0.997	-0.001
434	translocase of inner mitochondrial membrane 17b	FALSE	chrX:7899356-7906199	ENSMUSG00000031158.11	Timm17b	+	7903672	7903736	7899356	7899469	7906070	7906199	148,161,138	0,0,0	313,363,169	3,0,0	214	150	1	1	1.0,1.0,1.0	0.987,1.0,1.0	0.004
435	solute carrier family 35 (UDP-galactose transporter), member A2	FALSE	chrX:7889611-7894464	ENSMUSG00000031156.18	Slc35a2	+	7892139	7892867	7889611	7889763	7894190	7894464	121,142,86	0,1,0	120,133,93	2,1,4	300	150	0.171731	0.884872	1.0,0.986,1.0	0.968,0.985,0.921	0.037
436	OTU domain containing 5	FALSE	chrX:7856303-7867823	ENSMUSG00000031154.15	Otud5	+	7867514	7867579	7856303	7856397	7867666	7867823	223,264,233	0,0,1	383,339,292	3,0,0	215	150	1	1	1.0,1.0,0.994	0.989,1.0,1.0	0.002
437	OTU domain containing 5	FALSE	chrX:7867922-7873755	ENSMUSG00000031154.15	Otud5	+	7871995	7872181	7867922	7868071	7873553	7873755	185,230,119	4,5,1	304,305,224	6,0,2	300	150	0.193885	0.966529	0.959,0.958,0.983	0.962,1.0,0.982	-0.015
438	OTU domain containing 5	FALSE	chrX:7867922-7873755	ENSMUSG00000031154.15	Otud5	+	7871995	7872199	7867922	7868071	7873553	7873755	338,366,290	4,5,1	538,477,388	6,0,2	300	150	0.443976	1	0.977,0.973,0.993	0.978,1.0,0.99	-0.008
439	OTU domain containing 5	FALSE	chrX:7873553-7874860	ENSMUSG00000031154.15	Otud5	+	7873839	7873953	7873553	7873755	7874229	7874860	135,179,144	1,0,0	194,237,157	0,0,0	264	150	1	1	0.987,1.0,1.0	1.0,1.0,1.0	-0.004
440	OTU domain containing 5	FALSE	chrX:7873553-7875285	ENSMUSG00000031154.15	Otud5	+	7873839	7873953	7873553	7873755	7874232	7875285	214,291,219	0,5,0	309,349,218	6,1,0	264	150	0.879863	1	1.0,0.971,1.0	0.967,0.995,1.0	0.003
441	GRIP1 associated protein 1	FALSE	chrX:7792069-7799428	ENSMUSG00000031153.16	Gripap1	+	7792275	7792337	7792069	7792136	7799289	7799428	72,98,52	0,0,0	222,216,70	0,1,0	212	150	1	1	1.0,1.0,1.0	1.0,0.993,1.0	0.002
442	GRIP1 associated protein 1	FALSE	chrX:7792275-7795099	ENSMUSG00000031153.16	Gripap1	+	7794259	7794286	7792275	7792337	7794991	7795099	133,222,151	0,4,2	229,307,136	5,5,1	177	150	0.378126	1	1.0,0.979,0.985	0.975,0.981,0.991	0.006
443	GRIP1 associated protein 1	FALSE	chrX:7792275-7799428	ENSMUSG00000031153.16	Gripap1	+	7794259	7794286	7792275	7792337	7799289	7799428	30,28,37	11,0,7	74,66,42	31,10,5	177	150	0.395834	1	0.698,1.0,0.817	0.669,0.848,0.877	0.04
444	GRIP1 associated protein 1	FALSE	chrX:7792275-7799428	ENSMUSG00000031153.16	Gripap1	+	7794991	7795099	7792275	7792337	7799289	7799428	84,119,57	11,0,7	167,101,60	31,10,5	258	150	0.0333126	0.256171	0.816,1.0,0.826	0.758,0.854,0.875	0.052
445	GRIP1 associated protein 1	FALSE	chrX:7794259-7799428	ENSMUSG00000031153.16	Gripap1	+	7794991	7795099	7794259	7794286	7799289	7799428	187,310,179	0,1,10	317,337,153	0,0,0	258	150	0.0794437	0.498904	1.0,0.994,0.912	1.0,1.0,1.0	-0.031
446	GRIP1 associated protein 1	FALSE	chrX:7800156-7801208	ENSMUSG00000031153.16	Gripap1	+	7800535	7800583	7800156	7800341	7801176	7801208	90,151,87	6,5,0	136,147,101	34,10,3	198	150	0.000425832	0.00725816	0.919,0.958,1.0	0.752,0.918,0.962	0.082
447	GRIP1 associated protein 1	FALSE	chrX:7803322-7804494	ENSMUSG00000031153.16	Gripap1	+	7803593	7803686	7803322	7803400	7804359	7804494	120,180,154	57,20,20	206,294,138	37,64,34	243	150	0.787056	1	0.565,0.847,0.826	0.775,0.739,0.715	0.003
448	GRIP1 associated protein 1	FALSE	chrX:7804359-7810465	ENSMUSG00000031153.16	Gripap1	+	7809892	7809988	7804359	7804494	7810252	7810465	193,262,211	5,0,0	322,316,188	1,0,6	246	150	0.962086	1	0.959,1.0,1.0	0.995,1.0,0.95	0.005
449	GRIP1 associated protein 1	FALSE	chrX:7818295-7820563	ENSMUSG00000031153.16	Gripap1	+	7819166	7819321	7818295	7818389	7820001	7820563	272,379,213	0,0,0	375,375,208	0,7,5	300	150	0.105739	0.619426	1.0,1.0,1.0	1.0,0.964,0.954	0.027
450	transcription factor E3	FALSE	chrX:7767438-7769547	ENSMUSG00000000134.17	Tfe3	+	7767892	7767997	7767438	7767684	7769429	7769547	113,137,142	11,22,12	138,166,92	10,8,9	255	150	0.0442434	0.319119	0.858,0.786,0.874	0.89,0.924,0.857	-0.051
451	transcription factor E3	FALSE	chrX:7769429-7771070	ENSMUSG00000000134.17	Tfe3	+	7770773	7770830	7769429	7769547	7770994	7771070	129,175,112	1,0,0	135,136,147	15,18,8	207	150	2.1616e-12	1.54096e-10	0.989,1.0,1.0	0.867,0.846,0.93	0.115
452	transcription factor E3	FALSE	chrX:7769429-7772596	ENSMUSG00000000134.17	Tfe3	+	7770994	7771070	7769429	7769547	7772448	7772596	46,43,47	0,10,4	74,50,54	0,6,4	226	150	0.220842	1	1.0,0.741,0.886	1.0,0.847,0.9	-0.04
453	PRA1 domain family 2	FALSE	chrX:7728438-7731064	ENSMUSG00000031149.7	Praf2	+	7729715	7729933	7728438	7728762	7730267	7731064	83,117,98	0,0,4	79,103,59	0,0,0	300	150	0.538329	1	1.0,1.0,0.925	1.0,1.0,1.0	-0.025
454	prickle planar cell polarity protein 3	FALSE	chrX:7664929-7666571	ENSMUSG00000031145.15	Prickle3	+	7665226	7665413	7664929	7665133	7666271	7666571	239,286,313	0,3,0	427,446,269	0,0,0	300	150	1	1	1.0,0.979,1.0	1.0,1.0,1.0	-0.007
455	predicted gene 14703	FALSE	chrX:7651105-7657258	ENSMUSG00000087644.1	Gm14703	-	7653510	7653594	7651105	7652711	7657128	7657258	14,6,10	0,0,0	52,45,39	1,0,0	234	150	1	1	1.0,1.0,1.0	0.971,1.0,1.0	0.01
456	synaptophysin	FALSE	chrX:7644100-7648887	ENSMUSG00000031144.15	Syp	+	7645007	7645199	7644100	7644299	7648556	7648887	86,61,26	0,0,0	63,71,41	0,1,0	300	150	1	1	1.0,1.0,1.0	1.0,0.973,1.0	0.009
457	synaptophysin	FALSE	chrX:7645007-7653256	ENSMUSG00000031144.15	Syp	+	7648556	7648887	7645007	7645199	7651836	7653256	36,34,29	1,0,0	58,36,27	0,0,0	300	150	1	1	0.947,1.0,1.0	1.0,1.0,1.0	-0.018
458	coiled-coil domain containing 22	FALSE	chrX:7599433-7600753	ENSMUSG00000031143.4	Ccdc22	-	7599628	7599735	7599433	7599500	7600620	7600753	96,89,101	2,0,0	156,194,74	1,0,0	257	150	1	1	0.966,1.0,1.0	0.989,1.0,1.0	-0.008
459	colony stimulating factor 2 receptor, alpha, low-affinity (granulocyte-macrophage)	FALSE	chr19:61225522-61226055	ENSMUSG00000059326.7	Csf2ra	-	61225791	61225821	61225522	61225652	61225927	61226055	11,13,18	2,1,0	33,39,44	1,0,0	180	150	0.853153	1	0.821,0.915,1.0	0.965,1.0,1.0	-0.076
460	colony stimulating factor 2 receptor, alpha, low-affinity (granulocyte-macrophage)	FALSE	chr19:61227029-61228418	ENSMUSG00000059326.7	Csf2ra	-	61227271	61227365	61227029	61227184	61228338	61228418	21,25,28	2,0,2	51,44,76	0,1,0	244	150	0.510197	1	0.866,1.0,0.896	1.0,0.964,1.0	-0.067
461	peroxiredoxin 3	FALSE	chr19:60864050-60867619	ENSMUSG00000024997.7	Prdx3	-	60865165	60865331	60864050	60864719	60867515	60867619	9740,10097,7675	0,1,0	11764,12120,9777	0,1,0	300	150	1	1	1.0,1.0,1.0	1.0,1.0,1.0	0
462	peroxiredoxin 3	FALSE	chr19:60864050-60870139	ENSMUSG00000024997.7	Prdx3	-	60865165	60865331	60864050	60864719	60870003	60870139	5284,5608,4323	0,1,0	6699,7082,5693	6,1,0	300	150	1	1	1.0,1.0,1.0	0.998,1.0,1.0	0.001
463	peroxiredoxin 3	FALSE	chr19:60864050-60870139	ENSMUSG00000024997.7	Prdx3	-	60867515	60867619	60864050	60864719	60870003	60870139	3744,4309,3221	0,1,0	4718,4851,4176	6,1,0	254	150	1	1	1.0,1.0,1.0	0.998,1.0,1.0	0.001
464	peroxiredoxin 3	FALSE	chr19:60865165-60870139	ENSMUSG00000024997.7	Prdx3	-	60867515	60867619	60865165	60865331	60870003	60870139	8176,8785,6569	0,0,1	9754,9865,8245	1,2,0	254	150	1	1	1.0,1.0,1.0	1.0,1.0,1.0	0
465	peroxiredoxin 3	FALSE	chr19:60870003-60873263	ENSMUSG00000024997.7	Prdx3	-	60871419	60871561	60870003	60870139	60873127	60873263	7818,9588,6272	2,0,7	10641,11042,8995	16,7,1	292	150	1	1	1.0,1.0,0.998	0.997,0.999,1.0	0.001
466	sideroflexin 4	FALSE	chr19:60854006-60857376	ENSMUSG00000063698.9	Sfxn4	-	60855826	60855852	60854006	60854060	60857349	60857376	11,27,23	0,0,0	49,31,26	0,0,2	176	150	1	1	1.0,1.0,1.0	1.0,1.0,0.917	0.028
467	sideroflexin 4	FALSE	chr19:60855826-60857376	ENSMUSG00000063698.9	Sfxn4	-	60857209	60857264	60855826	60855852	60857349	60857376	108,161,121	0,0,0	144,171,132	1,1,0	205	150	1	1	1.0,1.0,1.0	0.991,0.992,1.0	0.006
468	CDK2 associated, cullin domain 1	FALSE	chr19:60529464-60543112	ENSMUSG00000033417.16	Cacul1	-	60534135	60534274	60529464	60529508	60543009	60543112	321,336,191	0,0,0	353,444,306	0,2,0	289	150	1	1	1.0,1.0,1.0	1.0,0.991,1.0	0.003
469	CDK2 associated, cullin domain 1	FALSE	chr19:60534135-60543112	ENSMUSG00000033417.16	Cacul1	-	60537413	60537503	60534135	60534274	60543009	60543112	447,510,336	14,16,14	602,706,504	18,21,13	240	150	0.484615	1	0.952,0.952,0.938	0.954,0.955,0.96	-0.009
470	CDK2 associated, cullin domain 1	FALSE	chr19:60545445-60580955	ENSMUSG00000033417.16	Cacul1	-	60563161	60563264	60545445	60545541	60580327	60580955	94,75,60	0,0,0	133,132,143	1,0,0	253	150	1	1	1.0,1.0,1.0	0.987,1.0,1.0	0.004
471	CDK2 associated, cullin domain 1	FALSE	chr19:60563161-60580955	ENSMUSG00000033417.16	Cacul1	-	60564167	60564294	60563161	60563264	60580327	60580955	286,268,172	0,0,2	456,434,322	0,0,0	277	150	1	1	1.0,1.0,0.979	1.0,1.0,1.0	-0.007
472	family with sequence similarity 204, member A	FALSE	chr19:60212672-60226697	ENSMUSG00000057858.8	Fam204a	-	60220039	60220139	60212672	60212762	60226231	60226697	137,231,139	3,0,0	285,337,198	0,0,2	250	150	1	1	0.965,1.0,1.0	1.0,1.0,0.983	-0.006
473	family with sequence similarity 204, member A	FALSE	chr19:60220039-60221304	ENSMUSG00000057858.8	Fam204a	-	60220329	60220360	60220039	60220139	60221053	60221304	58,96,30	0,1,0	82,94,59	0,0,0	181	150	1	1	1.0,0.988,1.0	1.0,1.0,1.0	-0.004
474	family with sequence similarity 204, member A	FALSE	chr19:60220039-60226697	ENSMUSG00000057858.8	Fam204a	-	60220329	60220360	60220039	60220139	60226231	60226697	54,72,27	0,10,0	77,76,54	5,2,3	181	150	0.88811	1	1.0,0.856,1.0	0.927,0.969,0.937	0.008
475	family with sequence similarity 204, member A	FALSE	chr19:60220039-60226686	ENSMUSG00000057858.8	Fam204a	-	60220329	60220360	60220039	60220139	60226643	60226686	54,70,27	0,1,0	77,76,58	0,0,0	181	150	1	1	1.0,0.983,1.0	1.0,1.0,1.0	-0.006
476	family with sequence similarity 204, member A	FALSE	chr19:60220329-60221304	ENSMUSG00000057858.8	Fam204a	-	60220489	60220577	60220329	60220360	60221053	60221304	354,385,241	4,26,3	529,507,433	6,18,5	238	150	0.0636119	0.42186	0.982,0.903,0.981	0.982,0.947,0.982	-0.015
477	family with sequence similarity 204, member A	FALSE	chr19:60220039-60226697	ENSMUSG00000057858.8	Fam204a	-	60221053	60221304	60220039	60220139	60226231	60226697	53,41,42	0,10,0	67,67,65	5,2,3	300	150	0.723827	1	1.0,0.672,1.0	0.87,0.944,0.915	-0.019
478	family with sequence similarity 204, member A	FALSE	chr19:60220039-60226686	ENSMUSG00000057858.8	Fam204a	-	60221053	60221304	60220039	60220139	60226643	60226686	15,11,2	0,1,0	35,28,27	0,0,0	300	150	1	1	1.0,0.846,1.0	1.0,1.0,1.0	-0.051
479	family with sequence similarity 204, member A	FALSE	chr19:60220329-60226697	ENSMUSG00000057858.8	Fam204a	-	60221053	60221304	60220329	60220360	60226231	60226697	57,66,45	0,2,0	73,85,70	0,0,0	300	150	1	1	1.0,0.943,1.0	1.0,1.0,1.0	-0.019
480	family with sequence similarity 204, member A	FALSE	chr19:60220329-60226686	ENSMUSG00000057858.8	Fam204a	-	60221053	60221304	60220329	60220360	60226643	60226686	19,36,5	0,0,0	41,46,32	0,0,4	300	150	0.511309	1	1.0,1.0,1.0	1.0,1.0,0.8	0.067
481	PDZ domain containing 8	FALSE	chr19:59305157-59327873	ENSMUSG00000074746.3	Pdzd8	-	59315257	59315360	59305157	59305320	59327750	59327873	210,304,181	0,0,0	378,432,249	2,0,0	253	150	1	1	1.0,1.0,1.0	0.991,1.0,1.0	0.003
482	PDZ domain containing 8	FALSE	chr19:59315257-59345780	ENSMUSG00000074746.3	Pdzd8	-	59327750	59327873	59315257	59315360	59344718	59345780	215,258,174	0,1,0	372,386,283	1,0,0	273	150	1	1	1.0,0.993,1.0	0.995,1.0,1.0	-0.001
483	heat shock protein 12A	FALSE	chr19:58806025-58821116	ENSMUSG00000025092.7	Hspa12a	-	58809449	58809621	58806025	58806112	58820999	58821116	89,97,96	0,0,2	161,145,100	0,0,0	300	150	1	1	1.0,1.0,0.96	1.0,1.0,1.0	-0.013
484	actin filament associated protein 1-like 2	FALSE	chr19:56950137-57008210	ENSMUSG00000025083.18	Afap1l2	-	57002249	57002303	56950137	56950266	57008150	57008210	1,0,6	5,18,7	4,0,0	6,16,16	204	150	0.175801	0.900975	0.128,0.0,0.387	0.329,0.0,0.0	0.062
485	coiled-coil domain containing 186	FALSE	chr19:56787480-56793506	ENSMUSG00000035173.14	Ccdc186	-	56791940	56792160	56787480	56791046	56793295	56793506	207,186,158	0,0,6	271,234,217	4,3,0	300	150	0.975552	1	1.0,1.0,0.929	0.971,0.975,1.0	-0.006
486	coiled-coil domain containing 186	FALSE	chr19:56807977-56822190	ENSMUSG00000035173.14	Ccdc186	-	56809192	56809321	56807977	56808190	56821987	56822190	121,125,53	4,0,0	142,134,82	0,2,0	279	150	0.489294	1	0.942,1.0,1.0	1.0,0.973,1.0	-0.01
487	coiled-coil domain containing 186	FALSE	chr19:56809192-56822190	ENSMUSG00000035173.14	Ccdc186	-	56810238	56810365	56809192	56809321	56821987	56822190	61,97,66	0,0,1	105,91,73	0,3,1	277	150	0.440725	1	1.0,1.0,0.973	1.0,0.943,0.975	0.018
488	coiled-coil domain containing 186	FALSE	chr19:56810238-56822190	ENSMUSG00000035173.14	Ccdc186	-	56812994	56813689	56810238	56810365	56821987	56822190	204,227,183	0,3,0	247,294,138	0,0,0	300	150	1	1	1.0,0.974,1.0	1.0,1.0,1.0	-0.009
489	Gm50100	FALSE	chr19:56741028-56746913	ENSMUSG00000117696.1	Gm50100	-	56746458	56746505	56741028	56741652	56746597	56746913	86,122,64	0,0,0	245,239,153	0,2,6	197	150	0.667484	1	1.0,1.0,1.0	1.0,0.989,0.951	0.02
490	NHL repeat containing 2	FALSE	chr19:56551758-56588269	ENSMUSG00000025078.9	Nhlrc2	+	56570415	56570871	56551758	56551911	56588169	56588269	196,217,165	0,0,0	368,301,278	0,0,2	300	150	1	1	1.0,1.0,1.0	1.0,1.0,0.986	0.005
491	transcription factor 7 like 2, T cell specific, HMG box	FALSE	chr19:55742775-55755082	ENSMUSG00000024985.20	Tcf7l2	+	55743072	55743197	55742775	55742842	55755013	55755082	81,20,76	1,0,0	105,114,63	0,0,0	275	150	1	1	0.978,1.0,1.0	1.0,1.0,1.0	-0.007
492	transcription factor 7 like 2, T cell specific, HMG box	FALSE	chr19:55742775-55817865	ENSMUSG00000024985.20	Tcf7l2	+	55743072	55743197	55742775	55742842	55817763	55817865	95,48,86	0,0,0	188,167,81	4,9,7	275	150	7.32512e-06	0.00021818	1.0,1.0,1.0	0.962,0.91,0.863	0.088
493	transcription factor 7 like 2, T cell specific, HMG box	FALSE	chr19:55742775-55817865	ENSMUSG00000024985.20	Tcf7l2	+	55755013	55755082	55742775	55742842	55817763	55817865	8,14,12	0,0,0	9,7,6	4,9,7	219	150	2.21536e-11	1.46948e-09	1.0,1.0,1.0	0.606,0.348,0.37	0.559
494	transcription factor 7 like 2, T cell specific, HMG box	TRUE	chr19:55743072-55817865	ENSMUSG00000024985.20	Tcf7l2	+	55755013	55755082	55743072	55743197	55817763	55817865	30,17,28	40,33,26	16,17,10	90,66,26	219	150	1.30872e-05	0.000366578	0.339,0.261,0.424	0.109,0.15,0.209	0.185
495	transcription factor 7 like 2, T cell specific, HMG box	FALSE	chr19:55923895-55926049	ENSMUSG00000024985.20	Tcf7l2	+	55924529	55924580	55923895	55923944	55925976	55926049	12,18,15	6,25,12	32,11,21	29,45,17	201	150	0.281767	1	0.599,0.35,0.483	0.452,0.154,0.48	0.115
496	transcription factor 7 like 2, T cell specific, HMG box	FALSE	chr19:55923895-55933253	ENSMUSG00000024985.20	Tcf7l2	+	55924529	55924580	55923895	55923944	55931433	55933253	5,3,7	4,6,3	21,11,10	5,5,5	201	150	0.0969187	0.580653	0.483,0.272,0.635	0.758,0.621,0.599	-0.196
497	transcription factor 7 like 2, T cell specific, HMG box	FALSE	chr19:55923895-55926756	ENSMUSG00000024985.20	Tcf7l2	+	55925976	55926049	55923895	55923944	55926683	55926756	1,13,9	4,0,1	11,15,7	0,2,0	223	150	0.0292118	0.231496	0.144,1.0,0.858	1.0,0.835,1.0	-0.278
498	transcription factor 7 like 2, T cell specific, HMG box	FALSE	chr19:55923895-55932195	ENSMUSG00000024985.20	Tcf7l2	+	55925976	55926049	55923895	55923944	55931433	55932195	9,28,21	4,6,3	47,50,20	5,5,5	223	150	0.268888	1	0.602,0.758,0.825	0.863,0.871,0.729	-0.093
499	transcription factor 7 like 2, T cell specific, HMG box	FALSE	chr19:55924529-55932195	ENSMUSG00000024985.20	Tcf7l2	+	55925976	55926049	55924529	55924580	55931433	55932195	5,22,19	1,1,4	42,20,17	10,6,2	223	150	0.125313	0.702984	0.771,0.937,0.762	0.739,0.692,0.851	0.063
500	transcription factor 7 like 2, T cell specific, HMG box	FALSE	chr19:55925976-55933229	ENSMUSG00000024985.20	Tcf7l2	+	55926681	55926756	55925976	55926049	55931433	55933229	4,1,0	9,22,16	2,5,3	51,46,24	225	150	0.886648	1	0.229,0.029,0.0	0.025,0.068,0.077	0.029
501	transcription factor 7 like 2, T cell specific, HMG box	FALSE	chr19:55923895-55932209	ENSMUSG00000024985.20	Tcf7l2	+	55926683	55926756	55923895	55923944	55931433	55932209	8,1,1	4,6,3	2,5,3	5,5,5	223	150	0.93565	1	0.574,0.101,0.183	0.212,0.402,0.288	-0.015
502	transcription factor 7 like 2, T cell specific, HMG box	FALSE	chr19:55925976-55932209	ENSMUSG00000024985.20	Tcf7l2	+	55926683	55926756	55925976	55926049	55931433	55932209	8,2,1	9,22,16	2,15,7	51,46,24	223	150	0.959768	1	0.374,0.058,0.04	0.026,0.18,0.164	0.034
503	transcription factor 7 like 2, T cell specific, HMG box	FALSE	chr19:55925976-55933229	ENSMUSG00000024985.20	Tcf7l2	+	55927729	55927754	55925976	55926049	55931433	55933229	0,0,0	9,22,16	3,0,0	51,46,24	175	150	1	1	0.0,0.0,0.0	0.048,0.0,0.0	-0.016
504	collagen, type IV, alpha 5	FALSE	chrX:141583060-141583485	ENSMUSG00000031274.16	Col4a5	+	141583186	141583228	141583060	141583096	141583392	141583485	292,350,255	2,0,0	583,593,222	0,0,1	192	150	1	1	0.991,1.0,1.0	1.0,1.0,0.994	-0.001
505	collagen, type IV, alpha 5	FALSE	chrX:141639135-141653451	ENSMUSG00000031274.16	Col4a5	+	141644818	141644945	141639135	141639275	141653370	141653451	399,566,473	0,2,0	836,688,371	0,0,0	277	150	1	1	1.0,0.994,1.0	1.0,1.0,1.0	-0.002
506	collagen, type IV, alpha 5	FALSE	chrX:141655251-141666975	ENSMUSG00000031274.16	Col4a5	+	141656684	141656870	141655251	141655302	141666841	141666975	174,250,184	0,8,3	385,308,129	3,0,0	300	150	0.020409	0.173887	1.0,0.94,0.968	0.985,1.0,1.0	-0.026
507	collagen, type IV, alpha 5	FALSE	chrX:141673653-141683719	ENSMUSG00000031274.16	Col4a5	+	141675711	141675924	141673653	141673752	141683541	141683719	527,692,487	0,0,0	1043,818,387	2,1,0	300	150	1	1	1.0,1.0,1.0	0.996,0.998,1.0	0.002
508	collagen, type IV, alpha 5	FALSE	chrX:141683541-141686738	ENSMUSG00000031274.16	Col4a5	+	141686103	141686218	141683541	141683719	141686565	141686738	477,715,419	0,0,0	1112,827,467	1,0,0	265	150	1	1	1.0,1.0,1.0	0.998,1.0,1.0	0.001
509	acyl-CoA synthetase long-chain family member 5	FALSE	chr19:55288804-55291506	ENSMUSG00000024981.6	Acsl5	+	55291145	55291218	55288804	55288900	55291417	55291506	251,235,160	0,0,2	266,336,286	0,0,0	223	150	1	1	1.0,1.0,0.982	1.0,1.0,1.0	-0.006
510	guanylate cyclase 2g	FALSE	chr19:55206151-55210389	ENSMUSG00000055523.7	Gucy2g	-	55207862	55208003	55206151	55206344	55210211	55210389	2,5,3	0,0,0	1,13,20	0,0,1	291	150	1	1	1.0,1.0,1.0	1.0,1.0,0.912	0.029
511	guanylate cyclase 2g	FALSE	chr19:55210211-55217431	ENSMUSG00000055523.7	Gucy2g	-	55215044	55215200	55210211	55210389	55217262	55217431	0,1,0	2,1,0	1,4,3	3,0,2	300	150	1	1	0.0,0.333,NA	0.143,1.0,0.429	-0.358
512	Shoc2, leucine rich repeat scaffold protein	FALSE	chr19:53944305-54003146	ENSMUSG00000024976.14	Shoc2	+	53987453	53988383	53944305	53944402	54003008	54003146	185,213,96	0,0,0	224,211,179	4,0,0	300	150	1	1	1.0,1.0,1.0	0.966,1.0,1.0	0.011
513	Shoc2, leucine rich repeat scaffold protein	FALSE	chr19:53944879-54003146	ENSMUSG00000024976.14	Shoc2	+	53987453	53988383	53944879	53945013	54003008	54003146	197,241,127	0,3,0	233,259,203	3,4,0	300	150	0.640345	1	1.0,0.976,1.0	0.975,0.97,1.0	0.01
514	BBSome interacting protein 1	FALSE	chr19:53932129-53943579	ENSMUSG00000084957.3	Bbip1	-	53933490	53933570	53932129	53932205	53943465	53943579	13,14,10	314,444,199	38,36,16	734,705,456	230	150	0.283502	1	0.026,0.02,0.032	0.033,0.032,0.022	-0.003
515	programmed cell death 4	FALSE	chr19:53903298-53909414	ENSMUSG00000024975.13	Pdcd4	+	53907448	53907555	53903298	53903488	53909111	53909414	80,96,95	0,0,0	196,159,148	0,0,1	257	150	1	1	1.0,1.0,1.0	1.0,1.0,0.989	0.004
516	programmed cell death 4	FALSE	chr19:53907448-53911022	ENSMUSG00000024975.13	Pdcd4	+	53909111	53909414	53907448	53907555	53910927	53911022	226,226,202	0,0,0	413,367,279	0,2,0	300	150	1	1	1.0,1.0,1.0	1.0,0.989,1.0	0.004
517	programmed cell death 4	FALSE	chr19:53926205-53927333	ENSMUSG00000024975.13	Pdcd4	+	53926534	53926645	53926205	53926313	53927193	53927333	271,287,231	0,0,4	492,389,351	0,4,0	261	150	1	1	1.0,1.0,0.971	1.0,0.982,1.0	-0.004
518	RNA binding motif protein 20	FALSE	chr19:53834647-53843844	ENSMUSG00000043639.15	Rbm20	+	53840978	53841058	53834647	53834779	53843222	53843844	1644,1666,1289	14,0,0	2026,2265,1173	0,0,2	230	150	1	1	0.987,1.0,1.0	1.0,1.0,0.997	-0.003
519	RNA binding motif protein 20	FALSE	chr19:53843222-53851816	ENSMUSG00000043639.15	Rbm20	+	53850101	53850188	53843222	53843844	53851176	53851816	1616,1929,1687	2,0,1	2730,3223,1531	1,0,6	237	150	1	1	0.998,1.0,0.999	0.999,1.0,0.994	0.001
520	RNA binding motif protein 20	FALSE	chr19:53853503-53865380	ENSMUSG00000043639.15	Rbm20	+	53859391	53859513	53853503	53853635	53864079	53865380	1922,1622,1684	0,0,2	2376,2473,1441	0,0,6	272	150	1	1	1.0,1.0,0.998	1.0,1.0,0.993	0.002
521	adducin 3	FALSE	chr19:53140516-53217015	ENSMUSG00000025026.15	Add3	+	53146715	53146755	53140516	53140714	53216800	53217015	0,0,0	69,82,72	1,0,0	129,155,65	190	150	1	1	0.0,0.0,0.0	0.006,0.0,0.0	-0.002
522	adducin 3	FALSE	chr19:53142795-53217015	ENSMUSG00000025026.15	Add3	+	53146715	53146755	53142795	53143089	53216800	53217015	0,0,0	45,86,94	2,0,0	72,223,94	190	150	1	1	0.0,0.0,0.0	0.021,0.0,0.0	-0.007
523	adducin 3	FALSE	chr19:53140516-53217015	ENSMUSG00000025026.15	Add3	+	53203413	53203475	53140516	53140714	53216800	53217015	6,7,3	69,82,72	16,11,6	129,155,65	212	150	0.272949	1	0.058,0.057,0.029	0.081,0.048,0.061	-0.015
524	adducin 3	FALSE	chr19:53142973-53217015	ENSMUSG00000025026.15	Add3	+	53203413	53203475	53142973	53143089	53216800	53217015	4,3,2	45,86,94	5,13,10	72,223,94	212	150	0.0499648	0.349581	0.059,0.024,0.015	0.047,0.04,0.07	-0.02
525	adducin 3	FALSE	chr19:53181595-53217015	ENSMUSG00000025026.15	Add3	+	53203413	53203475	53181595	53181734	53216800	53217015	4,3,2	0,0,0	5,9,4	0,1,0	212	150	1	1	1.0,1.0,1.0	1.0,0.864,1.0	0.045
526	adducin 3	FALSE	chr19:53194952-53217015	ENSMUSG00000025026.15	Add3	+	53203413	53203475	53194952	53195027	53216800	53217015	4,3,2	0,2,0	5,9,4	0,0,0	212	150	0.809444	1	1.0,0.515,1.0	1.0,1.0,1.0	-0.162
527	adducin 3	FALSE	chr19:53216800-53231331	ENSMUSG00000025026.15	Add3	+	53226590	53226729	53216800	53217015	53231179	53231331	670,820,718	2,0,0	1282,1170,801	0,0,0	289	150	1	1	0.994,1.0,1.0	1.0,1.0,1.0	-0.002
528	adducin 3	FALSE	chr19:53232123-53233175	ENSMUSG00000025026.15	Add3	+	53232355	53232433	53232123	53232204	53233025	53233175	0,0,0	366,395,295	9,7,5	777,708,432	228	150	1	1	0.0,0.0,0.0	0.008,0.006,0.008	-0.007
529	adducin 3	FALSE	chr19:53233025-53233923	ENSMUSG00000025026.15	Add3	+	53233572	53233716	53233025	53233175	53233824	53233923	751,888,671	0,0,0	1267,1144,820	0,1,0	294	150	1	1	1.0,1.0,1.0	1.0,0.998,1.0	0.001
530	adducin 3	FALSE	chr19:53239406-53245896	ENSMUSG00000025026.15	Add3	+	53242503	53242627	53239406	53239493	53244997	53245896	759,904,685	0,0,4	1227,1101,743	0,0,0	274	150	1	1	1.0,1.0,0.989	1.0,1.0,1.0	-0.004
531	adducin 3	FALSE	chr19:53242503-53246940	ENSMUSG00000025026.15	Add3	+	53244309	53244405	53242503	53242627	53244997	53246940	55,67,24	398,456,350	215,218,134	632,528,401	246	150	0	0	0.078,0.082,0.04	0.172,0.201,0.169	-0.114
532	X-prolyl aminopeptidase (aminopeptidase P) 1, soluble	FALSE	chr19:52999151-53002551	ENSMUSG00000025027.18	Xpnpep1	-	53000388	53000460	52999151	52999212	53002473	53002551	745,814,690	1,0,0	1458,1298,842	1,2,0	222	150	1	1	0.998,1.0,1.0	0.999,0.998,1.0	0
533	X-prolyl aminopeptidase (aminopeptidase P) 1, soluble	FALSE	chr19:53000388-53002737	ENSMUSG00000025027.18	Xpnpep1	-	53002473	53002551	53000388	53000460	53002678	53002737	785,821,705	1,1,0	1527,1400,821	0,0,0	228	150	1	1	0.998,0.998,1.0	1.0,1.0,1.0	-0.001
534	X-prolyl aminopeptidase (aminopeptidase P) 1, soluble	FALSE	chr19:53002678-53004853	ENSMUSG00000025027.18	Xpnpep1	-	53003763	53003814	53002678	53002737	53004763	53004853	599,677,514	1,0,0	1161,1206,682	0,0,2	201	150	1	1	0.998,1.0,1.0	1.0,1.0,0.996	0.001
535	X-prolyl aminopeptidase (aminopeptidase P) 1, soluble	FALSE	chr19:53014610-53038553	ENSMUSG00000025027.18	Xpnpep1	-	53025258	53025383	53014610	53014674	53038513	53038553	356,457,259	1,0,0	869,1047,495	0,0,0	275	150	1	1	0.995,1.0,1.0	1.0,1.0,1.0	-0.002
536	X-prolyl aminopeptidase (aminopeptidase P) 1, soluble	FALSE	chr19:53025258-53038553	ENSMUSG00000025027.18	Xpnpep1	-	53032008	53032097	53025258	53025383	53038513	53038553	183,283,126	55,90,68	653,689,300	256,336,120	239	150	0.339083	1	0.676,0.664,0.538	0.616,0.563,0.611	0.029
537	cilia and flagella associated protein 58	FALSE	chr19:47941110-47948272	ENSMUSG00000046585.9	Cfap58	+	47944089	47944238	47941110	47941392	47948115	47948272	2,0,0	0,2,0	0,2,5	0,0,0	299	150	1	1	1.0,0.0,NA	NA,1.0,1.0	-0.5
538	glutathione S-transferase omega 1	FALSE	chr19:47859431-47864790	ENSMUSG00000025068.8	Gsto1	+	47863378	47863482	47859431	47859530	47864296	47864790	3939,3749,2909	0,7,0	5684,5550,4421	0,0,0	254	150	1	1	1.0,0.997,1.0	1.0,1.0,1.0	-0.001
539	STE20-like kinase	FALSE	chr19:47579677-47611623	ENSMUSG00000025060.15	Slk	+	47608904	47609069	47579677	47580343	47611574	47611623	976,1365,732	0,0,0	1731,1999,1305	0,0,1	300	150	1	1	1.0,1.0,1.0	1.0,1.0,0.998	0.001
540	STE20-like kinase	FALSE	chr19:47608904-47612051	ENSMUSG00000025060.15	Slk	+	47611574	47611623	47608904	47609069	47611901	47612051	801,1088,580	0,0,9	1514,1651,1055	3,3,0	199	150	0.920367	1	1.0,1.0,0.98	0.997,0.998,1.0	-0.005
541	STE20-like kinase	FALSE	chr19:47611574-47615268	ENSMUSG00000025060.15	Slk	+	47611901	47612051	47611574	47611623	47615195	47615268	1202,1727,995	0,1,0	2454,2573,1699	0,0,0	300	150	1	1	1.0,0.999,1.0	1.0,1.0,1.0	0
542	STE20-like kinase	FALSE	chr19:47611901-47615600	ENSMUSG00000025060.15	Slk	+	47615195	47615268	47611901	47612051	47615405	47615600	737,1116,731	2,2,0	1652,1708,1153	0,0,0	223	150	1	1	0.996,0.997,1.0	1.0,1.0,1.0	-0.002
543	STE20-like kinase	FALSE	chr19:47625304-47635598	ENSMUSG00000025060.15	Slk	+	47627647	47627740	47625304	47625484	47635468	47635598	6,11,8	497,746,503	5,5,6	1199,1157,899	243	150	1	1	0.007,0.009,0.01	0.003,0.003,0.004	0.005
544	STN1, CST complex subunit	FALSE	chr19:47507805-47513982	ENSMUSG00000042694.17	Stn1	-	47510334	47510457	47507805	47507878	47513810	47513982	254,283,270	0,1,0	594,557,312	0,0,0	273	150	1	1	1.0,0.994,1.0	1.0,1.0,1.0	-0.002
545	STN1, CST complex subunit	FALSE	chr19:47513810-47517194	ENSMUSG00000042694.17	Stn1	-	47516090	47516214	47513810	47513982	47517026	47517194	210,257,173	1,0,0	570,470,282	0,0,0	274	150	1	1	0.991,1.0,1.0	1.0,1.0,1.0	-0.003
546	SH3 and PX domains 2A	TRUE	chr19:47278312-47286718	ENSMUSG00000053617.12	Sh3pxd2a	-	47283020	47283104	47278312	47278430	47286604	47286718	462,401,369	22,33,24	331,354,146	306,361,179	234	150	0	0	0.931,0.886,0.908	0.409,0.386,0.343	0.529
547	SH3 and PX domains 2A	FALSE	chr19:47286604-47320320	ENSMUSG00000053617.12	Sh3pxd2a	-	47314034	47314166	47286604	47286718	47320275	47320320	396,325,348	2,0,0	728,849,396	0,0,0	282	150	1	1	0.991,1.0,1.0	1.0,1.0,1.0	-0.003
548	SH3 and PX domains 2A	FALSE	chr19:47286604-47343468	ENSMUSG00000053617.12	Sh3pxd2a	-	47314034	47314166	47286604	47286718	47343439	47343468	353,300,300	0,0,0	542,563,292	3,0,0	282	150	1	1	1.0,1.0,1.0	0.99,1.0,1.0	0.003
549	SH3 and PX domains 2A	FALSE	chr19:47286604-47343468	ENSMUSG00000053617.12	Sh3pxd2a	-	47320275	47320320	47286604	47286718	47343439	47343468	27,13,14	0,0,0	53,73,22	3,0,0	195	150	0.912533	1	1.0,1.0,1.0	0.931,1.0,1.0	0.023
550	SH3 and PX domains 2A	TRUE	chr19:47314034-47343468	ENSMUSG00000053617.12	Sh3pxd2a	-	47320275	47320320	47314034	47314166	47343439	47343468	168,107,124	114,73,83	318,397,183	105,83,80	195	150	1.60562e-06	5.69179e-05	0.531,0.53,0.535	0.7,0.786,0.638	-0.176
551	SH3 and PX domains 2A	FALSE	chr19:47314034-47364714	ENSMUSG00000053617.12	Sh3pxd2a	-	47343439	47343468	47314034	47314166	47364622	47364714	152,128,104	0,0,3	188,138,117	0,0,0	179	150	1	1	1.0,1.0,0.967	1.0,1.0,1.0	-0.011
552	SH3 and PX domains 2A	FALSE	chr19:47364622-47397891	ENSMUSG00000053617.12	Sh3pxd2a	-	47373383	47373460	47364622	47364714	47397815	47397891	265,257,191	0,0,0	462,450,308	2,0,0	227	150	1	1	1.0,1.0,1.0	0.993,1.0,1.0	0.002
553	programmed cell death 11	FALSE	chr19:47101062-47103876	ENSMUSG00000025047.9	Pdcd11	+	47102566	47102773	47101062	47101170	47103751	47103876	142,124,100	0,2,0	159,214,127	3,2,0	300	150	0.54922	1	1.0,0.969,1.0	0.964,0.982,1.0	0.008
554	polycomb group ring finger 6	FALSE	chr19:47042765-47048006	ENSMUSG00000025050.8	Pcgf6	-	47045809	47045918	47042765	47042793	47047946	47048006	52,40,38	0,0,0	89,93,66	0,2,2	259	150	0.431697	1	1.0,1.0,1.0	1.0,0.964,0.95	0.029
555	cyclin M2	FALSE	chr19:46761595-46856973	ENSMUSG00000064105.13	Cnnm2	+	46853900	46854044	46761595	46763393	46856835	46856973	111,135,76	0,0,0	190,201,136	0,2,0	294	150	1	1	1.0,1.0,1.0	1.0,0.981,1.0	0.006
556	cyclin M2	FALSE	chr19:46868537-46877392	ENSMUSG00000064105.13	Cnnm2	+	46871655	46871721	46868537	46868631	46877207	46877392	77,76,77	2,4,2	101,151,68	1,6,1	216	150	0.61224	1	0.964,0.93,0.964	0.986,0.946,0.979	-0.018
557	WW domain binding protein 1 like	FALSE	chr19:46599113-46644455	ENSMUSG00000047731.17	Wbp1l	+	46606711	46606759	46599113	46599293	46644352	46644455	50,88,79	65,53,30	152,168,99	107,75,40	198	150	0.34585	1	0.368,0.557,0.666	0.518,0.629,0.652	-0.069
558	ADP-ribosylation factor-like 3	TRUE	chr19:46531106-46542537	ENSMUSG00000025035.9	Arl3	-	46541442	46541510	46531106	46531386	46542351	46542537	549,458,499	254,274,180	293,290,192	869,1036,697	218	150	0	0	0.598,0.535,0.656	0.188,0.162,0.159	0.427
559	ARP1 actin-related protein 1A, centractin alpha	FALSE	chr19:46379581-46381133	ENSMUSG00000025228.5	Actr1a	-	46380248	46380341	46379581	46379756	46380916	46381133	1035,1156,878	0,0,2	1626,1592,1031	0,0,0	243	150	1	1	1.0,1.0,0.996	1.0,1.0,1.0	-0.001
560	major facilitator superfamily domain containing 13a	FALSE	chr19:46369236-46372375	ENSMUSG00000025227.14	Mfsd13a	+	46371935	46372107	46369236	46369333	46372181	46372375	23,51,61	0,1,1	59,33,41	0,8,1	300	150	0.00314768	0.0386004	1.0,0.962,0.968	1.0,0.673,0.953	0.101
561	CUE domain containing 2	FALSE	chr19:46332617-46338624	ENSMUSG00000036748.16	Cuedc2	-	46338312	46338411	46332617	46332701	46338568	46338624	25,38,15	215,300,204	78,73,20	664,663,220	249	150	0.834179	1	0.065,0.071,0.042	0.066,0.062,0.052	-0.001
562	CUE domain containing 2	FALSE	chr19:46332617-46338660	ENSMUSG00000036748.16	Cuedc2	-	46338312	46338420	46332617	46332701	46338568	46338660	20,29,15	215,300,204	53,56,16	664,663,220	258	150	0.695776	1	0.051,0.053,0.041	0.044,0.047,0.041	0.004
563	CUE domain containing 2	FALSE	chr19:46332617-46338608	ENSMUSG00000036748.16	Cuedc2	-	46338312	46338430	46332617	46332698	46338568	46338608	13,3,2	51,107,46	7,26,8	195,213,52	268	150	0.873165	1	0.125,0.015,0.024	0.02,0.064,0.079	0
564	CUE domain containing 2	FALSE	chr19:46332617-46338608	ENSMUSG00000036748.16	Cuedc2	-	46338312	46338430	46332617	46332701	46338568	46338608	26,33,18	215,300,204	60,48,21	664,663,220	268	150	0.198161	0.982356	0.063,0.058,0.047	0.048,0.039,0.051	0.01
565	golgi-specific brefeldin A-resistance factor 1	FALSE	chr19:46268390-46269981	ENSMUSG00000025224.16	Gbf1	+	46268778	46268861	46268390	46268516	46269744	46269981	259,356,245	0,0,2	456,480,247	0,0,0	233	150	1	1	1.0,1.0,0.987	1.0,1.0,1.0	-0.004
566	golgi-specific brefeldin A-resistance factor 1	FALSE	chr19:46269744-46270850	ENSMUSG00000025224.16	Gbf1	+	46270257	46270351	46269744	46269981	46270673	46270850	411,479,377	0,0,0	585,676,512	0,4,0	244	150	1	1	1.0,1.0,1.0	1.0,0.99,1.0	0.003
567	F-box and WD-40 domain protein 4	FALSE	chr19:45579120-45591794	ENSMUSG00000040913.11	Fbxw4	-	45579652	45579793	45579120	45579262	45591728	45591794	514,597,385	0,0,0	661,624,351	0,0,2	291	150	1	1	1.0,1.0,1.0	1.0,1.0,0.989	0.004
568	F-box and WD-40 domain protein 4	FALSE	chr19:45591728-45635867	ENSMUSG00000040913.11	Fbxw4	-	45630864	45630959	45591728	45591794	45635734	45635867	448,494,353	16,12,7	579,517,275	32,32,18	245	150	0.000121353	0.00253784	0.945,0.962,0.969	0.917,0.908,0.903	0.049
569	polymerase (DNA directed), lambda	FALSE	chr19:45558624-45560531	ENSMUSG00000025218.6	Poll	-	45559579	45559716	45558624	45558919	45560485	45560531	107,145,70	0,0,0	165,219,150	1,0,0	287	150	1	1	1.0,1.0,1.0	0.989,1.0,1.0	0.004
570	predicted gene 28578	FALSE	chr19:45300457-45302950	ENSMUSG00000100417.2	Gm28578	-	45301142	45301360	45300457	45300760	45302866	45302950	1,2,8	0,0,0	9,12,0	1,0,0	300	150	1	1	1.0,1.0,1.0	0.818,1.0,NA	0.091
571	predicted gene 28578	FALSE	chr19:45300457-45310003	ENSMUSG00000100417.2	Gm28578	-	45302866	45302950	45300457	45300760	45309916	45310003	0,0,0	0,2,0	2,1,0	0,0,2	234	150	1	1	NA,0.0,NA	1.0,1.0,0.0	-0.667
572	predicted gene 28578	FALSE	chr19:45300471-45311090	ENSMUSG00000100417.2	Gm28578	-	45309916	45310003	45300471	45300760	45310971	45311090	0,2,0	0,0,0	4,0,4	3,0,0	237	150	1	1	NA,1.0,NA	0.458,NA,1.0	0.271
573	leucine zipper, putative tumor suppressor 2	FALSE	chr19:45014864-45024204	ENSMUSG00000035342.14	Lzts2	+	45021386	45021836	45014864	45015323	45023541	45024204	411,449,498	0,0,1	581,686,485	0,0,0	300	150	1	1	1.0,1.0,0.996	1.0,1.0,1.0	-0.001
574	leucine zipper, putative tumor suppressor 2	FALSE	chr19:45014864-45024917	ENSMUSG00000035342.14	Lzts2	+	45021386	45021836	45014864	45015323	45024718	45024917	27,53,47	0,0,3	62,103,20	0,0,2	300	150	0.83303	1	1.0,1.0,0.887	1.0,1.0,0.833	0.018
575	leucine zipper, putative tumor suppressor 2	FALSE	chr19:45015199-45024917	ENSMUSG00000035342.14	Lzts2	+	45021386	45021836	45015199	45015313	45024718	45024917	18,28,19	1,0,0	17,33,24	0,0,0	300	150	1	1	0.9,1.0,1.0	1.0,1.0,1.0	-0.033
576	leucine zipper, putative tumor suppressor 2	FALSE	chr19:45018155-45024204	ENSMUSG00000035342.14	Lzts2	+	45021386	45021836	45018155	45018230	45023541	45024204	450,504,633	0,5,4	655,742,526	0,1,0	300	150	1	1	1.0,0.981,0.988	1.0,0.997,1.0	-0.009
577	leucine zipper, putative tumor suppressor 2	FALSE	chr19:45014864-45024979	ENSMUSG00000035342.14	Lzts2	+	45023541	45024204	45014864	45015323	45024718	45024979	164,215,293	0,0,3	200,335,130	0,0,2	300	150	1	1	1.0,1.0,0.98	1.0,1.0,0.97	0.003
578	leucine zipper, putative tumor suppressor 2	FALSE	chr19:45021386-45024979	ENSMUSG00000035342.14	Lzts2	+	45023541	45024204	45021386	45021836	45024718	45024979	552,618,747	4,7,4	720,923,595	1,5,0	300	150	0.540893	1	0.986,0.978,0.989	0.997,0.989,1.0	-0.011
579	SMC5-SMC6 complex localization factor 2	FALSE	chr19:44960733-44967679	ENSMUSG00000036097.8	Slf2	+	44966966	44967069	44960733	44960875	44967502	44967679	309,453,206	0,0,0	462,478,372	1,0,0	253	150	1	1	1.0,1.0,1.0	0.996,1.0,1.0	0.001
580	SMC5-SMC6 complex localization factor 2	FALSE	chr19:44975628-44982375	ENSMUSG00000036097.8	Slf2	+	44979160	44979229	44975628	44975715	44980555	44982375	281,381,177	0,0,2	420,404,322	0,8,4	219	150	0.811781	1	1.0,1.0,0.984	1.0,0.972,0.982	0.01
581	NADH:ubiquinone oxidoreductase subunit B8	FALSE	chr19:44550239-44553768	ENSMUSG00000025204.10	Ndufb8	-	44552697	44552853	44550239	44550412	44553668	44553768	37229,38240,34451	0,0,0	38889,38896,31068	0,3,0	300	150	1	1	1.0,1.0,1.0	1.0,1.0,1.0	0
582	NADH:ubiquinone oxidoreductase subunit B8	FALSE	chr19:44552697-44555057	ENSMUSG00000025204.10	Ndufb8	-	44553668	44553768	44552697	44552853	44554930	44555057	35463,35223,31191	2,0,0	40603,41918,27841	0,0,0	250	150	1	1	1.0,1.0,1.0	1.0,1.0,1.0	0
583	SEC31 homolog B, COPII coat complex component	FALSE	chr19:44517639-44518664	ENSMUSG00000051984.13	Sec31b	-	44518143	44518260	44517639	44517711	44518517	44518664	275,275,275	0,4,0	141,164,115	0,0,0	267	150	1	1	1.0,0.975,1.0	1.0,1.0,1.0	-0.008
584	SEC31 homolog B, COPII coat complex component	FALSE	chr19:44519172-44523166	ENSMUSG00000051984.13	Sec31b	-	44520422	44520582	44519172	44519487	44523004	44523166	294,226,235	0,0,3	180,258,118	0,0,0	300	150	1	1	1.0,1.0,0.975	1.0,1.0,1.0	-0.008
585	SEC31 homolog B, COPII coat complex component	FALSE	chr19:44523004-44525247	ENSMUSG00000051984.13	Sec31b	-	44523659	44523833	44523004	44523166	44525120	44525247	189,168,213	1,0,0	120,139,83	0,0,0	300	150	1	1	0.99,1.0,1.0	1.0,1.0,1.0	-0.003
586	SEC31 homolog B, COPII coat complex component	FALSE	chr19:44523659-44525247	ENSMUSG00000051984.13	Sec31b	-	44524428	44524574	44523659	44523833	44525120	44525247	346,317,309	0,0,2	263,305,122	0,0,0	296	150	1	1	1.0,1.0,0.987	1.0,1.0,1.0	-0.004
587	SEC31 homolog B, COPII coat complex component	FALSE	chr19:44525475-44526703	ENSMUSG00000051984.13	Sec31b	-	44526215	44526315	44525475	44525654	44526604	44526703	256,283,248	39,30,20	208,260,133	11,20,28	250	150	0.577129	1	0.798,0.85,0.882	0.919,0.886,0.74	-0.005
588	SEC31 homolog B, COPII coat complex component	FALSE	chr19:44526215-44527072	ENSMUSG00000051984.13	Sec31b	-	44526604	44526703	44526215	44526315	44526997	44527072	222,309,296	6,0,0	255,266,174	0,0,1	249	150	0.890472	1	0.957,1.0,1.0	1.0,1.0,0.991	-0.011
589	SEC31 homolog B, COPII coat complex component	FALSE	chr19:44526997-44531770	ENSMUSG00000051984.13	Sec31b	-	44528665	44528896	44526997	44527072	44531680	44531770	285,290,285	0,1,0	214,249,162	0,0,0	300	150	1	1	1.0,0.993,1.0	1.0,1.0,1.0	-0.002
590	SEC31 homolog B, COPII coat complex component	FALSE	chr19:44532293-44534383	ENSMUSG00000051984.13	Sec31b	-	44532593	44532693	44532293	44532455	44534240	44534383	263,217,157	6,1,8	129,158,112	6,5,3	250	150	0.389275	1	0.963,0.992,0.922	0.928,0.95,0.957	0.014
591	SEC31 homolog B, COPII coat complex component	FALSE	chr19:44534687-44536253	ENSMUSG00000051984.13	Sec31b	-	44535704	44535800	44534687	44534831	44536057	44536253	390,326,257	0,4,0	218,281,172	0,0,0	246	150	1	1	1.0,0.98,1.0	1.0,1.0,1.0	-0.007
592	SEC31 homolog B, COPII coat complex component	FALSE	chr19:44534687-44543812	ENSMUSG00000051984.13	Sec31b	-	44536057	44536253	44534687	44534831	44543700	44543812	5,10,11	0,0,0	8,1,0	1,0,0	300	150	1	1	1.0,1.0,1.0	0.8,1.0,NA	0.1
593	SEC31 homolog B, COPII coat complex component	FALSE	chr19:44535704-44543389	ENSMUSG00000051984.13	Sec31b	-	44536057	44536253	44535704	44535800	44543265	44543389	404,321,259	0,0,0	213,259,180	0,1,0	300	150	1	1	1.0,1.0,1.0	1.0,0.992,1.0	0.003
594	SEC31 homolog B, COPII coat complex component	FALSE	chr19:44536057-44543812	ENSMUSG00000051984.13	Sec31b	-	44543265	44543389	44536057	44536253	44543700	44543812	277,314,259	5,7,11	315,337,222	8,1,0	274	150	0.00543053	0.0602199	0.968,0.961,0.928	0.956,0.995,1.0	-0.031
595	SEC31 homolog B, COPII coat complex component	FALSE	chr19:44543265-44545847	ENSMUSG00000051984.13	Sec31b	-	44543700	44543812	44543265	44543389	44545787	44545847	194,255,213	0,2,0	290,358,210	0,0,0	262	150	1	1	1.0,0.986,1.0	1.0,1.0,1.0	-0.005
596	CWF19 like cell cycle control factor 1	FALSE	chr19:44132085-44135876	ENSMUSG00000025200.7	Cwf19l1	-	44132999	44133084	44132085	44132164	44135765	44135876	63,70,48	0,0,0	154,177,81	3,0,0	235	150	1	1	1.0,1.0,1.0	0.97,1.0,1.0	0.01
597	dynamin binding protein	FALSE	chr19:43874826-43910847	ENSMUSG00000025195.9	Dnmbp	-	43901069	43903058	43874826	43875020	43910724	43910847	88,104,77	0,12,0	111,74,60	0,0,0	300	150	0.000196032	0.0038052	1.0,0.812,1.0	1.0,1.0,1.0	-0.063
598	cutC copper transporter	FALSE	chr19:43752995-43758787	ENSMUSG00000025193.14	Cutc	+	43755619	43755691	43752995	43753220	43758727	43758787	246,389,218	0,0,0	427,536,267	0,2,0	222	150	1	1	1.0,1.0,1.0	1.0,0.995,1.0	0.002
599	cutC copper transporter	FALSE	chr19:43760688-43767306	ENSMUSG00000025193.14	Cutc	+	43762872	43763006	43760688	43760724	43767200	43767306	136,182,149	5,0,0	241,186,135	0,0,0	284	150	0.546918	1	0.935,1.0,1.0	1.0,1.0,1.0	-0.022
600	cutC copper transporter	FALSE	chr19:43760688-43767306	ENSMUSG00000025193.14	Cutc	+	43762902	43763006	43760688	43760724	43767200	43767306	23,30,16	5,0,0	26,29,22	0,0,0	254	150	0.0942426	0.568808	0.731,1.0,1.0	1.0,1.0,1.0	-0.09
601	cutC copper transporter	FALSE	chr19:43762872-43767306	ENSMUSG00000025193.14	Cutc	+	43764959	43764987	43762872	43763006	43767200	43767306	255,271,154	0,5,0	279,336,258	1,0,0	178	150	1	1	1.0,0.979,1.0	0.996,1.0,1.0	-0.006
602	cytochrome c oxidase assembly protein 15	FALSE	chr19:43738036-43741914	ENSMUSG00000040018.9	Cox15	-	43739836	43739991	43738036	43738150	43741832	43741914	919,977,728	1,0,0	1432,1436,886	0,0,2	300	150	1	1	0.998,1.0,1.0	1.0,1.0,0.996	0.001
603	cytochrome c oxidase assembly protein 15	FALSE	chr19:43743616-43748912	ENSMUSG00000040018.9	Cox15	-	43746735	43746922	43743616	43743784	43748789	43748912	755,886,578	2,6,3	1437,1358,978	4,17,0	300	150	0.773943	1	0.995,0.987,0.99	0.994,0.976,1.0	0.001
604	solute carrier family 25, member 28	FALSE	chr19:43665771-43674881	ENSMUSG00000040414.8	Slc25a28	-	43666914	43667143	43665771	43665828	43674475	43674881	346,421,432	8,6,4	455,487,322	27,17,15	300	150	7.13594e-06	0.000212936	0.956,0.972,0.982	0.894,0.935,0.915	0.055
605	glutamic-oxaloacetic transaminase 1, soluble	FALSE	chr19:43499751-43504687	ENSMUSG00000025190.13	Got1	-	43502907	43503050	43499751	43500557	43504521	43504687	14100,15445,10479	0,1,0	16678,18133,14396	0,0,0	293	150	1	1	1.0,1.0,1.0	1.0,1.0,1.0	0
606	glutamic-oxaloacetic transaminase 1, soluble	FALSE	chr19:43502907-43507026	ENSMUSG00000025190.13	Got1	-	43504521	43504687	43502907	43503050	43506921	43507026	7745,8381,5743	0,0,0	8829,9642,7517	2,0,0	300	150	1	1	1.0,1.0,1.0	1.0,1.0,1.0	0
607	glutamic-oxaloacetic transaminase 1, soluble	FALSE	chr19:43504521-43507026	ENSMUSG00000025190.13	Got1	-	43504775	43504926	43504521	43504687	43506921	43507026	11176,12031,7783	10,15,20	12556,12991,10755	22,13,8	300	150	1	1	0.998,0.998,0.995	0.997,0.998,0.999	-0.001
608	pyridine nucleotide-disulphide oxidoreductase domain 2	FALSE	chr19:42727656-42731473	ENSMUSG00000060224.4	Pyroxd2	-	42729621	42729728	42727656	42727777	42731318	42731473	211,200,168	17,9,4	342,392,216	9,11,5	257	150	0.0224813	0.187939	0.879,0.928,0.961	0.957,0.954,0.962	-0.035
609	pyridine nucleotide-disulphide oxidoreductase domain 2	FALSE	chr19:42727656-42733877	ENSMUSG00000060224.4	Pyroxd2	-	42731318	42731473	42727656	42727777	42733720	42733877	192,149,87	6,6,3	269,192,170	24,30,14	300	150	2.20486e-05	0.000573511	0.941,0.925,0.935	0.849,0.762,0.859	0.11
610	pyridine nucleotide-disulphide oxidoreductase domain 2	FALSE	chr19:42740334-42747420	ENSMUSG00000060224.4	Pyroxd2	-	42742507	42742663	42740334	42740488	42747346	42747420	235,270,155	0,0,0	378,434,252	2,0,0	300	150	1	1	1.0,1.0,1.0	0.99,1.0,1.0	0.003
611	pyridine nucleotide-disulphide oxidoreductase domain 2	FALSE	chr19:42747346-42749403	ENSMUSG00000060224.4	Pyroxd2	-	42747496	42747590	42747346	42747420	42749383	42749403	190,274,106	11,3,5	445,555,198	14,8,3	244	150	0.213078	1	0.914,0.983,0.929	0.951,0.977,0.976	-0.026
612	pyridine nucleotide-disulphide oxidoreductase domain 2	FALSE	chr19:42747346-42749403	ENSMUSG00000060224.4	Pyroxd2	-	42747496	42747608	42747346	42747420	42749383	42749403	67,108,39	11,3,5	169,194,82	14,8,3	262	150	0.208205	1	0.777,0.954,0.817	0.874,0.933,0.94	-0.066
613	phosphatidylinositol 4-kinase type 2 alpha	FALSE	chr19:42104857-42113104	ENSMUSG00000025178.9	Pi4k2a	+	42105329	42105483	42104857	42104989	42113042	42113104	299,370,347	0,0,0	571,739,425	1,0,0	300	150	1	1	1.0,1.0,1.0	0.997,1.0,1.0	0.001
614	phosphatidylinositol 4-kinase type 2 alpha	FALSE	chr19:42115884-42119984	ENSMUSG00000025178.9	Pi4k2a	+	42116506	42116566	42115884	42116018	42119792	42119984	264,223,205	2,5,0	544,526,383	7,2,3	210	150	0.843632	1	0.99,0.97,1.0	0.982,0.995,0.989	-0.002
615	4-hydroxy-2-oxoglutarate aldolase 1	FALSE	chr19:42045791-42070365	ENSMUSG00000025176.14	Hoga1	+	42063191	42063325	42045791	42046110	42070187	42070365	2,8,0	0,0,0	14,14,15	2,0,0	284	150	1	1	1.0,1.0,NA	0.787,1.0,1.0	0.071
616	ankyrin repeat domain 2	FALSE	chr19:42042368-42044141	ENSMUSG00000025172.3	Ankrd2	+	42043752	42043851	42042368	42042467	42044042	42044141	7,25,2	0,0,0	60,25,8	0,0,2	249	150	1	1	1.0,1.0,1.0	1.0,1.0,0.707	0.098
617	MMS19 cytosolic iron-sulfur assembly component	FALSE	chr19:41954465-41955196	ENSMUSG00000025159.8	Mms19	-	41954732	41954858	41954465	41954547	41955117	41955196	227,218,202	1,0,0	361,295,253	0,0,0	276	150	1	1	0.992,1.0,1.0	1.0,1.0,1.0	-0.003
618	MMS19 cytosolic iron-sulfur assembly component	FALSE	chr19:41966213-41981132	ENSMUSG00000025159.8	Mms19	-	41969702	41969751	41966213	41966314	41980998	41981132	155,178,177	2,4,7	475,473,187	0,1,0	199	150	0.0124328	0.117161	0.983,0.971,0.95	1.0,0.997,1.0	-0.031
619	zinc finger, DHHC domain containing 16	FALSE	chr19:41933489-41937850	ENSMUSG00000025157.8	Zdhhc16	+	41934737	41934883	41933489	41933665	41937602	41937850	113,146,99	0,0,0	286,302,99	6,0,0	296	150	0.638159	1	1.0,1.0,1.0	0.96,1.0,1.0	0.013
620	zinc finger, DHHC domain containing 16	FALSE	chr19:41937602-41938452	ENSMUSG00000025157.8	Zdhhc16	+	41938022	41938217	41937602	41937850	41938363	41938452	178,192,196	0,0,0	349,249,197	2,0,0	300	150	1	1	1.0,1.0,1.0	0.989,1.0,1.0	0.004
621	exosome component 1	FALSE	chr19:41922291-41926565	ENSMUSG00000034321.14	Exosc1	-	41924710	41924795	41922291	41924088	41926531	41926565	88,96,83	1,2,7	169,146,104	4,0,0	235	150	0.00961604	0.0949485	0.983,0.968,0.883	0.964,1.0,1.0	-0.043
622	exosome component 1	FALSE	chr19:41924710-41926565	ENSMUSG00000034321.14	Exosc1	-	41925188	41925239	41924710	41924795	41926531	41926565	223,221,171	0,0,0	309,289,262	2,0,0	201	150	1	1	1.0,1.0,1.0	0.991,1.0,1.0	0.003
623	exosome component 1	FALSE	chr19:41923565-41931430	ENSMUSG00000034321.14	Exosc1	-	41926531	41926565	41923565	41924088	41931355	41931430	1,3,6	0,0,0	13,3,2	8,0,0	184	150	0.00068162	0.010743	1.0,1.0,1.0	0.57,1.0,1.0	0.143
624	exosome component 1	FALSE	chr19:41925188-41931430	ENSMUSG00000034321.14	Exosc1	-	41926531	41926565	41925188	41925239	41931355	41931430	58,32,31	0,0,8	58,76,58	0,0,0	184	150	0.00727639	0.0762624	1.0,1.0,0.76	1.0,1.0,1.0	-0.08
625	exosome component 1	FALSE	chr19:41926531-41931430	ENSMUSG00000034321.14	Exosc1	-	41928024	41928113	41926531	41926565	41931355	41931430	166,211,178	25,4,6	341,316,245	27,38,29	239	150	0.0194865	0.167889	0.806,0.971,0.949	0.888,0.839,0.841	0.053
626	exosome component 1	FALSE	chr19:41931355-41933296	ENSMUSG00000034321.14	Exosc1	-	41933048	41933164	41931355	41931430	41933251	41933296	151,164,106	0,1,0	364,372,147	6,3,0	266	150	0.921619	1	1.0,0.989,1.0	0.972,0.986,1.0	0.01
627	Rho GTPase activating protein 19	FALSE	chr19:41786557-41792012	ENSMUSG00000025154.15	Arhgap19	-	41788305	41788386	41786557	41786767	41791746	41792012	16,30,26	0,0,0	33,54,17	0,0,2	231	150	1	1	1.0,1.0,1.0	1.0,1.0,0.847	0.051
628	ligand dependent nuclear receptor corepressor	FALSE	chr19:41483526-41552736	ENSMUSG00000025019.17	Lcor	+	41545874	41546007	41483526	41483600	41552448	41552736	46,39,34	0,0,0	72,52,43	0,8,0	283	150	0.00503266	0.0565821	1.0,1.0,1.0	1.0,0.775,1.0	0.075
629	ligand dependent nuclear receptor corepressor	FALSE	chr19:41483526-41562261	ENSMUSG00000025019.17	Lcor	+	41545874	41546007	41483526	41483600	41558310	41562261	0,7,2	0,0,0	0,0,0	0,0,8	283	150	1	1	NA,1.0,1.0	NA,NA,0.0	1
630	ligand dependent nuclear receptor corepressor	FALSE	chr19:41528560-41552736	ENSMUSG00000025019.17	Lcor	+	41545874	41546007	41528560	41528640	41552448	41552736	129,86,77	0,3,1	139,101,107	17,4,2	283	150	0.000122238	0.0025547	1.0,0.938,0.976	0.813,0.93,0.966	0.068
631	ligand dependent nuclear receptor corepressor	FALSE	chr19:41528560-41586536	ENSMUSG00000025019.17	Lcor	+	41545874	41546007	41528560	41528640	41581777	41586536	72,54,41	0,5,1	69,45,62	6,1,0	283	150	0.90359	1	1.0,0.851,0.956	0.859,0.96,1.0	-0.004
632	ligand dependent nuclear receptor corepressor	FALSE	chr19:41528560-41555701	ENSMUSG00000025019.17	Lcor	+	41552448	41552736	41528560	41528640	41555607	41555701	73,74,47	9,0,4	95,108,37	0,1,5	300	150	0.0374515	0.281272	0.802,1.0,0.855	1.0,0.982,0.787	-0.037
633	ligand dependent nuclear receptor corepressor	FALSE	chr19:41528560-41586536	ENSMUSG00000025019.17	Lcor	+	41555607	41555701	41528560	41528640	41581777	41586536	25,8,13	0,5,1	3,15,13	6,1,0	244	150	0.750147	1	1.0,0.496,0.889	0.235,0.902,1.0	0.083
634	tolloid-like 2	FALSE	chr19:41117234-41128566	ENSMUSG00000025013.15	Tll2	-	41120170	41120295	41117234	41117350	41128460	41128566	26,25,21	0,0,0	21,24,8	0,4,0	275	150	0.251798	1	1.0,1.0,1.0	1.0,0.766,1.0	0.078
635	zinc finger protein 518A	FALSE	chr19:40897083-40911109	ENSMUSG00000049164.7	Zfp518a	+	40908058	40908203	40897083	40897165	40911032	40911109	119,181,133	0,4,0	139,208,121	0,0,0	295	150	1	1	1.0,0.958,1.0	1.0,1.0,1.0	-0.014
636	RIKEN cDNA E030044B06 gene	FALSE	chr19:40868385-40874071	ENSMUSG00000097740.2	E030044B06Rik	+	40870743	40870854	40868385	40868440	40872971	40874071	7,0,2	0,0,0	3,6,10	4,2,0	261	150	1	1	1.0,NA,1.0	0.301,0.633,1.0	0.355
637	ectonucleoside triphosphate diphosphohydrolase 1	FALSE	chr19:40659769-40720574	ENSMUSG00000048120.16	Entpd1	+	40711162	40711290	40659769	40659900	40720456	40720574	103,231,112	0,0,0	199,257,204	0,0,3	278	150	1	1	1.0,1.0,1.0	1.0,1.0,0.973	0.009
638	ectonucleoside triphosphate diphosphohydrolase 1	FALSE	chr19:40727287-40736884	ENSMUSG00000048120.16	Entpd1	+	40733666	40733786	40727287	40727548	40736749	40736884	137,260,169	0,0,0	247,311,212	2,0,0	270	150	1	1	1.0,1.0,1.0	0.986,1.0,1.0	0.005
639	tectonic family member 3	FALSE	chr19:40608691-40611412	ENSMUSG00000025008.15	Tctn3	-	40608901	40609010	40608691	40608807	40611293	40611412	40,43,25	0,0,0	22,33,25	0,0,2	259	150	1	1	1.0,1.0,1.0	1.0,1.0,0.879	0.04
640	tectonic family member 3	FALSE	chr19:40608901-40611412	ENSMUSG00000025008.15	Tctn3	-	40609201	40609332	40608901	40609010	40611293	40611412	129,115,94	17,9,6	147,171,130	4,4,10	281	150	0.0049225	0.0555554	0.802,0.872,0.893	0.951,0.958,0.874	-0.072
641	helicase, lymphoid specific	FALSE	chr19:38942453-38945573	ENSMUSG00000025001.11	Hells	+	38943713	38943941	38942453	38942492	38945390	38945573	9,15,1	2,0,0	23,33,15	0,5,0	300	150	0.151798	0.807696	0.692,1.0,1.0	1.0,0.767,1.0	-0.025
642	helicase, lymphoid specific	FALSE	chr19:38946724-38951931	ENSMUSG00000025001.11	Hells	+	38950187	38950384	38946724	38946868	38951834	38951931	16,10,14	0,0,0	29,8,31	0,2,0	300	150	1	1	1.0,1.0,1.0	1.0,0.667,1.0	0.111
643	TBC1D12: TBC1 domain family, member 12	FALSE	chr19:38865615-38896069	ENSMUSG00000048720.8	Tbc1d12	+	38882658	38882774	38865615	38865739	38895986	38896069	114,131,90	0,0,0	167,139,117	0,0,4	266	150	1	1	1.0,1.0,1.0	1.0,1.0,0.943	0.019
644	TBC1D12: TBC1 domain family, member 12	FALSE	chr19:38895986-38907852	ENSMUSG00000048720.8	Tbc1d12	+	38898868	38898986	38895986	38896069	38907771	38907852	33,37,35	7,30,10	71,49,54	20,12,2	268	150	0.0521569	0.362339	0.725,0.408,0.662	0.665,0.696,0.938	-0.168
645	TBC1D12: TBC1 domain family, member 12	FALSE	chr19:38898868-38907852	ENSMUSG00000048720.8	Tbc1d12	+	38901308	38901415	38898868	38898986	38907771	38907852	104,134,148	0,0,0	198,162,128	2,1,4	257	150	0.713053	1	1.0,1.0,1.0	0.983,0.99,0.949	0.026
646	TBC1D12: TBC1 domain family, member 12	FALSE	chr19:38907771-38913262	ENSMUSG00000048720.8	Tbc1d12	+	38911006	38911095	38907771	38907852	38913190	38913262	111,143,145	0,0,0	216,210,157	0,0,5	239	150	0.934422	1	1.0,1.0,1.0	1.0,1.0,0.952	0.016
647	TBC1D12: TBC1 domain family, member 12	FALSE	chr19:38911006-38914057	ENSMUSG00000048720.8	Tbc1d12	+	38913190	38913262	38911006	38911095	38913928	38914057	127,153,132	0,0,0	230,197,179	0,0,2	222	150	1	1	1.0,1.0,1.0	1.0,1.0,0.984	0.005
648	TBC1D12: TBC1 domain family, member 12	FALSE	chr19:38914303-38919438	ENSMUSG00000048720.8	Tbc1d12	+	38916611	38916870	38914303	38914413	38917870	38919438	213,263,180	0,1,1	217,221,164	0,0,0	300	150	1	1	1.0,0.992,0.989	1.0,1.0,1.0	-0.006
649	leucine-rich repeat LGI family, member 1	FALSE	chr19:38264535-38284041	ENSMUSG00000067242.11	Lgi1	+	38265574	38265646	38264535	38265097	38283969	38284041	80,128,21	0,0,0	410,359,195	8,1,2	222	150	0.712776	1	1.0,1.0,1.0	0.972,0.996,0.985	0.016
650	leucine-rich repeat LGI family, member 1	FALSE	chr19:38265574-38298000	ENSMUSG00000067242.11	Lgi1	+	38283969	38284041	38265574	38265646	38297928	38298000	34,39,9	2,1,0	121,106,64	0,0,0	222	150	0.280994	1	0.92,0.963,1.0	1.0,1.0,1.0	-0.039
651	leucine-rich repeat LGI family, member 1	FALSE	chr19:38283969-38298000	ENSMUSG00000067242.11	Lgi1	+	38284141	38284213	38283969	38284041	38297928	38298000	133,137,27	0,0,0	438,451,283	0,3,0	222	150	1	1	1.0,1.0,1.0	1.0,0.99,1.0	0.003
652	centrosomal protein 55	FALSE	chr19:38055088-38057983	ENSMUSG00000024989.15	Cep55	+	38057409	38057542	38055088	38055317	38057788	38057983	5,2,1	0,0,1	15,14,4	0,0,0	283	150	1	1	1.0,1.0,0.346	1.0,1.0,1.0	-0.218
653	centrosomal protein 55	FALSE	chr19:38055041-38057983	ENSMUSG00000024989.15	Cep55	+	38057409	38057566	38055041	38055317	38057788	38057983	1,3,1	0,0,1	29,4,0	0,0,0	300	150	1	1	1.0,1.0,0.333	1.0,1.0,NA	-0.222
654	centrosomal protein 55	FALSE	chr19:38057788-38062671	ENSMUSG00000024989.15	Cep55	+	38060080	38060356	38057788	38057983	38062602	38062671	5,3,8	0,0,0	39,7,5	5,0,0	300	150	0.0389418	0.289772	1.0,1.0,1.0	0.796,1.0,1.0	0.068
655	insulin degrading enzyme	FALSE	chr19:37288097-37295965	ENSMUSG00000056999.15	Ide	-	37290669	37290814	37288097	37288208	37295882	37295965	466,617,423	0,3,0	989,1170,830	0,0,0	295	150	1	1	1.0,0.991,1.0	1.0,1.0,1.0	-0.003
656	membrane associated ring-CH-type finger 5	FALSE	chr19:37210670-37220486	ENSMUSG00000023307.14	Marchf5	+	37217182	37217313	37210670	37210873	37220302	37220486	1127,1342,846	6,15,11	1669,1478,1134	7,10,18	281	150	0.593993	1	0.99,0.979,0.976	0.992,0.987,0.971	-0.002
657	cytoplasmic polyadenylation element binding protein 3	FALSE	chr19:37021290-37068291	ENSMUSG00000039652.16	Cpeb3	-	37044521	37044703	37021290	37025087	37068172	37068291	634,653,475	0,0,1	603,584,404	2,4,1	300	150	1	1	1.0,1.0,0.996	0.993,0.986,0.995	0.007
658	cytoplasmic polyadenylation element binding protein 3	FALSE	chr19:37044521-37068291	ENSMUSG00000039652.16	Cpeb3	-	37054259	37054374	37044521	37044703	37068172	37068291	1224,1226,850	20,25,19	1175,1314,832	44,22,24	265	150	0.065244	0.429871	0.972,0.965,0.962	0.938,0.971,0.952	0.013
659	cytoplasmic polyadenylation element binding protein 3	FALSE	chr19:37044521-37087627	ENSMUSG00000039652.16	Cpeb3	-	37068172	37068291	37044521	37044703	37087537	37087627	254,341,164	0,0,0	350,291,192	2,0,0	269	150	1	1	1.0,1.0,1.0	0.99,1.0,1.0	0.003
660	cytoplasmic polyadenylation element binding protein 3	FALSE	chr19:37088419-37126388	ENSMUSG00000039652.16	Cpeb3	-	37105790	37105814	37088419	37088560	37126331	37126388	0,3,3	0,0,0	14,5,3	0,0,2	174	150	1	1	NA,1.0,1.0	1.0,1.0,0.564	0.145
661	cytoplasmic polyadenylation element binding protein 3	FALSE	chr19:37088419-37126388	ENSMUSG00000039652.16	Cpeb3	-	37105790	37105814	37088419	37088587	37126331	37126388	17,35,10	420,455,308	58,34,25	489,487,335	174	150	0.0023016	0.0299697	0.034,0.062,0.027	0.093,0.057,0.06	-0.029
662	B-TFIID TATA-box binding protein associated factor 1	FALSE	chr19:36945211-36951177	ENSMUSG00000040565.8	Btaf1	+	36949067	36949182	36945211	36945335	36951033	36951177	76,69,37	0,0,0	96,100,62	2,0,0	265	150	1	1	1.0,1.0,1.0	0.965,1.0,1.0	0.012
663	B-TFIID TATA-box binding protein associated factor 1	FALSE	chr19:36945211-36956534	ENSMUSG00000040565.8	Btaf1	+	36951033	36951177	36945211	36945335	36956370	36956534	55,59,41	4,2,0	121,105,71	3,5,0	294	150	0.861306	1	0.875,0.938,1.0	0.954,0.915,1.0	-0.019
664	B-TFIID TATA-box binding protein associated factor 1	FALSE	chr19:36966491-36969196	ENSMUSG00000040565.8	Btaf1	+	36966675	36966852	36966491	36966587	36969055	36969196	128,132,115	0,1,0	157,218,112	0,0,8	300	150	0.14412	0.778466	1.0,0.985,1.0	1.0,1.0,0.875	0.037
665	B-TFIID TATA-box binding protein associated factor 1	FALSE	chr19:36969913-36978419	ENSMUSG00000040565.8	Btaf1	+	36972897	36973018	36969913	36970038	36978314	36978419	103,126,82	0,0,0	182,143,142	2,0,0	271	150	1	1	1.0,1.0,1.0	0.981,1.0,1.0	0.006
666	B-TFIID TATA-box binding protein associated factor 1	FALSE	chr19:36981646-36986881	ENSMUSG00000040565.8	Btaf1	+	36983448	36983652	36981646	36981821	36986454	36986881	95,138,97	0,0,0	157,141,119	0,3,0	300	150	1	1	1.0,1.0,1.0	1.0,0.959,1.0	0.014
667	B-TFIID TATA-box binding protein associated factor 1	FALSE	chr19:36992435-36994712	ENSMUSG00000040565.8	Btaf1	+	36994269	36994422	36992435	36992584	36994590	36994712	145,201,86	0,0,0	233,275,211	0,1,0	300	150	1	1	1.0,1.0,1.0	1.0,0.993,1.0	0.002
668	tankyrase, TRF1-interacting ankyrin-related ADP-ribose polymerase 2	FALSE	chr19:36875263-36879487	ENSMUSG00000024811.11	Tnks2	+	36876184	36876373	36875263	36875373	36879234	36879487	535,860,499	117,96,58	874,957,615	149,116,85	300	150	0.992895	1	0.696,0.817,0.811	0.746,0.805,0.783	-0.003
669	Hectd2, opposite strand	FALSE	chr19:36625222-36685667	ENSMUSG00000087579.7	Hectd2os	-	36645683	36645765	36625222	36625345	36685526	36685667	110,121,102	22,11,28	105,50,34	23,12,7	232	150	0.478126	1	0.764,0.877,0.702	0.747,0.729,0.758	0.036
670	Hectd2, opposite strand	TRUE	chr19:36625222-36689479	ENSMUSG00000087579.7	Hectd2os	-	36645683	36645765	36625222	36625345	36689238	36689479	100,109,86	5,24,5	61,28,27	25,34,7	232	150	4.45751e-05	0.0010702	0.928,0.746,0.917	0.612,0.347,0.714	0.306
671	Hectd2, opposite strand	FALSE	chr19:36625222-36689479	ENSMUSG00000087579.7	Hectd2os	-	36685526	36685667	36625222	36625345	36689238	36689479	141,286,191	5,24,5	638,340,200	25,34,7	291	150	0.740501	1	0.936,0.86,0.952	0.929,0.838,0.936	0.015
672	Hectd2, opposite strand	FALSE	chr19:36645683-36689479	ENSMUSG00000087579.7	Hectd2os	-	36685526	36685667	36645683	36645765	36689238	36689479	130,302,195	1,14,9	672,360,203	0,6,0	291	150	3.76779e-07	1.51253e-05	0.985,0.917,0.918	1.0,0.969,1.0	-0.05
673	HECT domain E3 ubiquitin protein ligase 2	FALSE	chr19:36569372-36584998	ENSMUSG00000041180.13	Hectd2	+	36583935	36584074	36569372	36569502	36584895	36584998	37,20,14	2,0,4	43,78,46	0,2,1	289	150	0.0584551	0.395696	0.906,1.0,0.645	1.0,0.953,0.96	-0.121
674	HECT domain E3 ubiquitin protein ligase 2	FALSE	chr19:36587365-36599035	ENSMUSG00000041180.13	Hectd2	+	36595208	36595254	36587365	36587430	36598886	36599035	15,5,3	0,4,0	13,11,12	0,0,0	196	150	0.166047	0.86202	1.0,0.489,1.0	1.0,1.0,1.0	-0.17
675	HECT domain E3 ubiquitin protein ligase 2	FALSE	chr19:36595208-36599035	ENSMUSG00000041180.13	Hectd2	+	36597076	36597186	36595208	36595254	36598886	36599035	34,23,6	8,2,0	34,30,27	0,2,5	260	150	0.248642	1	0.71,0.869,1.0	1.0,0.896,0.757	-0.025
676	HECT domain E3 ubiquitin protein ligase 2	FALSE	chr19:36599595-36604357	ENSMUSG00000041180.13	Hectd2	+	36601428	36601528	36599595	36599719	36604249	36604357	27,24,19	1,0,0	52,31,23	8,0,0	250	150	0.00365189	0.0436934	0.942,1.0,1.0	0.796,1.0,1.0	0.049
677	HECT domain E3 ubiquitin protein ligase 2	FALSE	chr19:36599595-36604357	ENSMUSG00000041180.13	Hectd2	+	36601431	36601528	36599595	36599719	36604249	36604357	27,14,3	1,0,0	50,20,33	8,0,0	247	150	0.00407361	0.0477182	0.943,1.0,1.0	0.791,1.0,1.0	0.051
678	polycomb group ring finger 5	FALSE	chr19:36348308-36434666	ENSMUSG00000024805.16	Pcgf5	+	36411955	36412236	36348308	36348569	36434569	36434666	690,816,669	7,0,0	1021,1022,670	2,4,0	300	150	1	1	0.98,1.0,1.0	0.996,0.992,1.0	-0.003
679	polycomb group ring finger 5	FALSE	chr19:36434569-36437362	ENSMUSG00000024805.16	Pcgf5	+	36437154	36437210	36434569	36434666	36437302	36437362	919,1279,800	0,0,2	1496,1549,1013	0,0,0	206	150	1	1	1.0,1.0,0.997	1.0,1.0,1.0	-0.001
680	polycomb group ring finger 5	FALSE	chr19:36444987-36455943	ENSMUSG00000024805.16	Pcgf5	+	36450563	36450623	36444987	36445077	36455620	36455943	262,285,175	370,510,374	316,320,202	599,622,469	210	150	0.156207	0.8245	0.336,0.285,0.251	0.274,0.269,0.235	0.031
681	kinesin family member 20B	FALSE	chr19:34969919-34973009	ENSMUSG00000024795.11	Kif20b	+	34972396	34972498	34969919	34970117	34972858	34973009	0,2,0	8,0,3	26,16,12	9,17,8	252	150	0.00410992	0.0480394	0.0,1.0,0.0	0.632,0.359,0.472	-0.154
682	lysosomal acid lipase A	FALSE	chr19:34492317-34500168	ENSMUSG00000024781.16	Lipa	-	34495059	34495131	34492317	34494213	34500096	34500168	504,649,449	0,1,0	796,716,613	0,0,0	222	150	1	1	1.0,0.998,1.0	1.0,1.0,1.0	-0.001
683	lysosomal acid lipase A	FALSE	chr19:34501502-34509098	ENSMUSG00000024781.16	Lipa	-	34507008	34507145	34501502	34501649	34508988	34509098	642,774,493	0,2,0	896,895,842	0,0,8	287	150	1	1	1.0,0.995,1.0	1.0,1.0,0.982	0.004
684	Fas cell surface death receptor	FALSE	chr19:34316568-34318836	ENSMUSG00000024778.13	Fas	+	34318589	34318651	34316568	34316677	34318782	34318836	132,108,72	0,0,0	163,134,119	0,0,2	212	150	1	1	1.0,1.0,1.0	1.0,1.0,0.977	0.008
685	Fas cell surface death receptor	FALSE	chr19:34316568-34319389	ENSMUSG00000024778.13	Fas	+	34318589	34318651	34316568	34316677	34319309	34319389	14,27,27	0,0,0	45,19,29	0,0,1	212	150	1	1	1.0,1.0,1.0	1.0,1.0,0.954	0.015
686	Fas cell surface death receptor	FALSE	chr19:34316568-34319389	ENSMUSG00000024778.13	Fas	+	34318782	34318836	34316568	34316677	34319309	34319389	34,26,20	0,0,0	44,41,34	0,0,1	204	150	1	1	1.0,1.0,1.0	1.0,1.0,0.962	0.013
687	eukaryotic translation initiation factor 3, subunit A	FALSE	chr19:60772691-60774017	ENSMUSG00000024991.8	Eif3a	-	60773506	60773692	60772691	60773039	60773900	60774017	1811,2305,1545	0,3,1	2573,2720,2084	0,6,0	300	150	1	1	1.0,0.997,0.999	1.0,0.996,1.0	0
688	eukaryotic translation initiation factor 3, subunit A	FALSE	chr19:60773900-60775855	ENSMUSG00000024991.8	Eif3a	-	60775292	60775391	60773900	60774017	60775750	60775855	1495,1988,1282	0,0,0	2572,2716,1885	9,0,0	249	150	1	1	1.0,1.0,1.0	0.994,1.0,1.0	0.002
689	eukaryotic translation initiation factor 3, subunit A	FALSE	chr19:60775750-60778147	ENSMUSG00000024991.8	Eif3a	-	60776625	60776797	60775750	60775855	60777938	60778147	1212,1634,1112	0,3,0	2174,2323,1538	0,0,0	300	150	1	1	1.0,0.996,1.0	1.0,1.0,1.0	-0.001
690	eukaryotic translation initiation factor 3, subunit A	FALSE	chr19:60777938-60781517	ENSMUSG00000024991.8	Eif3a	-	60779357	60779557	60777938	60778147	60781353	60781517	1514,2143,1257	4,5,0	2486,2656,1849	1,0,0	300	150	1	1	0.995,0.995,1.0	0.999,1.0,1.0	-0.003
691	lipase, member O3	FALSE	chr19:33557106-33580574	ENSMUSG00000024766.15	Lipo3	-	33558264	33558336	33557106	33557178	33580464	33580574	4,13,5	0,2,1	4,13,17	0,0,0	222	150	0.795818	1	1.0,0.815,0.772	1.0,1.0,1.0	-0.138
692	lipase, member O3	FALSE	chr19:33558264-33580574	ENSMUSG00000024766.15	Lipo3	-	33559511	33559655	33558264	33558336	33580464	33580574	21,7,16	1,3,5	18,27,25	2,0,6	294	150	0.284832	1	0.915,0.543,0.62	0.821,1.0,0.68	-0.141
693	lipase, member O3	FALSE	chr19:33559511-33580574	ENSMUSG00000024766.15	Lipo3	-	33579361	33579498	33559511	33559655	33580464	33580574	0,3,0	2,5,7	0,1,6	4,12,3	287	150	0.0592111	0.399702	0.0,0.239,0.0	0.0,0.042,0.511	-0.105
694	lipase, member O3	FALSE	chr19:33557106-33583164	ENSMUSG00000024766.15	Lipo3	-	33580464	33580574	33557106	33557178	33583046	33583164	0,2,1	0,5,3	2,0,0	1,0,0	260	150	1	1	NA,0.188,0.161	0.536,NA,NA	-0.362
695	lipase, member O3	FALSE	chr19:33580464-33583164	ENSMUSG00000024766.15	Lipo3	-	33582052	33582251	33580464	33580574	33583046	33583164	1,4,7	0,0,0	9,7,8	2,0,0	300	150	1	1	1.0,1.0,1.0	0.692,1.0,1.0	0.103
696	renalase, FAD-dependent amine oxidase	FALSE	chr19:33382366-33391185	ENSMUSG00000071573.14	Rnls	-	33389916	33390059	33382366	33382525	33391079	33391185	71,149,75	4,3,0	169,169,113	4,0,0	293	150	0.103206	0.608209	0.901,0.962,1.0	0.956,1.0,1.0	-0.031
697	renalase, FAD-dependent amine oxidase	FALSE	chr19:33382366-33392265	ENSMUSG00000071573.14	Rnls	-	33389916	33390059	33382366	33382525	33391954	33392265	11,36,11	2,0,0	35,43,20	2,0,0	293	150	1	1	0.738,1.0,1.0	0.9,1.0,1.0	-0.054
698	renalase, FAD-dependent amine oxidase	FALSE	chr19:33382366-33392265	ENSMUSG00000071573.14	Rnls	-	33391079	33391185	33382366	33382525	33391954	33392265	110,102,64	2,0,0	131,114,50	2,0,0	256	150	1	1	0.97,1.0,1.0	0.975,1.0,1.0	-0.002
699	renalase, FAD-dependent amine oxidase	FALSE	chr19:33389916-33392265	ENSMUSG00000071573.14	Rnls	-	33391079	33391185	33389916	33390059	33391954	33392265	165,213,128	0,4,0	261,243,143	0,5,0	256	150	1	1	1.0,0.969,1.0	1.0,0.966,1.0	0.001
700	ATPase family, AAA domain containing 1	FALSE	chr19:32684001-32695898	ENSMUSG00000013662.6	Atad1	-	32687232	32687322	32684001	32684052	32695791	32695898	1382,1673,1203	0,0,0	2212,2105,1713	0,0,1	240	150	1	1	1.0,1.0,1.0	1.0,1.0,0.999	0
701	ATPase family, AAA domain containing 1	FALSE	chr19:32695791-32701640	ENSMUSG00000013662.6	Atad1	-	32698439	32698640	32695791	32695898	32701519	32701640	1549,1882,1040	0,0,0	2074,2140,1754	0,0,6	300	150	1	1	1.0,1.0,1.0	1.0,1.0,0.993	0.002
702	ATPase family, AAA domain containing 1	FALSE	chr19:32701519-32707009	ENSMUSG00000013662.6	Atad1	-	32702539	32702638	32701519	32701640	32706834	32707009	1268,1647,911	2,0,0	1980,2105,1586	0,2,1	249	150	1	1	0.997,1.0,1.0	1.0,0.998,0.999	0
703	ATPase family, AAA domain containing 1	FALSE	chr19:32702539-32712297	ENSMUSG00000013662.6	Atad1	-	32706834	32707009	32702539	32702638	32712265	32712297	1192,1680,904	0,0,0	2210,2433,1434	7,2,6	300	150	1	1	1.0,1.0,1.0	0.994,0.998,0.992	0.005
704	N-acylsphingosine amidohydrolase 2	FALSE	chr19:32014201-32016785	ENSMUSG00000024887.10	Asah2	-	32016484	32016566	32014201	32014317	32016683	32016785	301,192,235	0,0,0	404,433,320	2,1,5	232	150	1	1	1.0,1.0,1.0	0.992,0.996,0.976	0.012
705	N-acylsphingosine amidohydrolase 2	FALSE	chr19:32016484-32019028	ENSMUSG00000024887.10	Asah2	-	32016683	32016785	32016484	32016566	32018941	32019028	131,96,97	2,0,0	179,235,157	1,0,0	252	150	1	1	0.975,1.0,1.0	0.991,1.0,1.0	-0.005
706	N-acylsphingosine amidohydrolase 2	FALSE	chr19:32014405-32019028	ENSMUSG00000024887.10	Asah2	-	32016683	32016788	32014405	32016566	32018941	32019028	263,230,204	2,0,0	393,465,344	1,0,0	255	150	1	1	0.987,1.0,1.0	0.996,1.0,1.0	-0.003
707	N-acylsphingosine amidohydrolase 2	FALSE	chr19:32057796-32061402	ENSMUSG00000024887.10	Asah2	-	32060551	32060673	32057796	32057925	32061286	32061402	214,247,136	0,0,0	379,357,315	0,0,2	272	150	1	1	1.0,1.0,1.0	1.0,1.0,0.989	0.004
708	N-acylsphingosine amidohydrolase 2	FALSE	chr19:32061286-32101627	ENSMUSG00000024887.10	Asah2	-	32068503	32068615	32061286	32061405	32101549	32101627	0,0,0	56,35,61	0,0,6	84,77,57	262	150	0.766734	1	0.0,0.0,0.0	0.0,0.0,0.057	-0.019
709	protein kinase, cGMP-dependent, type I	FALSE	chr19:30571611-30585302	ENSMUSG00000052920.16	Prkg1	-	30578757	30578880	30571611	30571678	30585138	30585302	112,134,84	0,2,2	125,140,109	0,5,3	273	150	0.174952	0.898188	1.0,0.974,0.958	1.0,0.939,0.952	0.014
710	ubiquitin-like, containing PHD and RING finger domains 2	FALSE	chr19:30030512-30071461	ENSMUSG00000024817.13	Uhrf2	+	30039063	30039297	30030512	30030931	30071242	30071461	70,85,87	0,0,0	110,69,76	0,2,0	300	150	1	1	1.0,1.0,1.0	1.0,0.945,1.0	0.018
711	ubiquitin-like, containing PHD and RING finger domains 2	FALSE	chr19:30039063-30071461	ENSMUSG00000024817.13	Uhrf2	+	30056234	30056494	30039063	30039297	30071242	30071461	229,242,173	7,2,10	210,217,231	2,11,7	300	150	0.957532	1	0.942,0.984,0.896	0.981,0.908,0.943	-0.003
712	ubiquitin-like, containing PHD and RING finger domains 2	FALSE	chr19:30056234-30075270	ENSMUSG00000024817.13	Uhrf2	+	30071242	30071461	30056234	30056494	30075083	30075270	96,125,76	0,0,0	92,146,115	0,0,2	300	150	1	1	1.0,1.0,1.0	1.0,1.0,0.966	0.011
713	ubiquitin-like, containing PHD and RING finger domains 2	FALSE	chr19:30071242-30075270	ENSMUSG00000024817.13	Uhrf2	+	30073893	30074003	30071242	30071461	30075083	30075270	191,247,164	0,0,0	245,292,220	2,2,1	260	150	1	1	1.0,1.0,1.0	0.986,0.988,0.992	0.011
714	ubiquitin-like, containing PHD and RING finger domains 2	FALSE	chr19:30078013-30079943	ENSMUSG00000024817.13	Uhrf2	+	30078539	30078647	30078013	30078137	30079838	30079943	205,241,158	0,10,0	272,300,181	1,0,0	258	150	0.115342	0.661346	1.0,0.933,1.0	0.994,1.0,1.0	-0.02
715	ubiquitin-like, containing PHD and RING finger domains 2	FALSE	chr19:30078539-30082840	ENSMUSG00000024817.13	Uhrf2	+	30079838	30079943	30078539	30078647	30082733	30082840	265,269,164	0,0,1	277,330,180	0,0,0	255	150	1	1	1.0,1.0,0.99	1.0,1.0,1.0	-0.003
716	9930021J03Rik	FALSE	chr19:29720585-29735205	ENSMUSG00000046138.15	9930021J03Rik	-	29723389	29723505	29720585	29720773	29735115	29735205	168,159,127	8,10,4	205,284,171	2,0,3	266	150	4.78213e-06	0.000149543	0.922,0.9,0.947	0.983,1.0,0.97	-0.061
717	9930021J03Rik	FALSE	chr19:29720585-29743612	ENSMUSG00000046138.15	9930021J03Rik	-	29723389	29723505	29720585	29720773	29743532	29743612	122,148,94	0,1,2	152,245,99	0,1,0	266	150	1	1	1.0,0.988,0.964	1.0,0.993,1.0	-0.014
718	9930021J03Rik	FALSE	chr19:29720585-29755017	ENSMUSG00000046138.15	9930021J03Rik	-	29723389	29723505	29720585	29720773	29753599	29755017	99,100,81	0,2,0	116,192,81	0,0,0	266	150	1	1	1.0,0.966,1.0	1.0,1.0,1.0	-0.011
719	9930021J03Rik	FALSE	chr19:29720585-29743612	ENSMUSG00000046138.15	9930021J03Rik	-	29735115	29735205	29720585	29720773	29743532	29743612	70,75,38	0,1,2	52,54,63	0,1,0	240	150	1	1	1.0,0.979,0.922	1.0,0.971,1.0	-0.023
720	9930021J03Rik	FALSE	chr19:29720585-29755017	ENSMUSG00000046138.15	9930021J03Rik	-	29735115	29735205	29720585	29720773	29753599	29755017	3,4,4	0,2,0	2,0,3	0,0,0	240	150	1	1	1.0,0.556,1.0	1.0,NA,1.0	-0.148
721	9930021J03Rik	FALSE	chr19:29723389-29743612	ENSMUSG00000046138.15	9930021J03Rik	-	29735115	29735205	29723389	29723505	29743532	29743612	131,129,82	23,48,13	137,152,150	37,60,18	240	150	0.819587	1	0.781,0.627,0.798	0.698,0.613,0.839	0.019
722	9930021J03Rik	FALSE	chr19:29723389-29755017	ENSMUSG00000046138.15	9930021J03Rik	-	29735115	29735205	29723389	29723505	29753599	29755017	43,42,34	0,0,0	67,51,55	0,5,0	240	150	0.410425	1	1.0,1.0,1.0	1.0,0.864,1.0	0.045
723	9930021J03Rik	FALSE	chr19:29720585-29755017	ENSMUSG00000046138.15	9930021J03Rik	-	29743532	29743612	29720585	29720773	29753599	29755017	45,54,52	0,2,0	62,112,45	0,0,0	230	150	1	1	1.0,0.946,1.0	1.0,1.0,1.0	-0.018
724	9930021J03Rik	FALSE	chr19:29723389-29755017	ENSMUSG00000046138.15	9930021J03Rik	-	29743532	29743612	29723389	29723505	29753599	29755017	68,101,63	0,0,0	99,171,63	0,5,0	230	150	0.504728	1	1.0,1.0,1.0	1.0,0.957,1.0	0.014
725	9930021J03Rik	FALSE	chr19:29735115-29755017	ENSMUSG00000046138.15	9930021J03Rik	-	29743532	29743612	29735115	29735205	29753599	29755017	139,149,100	0,0,1	129,212,141	2,0,0	230	150	1	1	1.0,1.0,0.985	0.977,1.0,1.0	0.003
726	9930021J03Rik	FALSE	chr19:29720585-29805989	ENSMUSG00000046138.15	9930021J03Rik	-	29753599	29755017	29720585	29720773	29805281	29805989	22,37,14	0,2,0	32,34,30	0,0,0	300	150	1	1	1.0,0.902,1.0	1.0,1.0,1.0	-0.033
727	RAB6A GEF complex partner 1	FALSE	chr19:29533164-29562092	ENSMUSG00000038658.15	Ric1	+	29541255	29541335	29533164	29533272	29561984	29562092	115,134,96	0,2,0	128,164,141	0,0,0	230	150	1	1	1.0,0.978,1.0	1.0,1.0,1.0	-0.007
728	RAB6A GEF complex partner 1	FALSE	chr19:29579764-29584577	ENSMUSG00000038658.15	Ric1	+	29584174	29584213	29579764	29579968	29584466	29584577	85,137,94	4,19,6	167,118,94	4,6,13	189	150	0.217091	1	0.944,0.851,0.926	0.971,0.94,0.852	-0.014
729	CD274 antigen	FALSE	chr19:29367454-29373899	ENSMUSG00000016496.7	Cd274	+	29372453	29372519	29367454	29367506	29373557	29373899	27,39,40	1,5,6	120,84,335	4,0,8	216	150	0.00128878	0.018391	0.949,0.844,0.822	0.954,1.0,0.967	-0.102
730	plasminogen receptor, C-terminal lysine transmembrane protein	FALSE	chr19:29348598-29358403	ENSMUSG00000016495.12	Plgrkt	-	29350359	29350469	29348598	29349005	29358316	29358403	264,324,206	91,81,27	454,458,468	146,129,103	260	150	0.402321	1	0.626,0.698,0.815	0.642,0.672,0.724	0.034
731	plasminogen receptor, C-terminal lysine transmembrane protein	FALSE	chr19:29350359-29358403	ENSMUSG00000016495.12	Plgrkt	-	29351043	29351174	29350359	29350469	29358316	29358403	511,667,428	10,14,0	981,935,762	12,19,34	281	150	0.0247106	0.202453	0.965,0.962,1.0	0.978,0.963,0.923	0.021
732	plasminogen receptor, C-terminal lysine transmembrane protein	FALSE	chr19:29358316-29361873	ENSMUSG00000016495.12	Plgrkt	-	29360816	29360927	29358316	29358403	29361796	29361873	447,498,314	9,12,9	1011,946,641	25,56,24	261	150	0.00855014	0.0864771	0.966,0.96,0.952	0.959,0.907,0.939	0.024
733	plasminogen receptor, C-terminal lysine transmembrane protein	FALSE	chr19:29360816-29361970	ENSMUSG00000016495.12	Plgrkt	-	29361041	29361139	29360816	29360927	29361796	29361970	6,9,5	185,229,111	0,11,1	526,565,235	248	150	0.0227749	0.189979	0.019,0.023,0.027	0.0,0.012,0.003	0.018
734	Janus kinase 2	FALSE	chr19:29252436-29271474	ENSMUSG00000024789.13	Jak2	+	29262182	29262433	29252436	29252519	29271350	29271474	250,286,260	0,6,0	382,467,374	0,0,0	300	150	0.879955	1	1.0,0.96,1.0	1.0,1.0,1.0	-0.013
735	Janus kinase 2	FALSE	chr19:29262182-29275119	ENSMUSG00000024789.13	Jak2	+	29271350	29271474	29262182	29262433	29275001	29275119	321,442,280	0,0,4	522,572,473	0,0,0	274	150	1	1	1.0,1.0,0.975	1.0,1.0,1.0	-0.008
736	Janus kinase 2	FALSE	chr19:29271350-29276895	ENSMUSG00000024789.13	Jak2	+	29275001	29275119	29271350	29271474	29276749	29276895	301,443,259	0,1,0	470,464,434	0,0,0	268	150	1	1	1.0,0.996,1.0	1.0,1.0,1.0	-0.001
737	Janus kinase 2	FALSE	chr19:29286300-29294943	ENSMUSG00000024789.13	Jak2	+	29287900	29288087	29286300	29286412	29294855	29294943	176,276,170	0,2,0	293,316,268	2,3,2	300	150	0.636813	1	1.0,0.986,1.0	0.987,0.981,0.985	0.011
738	Janus kinase 2	FALSE	chr19:29287900-29291301	ENSMUSG00000024789.13	Jak2	+	29288673	29288801	29287900	29288087	29291166	29291301	373,393,288	0,0,0	507,519,548	0,0,2	278	150	1	1	1.0,1.0,1.0	1.0,1.0,0.993	0.002
739	Janus kinase 2	FALSE	chr19:29287900-29294943	ENSMUSG00000024789.13	Jak2	+	29288673	29288801	29287900	29288087	29294855	29294943	210,214,174	8,6,2	296,276,328	3,7,3	278	150	0.121512	0.687969	0.934,0.951,0.979	0.982,0.955,0.983	-0.019
740	Janus kinase 2	FALSE	chr19:29287900-29294943	ENSMUSG00000024789.13	Jak2	+	29291166	29291301	29287900	29288087	29294855	29294943	199,199,118	8,6,2	225,291,257	3,7,3	285	150	0.122341	0.691214	0.929,0.946,0.969	0.975,0.956,0.978	-0.022
741	Janus kinase 2	FALSE	chr19:29287900-29295769	ENSMUSG00000024789.13	Jak2	+	29291166	29291301	29287900	29288087	29295641	29295769	0,0,0	1,0,0	0,2,2	0,0,0	285	150	1	1	0.0,NA,NA	NA,1.0,1.0	-1
742	Janus kinase 2	FALSE	chr19:29288673-29294943	ENSMUSG00000024789.13	Jak2	+	29291166	29291301	29288673	29288801	29294855	29294943	373,395,243	9,14,7	462,548,495	23,16,20	285	150	0.188082	0.94554	0.956,0.937,0.948	0.914,0.947,0.929	0.017
743	Janus kinase 2	FALSE	chr19:29287900-29295769	ENSMUSG00000024789.13	Jak2	+	29294855	29294943	29287900	29288087	29295641	29295769	84,121,53	1,0,0	156,149,111	0,0,0	238	150	1	1	0.981,1.0,1.0	1.0,1.0,1.0	-0.006
744	Janus kinase 2	FALSE	chr19:29291166-29295769	ENSMUSG00000024789.13	Jak2	+	29294855	29294943	29291166	29291301	29295641	29295769	288,321,175	0,0,0	391,454,366	0,2,0	238	150	1	1	1.0,1.0,1.0	1.0,0.993,1.0	0.002
745	adenylate kinase 3	FALSE	chr19:29026211-29037991	ENSMUSG00000024782.7	Ak3	-	29027170	29027343	29026211	29026330	29037871	29037991	2071,2264,1460	0,0,0	2377,2612,1978	0,2,0	300	150	1	1	1.0,1.0,1.0	1.0,0.998,1.0	0.001
746	cell division cycle 37-like 1	FALSE	chr19:28990351-28999351	ENSMUSG00000024780.7	Cdc37l1	+	28995040	28995322	28990351	28990669	28999260	28999351	1690,1806,1227	0,2,0	2469,2701,1597	0,0,0	300	150	1	1	1.0,0.998,1.0	1.0,1.0,1.0	-0.001
747	cell division cycle 37-like 1	FALSE	chr19:28995040-29007087	ENSMUSG00000024780.7	Cdc37l1	+	28999260	28999351	28995040	28995322	29006971	29007087	1133,1417,851	0,7,0	1860,2001,1205	1,7,5	241	150	1	1	1.0,0.992,1.0	0.999,0.994,0.993	0.002
748	cell division cycle 37-like 1	FALSE	chr19:29006971-29012053	ENSMUSG00000024780.7	Cdc37l1	+	29007572	29007695	29006971	29007087	29011888	29012053	1786,2098,1224	0,12,0	2552,2426,1943	3,0,0	273	150	1	1	1.0,0.99,1.0	0.998,1.0,1.0	-0.003
749	cell division cycle 37-like 1	FALSE	chr19:29007572-29020237	ENSMUSG00000024780.7	Cdc37l1	+	29011888	29012053	29007572	29007695	29016005	29020237	1662,2056,1102	0,2,0	2175,2142,1722	0,0,0	300	150	1	1	1.0,0.998,1.0	1.0,1.0,1.0	-0.001
750	4430402I18Rik	FALSE	chr19:28928547-28939169	ENSMUSG00000064202.15	4430402I18Rik	-	28938231	28938419	28928547	28928632	28939134	28939169	420,386,422	0,1,0	628,613,544	0,0,0	300	150	1	1	1.0,0.995,1.0	1.0,1.0,1.0	-0.002
751	4430402I18Rik	FALSE	chr19:28928547-28941814	ENSMUSG00000064202.15	4430402I18Rik	-	28939134	28939169	28928547	28928632	28941711	28941814	38,47,31	0,0,0	66,31,55	1,0,5	185	150	0.18386	0.930084	1.0,1.0,1.0	0.982,1.0,0.899	0.04
752	4430402I18Rik	FALSE	chr19:28928547-28954131	ENSMUSG00000064202.15	4430402I18Rik	-	28939134	28939169	28928547	28928632	28954089	28954131	0,0,0	0,0,4	0,3,0	0,0,0	185	150	1	1	NA,NA,0.0	NA,1.0,NA	-1
753	4430402I18Rik	FALSE	chr19:28928547-28959728	ENSMUSG00000064202.15	4430402I18Rik	-	28939134	28939169	28928547	28928632	28959679	28959728	3,0,0	5,0,3	0,0,0	4,0,2	185	150	1	1	0.327,NA,0.0	0.0,NA,0.0	0.164
754	4430402I18Rik	FALSE	chr19:28928547-28944454	ENSMUSG00000064202.15	4430402I18Rik	-	28941711	28941814	28928547	28928632	28944223	28944454	157,149,128	0,0,0	208,162,172	4,1,0	253	150	0.90432	1	1.0,1.0,1.0	0.969,0.99,1.0	0.014
755	4430402I18Rik	FALSE	chr19:28928547-28944454	ENSMUSG00000064202.15	4430402I18Rik	-	28941711	28941814	28928547	28928632	28944232	28944454	1,14,18	0,0,0	15,12,11	0,0,4	253	150	0.302283	1	1.0,1.0,1.0	1.0,1.0,0.62	0.127
756	4430402I18Rik	FALSE	chr19:28928547-28948743	ENSMUSG00000064202.15	4430402I18Rik	-	28941711	28941814	28928547	28928632	28948618	28948743	4,0,0	1,0,0	0,0,5	0,0,0	253	150	1	1	0.703,NA,NA	NA,NA,1.0	-0.297
757	4430402I18Rik	FALSE	chr19:28928547-28959728	ENSMUSG00000064202.15	4430402I18Rik	-	28941711	28941814	28928547	28928632	28959679	28959728	1,0,1	5,0,3	0,0,7	4,0,2	253	150	1	1	0.106,NA,0.165	0.0,NA,0.675	-0.202
758	4430402I18Rik	FALSE	chr19:28939134-28959728	ENSMUSG00000064202.15	4430402I18Rik	-	28941711	28941814	28939134	28939169	28959679	28959728	147,159,145	5,0,0	272,162,181	3,2,0	253	150	0.596085	1	0.946,1.0,1.0	0.982,0.98,1.0	-0.005
759	4430402I18Rik	FALSE	chr19:28928547-28948743	ENSMUSG00000064202.15	4430402I18Rik	-	28944223	28944454	28928547	28928632	28948618	28948743	2,5,0	1,0,0	5,1,0	0,0,0	300	150	1	1	0.5,1.0,NA	1.0,1.0,NA	-0.25
760	4430402I18Rik	FALSE	chr19:28941711-28945831	ENSMUSG00000064202.15	4430402I18Rik	-	28944223	28944454	28941711	28941814	28945750	28945831	311,356,293	3,4,0	551,462,452	0,0,5	300	150	0.765716	1	0.981,0.978,1.0	1.0,1.0,0.978	-0.006
761	4430402I18Rik	FALSE	chr19:28941711-28948743	ENSMUSG00000064202.15	4430402I18Rik	-	28944223	28944454	28941711	28941814	28948618	28948743	202,210,160	4,0,0	281,202,219	0,0,0	300	150	1	1	0.962,1.0,1.0	1.0,1.0,1.0	-0.013
762	4430402I18Rik	FALSE	chr19:28928547-28948743	ENSMUSG00000064202.15	4430402I18Rik	-	28944232	28944454	28928547	28928632	28948618	28948743	2,5,0	1,0,0	1,0,4	0,0,0	300	150	1	1	0.5,1.0,NA	1.0,NA,1.0	-0.25
763	4430402I18Rik	FALSE	chr19:28941711-28945831	ENSMUSG00000064202.15	4430402I18Rik	-	28944232	28944454	28941711	28941814	28945750	28945831	112,167,153	3,4,0	290,272,247	0,0,5	300	150	0.265245	1	0.949,0.954,1.0	1.0,1.0,0.961	-0.019
764	4430402I18Rik	FALSE	chr19:28941711-28948743	ENSMUSG00000064202.15	4430402I18Rik	-	28944232	28944454	28941711	28941814	28948618	28948743	3,21,20	4,0,0	20,12,14	0,0,0	300	150	0.0627622	0.417591	0.273,1.0,1.0	1.0,1.0,1.0	-0.242
765	4430402I18Rik	FALSE	chr19:28941711-28948743	ENSMUSG00000064202.15	4430402I18Rik	-	28945750	28945831	28941711	28941814	28948618	28948743	70,94,74	4,0,0	137,130,97	0,0,0	231	150	0.61421	1	0.919,1.0,1.0	1.0,1.0,1.0	-0.027
766	4430402I18Rik	FALSE	chr19:28941711-28959728	ENSMUSG00000064202.15	4430402I18Rik	-	28945750	28945831	28941711	28941814	28959679	28959728	4,4,0	1,0,1	1,0,4	4,0,2	231	150	1	1	0.722,1.0,0.0	0.14,NA,0.565	0.221
767	4430402I18Rik	FALSE	chr19:28944223-28948743	ENSMUSG00000064202.15	4430402I18Rik	-	28945750	28945831	28944223	28944454	28948618	28948743	172,236,203	2,5,0	405,384,323	1,0,0	231	150	0.625849	1	0.982,0.968,1.0	0.996,1.0,1.0	-0.015
768	4430402I18Rik	FALSE	chr19:28923063-28959728	ENSMUSG00000064202.15	4430402I18Rik	-	28948618	28948743	28923063	28923702	28959679	28959728	65,46,52	0,0,0	113,85,81	0,2,0	275	150	1	1	1.0,1.0,1.0	1.0,0.959,1.0	0.014
769	4430402I18Rik	FALSE	chr19:28928547-28954131	ENSMUSG00000064202.15	4430402I18Rik	-	28948618	28948743	28928547	28928632	28954089	28954131	100,102,66	0,0,4	130,106,88	0,0,0	275	150	0.794345	1	1.0,1.0,0.9	1.0,1.0,1.0	-0.033
770	4430402I18Rik	FALSE	chr19:28928547-28959728	ENSMUSG00000064202.15	4430402I18Rik	-	28948618	28948743	28928547	28928632	28959679	28959728	66,46,52	5,0,3	111,85,81	4,0,2	275	150	0.222755	1	0.878,1.0,0.904	0.938,1.0,0.957	-0.038
771	4430402I18Rik	FALSE	chr19:28941711-28959728	ENSMUSG00000064202.15	4430402I18Rik	-	28948618	28948743	28941711	28941814	28959679	28959728	69,46,52	1,0,1	111,85,81	4,0,2	275	150	1	1	0.974,1.0,0.966	0.938,1.0,0.957	0.015
772	4430402I18Rik	FALSE	chr19:28945750-28954131	ENSMUSG00000064202.15	4430402I18Rik	-	28948618	28948743	28945750	28945831	28954089	28954131	203,221,185	0,0,0	347,305,264	2,0,0	275	150	1	1	1.0,1.0,1.0	0.99,1.0,1.0	0.003
773	4430402I18Rik	FALSE	chr19:28945750-28959728	ENSMUSG00000064202.15	4430402I18Rik	-	28948618	28948743	28945750	28945831	28959679	28959728	164,177,166	2,2,0	323,280,243	1,0,0	275	150	1	1	0.978,0.98,1.0	0.994,1.0,1.0	-0.012
774	4430402I18Rik	FALSE	chr19:28928547-28959728	ENSMUSG00000064202.15	4430402I18Rik	-	28954089	28954131	28928547	28928632	28959679	28959728	54,28,19	5,0,3	14,38,44	4,0,2	192	150	0.627659	1	0.894,1.0,0.832	0.732,1.0,0.945	0.016
775	4430402I18Rik	FALSE	chr19:28939134-28959728	ENSMUSG00000064202.15	4430402I18Rik	-	28954089	28954131	28939134	28939169	28959679	28959728	54,28,15	5,0,0	14,41,44	3,2,0	192	150	0.791353	1	0.894,1.0,1.0	0.785,0.941,1.0	0.056
776	4430402I18Rik	FALSE	chr19:28945750-28959728	ENSMUSG00000064202.15	4430402I18Rik	-	28954089	28954131	28945750	28945831	28959679	28959728	54,28,15	2,2,0	16,38,44	1,0,0	192	150	0.340411	1	0.955,0.916,1.0	0.926,1.0,1.0	-0.018
777	4430402I18Rik	FALSE	chr19:28948618-28959728	ENSMUSG00000064202.15	4430402I18Rik	-	28954089	28954131	28948618	28948743	28959679	28959728	179,144,92	70,65,55	172,156,161	132,98,93	192	150	0.0178273	0.15641	0.666,0.634,0.567	0.504,0.554,0.575	0.078
778	4430402I18Rik	FALSE	chr19:28948618-28963587	ENSMUSG00000064202.15	4430402I18Rik	-	28959679	28959728	28948618	28948743	28963535	28963587	162,131,90	1,0,0	277,240,157	2,1,3	199	150	1	1	0.992,1.0,1.0	0.991,0.995,0.975	0.01
779	SWI/SNF related, matrix associated, actin dependent regulator of chromatin, subfamily a, member 2	FALSE	chr19:26619683-26631131	ENSMUSG00000024921.17	Smarca2	+	26623880	26624010	26619683	26619944	26630669	26631131	405,311,335	2,0,0	457,572,292	0,2,0	280	150	1	1	0.991,1.0,1.0	1.0,0.994,1.0	-0.001
780	SWI/SNF related, matrix associated, actin dependent regulator of chromatin, subfamily a, member 2	FALSE	chr19:26623880-26640649	ENSMUSG00000024921.17	Smarca2	+	26630669	26631131	26623880	26624010	26640387	26640649	257,223,300	1,0,0	366,422,255	0,0,0	300	150	1	1	0.992,1.0,1.0	1.0,1.0,1.0	-0.003
781	SWI/SNF related, matrix associated, actin dependent regulator of chromatin, subfamily a, member 2	FALSE	chr19:26654340-26668883	ENSMUSG00000024921.17	Smarca2	+	26664050	26664104	26654340	26654511	26668752	26668883	433,556,335	0,1,0	585,665,422	0,0,0	204	150	1	1	1.0,0.998,1.0	1.0,1.0,1.0	-0.001
782	SWI/SNF related, matrix associated, actin dependent regulator of chromatin, subfamily a, member 2	FALSE	chr19:26748401-26752041	ENSMUSG00000024921.17	Smarca2	+	26749851	26749947	26748401	26748503	26751823	26752041	32,26,14	0,0,0	46,86,27	1,4,0	246	150	0.426894	1	1.0,1.0,1.0	0.966,0.929,1.0	0.035
783	SWI/SNF related, matrix associated, actin dependent regulator of chromatin, subfamily a, member 2	FALSE	chr19:26748402-26752041	ENSMUSG00000024921.17	Smarca2	+	26749851	26749947	26748402	26748544	26751823	26752041	52,40,23	2,8,0	83,126,68	9,18,0	246	150	0.56576	1	0.941,0.753,1.0	0.849,0.81,1.0	0.012
784	SWI/SNF related, matrix associated, actin dependent regulator of chromatin, subfamily a, member 2	FALSE	chr19:26748405-26752041	ENSMUSG00000024921.17	Smarca2	+	26749851	26749947	26748405	26748952	26751823	26752041	34,26,14	0,0,2	44,83,21	0,0,2	246	150	1	1	1.0,1.0,0.81	1.0,1.0,0.865	-0.018
785	SWI/SNF related, matrix associated, actin dependent regulator of chromatin, subfamily a, member 2	FALSE	chr19:26748410-26752041	ENSMUSG00000024921.17	Smarca2	+	26749851	26749947	26748410	26748537	26751823	26752041	36,32,15	4,2,0	53,90,29	4,1,8	246	150	0.434341	1	0.846,0.907,1.0	0.89,0.982,0.689	0.064
786	SWI/SNF related, matrix associated, actin dependent regulator of chromatin, subfamily a, member 2	FALSE	chr19:26748422-26752041	ENSMUSG00000024921.17	Smarca2	+	26751121	26751156	26748422	26748537	26751823	26752041	0,0,0	4,2,0	4,0,1	4,1,8	185	150	1	1	0.0,0.0,NA	0.448,0.0,0.092	-0.18
787	SWI/SNF related, matrix associated, actin dependent regulator of chromatin, subfamily a, member 2	FALSE	chr19:26749851-26752041	ENSMUSG00000024921.17	Smarca2	+	26751121	26751156	26749851	26749947	26751823	26752041	0,3,0	45,36,19	4,0,2	74,99,45	185	150	0.685181	1	0.0,0.063,0.0	0.042,0.0,0.035	-0.005
788	SWI/SNF related, matrix associated, actin dependent regulator of chromatin, subfamily a, member 2	FALSE	chr19:26751823-26771043	ENSMUSG00000024921.17	Smarca2	+	26759877	26759931	26751823	26752041	26770937	26771043	129,197,98	316,309,221	225,204,188	505,524,393	204	150	0.303923	1	0.231,0.319,0.246	0.247,0.223,0.26	0.022
789	SWI/SNF related, matrix associated, actin dependent regulator of chromatin, subfamily a, member 2	FALSE	chr19:26751823-26771609	ENSMUSG00000024921.17	Smarca2	+	26770937	26771043	26751823	26752041	26771507	26771609	641,687,490	1,2,2	1019,1044,798	3,0,1	256	150	1	1	0.997,0.995,0.993	0.995,1.0,0.998	-0.003
790	KN motif and ankyrin repeat domains 1	FALSE	chr19:25274747-25378530	ENSMUSG00000032702.16	Kank1	+	25318304	25318432	25274747	25274834	25378410	25378530	19,36,21	0,0,0	52,35,46	0,5,0	278	150	0.179678	0.914921	1.0,1.0,1.0	1.0,0.791,1.0	0.07
791	KN motif and ankyrin repeat domains 1	FALSE	chr19:25378410-25422341	ENSMUSG00000032702.16	Kank1	+	25409085	25411764	25378410	25378530	25422143	25422341	286,297,188	0,0,1	381,297,176	0,2,0	300	150	1	1	1.0,1.0,0.989	1.0,0.987,1.0	0.001
792	KN motif and ankyrin repeat domains 1	FALSE	chr19:25422918-25425984	ENSMUSG00000032702.16	Kank1	+	25424137	25424383	25422918	25423027	25425896	25425984	382,441,238	83,166,129	519,591,366	207,239,155	300	150	0.465626	1	0.697,0.571,0.48	0.556,0.553,0.541	0.033
793	phosphoglucomutase 5	FALSE	chr19:24683015-24727852	ENSMUSG00000041731.13	Pgm5	-	24709227	24709362	24683015	24684574	24727668	24727852	2944,2999,2472	11,12,5	5065,5068,2928	5,22,6	285	150	1	1	0.993,0.992,0.996	0.998,0.992,0.996	-0.002
794	phosphoglucomutase 5	FALSE	chr19:24683015-24733677	ENSMUSG00000041731.13	Pgm5	-	24709227	24709362	24683015	24684574	24733541	24733677	1328,1472,1129	0,0,8	2660,2588,1448	0,0,0	285	150	1	1	1.0,1.0,0.987	1.0,1.0,1.0	-0.004
795	phosphoglucomutase 5	FALSE	chr19:24683015-24733677	ENSMUSG00000041731.13	Pgm5	-	24727668	24727852	24683015	24684574	24733541	24733677	1785,1848,1436	0,0,8	2638,2673,1910	0,0,0	300	150	1	1	1.0,1.0,0.989	1.0,1.0,1.0	-0.004
796	phosphoglucomutase 5	FALSE	chr19:24709227-24733677	ENSMUSG00000041731.13	Pgm5	-	24727668	24727852	24709227	24709362	24733541	24733677	3418,3390,2790	0,7,0	5061,5174,3406	5,5,0	300	150	1	1	1.0,0.996,1.0	0.998,0.998,1.0	0
797	phosphoglucomutase 5	FALSE	chr19:24709227-24750480	ENSMUSG00000041731.13	Pgm5	-	24727668	24727852	24709227	24709362	24750364	24750480	1644,1554,1359	0,2,4	2428,2524,1502	16,6,12	300	150	0.717855	1	1.0,0.997,0.994	0.987,0.995,0.984	0.008
798	phosphoglucomutase 5	FALSE	chr19:24709227-24750480	ENSMUSG00000041731.13	Pgm5	-	24733541	24733677	24709227	24709362	24750364	24750480	1731,1809,1432	0,2,4	2447,2552,1747	16,6,12	286	150	0.846673	1	1.0,0.998,0.995	0.988,0.996,0.987	0.007
799	phosphoglucomutase 5	FALSE	chr19:24727668-24750480	ENSMUSG00000041731.13	Pgm5	-	24733541	24733677	24727668	24727852	24750364	24750480	3501,3633,2863	0,0,0	5074,5194,3649	0,1,0	286	150	1	1	1.0,1.0,1.0	1.0,1.0,1.0	0
800	phosphoglucomutase 5	FALSE	chr19:24820119-24834905	ENSMUSG00000041731.13	Pgm5	-	24824291	24824438	24820119	24820245	24834742	24834905	3387,3923,2788	0,0,0	5307,5163,3921	4,0,0	297	150	1	1	1.0,1.0,1.0	0.999,1.0,1.0	0
801	phosphatidylinositol-4-phosphate 5-kinase, type 1 beta	FALSE	chr19:24294793-24346381	ENSMUSG00000024867.14	Pip5k1b	-	24304031	24304146	24294793	24295554	24346236	24346381	352,398,397	0,0,0	611,532,459	3,0,0	265	150	1	1	1.0,1.0,1.0	0.991,1.0,1.0	0.003
802	phosphatidylinositol-4-phosphate 5-kinase, type 1 beta	FALSE	chr19:24346236-24355202	ENSMUSG00000024867.14	Pip5k1b	-	24350133	24350289	24346236	24346381	24355117	24355202	499,569,377	0,0,0	722,714,654	0,3,5	300	150	1	1	1.0,1.0,1.0	1.0,0.992,0.985	0.008
803	phosphatidylinositol-4-phosphate 5-kinase, type 1 beta	FALSE	chr19:24378801-24390461	ENSMUSG00000024867.14	Pip5k1b	-	24381687	24381840	24378801	24379101	24390343	24390461	483,562,439	0,1,0	615,575,438	0,0,0	300	150	1	1	1.0,0.996,1.0	1.0,1.0,1.0	-0.001
804	phosphatidylinositol-4-phosphate 5-kinase, type 1 beta	FALSE	chr19:24381687-24397146	ENSMUSG00000024867.14	Pip5k1b	-	24390343	24390461	24381687	24381840	24397015	24397146	440,579,495	0,0,0	706,633,368	0,1,0	268	150	1	1	1.0,1.0,1.0	1.0,0.997,1.0	0.001
805	frataxin	FALSE	chr19:24272346-24280605	ENSMUSG00000059363.10	Fxn	-	24277180	24277275	24272346	24272467	24280406	24280605	612,651,623	0,0,0	994,1092,828	5,0,0	245	150	1	1	1.0,1.0,1.0	0.992,1.0,1.0	0.003
806	tight junction protein 2	TRUE	chr19:24098000-24100914	ENSMUSG00000024812.11	Tjp2	-	24099452	24099563	24098000	24098315	24100701	24100914	142,174,136	15,37,37	320,247,156	20,6,13	261	150	8.77319e-08	3.87166e-06	0.845,0.73,0.679	0.902,0.959,0.873	-0.16
807	tight junction protein 2	FALSE	chr19:24125704-24132708	ENSMUSG00000024812.11	Tjp2	-	24130854	24131473	24125704	24125808	24132605	24132708	169,165,146	0,0,0	305,252,198	0,4,0	300	150	1	1	1.0,1.0,1.0	1.0,0.969,1.0	0.01
808	tight junction protein 2	FALSE	chr19:24138778-24225030	ENSMUSG00000024812.11	Tjp2	-	24193708	24193829	24138778	24138832	24224850	24225030	50,46,39	2,0,0	64,70,52	1,0,1	271	150	1	1	0.933,1.0,1.0	0.973,1.0,0.966	-0.002
809	structural maintenance of chromosomes 5	FALSE	chr19:23214644-23218530	ENSMUSG00000024943.9	Smc5	-	23215154	23215199	23214644	23214740	23218404	23218530	58,55,94	84,102,74	98,70,62	95,115,79	195	150	0.958351	1	0.347,0.293,0.494	0.442,0.319,0.376	-0.001
810	structural maintenance of chromosomes 5	FALSE	chr19:23235873-23242790	ENSMUSG00000024943.9	Smc5	-	23238884	23238998	23235873	23235968	23242635	23242790	177,231,117	5,8,6	292,263,212	35,31,12	264	150	2.84493e-05	0.000718677	0.953,0.943,0.917	0.826,0.828,0.909	0.083
811	predicted gene 27151	FALSE	chr19:22438549-22448865	ENSMUSG00000098739.1	Gm27151	-	22446622	22446691	22438549	22438737	22447977	22448865	3,0,0	1,0,0	0,1,2	0,0,0	219	150	1	1	0.673,NA,NA	NA,1.0,1.0	-0.327
812	transient receptor potential cation channel, subfamily M, member 3	FALSE	chr19:22732999-22766808	ENSMUSG00000052387.16	Trpm3	+	22749770	22749845	22732999	22733171	22766633	22766808	5,7,0	0,3,7	8,5,0	0,12,0	225	150	1	1	1.0,0.609,0.0	1.0,0.217,NA	-0.072
813	transient receptor potential cation channel, subfamily M, member 3	FALSE	chr19:22885347-22897519	ENSMUSG00000052387.16	Trpm3	+	22889393	22889444	22885347	22885482	22897483	22897519	8,2,6	0,2,0	9,2,1	0,0,0	201	150	0.688972	1	1.0,0.427,1.0	1.0,1.0,1.0	-0.191
814	transient receptor potential cation channel, subfamily M, member 3	FALSE	chr19:22885347-22897810	ENSMUSG00000052387.16	Trpm3	+	22889393	22889444	22885347	22885482	22897669	22897810	7,3,6	0,0,0	18,1,13	0,0,2	201	150	1	1	1.0,1.0,1.0	1.0,1.0,0.829	0.057
815	transient receptor potential cation channel, subfamily M, member 3	FALSE	chr19:22885347-22897810	ENSMUSG00000052387.16	Trpm3	+	22897483	22897519	22885347	22885482	22897669	22897810	0,4,0	0,0,0	0,0,0	0,0,2	186	150	1	1	NA,1.0,NA	NA,NA,0.0	1
816	transient receptor potential cation channel, subfamily M, member 3	FALSE	chr19:22889393-22897810	ENSMUSG00000052387.16	Trpm3	+	22897483	22897519	22889393	22889444	22897669	22897810	2,3,2	1,2,2	1,2,0	11,0,12	186	150	0.0214234	0.181074	0.617,0.547,0.446	0.068,1.0,0.0	0.181
817	cell migration inducing hyaluronidase 2	FALSE	chr19:21778341-21792980	ENSMUSG00000024754.13	Cemip2	+	21780170	21780252	21778341	21778786	21792637	21792980	9,3,4	16,30,25	15,9,2	39,43,31	232	150	0.840398	1	0.267,0.061,0.094	0.199,0.119,0.04	0.021
818	cell migration inducing hyaluronidase 2	FALSE	chr19:21832026-21842223	ENSMUSG00000024754.13	Cemip2	+	21835417	21835626	21832026	21832242	21842040	21842223	122,139,90	2,0,0	172,219,151	0,0,0	300	150	1	1	0.968,1.0,1.0	1.0,1.0,1.0	-0.011
819	abhydrolase domain containing 17B	FALSE	chr19:21678352-21685637	ENSMUSG00000047368.4	Abhd17b	+	21680867	21681047	21678352	21678822	21684097	21685637	219,156,170	0,0,0	340,268,176	0,2,0	300	150	1	1	1.0,1.0,1.0	1.0,0.985,1.0	0.005
820	abhydrolase domain containing 17B	FALSE	chr19:21678352-21685409	ENSMUSG00000047368.4	Abhd17b	+	21680989	21681047	21678352	21678822	21684097	21685409	23,33,39	0,0,0	46,56,34	0,2,0	208	150	1	1	1.0,1.0,1.0	1.0,0.953,1.0	0.016
821	RIKEN cDNA 1110059E24 gene	FALSE	chr19:21598324-21652917	ENSMUSG00000035171.9	1110059E24Rik	-	21619108	21619215	21598324	21598868	21652606	21652917	122,178,123	47,36,16	294,260,172	79,46,26	257	150	0.653002	1	0.602,0.743,0.818	0.685,0.767,0.794	-0.028
822	guanine deaminase	FALSE	chr19:21397506-21409939	ENSMUSG00000058624.13	Gda	-	21400558	21400705	21397506	21397637	21409871	21409939	293,215,143	2,1,0	186,222,196	3,0,0	297	150	1	1	0.987,0.991,1.0	0.969,1.0,1.0	0.003
823	guanine deaminase	FALSE	chr19:21425530-21434309	ENSMUSG00000058624.13	Gda	-	21428478	21428650	21425530	21425618	21434220	21434309	173,168,168	1,0,1	222,201,146	0,2,2	300	150	1	1	0.989,1.0,0.988	1.0,0.98,0.973	0.008
824	zinc finger, AN1-type domain 5	FALSE	chr19:21276977-21279750	ENSMUSG00000024750.11	Zfand5	+	21277654	21277758	21276977	21277089	21279624	21279750	2733,3159,2265	52,30,23	3874,3893,3231	49,45,49	254	150	0.927477	1	0.969,0.984,0.983	0.979,0.981,0.975	0
825	zinc finger, AN1-type domain 5	FALSE	chr19:21276977-21282290	ENSMUSG00000024750.11	Zfand5	+	21279624	21279750	21276977	21277089	21280422	21282290	1346,1634,1230	0,0,0	1773,1989,1694	0,0,3	276	150	1	1	1.0,1.0,1.0	1.0,1.0,0.997	0.001
826	carnosine N-methyltransferase 1	FALSE	chr19:18679103-18691595	ENSMUSG00000024726.10	Carnmt1	+	18690229	18690370	18679103	18679267	18691416	18691595	879,976,753	1,0,4	1039,1092,1019	0,0,0	291	150	1	1	0.998,1.0,0.99	1.0,1.0,1.0	-0.004
827	carnosine N-methyltransferase 1	FALSE	chr19:18679103-18707200	ENSMUSG00000024726.10	Carnmt1	+	18703360	18703464	18679103	18679267	18704019	18707200	388,458,283	22,8,16	507,426,508	2,6,6	254	150	3.09136e-07	1.24871e-05	0.912,0.971,0.913	0.993,0.977,0.98	-0.051
828	carnosine N-methyltransferase 1	FALSE	chr19:18693648-18707200	ENSMUSG00000024726.10	Carnmt1	+	18703360	18703464	18693648	18693762	18704019	18707200	859,916,603	1,0,1	975,983,996	0,1,1	254	150	1	1	0.998,1.0,0.997	1.0,0.998,0.998	0
829	nicotinamide riboside kinase 1	FALSE	chr19:18631949-18639608	ENSMUSG00000037847.14	Nmrk1	+	18636078	18636142	18631949	18632081	18639517	18639608	47,46,31	0,0,0	107,139,81	3,4,14	214	150	1.70187e-05	0.000457728	1.0,1.0,1.0	0.962,0.961,0.802	0.092
830	nicotinamide riboside kinase 1	FALSE	chr19:18631949-18641271	ENSMUSG00000037847.14	Nmrk1	+	18636078	18636142	18631949	18632081	18641123	18641271	11,22,13	0,0,0	32,50,17	0,4,0	214	150	0.944842	1	1.0,1.0,1.0	1.0,0.898,1.0	0.034
831	nicotinamide riboside kinase 1	FALSE	chr19:18631949-18639934	ENSMUSG00000037847.14	Nmrk1	+	18639517	18639608	18631949	18632081	18639885	18639934	21,21,14	0,0,0	54,50,52	1,1,0	241	150	1	1	1.0,1.0,1.0	0.971,0.969,1.0	0.02
832	nicotinamide riboside kinase 1	FALSE	chr19:18636078-18641271	ENSMUSG00000037847.14	Nmrk1	+	18639517	18639608	18636078	18636142	18641123	18641271	30,21,12	0,2,0	59,64,54	0,1,0	241	150	1	1	1.0,0.867,1.0	1.0,0.976,1.0	-0.036
833	nicotinamide riboside kinase 1	FALSE	chr19:18631949-18641271	ENSMUSG00000037847.14	Nmrk1	+	18639885	18639934	18631949	18632081	18641123	18641271	4,5,0	0,0,0	10,12,7	0,4,0	199	150	1	1	1.0,1.0,NA	1.0,0.693,1.0	0.102
834	nicotinamide riboside kinase 1	FALSE	chr19:18639517-18641271	ENSMUSG00000037847.14	Nmrk1	+	18639885	18639934	18639517	18639608	18641123	18641271	31,32,23	0,0,0	81,87,64	0,1,0	199	150	1	1	1.0,1.0,1.0	1.0,0.985,1.0	0.005
835	nicotinamide riboside kinase 1	FALSE	chr19:18641123-18642280	ENSMUSG00000037847.14	Nmrk1	+	18641402	18641474	18641123	18641271	18642173	18642280	44,41,46	0,0,1	134,86,90	0,0,0	222	150	1	1	1.0,1.0,0.969	1.0,1.0,1.0	-0.01
836	nicotinamide riboside kinase 1	FALSE	chr19:18645054-18652194	ENSMUSG00000037847.14	Nmrk1	+	18645911	18646021	18645054	18645138	18651235	18652194	0,0,3	25,43,44	0,0,0	99,96,58	260	150	1	1	0.0,0.0,0.038	0.0,0.0,0.0	0.013
837	prune homolog 2	FALSE	chr19:16956117-17003824	ENSMUSG00000039126.10	Prune2	+	16999938	17000043	16956117	16956292	17003621	17003824	503,689,303	0,0,0	1027,1073,641	1,0,0	255	150	1	1	1.0,1.0,1.0	0.998,1.0,1.0	0.001
838	prune homolog 2	FALSE	chr19:17178789-17199215	ENSMUSG00000039126.10	Prune2	+	17193255	17193429	17178789	17178990	17199112	17199215	752,878,572	1,0,1	1557,1212,890	0,0,0	300	150	1	1	0.997,1.0,0.997	1.0,1.0,1.0	-0.002
839	prune homolog 2	FALSE	chr19:17199780-17208329	ENSMUSG00000039126.10	Prune2	+	17201641	17201728	17199780	17199912	17208230	17208329	775,883,580	0,0,0	1724,1314,1055	0,0,4	237	150	1	1	1.0,1.0,1.0	1.0,1.0,0.994	0.002
840	prune homolog 2	TRUE	chr19:17208230-17212330	ENSMUSG00000039126.10	Prune2	+	17211677	17211713	17208230	17208329	17212291	17212330	171,204,71	22,10,0	158,93,97	582,418,290	186	150	0	0	0.862,0.943,1.0	0.18,0.152,0.212	0.754
841	prune homolog 2	FALSE	chr19:17208230-17216373	ENSMUSG00000039126.10	Prune2	+	17211677	17211713	17208230	17208329	17216325	17216373	318,421,188	3,0,0	85,44,39	6,8,0	186	150	1.23907e-06	4.49556e-05	0.988,1.0,1.0	0.92,0.816,1.0	0.084
842	prune homolog 2	TRUE	chr19:17208230-17223932	ENSMUSG00000039126.10	Prune2	+	17211677	17211713	17208230	17208329	17220783	17223932	149,173,67	40,46,26	77,53,56	209,232,157	186	150	0	0	0.75,0.752,0.675	0.229,0.156,0.223	0.523
843	prune homolog 2	FALSE	chr19:17208230-17216373	ENSMUSG00000039126.10	Prune2	+	17212291	17212330	17208230	17208329	17216325	17216373	54,32,23	3,0,0	394,268,209	6,8,0	189	150	0.623772	1	0.935,1.0,1.0	0.981,0.964,1.0	-0.003
844	prune homolog 2	TRUE	chr19:17208230-17221809	ENSMUSG00000039126.10	Prune2	+	17212291	17212330	17208230	17208329	17220783	17221809	7,13,0	40,46,26	512,372,231	209,232,157	189	150	0	0	0.122,0.183,0.0	0.66,0.56,0.539	-0.485
845	prune homolog 2	TRUE	chr19:17211677-17216373	ENSMUSG00000039126.10	Prune2	+	17212291	17212330	17211677	17211713	17216325	17216373	110,129,57	229,334,154	132,95,95	40,13,15	189	150	0	0	0.276,0.235,0.227	0.724,0.853,0.834	-0.558
846	prune homolog 2	TRUE	chr19:17211677-17221809	ENSMUSG00000039126.10	Prune2	+	17212291	17212330	17211677	17211713	17220783	17221809	42,56,20	60,86,33	114,87,81	32,22,32	189	150	0	0	0.357,0.341,0.325	0.739,0.758,0.668	-0.381
847	prune homolog 2	TRUE	chr19:17208230-17221809	ENSMUSG00000039126.10	Prune2	+	17216325	17216373	17208230	17208329	17220783	17221809	63,73,23	40,46,26	47,32,25	209,232,157	198	150	0	0	0.544,0.546,0.401	0.146,0.095,0.108	0.381
848	prune homolog 2	TRUE	chr19:17211677-17221809	ENSMUSG00000039126.10	Prune2	+	17216325	17216373	17211677	17211713	17220783	17221809	289,404,177	60,86,33	81,37,40	32,22,32	198	150	2.8255e-06	9.40424e-05	0.785,0.781,0.803	0.657,0.56,0.486	0.222
849	prune homolog 2	TRUE	chr19:17212291-17221809	ENSMUSG00000039126.10	Prune2	+	17216325	17216373	17212291	17212330	17220783	17221809	151,163,64	8,12,3	252,181,158	338,256,153	198	150	0	0	0.935,0.911,0.942	0.361,0.349,0.439	0.546
850	vacuolar protein sorting 13A	FALSE	chr19:16619377-16635880	ENSMUSG00000046230.11	Vps13a	-	16620623	16620709	16619377	16619501	16635768	16635880	324,370,195	0,1,0	443,419,322	0,0,0	236	150	1	1	1.0,0.996,1.0	1.0,1.0,1.0	-0.001
851	vacuolar protein sorting 13A	FALSE	chr19:16668597-16678109	ENSMUSG00000046230.11	Vps13a	-	16676045	16676206	16668597	16668701	16677853	16678109	277,399,196	0,0,4	422,385,382	0,0,11	300	150	0.512144	1	1.0,1.0,0.961	1.0,1.0,0.946	0.005
852	vacuolar protein sorting 13A	FALSE	chr19:16678244-16682226	ENSMUSG00000046230.11	Vps13a	-	16680009	16680111	16678244	16678403	16681869	16682226	237,345,234	2,0,0	343,382,329	1,1,3	252	150	1	1	0.986,1.0,1.0	0.995,0.996,0.985	0.003
853	vacuolar protein sorting 13A	FALSE	chr19:16704531-16707406	ENSMUSG00000046230.11	Vps13a	-	16705874	16705934	16704531	16704685	16707326	16707406	109,203,67	0,0,0	248,251,201	2,0,0	210	150	1	1	1.0,1.0,1.0	0.989,1.0,1.0	0.004
854	vacuolar protein sorting 13A	FALSE	chr19:16710786-16720467	ENSMUSG00000046230.11	Vps13a	-	16715048	16715127	16710786	16710941	16720328	16720467	209,284,110	0,4,0	238,260,228	0,0,0	229	150	1	1	1.0,0.979,1.0	1.0,1.0,1.0	-0.007
855	vacuolar protein sorting 13A	FALSE	chr19:16723639-16734829	ENSMUSG00000046230.11	Vps13a	-	16725556	16725693	16723639	16723772	16734714	16734829	194,283,189	0,1,0	325,275,281	0,0,0	287	150	1	1	1.0,0.993,1.0	1.0,1.0,1.0	-0.002
856	vacuolar protein sorting 13A	FALSE	chr19:16740762-16742568	ENSMUSG00000046230.11	Vps13a	-	16741176	16741271	16740762	16740905	16742438	16742568	215,327,140	2,3,0	342,415,254	0,0,0	245	150	1	1	0.985,0.985,1.0	1.0,1.0,1.0	-0.01
857	vacuolar protein sorting 13A	FALSE	chr19:16742995-16745767	ENSMUSG00000046230.11	Vps13a	-	16744785	16744957	16742995	16743058	16745660	16745767	225,178,132	0,0,0	333,356,185	1,0,0	300	150	1	1	1.0,1.0,1.0	0.994,1.0,1.0	0.002
858	centrosomal protein 78	FALSE	chr19:15955773-15961109	ENSMUSG00000041491.8	Cep78	-	15959531	15959700	15955773	15956403	15960942	15961109	89,91,58	1,9,8	87,78,49	3,5,9	300	150	0.849617	1	0.978,0.835,0.784	0.935,0.886,0.731	0.015
859	centrosomal protein 78	FALSE	chr19:15955773-15969200	ENSMUSG00000041491.8	Cep78	-	15959531	15959700	15955773	15956403	15969071	15969200	42,43,26	4,0,0	31,44,20	0,0,0	300	150	0.524354	1	0.84,1.0,1.0	1.0,1.0,1.0	-0.053
860	centrosomal protein 78	FALSE	chr19:15955773-15962449	ENSMUSG00000041491.8	Cep78	-	15960942	15961109	15955773	15956403	15962371	15962449	47,40,23	5,0,0	36,35,40	0,0,0	300	150	0.141527	0.767269	0.825,1.0,1.0	1.0,1.0,1.0	-0.058
861	centrosomal protein 78	FALSE	chr19:15955773-15969200	ENSMUSG00000041491.8	Cep78	-	15960942	15961109	15955773	15956403	15969071	15969200	1,9,8	4,0,0	3,6,9	0,0,0	300	150	0.0409112	0.300733	0.111,1.0,1.0	1.0,1.0,1.0	-0.296
862	centrosomal protein 78	FALSE	chr19:15959531-15969200	ENSMUSG00000041491.8	Cep78	-	15960942	15961109	15959531	15959700	15969071	15969200	47,48,32	0,0,0	57,35,29	1,0,0	300	150	1	1	1.0,1.0,1.0	0.966,1.0,1.0	0.011
863	centrosomal protein 78	FALSE	chr19:15955773-15969200	ENSMUSG00000041491.8	Cep78	-	15962371	15962449	15955773	15956403	15969071	15969200	48,29,19	4,0,0	56,55,32	0,0,0	228	150	0.724406	1	0.888,1.0,1.0	1.0,1.0,1.0	-0.037
864	centrosomal protein 78	FALSE	chr19:15960942-15969200	ENSMUSG00000041491.8	Cep78	-	15962371	15962449	15960942	15961109	15969071	15969200	89,60,33	0,0,0	89,83,63	0,1,0	228	150	1	1	1.0,1.0,1.0	1.0,0.982,1.0	0.006
865	centrosomal protein 78	FALSE	chr19:15962371-15970578	ENSMUSG00000041491.8	Cep78	-	15969071	15969200	15962371	15962449	15970532	15970578	90,97,46	0,0,1	126,137,82	0,2,0	279	150	1	1	1.0,1.0,0.961	1.0,0.974,1.0	-0.004
866	centrosomal protein 78	FALSE	chr19:15970895-15974952	ENSMUSG00000041491.8	Cep78	-	15974355	15974467	15970895	15971031	15974887	15974952	54,67,41	0,0,0	132,137,79	1,0,0	262	150	1	1	1.0,1.0,1.0	0.987,1.0,1.0	0.004
867	transducin-like enhancer of split 4	FALSE	chr19:14464743-14466701	ENSMUSG00000024642.17	Tle4	-	14465285	14465418	14464743	14464937	14466548	14466701	152,142,139	0,0,2	274,211,191	0,0,0	283	150	1	1	1.0,1.0,0.974	1.0,1.0,1.0	-0.009
868	transducin-like enhancer of split 4	FALSE	chr19:14517771-14564451	ENSMUSG00000024642.17	Tle4	-	14544787	14544862	14517771	14517973	14564388	14564451	60,95,53	0,0,0	171,102,70	0,4,0	225	150	0.910911	1	1.0,1.0,1.0	1.0,0.944,1.0	0.019
869	zinc finger protein 91	FALSE	chr19:12771002-12776073	ENSMUSG00000118491.1	Zfp91	-	12774819	12774934	12771002	12771102	12775994	12776073	1419,1614,889	0,0,0	2090,2261,1536	3,0,0	265	150	1	1	1.0,1.0,1.0	0.997,1.0,1.0	0.001
870	oxysterol binding protein	FALSE	chr19:11983903-11988452	ENSMUSG00000024687.11	Osbp	+	11984391	11984512	11983903	11984149	11988348	11988452	1325,1604,1197	2,0,0	1826,1737,1368	8,0,2	271	150	1	1	0.997,1.0,1.0	0.992,1.0,0.997	0.003
871	protein associated with topoisomerase II homolog 1 (yeast)	FALSE	chr19:11923386-11925226	ENSMUSG00000046139.8	Patl1	+	11923800	11924018	11923386	11923476	11925136	11925226	396,360,300	0,0,0	456,428,274	0,3,0	300	150	1	1	1.0,1.0,1.0	1.0,0.986,1.0	0.005
872	protein associated with topoisomerase II homolog 1 (yeast)	FALSE	chr19:11925136-11931656	ENSMUSG00000046139.8	Patl1	+	11929874	11930055	11925136	11925226	11931532	11931656	405,334,232	0,5,0	434,428,402	0,0,0	300	150	1	1	1.0,0.971,1.0	1.0,1.0,1.0	-0.01
873	membrane-spanning 4-domains, subfamily A, member 7	FALSE	chr19:11324421-11328050	ENSMUSG00000024672.11	Ms4a7	-	11325806	11325863	11324421	11324628	11327924	11328050	36,91,46	9,1,0	139,112,75	8,9,8	207	150	0.321983	1	0.743,0.985,1.0	0.926,0.9,0.872	0.01
874	pre-mRNA processing factor 19	FALSE	chr19:10897816-10900216	ENSMUSG00000024735.13	Prpf19	+	10899369	10899432	10897816	10897893	10900174	10900216	1070,1314,1004	0,2,0	1650,1383,1189	0,0,0	213	150	1	1	1.0,0.998,1.0	1.0,1.0,1.0	-0.001
875	vacuolar protein sorting 37C	FALSE	chr19:10706209-10711353	ENSMUSG00000048832.9	Vps37c	+	10710269	10710441	10706209	10706308	10711270	10711353	312,452,340	2,2,2	768,770,386	3,0,0	300	150	1	1	0.987,0.991,0.988	0.992,1.0,1.0	-0.009
876	cleavage and polyadenylation specific factor 7	FALSE	chr19:10525951-10535518	ENSMUSG00000034820.4	Cpsf7	+	10531780	10531999	10525951	10526060	10535103	10535518	164,227,164	0,1,0	369,424,224	0,0,0	300	150	1	1	1.0,0.991,1.0	1.0,1.0,1.0	-0.003
877	succinate dehydrogenase complex assembly factor 2	FALSE	chr19:10502442-10517089	ENSMUSG00000024668.8	Sdhaf2	-	10505433	10505525	10502442	10503129	10516979	10517089	6,0,0	826,764,520	4,1,0	973,913,737	242	150	1	1	0.004,0.0,0.0	0.003,0.001,0.0	0
878	succinate dehydrogenase complex assembly factor 2	FALSE	chr19:10500533-10525115	ENSMUSG00000024668.8	Sdhaf2	-	10516979	10517089	10500533	10503129	10525058	10525115	607,584,376	0,0,0	735,609,532	3,0,0	260	150	1	1	1.0,1.0,1.0	0.993,1.0,1.0	0.002
879	succinate dehydrogenase complex assembly factor 2	FALSE	chr19:10513491-10525115	ENSMUSG00000024668.8	Sdhaf2	-	10517168	10517386	10513491	10517089	10525058	10525115	1269,1599,929	0,3,1	1936,1991,1214	14,5,8	300	150	0.808293	1	1.0,0.996,0.998	0.986,0.995,0.987	0.009
880	synaptotagmin VII	FALSE	chr19:10389089-10418042	ENSMUSG00000024743.16	Syt7	+	10413339	10413443	10389089	10389513	10417962	10418042	150,87,80	0,0,0	130,127,90	0,7,2	254	150	0.026149	0.211619	1.0,1.0,1.0	1.0,0.915,0.964	0.04
881	synaptotagmin VII	FALSE	chr19:10417962-10423012	ENSMUSG00000024743.16	Syt7	+	10421756	10421888	10417962	10418042	10422784	10423012	121,100,127	0,0,0	99,107,92	2,6,0	282	150	0.0330016	0.254503	1.0,1.0,1.0	0.963,0.905,1.0	0.044
882	synaptotagmin VII	FALSE	chr19:10417962-10435685	ENSMUSG00000024743.16	Syt7	+	10421756	10421888	10417962	10418042	10435549	10435685	119,83,75	21,33,8	113,119,89	28,42,22	282	150	0.268023	1	0.751,0.572,0.833	0.682,0.601,0.683	0.063
883	synaptotagmin VII	FALSE	chr19:10417962-10435685	ENSMUSG00000024743.16	Syt7	+	10422784	10423012	10417962	10418042	10435549	10435685	8,0,2	21,33,8	3,26,4	28,42,22	300	150	0.0526817	0.365004	0.16,0.0,0.111	0.051,0.236,0.083	-0.033
884	synaptotagmin VII	TRUE	chr19:10421756-10426667	ENSMUSG00000024743.16	Syt7	+	10422784	10423012	10421756	10421888	10426298	10426667	46,46,94	30,18,23	38,20,30	28,54,38	300	150	0.000101976	0.00220514	0.434,0.561,0.671	0.404,0.156,0.283	0.274
885	synaptotagmin VII	FALSE	chr19:10421756-10435685	ENSMUSG00000024743.16	Syt7	+	10422784	10423012	10421756	10421888	10435549	10435685	27,22,69	17,5,15	17,31,23	30,23,16	300	150	0.00234614	0.0304276	0.443,0.688,0.697	0.221,0.403,0.418	0.262
886	synaptotagmin VII	FALSE	chr19:10422784-10435685	ENSMUSG00000024743.16	Syt7	+	10430337	10430460	10422784	10423012	10435549	10435685	79,87,86	8,0,2	93,123,105	1,20,4	273	150	0.101741	0.601322	0.844,1.0,0.959	0.981,0.772,0.935	0.038
887	synaptotagmin VII	FALSE	chr19:10439151-10443491	ENSMUSG00000024743.16	Syt7	+	10442827	10442997	10439151	10439422	10443376	10443491	399,343,282	0,1,0	302,317,300	0,0,0	300	150	1	1	1.0,0.994,1.0	1.0,1.0,1.0	-0.002
888	myelin regulatory factor	FALSE	chr19:10211707-10212529	ENSMUSG00000036098.15	Myrf	-	10212145	10212220	10211707	10211813	10212441	10212529	49,56,43	4,0,0	114,150,73	0,0,0	225	150	0.673307	1	0.891,1.0,1.0	1.0,1.0,1.0	-0.036
889	myelin regulatory factor	FALSE	chr19:10211707-10214927	ENSMUSG00000036098.15	Myrf	-	10212441	10212529	10211707	10211813	10214759	10214927	5,1,1	0,2,0	3,7,5	0,0,0	238	150	0.482874	1	1.0,0.24,1.0	1.0,1.0,1.0	-0.253
890	myelin regulatory factor	FALSE	chr19:10212441-10214927	ENSMUSG00000036098.15	Myrf	-	10214058	10214310	10212441	10212529	10214759	10214927	71,47,71	7,1,3	117,130,61	3,9,7	300	150	0.664892	1	0.835,0.959,0.922	0.951,0.878,0.813	0.025
891	myelin regulatory factor	FALSE	chr19:10215016-10215810	ENSMUSG00000036098.15	Myrf	-	10215273	10215354	10215016	10215102	10215741	10215810	26,46,13	0,0,0	32,53,27	0,9,0	231	150	0.000606121	0.009729	1.0,1.0,1.0	1.0,0.793,1.0	0.069
892	myelin regulatory factor	FALSE	chr19:10215016-10215810	ENSMUSG00000036098.15	Myrf	-	10215273	10215354	10215016	10215105	10215741	10215810	41,28,10	1,0,0	51,37,24	0,2,0	231	150	1	1	0.964,1.0,1.0	1.0,0.923,1.0	0.014
893	myelin regulatory factor	FALSE	chr19:10225448-10229107	ENSMUSG00000036098.15	Myrf	-	10228652	10228916	10225448	10225510	10229019	10229107	29,18,18	0,1,0	35,47,22	5,23,10	300	150	4.84639e-09	2.58549e-07	1.0,0.9,1.0	0.778,0.505,0.524	0.364
894	fatty acid desaturase 1	FALSE	chr19:10185684-10186883	ENSMUSG00000010663.5	Fads1	+	10186377	10186479	10185684	10185882	10186754	10186883	168,137,163	0,0,0	299,305,206	2,0,0	252	150	1	1	1.0,1.0,1.0	0.989,1.0,1.0	0.004
895	fatty acid desaturase 1	FALSE	chr19:10186377-10191500	ENSMUSG00000010663.5	Fads1	+	10186754	10186883	10186377	10186479	10191439	10191500	183,172,176	0,6,0	337,367,227	0,0,0	279	150	0.569138	1	1.0,0.939,1.0	1.0,1.0,1.0	-0.02
896	fatty acid desaturase 1	FALSE	chr19:10193995-10196874	ENSMUSG00000010663.5	Fads1	+	10194317	10194397	10193995	10194092	10194870	10196874	46,68,36	0,0,2	97,109,50	0,0,0	230	150	1	1	1.0,1.0,0.922	1.0,1.0,1.0	-0.026
897	fatty acid desaturase 1	FALSE	chr19:10194317-10196874	ENSMUSG00000010663.5	Fads1	+	10194488	10194614	10194317	10194397	10194870	10196874	258,254,246	1,8,2	447,529,264	0,0,0	276	150	0.102263	0.603751	0.993,0.945,0.985	1.0,1.0,1.0	-0.026
898	fatty acid desaturase 2	FALSE	chr19:10066251-10070348	ENSMUSG00000024665.8	Fads2	-	10066514	10066612	10066251	10066348	10070271	10070348	90,80,90	0,0,0	104,95,72	0,0,2	248	150	1	1	1.0,1.0,1.0	1.0,1.0,0.956	0.015
899	fatty acid desaturase 3	FALSE	chr19:10052835-10054349	ENSMUSG00000024664.5	Fads3	+	10054019	10054121	10052835	10053033	10054226	10054349	812,969,702	2,8,0	1729,1576,742	0,4,0	252	150	1	1	0.996,0.986,1.0	1.0,0.996,1.0	-0.005
900	fatty acid desaturase 3	FALSE	chr19:10055990-10056550	ENSMUSG00000024664.5	Fads3	+	10056216	10056296	10055990	10056087	10056424	10056550	1096,1106,888	4,0,0	2203,2081,915	2,0,0	230	150	1	1	0.994,1.0,1.0	0.999,1.0,1.0	-0.002
901	RAB3A interacting protein (rabin3)-like 1	FALSE	chr19:10027559-10030278	ENSMUSG00000024663.20	Rab3il1	+	10028284	10028503	10027559	10027637	10030149	10030278	96,93,80	7,35,19	155,118,79	56,53,16	300	150	0.114318	0.656986	0.873,0.571,0.678	0.581,0.527,0.712	0.101
902	RAB3A interacting protein (rabin3)-like 1	FALSE	chr19:10028284-10030278	ENSMUSG00000024663.20	Rab3il1	+	10029473	10029620	10028284	10028503	10030149	10030278	6,3,0	33,50,43	4,6,5	44,36,30	297	150	0.105035	0.615969	0.084,0.029,0.0	0.044,0.078,0.078	-0.029
903	inner centromere protein	FALSE	chr19:9876589-9878248	ENSMUSG00000024660.9	Incenp	-	9877676	9877796	9876589	9876816	9878127	9878248	37,44,27	0,0,0	86,133,27	6,2,0	270	150	0.0172676	0.152323	1.0,1.0,1.0	0.888,0.974,1.0	0.046
904	inner centromere protein	FALSE	chr19:9878318-9883833	ENSMUSG00000024660.9	Incenp	-	9883191	9883203	9878318	9878428	9883698	9883833	21,12,11	4,1,6	22,23,26	18,14,9	162	150	0.0343663	0.262048	0.829,0.917,0.629	0.531,0.603,0.728	0.171
905	inner centromere protein	FALSE	chr19:9878318-9884019	ENSMUSG00000024660.9	Incenp	-	9883698	9883833	9878318	9878428	9883904	9884019	16,12,24	0,0,0	68,64,27	0,1,0	285	150	1	1	1.0,1.0,1.0	1.0,0.971,1.0	0.01
906	asparaginase like 1	FALSE	chr19:9116501-9119330	ENSMUSG00000024654.8	Asrgl1	-	9118528	9118686	9116501	9116620	9119187	9119330	1165,1426,955	0,0,0	2501,2626,1464	0,1,0	300	150	1	1	1.0,1.0,1.0	1.0,0.999,1.0	0
907	asparaginase like 1	FALSE	chr19:9116501-9134987	ENSMUSG00000024654.8	Asrgl1	-	9119187	9119330	9116501	9116620	9134786	9134987	430,648,437	0,0,0	1136,1057,633	0,0,2	293	150	1	1	1.0,1.0,1.0	1.0,1.0,0.994	0.002
908	predicted gene 10353	FALSE	chr19:8936974-8940864	ENSMUSG00000114220.1	Gm10353	-	8938445	8938549	8936974	8937299	8940651	8940864	2,9,5	0,0,2	7,18,6	1,0,3	254	150	0.352045	1	1.0,1.0,0.596	0.805,1.0,0.542	0.083
909	echinoderm microtubule associated protein like 3	FALSE	chr19:8934241-8936459	ENSMUSG00000071647.5	Eml3	+	8934950	8935046	8934241	8934352	8936303	8936459	110,114,73	0,0,2	142,135,55	0,0,0	246	150	1	1	1.0,1.0,0.957	1.0,1.0,1.0	-0.014
910	echinoderm microtubule associated protein like 3	FALSE	chr19:8939187-8940677	ENSMUSG00000071647.5	Eml3	+	8939416	8939504	8939187	8939285	8940578	8940677	97,111,123	0,0,0	99,179,69	0,0,8	238	150	0.0896816	0.546994	1.0,1.0,1.0	1.0,1.0,0.845	0.052
911	echinoderm microtubule associated protein like 3	FALSE	chr19:8940578-8941582	ENSMUSG00000071647.5	Eml3	+	8940902	8941033	8940578	8940677	8941129	8941582	152,131,142	1,0,0	113,153,107	5,3,0	281	150	0.0827253	0.513939	0.988,1.0,1.0	0.923,0.965,1.0	0.033
912	beta-1,3-glucuronyltransferase 3	FALSE	chr19:8920373-8925898	ENSMUSG00000071649.6	B3gat3	+	8921805	8921980	8920373	8920648	8925537	8925898	450,406,371	0,1,2	741,738,360	0,2,0	300	150	1	1	1.0,0.995,0.989	1.0,0.995,1.0	-0.004
913	alpha glucosidase 2 alpha neutral subunit	FALSE	chr19:8898100-8902630	ENSMUSG00000071650.6	Ganab	+	8902263	8902368	8898100	8898159	8902521	8902630	234,303,271	0,2,0	384,392,220	0,0,0	255	150	1	1	1.0,0.989,1.0	1.0,1.0,1.0	-0.004
914	alpha glucosidase 2 alpha neutral subunit	FALSE	chr19:8902521-8907394	ENSMUSG00000071650.6	Ganab	+	8904934	8905062	8902521	8902630	8907214	8907394	618,600,531	1,0,0	674,695,443	0,0,0	278	150	1	1	0.997,1.0,1.0	1.0,1.0,1.0	-0.001
915	alpha glucosidase 2 alpha neutral subunit	FALSE	chr19:8907214-8908747	ENSMUSG00000071650.6	Ganab	+	8907850	8907916	8907214	8907394	8908677	8908747	227,246,218	139,164,147	287,348,198	269,173,173	216	150	0.424853	1	0.531,0.51,0.507	0.426,0.583,0.443	0.032
916	alpha glucosidase 2 alpha neutral subunit	FALSE	chr19:8912473-8914365	ENSMUSG00000071650.6	Ganab	+	8912710	8912954	8912473	8912575	8914300	8914365	588,628,528	0,1,2	779,811,547	3,6,0	300	150	1	1	1.0,0.997,0.992	0.992,0.985,1.0	0.004
917	BSCL2 lipid droplet biogenesis associated, seipin	FALSE	chr19:8845170-8846563	ENSMUSG00000071657.12	Bscl2	+	8846189	8846324	8845170	8845314	8846465	8846563	264,338,274	0,0,0	479,472,283	2,0,0	285	150	1	1	1.0,1.0,1.0	0.992,1.0,1.0	0.003
918	BSCL2 lipid droplet biogenesis associated, seipin	FALSE	chr19:8847405-8847982	ENSMUSG00000071657.12	Bscl2	+	8847666	8847733	8847405	8847547	8847913	8847982	254,215,182	0,0,0	371,332,257	1,1,0	217	150	1	1	1.0,1.0,1.0	0.996,0.996,1.0	0.003
919	Gm50139	FALSE	chr19:8829772-8831332	ENSMUSG00000118124.1	Gm50139	+	8830887	8830961	8829772	8829950	8831224	8831332	926,1089,847	26,21,22	1728,2196,909	42,38,16	224	150	0.323138	1	0.96,0.972,0.963	0.965,0.975,0.974	-0.006
920	cilia and flagella associated protein 43	FALSE	chr19:47739669-47746741	ENSMUSG00000044948.17	Cfap43	-	47745443	47745603	47739669	47739834	47746628	47746741	10,10,10	0,7,1	12,9,27	0,4,0	300	150	0.145737	0.784717	1.0,0.417,0.833	1.0,0.529,1.0	-0.093
921	cilia and flagella associated protein 43	FALSE	chr19:47746628-47751156	ENSMUSG00000044948.17	Cfap43	-	47747841	47748055	47746628	47746741	47751067	47751156	5,9,4	6,3,2	12,4,10	1,4,10	300	150	0.780719	1	0.294,0.6,0.5	0.857,0.333,0.333	-0.043
922	cilia and flagella associated protein 43	FALSE	chr19:47746628-47751913	ENSMUSG00000044948.17	Cfap43	-	47751067	47751156	47746628	47746741	47751826	47751913	16,6,8	4,0,0	10,4,22	0,0,2	239	150	0.204598	1	0.715,1.0,1.0	1.0,1.0,0.873	-0.053
923	cilia and flagella associated protein 43	FALSE	chr19:47765799-47771660	ENSMUSG00000044948.17	Cfap43	-	47770379	47770496	47765799	47766030	47771555	47771660	0,0,0	0,0,1	5,3,10	0,0,4	267	150	1	1	NA,NA,0.0	1.0,1.0,0.584	-0.861
924	cilia and flagella associated protein 43	FALSE	chr19:47785279-47788452	ENSMUSG00000044948.17	Cfap43	-	47786920	47787096	47785279	47785429	47788311	47788452	4,3,0	0,0,0	1,8,2	0,0,2	300	150	1	1	1.0,1.0,NA	1.0,1.0,0.333	0.222
925	tetratricopeptide repeat domain 9C	FALSE	chr19:8809074-8818684	ENSMUSG00000071660.10	Ttc9c	-	8815853	8816036	8809074	8811838	8818435	8818684	257,285,262	2,4,5	437,412,247	5,6,14	300	150	0.0903243	0.550338	0.985,0.973,0.963	0.978,0.972,0.898	0.024
926	TATA-box binding protein associated factor 6 like	FALSE	chr19:8778512-8782095	ENSMUSG00000003680.16	Taf6l	-	8778850	8778925	8778512	8778733	8782000	8782095	118,125,48	2,12,5	204,205,155	20,16,5	225	150	0.56141	1	0.975,0.874,0.865	0.872,0.895,0.954	-0.002
927	TATA-box binding protein associated factor 6 like	FALSE	chr19:8783834-8786316	ENSMUSG00000003680.16	Taf6l	-	8785121	8785178	8783834	8783994	8786209	8786316	63,84,49	1,1,2	167,195,76	4,8,0	207	150	0.214497	1	0.979,0.984,0.947	0.968,0.946,1.0	-0.001
928	TATA-box binding protein associated factor 6 like	FALSE	chr19:8785121-8786257	ENSMUSG00000003680.16	Taf6l	-	8785632	8785827	8785121	8785178	8786044	8786257	7,1,4	0,0,0	4,2,0	0,2,0	300	150	1	1	1.0,1.0,1.0	1.0,0.333,NA	0.334
929	TATA-box binding protein associated factor 6 like	FALSE	chr19:8785121-8786316	ENSMUSG00000003680.16	Taf6l	-	8785632	8785827	8785121	8785178	8786209	8786316	7,1,4	42,50,31	4,2,0	120,128,48	300	150	0.00375539	0.0447008	0.077,0.01,0.061	0.016,0.008,0.0	0.041
930	TATA-box binding protein associated factor 6 like	FALSE	chr19:8785121-8786417	ENSMUSG00000003680.16	Taf6l	-	8785632	8785827	8785121	8785178	8786267	8786417	7,1,4	0,4,0	3,2,0	2,14,5	300	150	0.000465767	0.00783084	1.0,0.111,1.0	0.429,0.067,0.0	0.538
931	transmembrane protein 179B	FALSE	chr19:8772551-8773692	ENSMUSG00000118346.1	Tmem179b	-	8773027	8773106	8772551	8772834	8773504	8773692	58,95,74	0,0,2	103,76,57	0,0,0	229	150	1	1	1.0,1.0,0.96	1.0,1.0,1.0	-0.013
932	transmembrane protein 179B	FALSE	chr19:8773027-8773692	ENSMUSG00000118346.1	Tmem179b	-	8773289	8773424	8773027	8773106	8773504	8773692	235,275,251	3,0,2	341,248,209	4,1,0	285	150	1	1	0.976,1.0,0.985	0.978,0.992,1.0	-0.003
933	transmembrane protein 179B	FALSE	chr19:8773027-8774467	ENSMUSG00000118346.1	Tmem179b	-	8773289	8773424	8773027	8773106	8774334	8774467	150,150,153	7,5,7	215,132,128	2,5,6	285	150	0.215712	1	0.919,0.94,0.92	0.983,0.933,0.918	-0.018
934	transmembrane protein 179B	FALSE	chr19:8773027-8774467	ENSMUSG00000118346.1	Tmem179b	-	8773504	8773692	8773027	8773106	8774334	8774467	42,83,68	7,5,7	101,119,58	2,5,6	300	150	0.0510036	0.355699	0.75,0.892,0.829	0.962,0.922,0.829	-0.081
935	transmembrane protein 179B	FALSE	chr19:8773289-8774467	ENSMUSG00000118346.1	Tmem179b	-	8773504	8773692	8773289	8773424	8774334	8774467	123,199,162	0,0,1	226,239,140	8,5,1	300	150	0.0013825	0.0195246	1.0,1.0,0.988	0.934,0.96,0.986	0.036
936	nuclear RNA export factor 1	FALSE	chr19:8762311-8763616	ENSMUSG00000010097.15	Nxf1	+	8762682	8762836	8762311	8762495	8763532	8763616	375,486,366	0,1,0	583,713,359	0,0,0	300	150	1	1	1.0,0.996,1.0	1.0,1.0,1.0	-0.001
937	WD repeat domain 74	FALSE	chr19:8735826-8736297	ENSMUSG00000042729.11	Wdr74	+	8735986	8736093	8735826	8735905	8736175	8736297	230,224,243	0,6,0	526,659,202	11,5,4	257	150	0.082959	0.514898	1.0,0.956,1.0	0.965,0.987,0.967	0.012
938	WD repeat domain 74	FALSE	chr19:8735986-8737729	ENSMUSG00000042729.11	Wdr74	+	8736175	8736297	8735986	8736093	8737653	8737729	306,264,290	0,0,0	540,661,250	1,0,0	272	150	1	1	1.0,1.0,1.0	0.997,1.0,1.0	0.001
939	WD repeat domain 74	FALSE	chr19:8737653-8738254	ENSMUSG00000042729.11	Wdr74	+	8737847	8737862	8737653	8737729	8738152	8738254	28,10,15	0,0,0	30,35,11	0,0,1	165	150	1	1	1.0,1.0,1.0	1.0,1.0,0.909	0.03
940	WD repeat domain 74	FALSE	chr19:8737653-8738254	ENSMUSG00000042729.11	Wdr74	+	8737847	8737994	8737653	8737729	8738152	8738254	352,340,280	0,0,0	520,606,291	0,0,1	297	150	1	1	1.0,1.0,1.0	1.0,1.0,0.993	0.002
941	small nucleolar RNA host gene 1	FALSE	chr19:8724146-8724721	ENSMUSG00000108414.1	Snhg1	+	8724376	8724483	8724146	8724189	8724671	8724721	100,93,53	0,6,0	147,93,91	1,1,0	257	150	0.258198	1	1.0,0.9,1.0	0.988,0.982,1.0	-0.023
942	small nucleolar RNA host gene 1	FALSE	chr19:8724004-8724721	ENSMUSG00000108414.1	Snhg1	+	8724402	8724483	8724004	8724189	8724671	8724721	163,205,118	0,6,0	324,306,207	1,1,0	231	150	0.585509	1	1.0,0.957,1.0	0.995,0.995,1.0	-0.011
943	atlastin GTPase 3	FALSE	chr19:7516877-7520843	ENSMUSG00000024759.14	Atl3	+	7518545	7518596	7516877	7516982	7520786	7520843	169,188,165	0,0,0	198,195,141	2,0,0	201	150	1	1	1.0,1.0,1.0	0.987,1.0,1.0	0.004
944	reticulon 3	FALSE	chr19:7434930-7467867	ENSMUSG00000024758.15	Rtn3	-	7456299	7457460	7434930	7435138	7467810	7467867	21,5,8	45,69,47	4,14,23	94,83,64	300	150	0.530346	1	0.189,0.035,0.078	0.021,0.078,0.152	0.017
945	reticulon 3	FALSE	chr19:7434930-7483267	ENSMUSG00000024758.15	Rtn3	-	7456299	7457460	7434930	7435138	7482938	7483267	16,4,8	197,345,495	4,14,25	458,864,615	300	150	0.597827	1	0.039,0.006,0.008	0.004,0.008,0.02	0.007
946	reticulon 3	FALSE	chr19:7434930-7467867	ENSMUSG00000024758.15	Rtn3	-	7456299	7458423	7434930	7435138	7467810	7467867	37,14,9	45,69,47	4,14,30	94,83,64	300	150	0.0564608	0.384983	0.291,0.092,0.087	0.021,0.078,0.19	0.06
947	reticulon 3	FALSE	chr19:7434930-7483272	ENSMUSG00000024758.15	Rtn3	-	7456299	7458423	7434930	7435138	7482938	7483272	18,4,8	197,345,495	4,14,23	458,864,615	300	150	0.331636	1	0.044,0.006,0.008	0.004,0.008,0.018	0.009
948	reticulon 3	FALSE	chr19:7434930-7483267	ENSMUSG00000024758.15	Rtn3	-	7467810	7467867	7434930	7435138	7482938	7483267	52,94,83	197,345,495	113,133,98	458,864,615	207	150	0.0884288	0.541593	0.161,0.165,0.108	0.152,0.1,0.104	0.026
949	reticulon 3	FALSE	chr19:7456299-7483267	ENSMUSG00000024758.15	Rtn3	-	7467810	7467867	7456299	7457460	7482938	7483267	12,26,36	0,0,0	19,50,34	0,0,2	207	150	1	1	1.0,1.0,1.0	1.0,1.0,0.925	0.025
950	reticulon 3	FALSE	chr19:7456299-7483267	ENSMUSG00000024758.15	Rtn3	-	7467810	7467867	7456299	7458423	7482938	7483267	24,35,37	2,0,0	19,50,41	0,0,0	207	150	1	1	0.897,1.0,1.0	1.0,1.0,1.0	-0.034
951	spindlin interactor and repressor of chromatin binding	FALSE	chr19:7373656-7382994	ENSMUSG00000024970.5	Spindoc	-	7374021	7374147	7373656	7373854	7382671	7382994	69,108,48	0,0,0	136,158,88	1,0,0	276	150	1	1	1.0,1.0,1.0	0.987,1.0,1.0	0.004
952	spindlin interactor and repressor of chromatin binding	FALSE	chr19:7374021-7374850	ENSMUSG00000024970.5	Spindoc	-	7374295	7374445	7374021	7374147	7374520	7374850	201,200,160	0,5,0	388,316,206	0,2,0	300	150	0.669377	1	1.0,0.952,1.0	1.0,0.987,1.0	-0.012
953	spindlin interactor and repressor of chromatin binding	FALSE	chr19:7374021-7382994	ENSMUSG00000024970.5	Spindoc	-	7374520	7374850	7374021	7374147	7382671	7382994	89,94,93	0,2,0	193,154,104	0,0,0	300	150	1	1	1.0,0.959,1.0	1.0,1.0,1.0	-0.014
954	MAP/microtubule affinity regulating kinase 2	FALSE	chr19:7275395-7280012	ENSMUSG00000024969.15	Mark2	-	7278041	7278086	7275395	7277450	7279985	7280012	162,227,161	3,6,0	159,188,112	18,23,9	195	150	4.95023e-10	2.87752e-08	0.976,0.967,1.0	0.872,0.863,0.905	0.101
955	MAP/microtubule affinity regulating kinase 2	TRUE	chr19:7275395-7281255	ENSMUSG00000024969.15	Mark2	-	7278041	7278086	7275395	7277450	7280997	7281255	290,268,277	2,0,2	333,304,160	74,113,33	195	150	0	0	0.991,1.0,0.991	0.776,0.674,0.789	0.248
956	MAP/microtubule affinity regulating kinase 2	FALSE	chr19:7276848-7281255	ENSMUSG00000024969.15	Mark2	-	7279985	7280012	7276848	7277450	7280997	7281255	15,13,6	2,0,2	34,31,17	74,113,33	177	150	5.86509e-12	4.06496e-10	0.864,1.0,0.718	0.28,0.189,0.304	0.603
957	MAP/microtubule affinity regulating kinase 2	FALSE	chr19:7278041-7281255	ENSMUSG00000024969.15	Mark2	-	7279985	7280012	7278041	7278086	7280997	7281255	68,115,58	184,150,174	80,62,45	237,170,88	177	150	0.343785	1	0.238,0.394,0.22	0.222,0.236,0.302	0.031
958	MAP/microtubule affinity regulating kinase 2	FALSE	chr19:7278041-7282823	ENSMUSG00000024969.15	Mark2	-	7280997	7281255	7278041	7278086	7282725	7282823	325,275,381	2,2,0	323,229,116	1,0,0	300	150	1	1	0.988,0.986,1.0	0.994,1.0,1.0	-0.007
959	MAP/microtubule affinity regulating kinase 2	TRUE	chr19:7280997-7282823	ENSMUSG00000024969.15	Mark2	-	7281797	7281959	7280997	7281255	7282725	7282823	89,50,80	141,125,207	469,417,218	86,59,28	300	150	0	0	0.24,0.167,0.162	0.732,0.779,0.796	-0.579
960	MAP/microtubule affinity regulating kinase 2	FALSE	chr19:7285731-7286904	ENSMUSG00000024969.15	Mark2	-	7286568	7286625	7285731	7285968	7286833	7286904	280,441,196	0,0,0	487,503,387	2,0,0	207	150	1	1	1.0,1.0,1.0	0.994,1.0,1.0	0.002
961	N(alpha)-acetyltransferase 40, NatD catalytic subunit	FALSE	chr19:7229721-7230283	ENSMUSG00000024764.10	Naa40	-	7229947	7230106	7229721	7229805	7230187	7230283	328,294,207	0,0,3	393,412,247	15,1,6	300	150	0.000303989	0.00548092	1.0,1.0,0.972	0.929,0.995,0.954	0.031
962	N(alpha)-acetyltransferase 40, NatD catalytic subunit	FALSE	chr19:7234103-7241056	ENSMUSG00000024764.10	Naa40	-	7235062	7235158	7234103	7234156	7240937	7241056	144,169,135	4,2,2	188,200,114	8,6,2	246	150	0.112788	0.650726	0.956,0.981,0.976	0.935,0.953,0.972	0.018
963	OTU domain, ubiquitin aldehyde binding 1	FALSE	chr19:7199662-7204156	ENSMUSG00000024767.11	Otub1	-	7199942	7200061	7199662	7199747	7204057	7204156	1296,1678,1139	8,1,0	2759,3051,1856	4,2,0	269	150	1	1	0.989,0.999,1.0	0.997,0.999,1.0	-0.003
964	OTU domain, ubiquitin aldehyde binding 1	FALSE	chr19:7204057-7206316	ENSMUSG00000024767.11	Otub1	-	7204389	7204451	7204057	7204156	7206201	7206316	716,1153,555	4,0,0	2162,2413,1101	2,0,0	212	150	1	1	0.992,1.0,1.0	0.999,1.0,1.0	-0.002
965	nudix hydrolase 22	FALSE	chr19:6993017-6994769	ENSMUSG00000037349.9	Nudt22	-	6993432	6993526	6993017	6993202	6994670	6994769	160,165,154	2,0,0	233,249,199	0,0,0	244	150	1	1	0.98,1.0,1.0	1.0,1.0,1.0	-0.007
966	nudix hydrolase 22	FALSE	chr19:6993432-6994769	ENSMUSG00000037349.9	Nudt22	-	6993661	6993759	6993432	6993526	6994670	6994769	377,368,313	10,32,14	683,660,434	22,20,18	248	150	0.0419344	0.306141	0.958,0.874,0.931	0.949,0.952,0.936	-0.025
967	DnaJ heat shock protein family (Hsp40) member C4	FALSE	chr19:6988188-6989865	ENSMUSG00000024963.12	Dnajc4	-	6989422	6989584	6988188	6988275	6989680	6989865	744,616,612	3,3,5	1062,1044,670	14,8,10	300	150	0.0170564	0.150961	0.992,0.99,0.984	0.974,0.985,0.971	0.012
968	DnaJ heat shock protein family (Hsp40) member C4	FALSE	chr19:6988188-6989865	ENSMUSG00000024963.12	Dnajc4	-	6989422	6989587	6988188	6988275	6989680	6989865	1132,955,945	3,3,5	1657,1571,1112	14,8,10	300	150	0.199931	0.987809	0.995,0.994,0.99	0.983,0.99,0.982	0.008
969	vascular endothelial growth factor B	FALSE	chr19:6985804-6986486	ENSMUSG00000024962.13	Vegfb	-	6986020	6986094	6985804	6985840	6986289	6986486	6424,6428,5883	5,7,0	8690,9376,6576	10,19,21	224	150	1	1	0.999,0.998,1.0	0.998,0.997,0.995	0.002
970	vascular endothelial growth factor B	FALSE	chr19:6985804-6986816	ENSMUSG00000024962.13	Vegfb	-	6986020	6986094	6985804	6985840	6986773	6986816	1894,1812,1933	0,1,0	2772,3215,2006	0,2,9	224	150	1	1	1.0,0.999,1.0	1.0,0.999,0.993	0.002
971	vascular endothelial growth factor B	FALSE	chr19:6985804-6986816	ENSMUSG00000024962.13	Vegfb	-	6986289	6986486	6985804	6985840	6986773	6986816	2018,1794,1739	0,1,0	2347,2508,1779	0,2,9	300	150	1	1	1.0,0.999,1.0	1.0,0.998,0.99	0.004
972	vascular endothelial growth factor B	FALSE	chr19:6985804-6987629	ENSMUSG00000024962.13	Vegfb	-	6986289	6986486	6985804	6985840	6987351	6987629	38,39,60	3,0,2	37,59,49	0,0,0	300	150	0.196452	0.975824	0.864,1.0,0.938	1.0,1.0,1.0	-0.066
973	vascular endothelial growth factor B	FALSE	chr19:6986020-6986816	ENSMUSG00000024962.13	Vegfb	-	6986289	6986486	6986020	6986094	6986773	6986816	6589,6426,5706	0,0,1	8306,8718,6356	0,12,0	300	150	1	1	1.0,1.0,1.0	1.0,0.997,1.0	0.001
974	vascular endothelial growth factor B	FALSE	chr19:6985804-6987629	ENSMUSG00000024962.13	Vegfb	-	6986773	6986816	6985804	6985840	6987351	6987629	48,79,206	3,0,2	61,155,252	0,0,0	193	150	0.598608	1	0.926,1.0,0.988	1.0,1.0,1.0	-0.029
975	vascular endothelial growth factor B	FALSE	chr19:6986289-6987629	ENSMUSG00000024962.13	Vegfb	-	6986773	6986816	6986289	6986486	6987351	6987629	2033,1829,1922	33,32,60	2379,2602,1986	27,40,28	193	150	0.00418766	0.0487724	0.98,0.978,0.961	0.986,0.981,0.982	-0.01
976	phospholipase C, beta 3	FALSE	chr19:6965296-6965739	ENSMUSG00000024960.9	Plcb3	-	6965508	6965584	6965296	6965397	6965685	6965739	169,150,90	0,2,0	171,201,149	0,0,0	226	150	1	1	1.0,0.98,1.0	1.0,1.0,1.0	-0.007
977	G protein-coupled receptor 137	FALSE	chr19:6938056-6939140	ENSMUSG00000024958.13	Gpr137	-	6938755	6938874	6938056	6938529	6939011	6939140	706,641,544	2,0,0	715,657,349	6,0,2	269	150	1	1	0.995,1.0,1.0	0.985,1.0,0.99	0.007
978	G protein-coupled receptor 137	FALSE	chr19:6939260-6940401	ENSMUSG00000024958.13	Gpr137	-	6939528	6939754	6939260	6939410	6940351	6940401	453,497,349	10,18,21	606,579,351	13,47,16	300	150	0.200082	0.988402	0.958,0.932,0.893	0.959,0.86,0.916	0.016
979	G protein-coupled receptor 137	FALSE	chr19:6940351-6941219	ENSMUSG00000024958.13	Gpr137	-	6940482	6940949	6940351	6940401	6941091	6941219	239,210,171	0,0,1	236,209,180	1,4,0	300	150	0.907392	1	1.0,1.0,0.988	0.992,0.963,1.0	0.011
980	G protein-coupled receptor 137	FALSE	chr19:6940351-6941507	ENSMUSG00000024958.13	Gpr137	-	6940921	6940949	6940351	6940482	6941091	6941507	2,4,1	40,14,27	0,0,0	47,35,14	178	150	0.0233338	0.194065	0.04,0.194,0.03	0.0,0.0,0.0	0.088
981	estrogen related receptor, alpha	FALSE	chr19:6913819-6920399	ENSMUSG00000024955.15	Esrra	-	6914078	6914195	6913819	6913948	6920062	6920399	2212,2741,1964	2,0,2	2495,2899,1504	0,2,0	267	150	1	1	0.998,1.0,0.998	1.0,0.999,1.0	-0.001
982	estrogen related receptor, alpha	FALSE	chr19:6914078-6921808	ENSMUSG00000024955.15	Esrra	-	6920062	6920399	6914078	6914195	6921621	6921808	1612,2055,1618	2,6,3	1861,2221,1399	12,5,12	300	150	0.741944	1	0.998,0.994,0.996	0.987,0.996,0.983	0.007
983	neurexin II	FALSE	chr19:6481671-6490186	ENSMUSG00000033768.17	Nrxn2	+	6488783	6488810	6481671	6481875	6490066	6490186	0,0,0	0,2,0	0,0,2	0,0,0	177	150	1	1	NA,0.0,NA	NA,NA,1.0	-1
984	neurexin II	FALSE	chr19:6509777-6517248	ENSMUSG00000033768.17	Nrxn2	+	6513715	6513805	6509777	6509949	6516922	6517248	40,24,36	13,25,19	24,27,20	21,25,11	240	150	0.313664	1	0.658,0.375,0.542	0.417,0.403,0.532	0.074
985	RAS, guanyl releasing protein 2	FALSE	chr19:6403023-6404450	ENSMUSG00000032946.16	Rasgrp2	+	6403431	6403563	6403023	6403086	6404299	6404450	335,285,236	2,1,8	213,253,230	2,2,1	282	150	0.173453	0.892609	0.989,0.993,0.94	0.983,0.985,0.992	-0.013
986	muscle glycogen phosphorylase	FALSE	chr19:6384398-6386505	ENSMUSG00000032648.14	Pygm	+	6385684	6385786	6384398	6384721	6386373	6386505	5023,5664,3643	0,0,0	6660,6640,4869	0,1,0	252	150	1	1	1.0,1.0,1.0	1.0,1.0,1.0	0
987	muscle glycogen phosphorylase	FALSE	chr19:6385684-6386505	ENSMUSG00000032648.14	Pygm	+	6385865	6385944	6385684	6385786	6386373	6386505	4380,5097,3659	0,0,0	6254,6701,3515	1,2,0	229	150	1	1	1.0,1.0,1.0	1.0,1.0,1.0	0
988	muscle glycogen phosphorylase	FALSE	chr19:6385865-6386505	ENSMUSG00000032648.14	Pygm	+	6386023	6386127	6385865	6385944	6386373	6386505	9129,10330,7861	7,5,4	13964,13749,7155	2,12,6	254	150	1	1	0.999,0.999,0.999	1.0,0.999,0.999	0
989	muscle glycogen phosphorylase	FALSE	chr19:6384414-6386505	ENSMUSG00000032648.14	Pygm	+	6386106	6386127	6384414	6384721	6386373	6386505	574,625,574	0,0,0	896,808,511	0,1,0	171	150	1	1	1.0,1.0,1.0	1.0,0.999,1.0	0
990	muscle glycogen phosphorylase	FALSE	chr19:6388062-6388880	ENSMUSG00000032648.14	Pygm	+	6388266	6388349	6388062	6388174	6388736	6388880	12760,12552,10275	4,5,0	16231,15777,11544	28,23,6	233	150	1	1	1.0,0.999,1.0	0.997,0.998,0.999	0.002
991	muscle glycogen phosphorylase	FALSE	chr19:6388266-6389252	ENSMUSG00000032648.14	Pygm	+	6388736	6388880	6388266	6388349	6389159	6389252	15276,16020,12867	0,0,0	19626,18882,13990	4,0,0	294	150	1	1	1.0,1.0,1.0	1.0,1.0,1.0	0
992	muscle glycogen phosphorylase	FALSE	chr19:6392847-6397712	ENSMUSG00000032648.14	Pygm	+	6393715	6393923	6392847	6392989	6397577	6397712	20159,19461,16983	0,0,0	25321,24571,17331	1,0,0	300	150	1	1	1.0,1.0,1.0	1.0,1.0,1.0	0
993	muscle glycogen phosphorylase	FALSE	chr19:6393715-6397932	ENSMUSG00000032648.14	Pygm	+	6397577	6397712	6393715	6393923	6397865	6397932	16531,17863,13636	7,0,0	21626,20292,15150	0,0,1	285	150	1	1	0.999,1.0,1.0	1.0,1.0,1.0	0
994	splicing factor 1	FALSE	chr19:6365663-6371419	ENSMUSG00000024949.17	Sf1	+	6368363	6368439	6365663	6365792	6371266	6371419	804,885,697	40,35,26	940,1126,711	46,102,33	226	150	0.00607066	0.0658555	0.93,0.944,0.947	0.931,0.88,0.935	0.025
995	splicing factor 1	FALSE	chr19:6374009-6374898	ENSMUSG00000024949.17	Sf1	+	6374548	6374608	6374009	6374287	6374718	6374898	181,196,193	0,0,2	167,304,151	0,0,0	210	150	1	1	1.0,1.0,0.986	1.0,1.0,1.0	-0.005
996	splicing factor 1	FALSE	chr19:6374718-6376512	ENSMUSG00000024949.17	Sf1	+	6375657	6375862	6374718	6374898	6376295	6376512	158,152,256	106,112,135	180,180,90	114,144,40	300	150	0.990015	1	0.427,0.404,0.487	0.441,0.385,0.529	-0.012
997	multiple endocrine neoplasia 1	FALSE	chr19:6338825-6340172	ENSMUSG00000024947.17	Men1	+	6339338	6339503	6338825	6338961	6339686	6340172	236,175,124	0,0,2	270,322,218	1,1,0	300	150	1	1	1.0,1.0,0.969	0.993,0.994,1.0	-0.006
998	CDC42 binding protein kinase gamma	FALSE	chr19:6316518-6317294	ENSMUSG00000024769.7	Cdc42bpg	+	6316828	6316934	6316518	6316578	6317160	6317294	113,164,90	0,6,4	237,230,131	2,3,2	256	150	0.0985845	0.58793	1.0,0.941,0.929	0.986,0.978,0.975	-0.023
999	CDC42 binding protein kinase gamma	FALSE	chr19:6316518-6317514	ENSMUSG00000024769.7	Cdc42bpg	+	6316828	6316934	6316518	6316578	6317374	6317514	45,70,35	0,0,2	96,106,63	0,0,0	256	150	1	1	1.0,1.0,0.911	1.0,1.0,1.0	-0.03
1000	CDC42 binding protein kinase gamma	FALSE	chr19:6316518-6317514	ENSMUSG00000024769.7	Cdc42bpg	+	6317160	6317294	6316518	6316578	6317374	6317514	69,92,60	0,0,2	103,119,67	0,0,0	284	150	1	1	1.0,1.0,0.941	1.0,1.0,1.0	-0.02
1001	CDC42 binding protein kinase gamma	FALSE	chr19:6316828-6317514	ENSMUSG00000024769.7	Cdc42bpg	+	6317160	6317294	6316828	6316934	6317374	6317514	137,179,111	0,1,0	241,243,133	0,3,0	284	150	1	1	1.0,0.99,1.0	1.0,0.977,1.0	0.004
1002	CDC42 binding protein kinase gamma	FALSE	chr19:6317160-6318574	ENSMUSG00000024769.7	Cdc42bpg	+	6317374	6317514	6317160	6317294	6318357	6318574	68,92,57	2,0,0	113,123,71	0,0,0	290	150	1	1	0.946,1.0,1.0	1.0,1.0,1.0	-0.018
1003	CDC42 binding protein kinase gamma	FALSE	chr19:6317374-6318574	ENSMUSG00000024769.7	Cdc42bpg	+	6317603	6317685	6317374	6317514	6318357	6318574	205,181,140	0,0,0	253,224,119	0,4,2	232	150	0.755673	1	1.0,1.0,1.0	1.0,0.973,0.975	0.017
1004	CDC42 binding protein kinase gamma	FALSE	chr19:6318357-6320842	ENSMUSG00000024769.7	Cdc42bpg	+	6320078	6320141	6318357	6318574	6320242	6320842	130,154,92	0,1,0	148,149,69	0,0,0	213	150	1	1	1.0,0.991,1.0	1.0,1.0,1.0	-0.003
1005	autophagy related 2A	FALSE	chr19:6248196-6250267	ENSMUSG00000024773.15	Atg2a	+	6249771	6249927	6248196	6248289	6250023	6250267	423,309,340	0,2,0	466,439,277	0,0,0	300	150	1	1	1.0,0.987,1.0	1.0,1.0,1.0	-0.004
1006	autophagy related 2A	FALSE	chr19:6253333-6254429	ENSMUSG00000024773.15	Atg2a	+	6253523	6253616	6253333	6253440	6254358	6254429	414,327,237	1,0,0	379,275,265	9,3,0	243	150	0.24604	1	0.996,1.0,1.0	0.963,0.983,1.0	0.017
1007	autophagy related 2A	FALSE	chr19:6254589-6255538	ENSMUSG00000024773.15	Atg2a	+	6255100	6255265	6254589	6254666	6255408	6255538	172,243,158	0,1,2	254,269,125	5,2,5	300	150	0.017736	0.15575	1.0,0.992,0.975	0.962,0.985,0.926	0.031
1008	membrane anchored junction protein	FALSE	chr19:6212127-6213396	ENSMUSG00000024786.9	Majin	+	6212996	6213028	6212127	6212253	6213298	6213396	0,1,0	0,0,0	0,0,10	2,0,0	182	150	1	1	NA,1.0,NA	0.0,NA,1.0	0.5
1009	sorting nexin 15	FALSE	chr19:6121378-6122155	ENSMUSG00000024787.14	Snx15	-	6121782	6121930	6121378	6121522	6122039	6122155	364,372,359	0,0,0	510,556,300	2,0,0	298	150	1	1	1.0,1.0,1.0	0.992,1.0,1.0	0.003
1010	sorting nexin 15	FALSE	chr19:6122039-6128147	ENSMUSG00000024787.14	Snx15	-	6123829	6123950	6122039	6122155	6128048	6128147	196,162,164	0,0,0	185,296,134	0,0,4	271	150	1	1	1.0,1.0,1.0	1.0,1.0,0.949	0.017
1011	sorting nexin 15	FALSE	chr19:6123829-6128147	ENSMUSG00000024787.14	Snx15	-	6124152	6124188	6123829	6123950	6128048	6128147	262,284,253	10,2,7	415,515,305	0,2,0	186	150	0.00262414	0.0333006	0.955,0.991,0.967	1.0,0.995,1.0	-0.027
1012	zinc finger like protein 1	FALSE	chr19:6081846-6082471	ENSMUSG00000024792.9	Zfpl1	-	6082180	6082327	6081846	6081964	6082398	6082471	189,207,259	0,0,2	263,345,234	2,0,0	297	150	1	1	1.0,1.0,0.985	0.985,1.0,1.0	0
1013	VPS51 GARP complex subunit	FALSE	chr19:6069464-6071156	ENSMUSG00000024797.14	Vps51	-	6069857	6070073	6069464	6069683	6070438	6071156	200,242,171	0,0,0	353,308,218	7,0,0	300	150	0.674555	1	1.0,1.0,1.0	0.962,1.0,1.0	0.013
1014	VPS51 GARP complex subunit	FALSE	chr19:6069857-6071708	ENSMUSG00000024797.14	Vps51	-	6070438	6071156	6069857	6070073	6071561	6071708	98,98,58	0,4,0	163,97,88	0,0,0	300	150	0.473928	1	1.0,0.925,1.0	1.0,1.0,1.0	-0.025
1015	VPS51 GARP complex subunit	FALSE	chr19:6070438-6071708	ENSMUSG00000024797.14	Vps51	-	6071265	6071485	6070438	6071156	6071561	6071708	138,197,217	0,0,0	313,252,132	2,2,0	300	150	1	1	1.0,1.0,1.0	0.987,0.984,1.0	0.01
1016	polymerase (DNA directed), alpha 2	FALSE	chr19:5943554-5947742	ENSMUSG00000024833.15	Pola2	-	5946469	5946543	5943554	5943663	5947703	5947742	246,242,158	0,0,0	298,188,154	0,0,2	224	150	1	1	1.0,1.0,1.0	1.0,1.0,0.981	0.006
1017	polymerase (DNA directed), alpha 2	FALSE	chr19:5959032-5964202	ENSMUSG00000024833.15	Pola2	-	5961090	5961215	5959032	5959124	5963825	5964202	65,54,51	0,0,0	103,93,54	0,0,1	275	150	1	1	1.0,1.0,1.0	1.0,1.0,0.967	0.011
1018	double PHD fingers 2	FALSE	chr19:5902630-5904318	ENSMUSG00000024826.15	Dpf2	-	5903730	5903772	5902630	5902768	5904239	5904318	338,516,273	64,97,61	618,672,440	63,115,72	192	150	0.014654	0.133403	0.805,0.806,0.778	0.885,0.82,0.827	-0.048
1019	SCY1-like 1 (S. cerevisiae)	FALSE	chr19:5760532-5761808	ENSMUSG00000024941.9	Scyl1	-	5760712	5760901	5760532	5760608	5761652	5761808	964,1044,758	0,0,0	1352,1333,865	0,0,4	300	150	1	1	1.0,1.0,1.0	1.0,1.0,0.991	0.003
1020	SCY1-like 1 (S. cerevisiae)	FALSE	chr19:5769468-5770552	ENSMUSG00000024941.9	Scyl1	-	5769720	5769811	5769468	5769624	5770202	5770552	751,750,694	0,0,0	1147,1156,642	0,0,1	241	150	1	1	1.0,1.0,1.0	1.0,1.0,0.998	0.001
1021	SCY1-like 1 (S. cerevisiae)	FALSE	chr19:5770202-5771401	ENSMUSG00000024941.9	Scyl1	-	5770722	5770863	5770202	5770552	5771219	5771401	759,734,889	0,9,0	1073,1448,758	0,0,0	291	150	0.890032	1	1.0,0.977,1.0	1.0,1.0,1.0	-0.008
1022	5-hydroxytryptamine (serotonin) receptor 7	FALSE	chr19:35960314-35970064	ENSMUSG00000024798.15	Htr7	-	35964380	35964477	35960314	35960399	35969308	35970064	0,0,0	1,0,2	2,0,0	0,1,0	247	150	1	1	0.0,NA,0.0	1.0,0.0,NA	-0.5
1023	5-hydroxytryptamine (serotonin) receptor 7	FALSE	chr19:35958744-36057368	ENSMUSG00000024798.15	Htr7	-	35969303	35970064	35958744	35960399	36056705	36057368	13,4,10	2,0,0	0,4,1	0,5,0	300	150	1	1	0.765,1.0,1.0	NA,0.286,1.0	0.279
1024	5-hydroxytryptamine (serotonin) receptor 7	FALSE	chr19:35958733-36057340	ENSMUSG00000024798.15	Htr7	-	35969308	35970064	35958733	35960399	36056705	36057340	13,0,12	2,0,0	0,5,1	0,5,0	300	150	1	1	0.765,NA,1.0	NA,0.333,1.0	0.216
1025	v-rel reticuloendotheliosis viral oncogene homolog A (avian)	FALSE	chr19:5638854-5640434	ENSMUSG00000024927.8	Rela	+	5639858	5639950	5638854	5639003	5640302	5640434	486,458,399	2,2,2	491,631,352	0,2,0	242	150	1	1	0.993,0.993,0.992	1.0,0.995,1.0	-0.006
1026	v-rel reticuloendotheliosis viral oncogene homolog A (avian)	FALSE	chr19:5640302-5641676	ENSMUSG00000024927.8	Rela	+	5641180	5641285	5640302	5640434	5641463	5641676	458,367,464	0,0,2	578,536,351	0,0,0	255	150	1	1	1.0,1.0,0.993	1.0,1.0,1.0	-0.002
1027	ribonuclease H2, subunit C	FALSE	chr19:5601872-5602569	ENSMUSG00000024925.11	Rnaseh2c	+	5602192	5602374	5601872	5602080	5602449	5602569	164,171,240	3,0,0	399,505,230	0,0,0	300	150	1	1	0.965,1.0,1.0	1.0,1.0,1.0	-0.012
1028	predicted gene, 31166	FALSE	chr19:5512527-5531658	ENSMUSG00000109695.1	Gm31166	+	5517652	5517692	5512527	5512946	5531539	5531658	93,129,89	2,2,0	136,98,58	4,2,0	190	150	0.583488	1	0.973,0.981,1.0	0.964,0.975,1.0	0.005
1029	sorting nexin 32	FALSE	chr19:5496057-5497025	ENSMUSG00000056185.5	Snx32	-	5496315	5496402	5496057	5496217	5496985	5497025	67,74,36	0,2,0	137,129,64	0,0,0	237	150	1	1	1.0,0.959,1.0	1.0,1.0,1.0	-0.014
1030	sorting nexin 32	FALSE	chr19:5496057-5497365	ENSMUSG00000056185.5	Snx32	-	5496315	5496402	5496057	5496217	5497289	5497365	20,28,8	0,0,0	45,50,30	0,2,0	237	150	1	1	1.0,1.0,1.0	1.0,0.941,1.0	0.02
1031	sorting nexin 32	FALSE	chr19:5496057-5497365	ENSMUSG00000056185.5	Snx32	-	5496985	5497025	5496057	5496217	5497289	5497365	9,24,17	0,0,0	32,39,31	0,2,0	190	150	1	1	1.0,1.0,1.0	1.0,0.939,1.0	0.02
1032	sorting nexin 32	FALSE	chr19:5496315-5497365	ENSMUSG00000056185.5	Snx32	-	5496985	5497025	5496315	5496402	5497289	5497365	53,72,47	0,3,0	126,118,67	1,0,0	190	150	1	1	1.0,0.95,1.0	0.99,1.0,1.0	-0.013
1033	sorting nexin 32	FALSE	chr19:5497289-5498028	ENSMUSG00000056185.5	Snx32	-	5497446	5497552	5497289	5497365	5497904	5498028	38,51,36	0,0,0	99,116,57	0,1,0	256	150	1	1	1.0,1.0,1.0	1.0,0.986,1.0	0.005
1034	sorting nexin 32	FALSE	chr19:5497446-5498028	ENSMUSG00000056185.5	Snx32	-	5497674	5497779	5497446	5497552	5497904	5498028	52,144,70	0,1,0	195,182,77	11,2,0	255	150	0.00322002	0.0393685	1.0,0.988,1.0	0.912,0.982,1.0	0.031
1035	MUS81 structure-specific endonuclease subunit	FALSE	chr19:5483454-5484025	ENSMUSG00000024906.10	Mus81	-	5483634	5483763	5483454	5483558	5483929	5484025	198,229,152	1,0,1	295,225,122	4,4,2	279	150	0.101884	0.601907	0.991,1.0,0.988	0.975,0.968,0.97	0.022
1036	epidermal growth factor-containing fibulin-like extracellular matrix protein 2	FALSE	chr19:5474687-5475456	ENSMUSG00000024909.15	Efemp2	+	5475060	5475178	5474687	5474774	5475407	5475456	62,78,80	0,3,0	167,171,27	0,0,0	268	150	1	1	1.0,0.936,1.0	1.0,1.0,1.0	-0.021
1037	epidermal growth factor-containing fibulin-like extracellular matrix protein 2	FALSE	chr19:5477561-5478320	ENSMUSG00000024909.15	Efemp2	+	5477926	5478043	5477561	5477684	5478200	5478320	178,179,136	0,0,0	192,220,66	0,4,0	267	150	1	1	1.0,1.0,1.0	1.0,0.969,1.0	0.01
1038	epidermal growth factor-containing fibulin-like extracellular matrix protein 2	FALSE	chr19:5480233-5481853	ENSMUSG00000024909.15	Efemp2	+	5480545	5480741	5480233	5480360	5481560	5481853	218,217,178	0,0,0	325,360,190	0,2,0	300	150	1	1	1.0,1.0,1.0	1.0,0.989,1.0	0.004
1039	fibroblast growth factor (acidic) intracellular binding protein	FALSE	chr19:5464128-5465049	ENSMUSG00000024911.7	Fibp	+	5464333	5464431	5464128	5464215	5464924	5465049	287,379,342	0,12,7	541,512,381	0,4,4	248	150	0.00454587	0.0521208	1.0,0.95,0.967	1.0,0.987,0.983	-0.018
1040	RIKEN cDNA 4930481A15 gene	FALSE	chr19:5415606-5422847	ENSMUSG00000086938.9	4930481A15Rik	+	5417393	5418251	5415606	5415812	5422120	5422847	141,191,171	0,0,6	137,167,113	5,2,1	300	150	0.349685	1	1.0,1.0,0.934	0.932,0.977,0.983	0.014
1041	BAF nuclear assembly factor 1	FALSE	chr19:5364637-5366363	ENSMUSG00000024844.15	Banf1	-	5365817	5365956	5364637	5365158	5366262	5366363	895,1272,976	0,0,0	2147,2226,1221	1,0,0	289	150	1	1	1.0,1.0,1.0	0.999,1.0,1.0	0
1042	BAF nuclear assembly factor 1	FALSE	chr19:5364637-5366606	ENSMUSG00000024844.15	Banf1	-	5365817	5365956	5364637	5365158	5366433	5366606	897,1259,970	0,0,0	2127,2214,1218	4,0,0	289	150	1	1	1.0,1.0,1.0	0.996,1.0,1.0	0.001
1043	BAF nuclear assembly factor 1	FALSE	chr19:5364637-5367168	ENSMUSG00000024844.15	Banf1	-	5365817	5365956	5364637	5365158	5366567	5367168	1713,2517,1877	7,15,1	4739,5048,2475	65,69,30	289	150	8.46707e-09	4.35933e-07	0.992,0.989,0.999	0.974,0.974,0.977	0.018
1044	phosphofurin acidic cluster sorting protein 1	FALSE	chr19:5136692-5139322	ENSMUSG00000024855.10	Pacs1	-	5138929	5139065	5136692	5136919	5139279	5139322	325,401,362	0,0,0	595,521,346	0,0,3	286	150	1	1	1.0,1.0,1.0	1.0,1.0,0.984	0.005
1045	phosphofurin acidic cluster sorting protein 1	FALSE	chr19:5138929-5141202	ENSMUSG00000024855.10	Pacs1	-	5139279	5139322	5138929	5139065	5141159	5141202	229,251,238	1,0,0	406,354,216	0,0,0	193	150	1	1	0.994,1.0,1.0	1.0,1.0,1.0	-0.002
1046	RAB1B, member RAS oncogene family	FALSE	chr19:5099204-5104736	ENSMUSG00000024870.6	Rab1b	-	5100666	5100798	5099204	5100572	5104640	5104736	4073,4666,3106	1,8,2	6623,6937,4399	3,5,8	282	150	1	1	1.0,0.997,0.999	0.999,0.999,0.997	0
1047	RAB1B, member RAS oncogene family	FALSE	chr19:5100307-5104736	ENSMUSG00000024870.6	Rab1b	-	5100723	5100798	5100307	5100572	5104640	5104736	1085,1367,938	1,8,2	1909,1948,1246	3,5,8	225	150	1	1	0.999,0.991,0.997	0.998,0.996,0.99	0.001
1048	RAB1B, member RAS oncogene family	FALSE	chr19:5100387-5104928	ENSMUSG00000024870.6	Rab1b	-	5104640	5104736	5100387	5100798	5104832	5104928	3290,4091,2654	0,0,0	6017,6267,3814	1,0,0	246	150	1	1	1.0,1.0,1.0	1.0,1.0,1.0	0
1049	Yip1 interacting factor homolog A (S. cerevisiae)	FALSE	chr19:5089418-5090082	ENSMUSG00000024875.5	Yif1a	+	5089771	5089876	5089418	5089630	5090003	5090082	1316,1505,989	0,1,0	1923,1958,1448	2,0,0	255	150	1	1	1.0,0.999,1.0	0.998,1.0,1.0	0
1050	Yip1 interacting factor homolog A (S. cerevisiae)	FALSE	chr19:5090003-5092505	ENSMUSG00000024875.5	Yif1a	+	5091367	5091425	5090003	5090082	5092301	5092505	284,350,244	2,0,0	463,431,273	2,1,0	208	150	1	1	0.99,1.0,1.0	0.994,0.997,1.0	0
1051	Yip1 interacting factor homolog A (S. cerevisiae)	FALSE	chr19:5091367-5092222	ENSMUSG00000024875.5	Yif1a	+	5091540	5091696	5091367	5091425	5092128	5092222	1349,1482,1457	1,5,2	1786,1539,1114	3,2,6	300	150	1	1	0.999,0.993,0.997	0.997,0.997,0.989	0.002
1052	Yip1 interacting factor homolog A (S. cerevisiae)	FALSE	chr19:5091367-5092505	ENSMUSG00000024875.5	Yif1a	+	5091540	5091696	5091367	5091425	5092301	5092505	771,899,786	0,4,0	988,889,688	3,6,0	300	150	1	1	1.0,0.991,1.0	0.994,0.987,1.0	0.003
1053	Yip1 interacting factor homolog A (S. cerevisiae)	FALSE	chr19:5091367-5092505	ENSMUSG00000024875.5	Yif1a	+	5092128	5092222	5091367	5091425	5092301	5092505	580,513,408	0,4,0	578,669,541	3,6,0	244	150	1	1	1.0,0.987,1.0	0.992,0.986,1.0	0.003
1054	Yip1 interacting factor homolog A (S. cerevisiae)	FALSE	chr19:5091540-5092505	ENSMUSG00000024875.5	Yif1a	+	5092128	5092222	5091540	5091696	5092301	5092505	1199,1111,1103	43,28,34	1448,1366,995	84,56,36	244	150	0.00682411	0.0723829	0.945,0.961,0.952	0.914,0.937,0.944	0.021
1055	solute carrier family 29 (nucleoside transporters), member 2	FALSE	chr19:5023859-5026188	ENSMUSG00000024891.6	Slc29a2	+	5024510	5024592	5023859	5024277	5026027	5026188	26,31,27	0,0,1	53,56,36	0,0,0	232	150	1	1	1.0,1.0,0.946	1.0,1.0,1.0	-0.018
1056	mitochondrial ribosomal protein L11	FALSE	chr19:4962146-4963419	ENSMUSG00000024902.5	Mrpl11	+	4962878	4962974	4962146	4962515	4963325	4963419	1270,1357,1138	7,2,0	2419,2461,1598	3,4,0	246	150	1	1	0.991,0.998,1.0	0.998,0.997,1.0	-0.002
1057	pellino 3	FALSE	chr19:4934902-4938178	ENSMUSG00000024901.15	Peli3	-	4936117	4936219	4934902	4935097	4938048	4938178	38,53,69	7,4,8	38,45,57	7,1,4	252	150	0.349598	1	0.764,0.887,0.837	0.764,0.964,0.895	-0.045
1058	cathepsin F	FALSE	chr19:4855129-4856154	ENSMUSG00000083282.3	Ctsf	+	4855697	4855796	4855129	4855486	4856069	4856154	196,243,216	0,4,0	291,403,241	0,0,0	249	150	1	1	1.0,0.973,1.0	1.0,1.0,1.0	-0.009
1059	cathepsin F	FALSE	chr19:4855129-4856587	ENSMUSG00000083282.3	Ctsf	+	4855697	4855796	4855129	4855486	4856511	4856587	47,69,114	2,0,0	91,121,51	0,0,0	249	150	1	1	0.934,1.0,1.0	1.0,1.0,1.0	-0.022
1060	copper chaperone for superoxide dismutase	FALSE	chr19:4825943-4833447	ENSMUSG00000034108.6	Ccs	-	4832832	4832893	4825943	4826021	4833340	4833447	383,423,319	0,0,0	803,816,466	1,0,0	211	150	1	1	1.0,1.0,1.0	0.998,1.0,1.0	0.001
1061	copper chaperone for superoxide dismutase	FALSE	chr19:4825943-4834310	ENSMUSG00000034108.6	Ccs	-	4833340	4833447	4825943	4826021	4834239	4834310	6,4,0	0,3,6	3,1,8	1,6,0	257	150	0.485951	1	1.0,0.438,0.0	0.636,0.089,1.0	-0.096
1062	copper chaperone for superoxide dismutase	FALSE	chr19:4825943-4834310	ENSMUSG00000034108.6	Ccs	-	4833340	4833518	4825943	4826021	4834239	4834310	0,2,0	0,3,6	4,0,0	1,6,0	300	150	1	1	NA,0.25,0.0	0.667,0.0,NA	-0.209
1063	copper chaperone for superoxide dismutase	FALSE	chr19:4825943-4838903	ENSMUSG00000034108.6	Ccs	-	4833340	4833518	4825943	4826021	4838830	4838903	0,0,0	2,2,11	1,0,0	4,0,1	300	150	1	1	0.0,0.0,0.0	0.111,NA,0.0	-0.056
1064	copper chaperone for superoxide dismutase	FALSE	chr19:4825943-4838903	ENSMUSG00000034108.6	Ccs	-	4834239	4834310	4825943	4826021	4838830	4838903	126,212,183	2,2,11	470,639,194	4,0,1	221	150	0.000744941	0.0115446	0.977,0.986,0.919	0.988,1.0,0.992	-0.033
1065	RNA binding motif protein 4	FALSE	chr19:4784292-4790310	ENSMUSG00000094936.8	Rbm4	-	4787360	4788042	4784292	4785567	4790156	4790310	58,55,42	3,9,4	48,62,29	6,8,1	300	150	0.861291	1	0.906,0.753,0.84	0.8,0.795,0.935	-0.01
1066	RNA binding motif protein 4	FALSE	chr19:4784292-4792820	ENSMUSG00000094936.8	Rbm4	-	4787360	4788042	4784292	4785567	4792397	4792820	105,115,103	115,140,104	115,167,71	247,189,112	300	150	0.021574	0.18209	0.313,0.291,0.331	0.189,0.306,0.241	0.066
1067	RNA binding motif protein 4	FALSE	chr19:4785156-4792820	ENSMUSG00000094936.8	Rbm4	-	4790156	4790310	4785156	4785567	4792397	4792820	7,12,4	115,140,104	10,21,1	247,189,112	300	150	0.873414	1	0.03,0.041,0.019	0.02,0.053,0.004	0.004
1068	RNA binding motif protein 4	FALSE	chr19:4787360-4792820	ENSMUSG00000094936.8	Rbm4	-	4790156	4790310	4787360	4788042	4792397	4792820	8,4,0	51,61,61	4,14,0	67,106,42	300	150	0.587762	1	0.073,0.032,0.0	0.029,0.062,0.0	0.005
1069	ras homolog family member D	FALSE	chr19:4425666-4432164	ENSMUSG00000041845.11	Rhod	-	4426579	4426761	4425666	4426256	4432054	4432164	39,34,38	0,0,0	150,170,141	0,3,0	300	150	1	1	1.0,1.0,1.0	1.0,0.966,1.0	0.011
1070	ras homolog family member D	FALSE	chr19:4425458-4432164	ENSMUSG00000041845.11	Rhod	-	4426626	4426761	4425458	4426256	4432054	4432164	76,83,45	0,0,0	284,284,207	0,3,0	285	150	1	1	1.0,1.0,1.0	1.0,0.98,1.0	0.007
1071	lysine (K)-specific demethylase 2A	FALSE	chr19:4322386-4326898	ENSMUSG00000054611.17	Kdm2a	-	4324336	4325046	4322386	4322550	4326808	4326898	377,480,296	0,3,0	686,670,450	0,0,0	300	150	1	1	1.0,0.988,1.0	1.0,1.0,1.0	-0.004
1072	lysine (K)-specific demethylase 2A	FALSE	chr19:4328127-4331269	ENSMUSG00000054611.17	Kdm2a	-	4328952	4329222	4328127	4328259	4331185	4331269	346,404,308	0,0,0	569,574,373	2,0,0	300	150	1	1	1.0,1.0,1.0	0.993,1.0,1.0	0.002
1073	lysine (K)-specific demethylase 2A	FALSE	chr19:4328127-4343241	ENSMUSG00000054611.17	Kdm2a	-	4328952	4329222	4328127	4328259	4342846	4343241	155,183,151	0,0,0	258,282,171	0,7,0	300	150	0.663343	1	1.0,1.0,1.0	1.0,0.953,1.0	0.016
1074	lysine (K)-specific demethylase 2A	FALSE	chr19:4328127-4343241	ENSMUSG00000054611.17	Kdm2a	-	4331185	4331269	4328127	4328259	4342846	4343241	84,129,60	0,0,0	154,173,88	0,7,0	234	150	0.519604	1	1.0,1.0,1.0	1.0,0.941,1.0	0.02
1075	lysine (K)-specific demethylase 2A	FALSE	chr19:4328952-4343241	ENSMUSG00000054611.17	Kdm2a	-	4331185	4331269	4328952	4329222	4342846	4343241	254,324,201	0,0,0	440,443,273	0,2,0	234	150	1	1	1.0,1.0,1.0	1.0,0.993,1.0	0.002
1076	lysine (K)-specific demethylase 2A	FALSE	chr19:4361537-4362914	ENSMUSG00000054611.17	Kdm2a	-	4361976	4362055	4361537	4361584	4362775	4362914	219,324,148	0,0,0	321,403,260	0,1,0	229	150	1	1	1.0,1.0,1.0	1.0,0.996,1.0	0.001
1077	lysine (K)-specific demethylase 2A	FALSE	chr19:4362775-4394892	ENSMUSG00000054611.17	Kdm2a	-	4388940	4389057	4362775	4362914	4394791	4394892	5,0,4	143,194,101	8,6,1	191,234,158	267	150	0.767078	1	0.019,0.0,0.022	0.023,0.014,0.004	0
1078	lysine (K)-specific demethylase 2A	FALSE	chr19:4362775-4397077	ENSMUSG00000054611.17	Kdm2a	-	4394791	4394892	4362775	4362914	4396310	4397077	223,299,159	0,1,0	351,387,287	0,0,0	251	150	1	1	1.0,0.994,1.0	1.0,1.0,1.0	-0.002
1079	ankyrin repeat domain 13 family, member D	FALSE	chr19:4273020-4280726	ENSMUSG00000005986.16	Ankrd13d	-	4273535	4273602	4273020	4273102	4280536	4280726	4,18,1	2,0,0	3,4,1	0,0,0	217	150	1	1	0.58,1.0,1.0	1.0,1.0,1.0	-0.14
1080	ankyrin repeat domain 13 family, member D	FALSE	chr19:4280936-4282042	ENSMUSG00000005986.16	Ankrd13d	-	4281162	4281208	4280936	4281080	4281917	4282042	6,9,3	0,1,0	17,4,0	0,0,0	196	150	1	1	1.0,0.873,1.0	1.0,1.0,NA	-0.042
1081	polymerase (DNA-directed), delta 4	FALSE	chr19:4231898-4233634	ENSMUSG00000024854.4	Pold4	+	4232462	4232552	4231898	4232188	4233213	4233634	87,93,66	0,0,0	97,117,60	1,2,0	240	150	1	1	1.0,1.0,1.0	0.984,0.973,1.0	0.014
1082	polymerase (DNA-directed), delta 4	FALSE	chr19:4232437-4233631	ENSMUSG00000024854.4	Pold4	+	4232747	4232859	4232437	4232552	4233213	4233631	205,312,242	0,0,0	423,409,270	2,0,0	262	150	1	1	1.0,1.0,1.0	0.992,1.0,1.0	0.003
1083	predicted gene, 30082	FALSE	chr19:4201778-4203240	ENSMUSG00000118245.1	Gm30082	+	4202126	4202238	4201778	4201798	4202537	4203240	43,65,28	0,0,0	62,68,48	0,5,0	262	150	0.381877	1	1.0,1.0,1.0	1.0,0.886,1.0	0.038
1084	RAD9 checkpoint clamp component A	FALSE	chr19:4197112-4197586	ENSMUSG00000024824.7	Rad9a	-	4197338	4197403	4197112	4197250	4197476	4197586	55,44,71	0,0,0	98,115,64	6,0,1	215	150	0.232213	1	1.0,1.0,1.0	0.919,1.0,0.978	0.034
1085	RAD9 checkpoint clamp component A	FALSE	chr19:4197476-4200371	ENSMUSG00000024824.7	Rad9a	-	4197670	4197780	4197476	4197586	4200271	4200371	69,67,57	0,0,0	137,119,86	2,0,0	260	150	1	1	1.0,1.0,1.0	0.975,1.0,1.0	0.008
1086	protein phosphatase 1 catalytic subunit alpha	FALSE	chr19:4192064-4193252	ENSMUSG00000040385.7	Ppp1ca	+	4192744	4192876	4192064	4192271	4193021	4193252	4536,6242,4607	0,0,0	9779,10672,5982	0,0,2	282	150	1	1	1.0,1.0,1.0	1.0,1.0,0.999	0
1087	protein phosphatase 1 catalytic subunit alpha	FALSE	chr19:4194466-4195420	ENSMUSG00000040385.7	Ppp1ca	+	4194771	4194906	4194466	4194690	4194981	4195420	5018,5976,4745	0,0,0	8927,8813,6363	3,0,0	285	150	1	1	1.0,1.0,1.0	0.999,1.0,1.0	0
1088	TBC1 domain family, member 10c	FALSE	chr19:4184356-4188080	ENSMUSG00000040247.6	Tbc1d10c	-	4185351	4185506	4184356	4185073	4187941	4188080	117,60,59	0,2,0	24,32,55	0,0,0	300	150	1	1	1.0,0.938,1.0	1.0,1.0,1.0	-0.021
1089	carnosine synthase 1	FALSE	chr19:4164323-4170130	ENSMUSG00000075289.5	Carns1	-	4169527	4169808	4164323	4166564	4169898	4170130	155,147,175	2,4,8	166,168,141	26,13,0	300	150	0.00631935	0.0681431	0.975,0.948,0.916	0.761,0.866,1.0	0.071
1090	carnosine synthase 1	FALSE	chr19:4164323-4170911	ENSMUSG00000075289.5	Carns1	-	4169898	4170130	4164323	4166564	4170825	4170911	63,84,54	10,0,0	70,59,22	0,5,0	300	150	0.229814	1	0.759,1.0,1.0	1.0,0.855,1.0	-0.032
1091	carnosine synthase 1	FALSE	chr19:4164323-4171899	ENSMUSG00000075289.5	Carns1	-	4169898	4170130	4164323	4166564	4171411	4171899	2,4,9	4,0,7	26,13,0	3,0,0	300	150	1	1	0.2,1.0,0.391	0.812,1.0,NA	-0.376
1092	carnosine synthase 1	FALSE	chr19:4172958-4175479	ENSMUSG00000075289.5	Carns1	-	4175004	4175031	4172958	4173220	4175393	4175479	70,59,25	1,8,0	105,123,76	0,2,4	177	150	0.0754706	0.479823	0.983,0.862,1.0	1.0,0.981,0.942	-0.026
1093	ribosomal protein S6 kinase, polypeptide 2	FALSE	chr19:4153990-4157789	ENSMUSG00000024830.17	Rps6kb2	-	4157481	4157594	4153990	4157199	4157681	4157789	345,210,179	0,3,1	456,439,311	7,0,2	263	150	0.919165	1	1.0,0.976,0.99	0.974,1.0,0.989	0.001
1094	ribosomal protein S6 kinase, polypeptide 2	FALSE	chr19:4159226-4161215	ENSMUSG00000024830.17	Rps6kb2	-	4159402	4159460	4159226	4159327	4161067	4161215	248,251,175	15,7,3	434,392,280	18,11,21	208	150	0.320951	1	0.923,0.963,0.977	0.946,0.963,0.906	0.016
1095	ribosomal protein S6 kinase, polypeptide 2	FALSE	chr19:4162259-4162862	ENSMUSG00000024830.17	Rps6kb2	-	4162602	4162723	4162259	4162328	4162821	4162862	207,279,145	0,0,1	496,569,276	0,2,0	271	150	1	1	1.0,1.0,0.988	1.0,0.994,1.0	-0.002
1096	ribosomal protein S6 kinase, polypeptide 2	FALSE	chr19:4162259-4163285	ENSMUSG00000024830.17	Rps6kb2	-	4162602	4162723	4162259	4162328	4163167	4163285	116,152,69	0,0,0	251,266,126	3,8,0	271	150	0.0444262	0.320044	1.0,1.0,1.0	0.979,0.948,1.0	0.024
1097	ribosomal protein S6 kinase, polypeptide 2	FALSE	chr19:4162259-4163285	ENSMUSG00000024830.17	Rps6kb2	-	4162821	4162862	4162259	4162328	4163167	4163285	36,26,27	0,0,0	61,123,17	3,8,0	191	150	0.00160297	0.0220407	1.0,1.0,1.0	0.941,0.924,1.0	0.045
1098	ribosomal protein S6 kinase, polypeptide 2	FALSE	chr19:4162602-4163285	ENSMUSG00000024830.17	Rps6kb2	-	4162821	4162862	4162602	4162723	4163167	4163285	129,164,104	2,5,0	312,428,170	4,3,1	191	150	0.785582	1	0.981,0.963,1.0	0.984,0.991,0.993	-0.008
1099	coronin, actin binding protein 1B	FALSE	chr19:4149862-4150621	ENSMUSG00000024835.15	Coro1b	+	4150089	4150219	4149862	4149985	4150439	4150621	779,657,579	0,0,2	831,911,547	0,0,0	280	150	1	1	1.0,1.0,0.994	1.0,1.0,1.0	-0.002
1100	coronin, actin binding protein 1B	FALSE	chr19:4149862-4150826	ENSMUSG00000024835.15	Coro1b	+	4150439	4150621	4149862	4149985	4150706	4150826	428,464,355	0,0,0	490,477,315	0,0,1	300	150	1	1	1.0,1.0,1.0	1.0,1.0,0.994	0.002
1101	coronin, actin binding protein 1B	FALSE	chr19:4150706-4151725	ENSMUSG00000024835.15	Coro1b	+	4151394	4151499	4150706	4150826	4151579	4151725	636,654,517	0,2,0	834,865,613	0,1,0	255	150	1	1	1.0,0.995,1.0	1.0,0.998,1.0	-0.001
1102	coronin, actin binding protein 1B	FALSE	chr19:4150706-4152579	ENSMUSG00000024835.15	Coro1b	+	4151579	4151725	4150706	4150826	4152521	4152579	355,400,332	8,0,0	557,545,412	0,0,0	296	150	0.76073	1	0.957,1.0,1.0	1.0,1.0,1.0	-0.014
1103	coronin, actin binding protein 1B	FALSE	chr19:4152521-4154035	ENSMUSG00000024835.15	Coro1b	+	4153226	4153490	4152521	4152579	4153596	4154035	662,627,643	0,2,2	850,957,590	3,0,0	300	150	1	1	1.0,0.994,0.994	0.993,1.0,1.0	-0.002
1104	transmembrane protein 134	FALSE	chr19:4127549-4131282	ENSMUSG00000024845.17	Tmem134	+	4127759	4127836	4127549	4127639	4131228	4131282	786,870,680	37,48,17	1125,1130,610	1,4,1	227	150	0	0	0.933,0.923,0.964	0.999,0.995,0.998	-0.057
1105	glutathione S-transferase, pi 2	FALSE	chr19:4040707-4041485	ENSMUSG00000038155.11	Gstp2	-	4040981	4041085	4040707	4040815	4041397	4041485	100,28,45	0,2,0	54,37,54	0,0,0	254	150	1	1	1.0,0.892,1.0	1.0,1.0,1.0	-0.036
1106	glutathione S-transferase, pi 1	FALSE	chr19:4035823-4037191	ENSMUSG00000060803.6	Gstp1	-	4036687	4036791	4035823	4035931	4037103	4037191	1322,3678,3287	0,1,6	4609,4660,4396	3,7,1	254	150	1	1	1.0,1.0,0.997	0.999,0.997,1.0	0
1107	glutathione S-transferase, pi 1	FALSE	chr19:4037103-4037620	ENSMUSG00000060803.6	Gstp1	-	4037289	4037396	4037103	4037191	4037584	4037620	3103,4396,2872	2,0,0	6626,6851,3937	0,1,0	257	150	1	1	0.999,1.0,1.0	1.0,1.0,1.0	0
1108	glutathione S-transferase, pi 1	FALSE	chr19:4037289-4037985	ENSMUSG00000060803.6	Gstp1	-	4037584	4037620	4037289	4037396	4037862	4037985	2234,2986,1758	0,0,0	4597,4884,2580	3,0,0	186	150	1	1	1.0,1.0,1.0	0.999,1.0,1.0	0
1109	Ras-related GTP binding B	FALSE	chrX:153143975-153150428	ENSMUSG00000041658.12	Rragb	+	153148451	153148535	153143975	153144075	153150361	153150428	0,5,0	13,26,16	2,2,0	24,22,19	234	150	0.584329	1	0.0,0.11,0.0	0.051,0.055,0.0	0.001
1110	NADH:ubiquinone oxidoreductase core subunit V1	FALSE	chr19:4008593-4010009	ENSMUSG00000037916.14	Ndufv1	-	4009343	4009533	4008593	4008806	4009825	4010009	17886,18699,15829	0,4,0	22063,23864,13552	4,0,3	300	150	1	1	1.0,1.0,1.0	1.0,1.0,1.0	0
1111	NADH:ubiquinone oxidoreductase core subunit V1	FALSE	chr19:4009825-4011428	ENSMUSG00000037916.14	Ndufv1	-	4011101	4011272	4009825	4010009	4011345	4011428	19243,20802,17745	19,11,23	26150,30295,15556	44,42,34	300	150	1	1	0.998,0.999,0.997	0.997,0.997,0.996	0.001
1112	double C2, gamma	FALSE	chr19:4003510-4004167	ENSMUSG00000024871.11	Doc2g	+	4003944	4004024	4003510	4003814	4004095	4004167	2001,1660,1697	6,15,10	1429,1685,1730	7,10,6	230	150	1	1	0.995,0.986,0.991	0.993,0.991,0.995	-0.002
1113	double C2, gamma	FALSE	chr19:4004762-4006439	ENSMUSG00000024871.11	Doc2g	+	4006109	4006267	4004762	4004816	4006357	4006439	2156,2220,2071	0,0,0	1573,1842,1906	0,3,0	300	150	1	1	1.0,1.0,1.0	1.0,0.997,1.0	0.001
1114	predicted gene, 49405	FALSE	chr19:4000625-4001705	ENSMUSG00000024869.10	Gm49405	+	4001195	4001328	4000625	4000847	4001627	4001705	1927,1982,2004	59,62,45	1306,1608,1144	39,55,67	283	150	0.012676	0.119038	0.945,0.944,0.959	0.947,0.939,0.9	0.021
1115	predicted gene, 49405	FALSE	chr19:4000625-4003814	ENSMUSG00000024869.10	Gm49405	+	4001195	4001328	4000625	4000847	4001795	4003814	513,601,795	2,0,0	387,579,404	0,0,0	283	150	1	1	0.993,1.0,1.0	1.0,1.0,1.0	-0.002
1116	predicted gene, 49405	FALSE	chr19:4000625-4003814	ENSMUSG00000024869.10	Gm49405	+	4001627	4001705	4000625	4000847	4001795	4003814	965,946,765	2,0,0	676,757,620	0,0,0	228	150	1	1	0.997,1.0,1.0	1.0,1.0,1.0	-0.001
1117	predicted gene, 49405	FALSE	chr19:4001195-4003814	ENSMUSG00000024869.10	Gm49405	+	4001627	4001705	4001195	4001328	4001795	4003814	2214,2174,1858	0,1,2	1472,1643,1263	0,0,0	228	150	1	1	1.0,0.999,0.998	1.0,1.0,1.0	-0.001
1118	choline kinase alpha	FALSE	chr19:3864647-3884585	ENSMUSG00000024843.15	Chka	+	3875734	3875788	3864647	3864759	3884471	3884585	56,60,42	4,9,7	118,134,112	12,10,5	204	150	0.145973	0.785204	0.911,0.831,0.815	0.878,0.908,0.943	-0.057
1119	choline kinase alpha	FALSE	chr19:3864647-3885993	ENSMUSG00000024843.15	Chka	+	3884471	3884585	3864647	3864759	3885859	3885993	53,53,52	0,0,2	114,126,105	0,0,0	264	150	1	1	1.0,1.0,0.937	1.0,1.0,1.0	-0.021
1120	lysine methyltransferase 5B	FALSE	chr19:3768021-3786627	ENSMUSG00000045098.19	Kmt5b	+	3782219	3782279	3768021	3768340	3786388	3786627	12,13,14	108,62,65	15,38,19	98,112,76	210	150	0.071187	0.459324	0.074,0.13,0.133	0.099,0.195,0.152	-0.036
1121	lysine methyltransferase 5B	FALSE	chr19:3768021-3793215	ENSMUSG00000045098.19	Kmt5b	+	3782219	3782279	3768021	3768340	3793067	3793215	8,4,16	23,14,13	1,18,2	32,26,16	210	150	0.0748693	0.477479	0.199,0.169,0.468	0.022,0.331,0.082	0.134
1122	lysine methyltransferase 5B	FALSE	chr19:3782219-3786627	ENSMUSG00000045098.19	Kmt5b	+	3782755	3782852	3782219	3782279	3786388	3786627	17,9,4	4,9,9	22,20,10	14,25,17	247	150	0.581371	1	0.721,0.378,0.213	0.488,0.327,0.263	0.078
1123	lysine methyltransferase 5B	FALSE	chr19:3768021-3793215	ENSMUSG00000045098.19	Kmt5b	+	3786388	3786627	3768021	3768340	3793067	3793215	276,214,205	23,14,13	301,363,209	32,26,16	300	150	0.386502	1	0.857,0.884,0.887	0.825,0.875,0.867	0.02
1124	lysine methyltransferase 5B	FALSE	chr19:3782219-3793215	ENSMUSG00000045098.19	Kmt5b	+	3786388	3786627	3782219	3782279	3793067	3793215	172,161,149	0,0,10	217,276,150	0,1,0	300	150	0.0219862	0.184753	1.0,1.0,0.882	1.0,0.993,1.0	-0.037
1125	lysine methyltransferase 5B	FALSE	chr19:3768021-3802240	ENSMUSG00000045098.19	Kmt5b	+	3793067	3793215	3768021	3768340	3802074	3802240	32,19,28	0,4,0	43,31,25	3,0,0	298	150	0.908085	1	1.0,0.705,1.0	0.878,1.0,1.0	-0.058
1126	lysine methyltransferase 5B	FALSE	chr19:3793067-3802240	ENSMUSG00000045098.19	Kmt5b	+	3796639	3796708	3793067	3793215	3802074	3802240	282,390,233	9,5,15	351,444,346	11,5,9	219	150	0.186115	0.939436	0.955,0.982,0.914	0.956,0.984,0.963	-0.017
1127	lysine methyltransferase 5B	FALSE	chr19:3802787-3804833	ENSMUSG00000045098.19	Kmt5b	+	3804394	3804561	3802787	3802897	3804813	3804833	325,338,330	0,0,0	581,657,444	0,2,2	300	150	1	1	1.0,1.0,1.0	1.0,0.994,0.991	0.005
1128	lysine methyltransferase 5B	FALSE	chr19:3804916-3816391	ENSMUSG00000045098.19	Kmt5b	+	3807224	3807421	3804916	3805053	3814114	3816391	314,327,256	12,20,2	462,415,299	23,23,14	300	150	0.155177	0.81985	0.929,0.891,0.985	0.909,0.9,0.914	0.027
1129	testis expressed metallothionein like	FALSE	chr19:3392102-3395993	ENSMUSG00000024905.15	Tesmin	+	3393924	3394045	3392102	3392261	3395919	3395993	58,58,35	6,15,1	25,27,15	2,4,3	271	150	0.889057	1	0.843,0.682,0.951	0.874,0.789,0.735	0.026
1130	mitochondrial ribosomal protein L21	FALSE	chr19:3286874-3289087	ENSMUSG00000024829.12	Mrpl21	+	3287702	3287755	3286874	3287038	3288983	3289087	1232,1371,1091	0,0,0	1953,1737,1380	1,0,0	203	150	1	1	1.0,1.0,1.0	0.999,1.0,1.0	0
1131	immunoglobulin mu DNA binding protein 2	FALSE	chr19:3266335-3268416	ENSMUSG00000024831.14	Ighmbp2	-	3267241	3267336	3266335	3266459	3268297	3268416	54,54,87	8,0,0	67,45,21	0,0,0	245	150	0.0135675	0.125378	0.805,1.0,1.0	1.0,1.0,1.0	-0.065
1132	immunoglobulin mu DNA binding protein 2	FALSE	chr19:3271525-3274556	ENSMUSG00000024831.14	Ighmbp2	-	3272887	3273035	3271525	3271700	3274355	3274556	28,37,24	1,0,4	45,57,33	0,0,0	298	150	0.0731757	0.469634	0.934,1.0,0.751	1.0,1.0,1.0	-0.105
1133	immunoglobulin mu DNA binding protein 2	FALSE	chr19:3276755-3279996	ENSMUSG00000024831.14	Ighmbp2	-	3279532	3279630	3276755	3276919	3279806	3279996	47,53,18	0,0,0	55,65,24	1,4,0	248	150	0.3231	1	1.0,1.0,1.0	0.971,0.908,1.0	0.04
1134	immunoglobulin mu DNA binding protein 2	FALSE	chr19:3279806-3282979	ENSMUSG00000024831.14	Ighmbp2	-	3281418	3281588	3279806	3279996	3282700	3282979	39,26,33	3,1,3	61,61,40	0,1,0	300	150	0.0013945	0.019649	0.867,0.929,0.846	1.0,0.968,1.0	-0.109
1135	plexin B3	FALSE	chrX:73762907-73763476	ENSMUSG00000031385.14	Plxnb3	+	73763151	73763277	73762907	73763022	73763359	73763476	4,0,0	5,0,0	2,0,0	0,0,0	276	150	1	1	0.303,NA,NA	1.0,NA,NA	-0.697
1136	plexin B3	FALSE	chrX:73766940-73767672	ENSMUSG00000031385.14	Plxnb3	+	73767290	73767452	73766940	73767180	73767520	73767672	67,29,40	0,1,1	15,18,25	0,0,0	300	150	1	1	1.0,0.935,0.952	1.0,1.0,1.0	-0.038
1137	plexin B3	FALSE	chrX:73769133-73769886	ENSMUSG00000031385.14	Plxnb3	+	73769601	73769705	73769133	73769461	73769789	73769886	65,75,31	2,0,0	49,39,45	0,0,2	254	150	1	1	0.95,1.0,1.0	1.0,1.0,0.93	0.007
1138	plexin B3	FALSE	chrX:73770578-73771475	ENSMUSG00000031385.14	Plxnb3	+	73771094	73771242	73770578	73770739	73771410	73771475	79,76,47	6,0,0	55,65,64	0,0,0	298	150	0.122321	0.691214	0.869,1.0,1.0	1.0,1.0,1.0	-0.044
1139	rotatin	FALSE	chr18:89012971-89015241	ENSMUSG00000023066.10	Rttn	+	89014541	89014667	89012971	89013098	89015124	89015241	33,34,13	0,0,0	39,27,28	0,0,2	276	150	1	1	1.0,1.0,1.0	1.0,1.0,0.884	0.039
1140	rotatin	FALSE	chr18:89021663-89029009	ENSMUSG00000023066.10	Rttn	+	89026958	89027047	89021663	89021763	89028891	89029009	27,39,34	2,1,0	33,28,18	0,0,0	239	150	0.622288	1	0.894,0.961,1.0	1.0,1.0,1.0	-0.048
1141	rotatin	FALSE	chr18:89075426-89090616	ENSMUSG00000023066.10	Rttn	+	89081893	89081984	89075426	89075518	89090426	89090616	24,31,30	0,0,0	54,58,43	2,0,0	241	150	1	1	1.0,1.0,1.0	0.944,1.0,1.0	0.019
1142	rotatin	FALSE	chr18:89120831-89129819	ENSMUSG00000023066.10	Rttn	+	89128755	89128859	89120831	89121099	89129749	89129819	24,41,37	0,0,1	53,38,35	0,0,0	254	150	1	1	1.0,1.0,0.956	1.0,1.0,1.0	-0.015
1143	suppressor of cytokine signaling 6	TRUE	chr18:88868494-88887333	ENSMUSG00000056153.15	Socs6	-	88886991	88887065	88868494	88870918	88887208	88887333	63,100,49	44,69,37	141,173,120	50,77,39	224	150	0.000119287	0.0025011	0.489,0.493,0.47	0.654,0.601,0.673	-0.159
1144	suppressor of cytokine signaling 6	FALSE	chr18:88868494-88887333	ENSMUSG00000056153.15	Socs6	-	88886991	88887065	88868494	88870918	88887212	88887333	25,31,22	14,15,8	62,68,46	22,15,10	224	150	0.0431925	0.312861	0.545,0.581,0.648	0.654,0.752,0.755	-0.129
1145	suppressor of cytokine signaling 6	FALSE	chr18:88865168-88894322	ENSMUSG00000056153.15	Socs6	-	88887208	88887333	88865168	88870918	88894161	88894322	57,96,76	0,0,0	94,111,62	0,0,1	275	150	1	1	1.0,1.0,1.0	1.0,1.0,0.971	0.01
1146	suppressor of cytokine signaling 6	FALSE	chr18:88868173-88894216	ENSMUSG00000056153.15	Socs6	-	88887212	88887333	88868173	88870918	88894161	88894216	29,40,44	0,0,0	65,43,23	0,0,1	271	150	1	1	1.0,1.0,1.0	1.0,1.0,0.927	0.024
1147	cytochrome b5 type A (microsomal)	FALSE	chr18:84851337-84877861	ENSMUSG00000024646.14	Cyb5a	+	84871504	84871633	84851337	84851607	84877826	84877861	833,1206,777	2,0,0	1517,1625,1113	0,0,0	279	150	1	1	0.996,1.0,1.0	1.0,1.0,1.0	-0.001
1148	cytochrome b5 type A (microsomal)	FALSE	chr18:84871504-84877861	ENSMUSG00000024646.14	Cyb5a	+	84873139	84873169	84871504	84871633	84877826	84877861	1183,1605,1175	0,0,0	1915,1974,1457	0,0,1	180	150	1	1	1.0,1.0,1.0	1.0,1.0,0.999	0
1149	zinc finger protein 516	FALSE	chr18:82955523-83005314	ENSMUSG00000058881.13	Zfp516	+	82986743	82988198	82955523	82957449	83001272	83005314	69,62,41	0,0,1	50,61,34	1,0,0	300	150	1	1	1.0,1.0,0.953	0.962,1.0,1.0	-0.003
1150	zinc finger protein 516	FALSE	chr18:82986743-82994537	ENSMUSG00000058881.13	Zfp516	+	82993069	82993189	82986743	82988198	82994469	82994537	81,111,52	1,3,0	67,66,64	0,0,1	270	150	0.418371	1	0.978,0.954,1.0	1.0,1.0,0.973	-0.014
1151	zinc finger protein 516	FALSE	chr18:82986743-83005314	ENSMUSG00000058881.13	Zfp516	+	82994469	82994537	82986743	82988198	83001272	83005314	18,36,34	4,4,9	18,20,15	10,19,3	218	150	0.0159842	0.143024	0.756,0.861,0.722	0.553,0.42,0.775	0.197
1152	zinc finger protein 236	FALSE	chr18:82604188-82609475	ENSMUSG00000041258.18	Zfp236	-	82607747	82607879	82604188	82604386	82609287	82609475	126,142,106	0,0,0	147,194,83	6,4,1	282	150	0.00338986	0.0410734	1.0,1.0,1.0	0.929,0.963,0.978	0.043
1153	zinc finger protein 236	FALSE	chr18:82624203-82630122	ENSMUSG00000041258.18	Zfp236	-	82628153	82628366	82624203	82624486	82629970	82630122	127,144,120	0,0,0	207,177,118	0,3,0	300	150	1	1	1.0,1.0,1.0	1.0,0.967,1.0	0.011
1154	zinc finger protein 236	FALSE	chr18:82645968-82658206	ENSMUSG00000041258.18	Zfp236	-	82656948	82657177	82645968	82646241	82658002	82658206	88,143,103	0,0,0	145,160,101	2,0,0	300	150	1	1	1.0,1.0,1.0	0.973,1.0,1.0	0.009
1155	zinc finger protein 236	FALSE	chr18:82671685-82680756	ENSMUSG00000041258.18	Zfp236	-	82674306	82674485	82671685	82671810	82680591	82680756	142,251,183	0,0,0	198,257,157	2,0,0	300	150	1	1	1.0,1.0,1.0	0.98,1.0,1.0	0.007
1156	zinc finger protein 236	FALSE	chr18:82674306-82682287	ENSMUSG00000041258.18	Zfp236	-	82680591	82680756	82674306	82674485	82682144	82682287	136,213,151	4,0,0	190,236,148	2,0,0	300	150	1	1	0.944,1.0,1.0	0.979,1.0,1.0	-0.012
1157	myelin basic protein	FALSE	chr18:82554469-82572926	ENSMUSG00000041607.17	Mbp	+	82561777	82561855	82554469	82554750	82572824	82572926	24,14,5	32,12,4	2,17,5	17,23,17	228	150	0.0181723	0.158793	0.33,0.434,0.451	0.072,0.327,0.162	0.218
1158	myelin basic protein	FALSE	chr18:82575171-82584156	ENSMUSG00000041607.17	Mbp	+	82575534	82575633	82575171	82575207	82584111	82584156	2,0,0	0,0,3	4,1,0	0,3,0	249	150	1	1	1.0,NA,0.0	1.0,0.167,NA	-0.084
1159	myelin basic protein	FALSE	chr18:82575171-82585627	ENSMUSG00000041607.17	Mbp	+	82575600	82575633	82575171	82575207	82584111	82585627	18,7,2	0,0,3	3,12,12	0,3,0	183	150	0.667872	1	1.0,1.0,0.353	1.0,0.766,1.0	-0.138
1160	myelin basic protein	FALSE	chr18:82575171-82584156	ENSMUSG00000041607.17	Mbp	+	82578935	82579058	82575171	82575207	82584111	82584156	12,2,0	0,0,3	0,13,2	0,3,0	273	150	1	1	1.0,1.0,0.0	NA,0.704,1.0	-0.185
1161	myelin basic protein	FALSE	chr18:82575534-82584156	ENSMUSG00000041607.17	Mbp	+	82578935	82579058	82575534	82575633	82584111	82584156	23,8,0	16,6,2	3,13,5	3,10,4	273	150	0.717309	1	0.441,0.423,0.0	0.355,0.417,0.407	-0.105
1162	ATPase, class II, type 9B	FALSE	chr18:80734140-80738856	ENSMUSG00000024566.10	Atp9b	-	80736811	80736844	80734140	80736149	80738652	80738856	39,102,86	34,58,38	95,75,39	58,51,26	183	150	0.641855	1	0.485,0.59,0.65	0.573,0.547,0.551	0.018
1163	ATPase, class II, type 9B	FALSE	chr18:80795289-80836431	ENSMUSG00000024566.10	Atp9b	-	80808611	80808772	80795289	80795432	80836354	80836431	206,192,183	0,0,0	255,211,169	8,2,2	300	150	0.0083026	0.0842539	1.0,1.0,1.0	0.941,0.981,0.977	0.034
1164	ATPase, class II, type 9B	FALSE	chr18:80795289-80844602	ENSMUSG00000024566.10	Atp9b	-	80808611	80808772	80795289	80795432	80844526	80844602	141,117,112	0,1,2	140,150,106	0,0,6	300	150	0.460166	1	1.0,0.983,0.966	1.0,1.0,0.898	0.017
1165	ATPase, class II, type 9B	FALSE	chr18:80795289-80844602	ENSMUSG00000024566.10	Atp9b	-	80836354	80836431	80795289	80795432	80844526	80844602	56,67,38	0,1,2	66,60,49	0,0,6	227	150	0.38336	1	1.0,0.978,0.926	1.0,1.0,0.844	0.02
1166	ATPase, class II, type 9B	FALSE	chr18:80808611-80844602	ENSMUSG00000024566.10	Atp9b	-	80836354	80836431	80808611	80808772	80844526	80844602	140,158,125	19,16,16	180,130,120	7,11,10	227	150	0.011937	0.113479	0.83,0.867,0.838	0.944,0.886,0.888	-0.061
1167	ATPase, class II, type 9B	FALSE	chr18:80844526-80858638	ENSMUSG00000024566.10	Atp9b	-	80847171	80847252	80844526	80844602	80858543	80858638	162,167,162	0,1,0	196,167,108	5,0,2	231	150	0.93568	1	1.0,0.991,1.0	0.962,1.0,0.972	0.019
1168	ATPase, class II, type 9B	FALSE	chr18:80844526-80869793	ENSMUSG00000024566.10	Atp9b	-	80847171	80847252	80844526	80844602	80869741	80869793	80,84,53	0,0,0	66,69,56	0,0,2	231	150	1	1	1.0,1.0,1.0	1.0,1.0,0.948	0.017
1169	ATPase, class II, type 9B	FALSE	chr18:80844526-80869793	ENSMUSG00000024566.10	Atp9b	-	80858543	80858638	80844526	80844602	80869741	80869793	51,86,55	0,0,0	71,82,58	0,0,2	245	150	1	1	1.0,1.0,1.0	1.0,1.0,0.947	0.018
1170	ATPase, class II, type 9B	FALSE	chr18:80847171-80869793	ENSMUSG00000024566.10	Atp9b	-	80858543	80858638	80847171	80847252	80869741	80869793	135,168,164	2,0,0	196,182,108	0,2,0	245	150	1	1	0.976,1.0,1.0	1.0,0.982,1.0	-0.002
1171	ATPase, class II, type 9B	FALSE	chr18:80869741-80891923	ENSMUSG00000024566.10	Atp9b	-	80877314	80877373	80869741	80869793	80891814	80891923	99,167,129	2,0,0	152,164,108	0,2,2	209	150	1	1	0.973,1.0,1.0	1.0,0.983,0.975	0.005
1172	ATPase, class II, type 9B	FALSE	chr18:80869741-80909705	ENSMUSG00000024566.10	Atp9b	-	80877314	80877373	80869741	80869793	80909591	80909705	39,64,41	2,0,0	50,47,43	2,0,2	209	150	0.360522	1	0.933,1.0,1.0	0.947,1.0,0.939	0.016
1173	ATPase, class II, type 9B	FALSE	chr18:80869741-80909705	ENSMUSG00000024566.10	Atp9b	-	80891814	80891923	80869741	80869793	80909591	80909705	98,72,58	2,0,0	110,73,81	2,0,2	259	150	0.468492	1	0.966,1.0,1.0	0.97,1.0,0.959	0.012
1174	ATPase, class II, type 9B	FALSE	chr18:80877314-80909705	ENSMUSG00000024566.10	Atp9b	-	80891814	80891923	80877314	80877373	80909591	80909705	158,177,147	1,2,0	212,185,149	1,2,2	259	150	1	1	0.989,0.981,1.0	0.992,0.982,0.977	0.006
1175	ATPase, class II, type 9B	FALSE	chr18:80891814-80912947	ENSMUSG00000024566.10	Atp9b	-	80909591	80909705	80891814	80891923	80912796	80912947	175,162,151	0,0,0	231,198,134	0,5,1	264	150	0.578652	1	1.0,1.0,1.0	1.0,0.957,0.987	0.019
1176	potassium voltage-gated channel, subfamily G, member 2	FALSE	chr18:80322472-80364254	ENSMUSG00000059852.7	Kcng2	-	80340440	80340596	80322472	80323170	80364158	80364254	27,19,14	10,22,7	48,43,20	9,7,1	300	150	0.000275009	0.00503113	0.574,0.302,0.5	0.727,0.754,0.909	-0.338
1177	solute carrier family 66 member 2	FALSE	chr18:80263419-80283492	ENSMUSG00000034006.17	Slc66a2	+	80272461	80272515	80263419	80263553	80283275	80283492	64,53,80	178,203,158	95,119,50	161,176,170	204	150	0.0861203	0.529755	0.209,0.161,0.271	0.303,0.332,0.178	-0.057
1178	solute carrier family 66 member 2	FALSE	chr18:80263419-80292637	ENSMUSG00000034006.17	Slc66a2	+	80283275	80283492	80263419	80263553	80291575	80292637	285,397,377	0,0,0	372,424,292	2,0,0	300	150	1	1	1.0,1.0,1.0	0.989,1.0,1.0	0.004
1179	thioredoxin-like 4A	FALSE	chr18:80207153-80225855	ENSMUSG00000057130.12	Txnl4a	+	80218703	80218807	80207153	80207343	80222178	80225855	742,1025,779	0,0,0	1794,1663,1518	2,0,0	254	150	1	1	1.0,1.0,1.0	0.998,1.0,1.0	0.001
1180	Atp5a1	FALSE	chr18:77773728-77779978	ENSMUSG00000025428.15	Atp5a1	+	77775776	77775855	77773728	77774110	77779826	77779978	10558,16069,11455	0,3,0	23658,27351,11853	4,0,3	229	150	1	1	1.0,1.0,1.0	1.0,1.0,1.0	0
1181	Atp5a1	FALSE	chr18:77773955-77777688	ENSMUSG00000025428.15	Atp5a1	+	77775776	77775855	77773955	77774543	77777518	77777688	25755,28301,21096	0,0,0	31042,35708,21772	0,8,0	229	150	1	1	1.0,1.0,1.0	1.0,1.0,1.0	0
1182	Atp5a1	FALSE	chr18:77779826-77781092	ENSMUSG00000025428.15	Atp5a1	+	77780078	77780303	77779826	77779978	77780984	77781092	90924,99812,76463	0,1,0	115946,116855,87271	0,0,2	300	150	1	1	1.0,1.0,1.0	1.0,1.0,1.0	0
1183	Atp5a1	FALSE	chr18:77780984-77781949	ENSMUSG00000025428.15	Atp5a1	+	77781211	77781356	77780984	77781092	77781798	77781949	93721,105344,79384	13,5,0	120377,124249,78829	6,11,2	295	150	1	1	1.0,1.0,1.0	1.0,1.0,1.0	0
1184	HAUS augmin-like complex, subunit 1	FALSE	chr18:77760467-77767038	ENSMUSG00000041840.8	Haus1	-	77764072	77764208	77760467	77760533	77766863	77767038	153,173,117	4,5,0	359,329,337	0,2,0	286	150	0.0513603	0.357955	0.953,0.948,1.0	1.0,0.989,1.0	-0.029
1185	HAUS augmin-like complex, subunit 1	FALSE	chr18:77761981-77767038	ENSMUSG00000041840.8	Haus1	-	77764072	77764208	77761981	77762116	77766863	77767038	361,389,298	0,0,0	790,727,730	0,0,2	286	150	1	1	1.0,1.0,1.0	1.0,1.0,0.995	0.002
1186	Gm50364	FALSE	chr18:76956838-76967207	ENSMUSG00000117732.1	Gm50364	+	76965050	76965267	76956838	76956923	76967143	76967207	1027,1251,867	2,14,6	1850,2231,1387	16,30,13	300	150	0.0571601	0.388852	0.996,0.978,0.986	0.983,0.974,0.982	0.007
1187	myosin VB	FALSE	chr18:74569766-74580534	ENSMUSG00000025885.18	Myo5b	+	74577454	74577626	74569766	74569877	74580389	74580534	164,168,134	0,4,0	174,124,103	0,0,10	300	150	0.0365195	0.27554	1.0,0.955,1.0	1.0,1.0,0.837	0.039
1188	myosin VB	FALSE	chr18:74569766-74617079	ENSMUSG00000025885.18	Myo5b	+	74580389	74580534	74569766	74569877	74616922	74617079	118,149,72	13,9,9	94,61,100	9,14,13	295	150	0.132075	0.730309	0.822,0.894,0.803	0.842,0.689,0.796	0.064
1189	myosin VB	FALSE	chr18:74569766-74625705	ENSMUSG00000025885.18	Myo5b	+	74616922	74617079	74569766	74569877	74625561	74625705	138,132,106	0,0,2	152,126,106	0,0,0	300	150	1	1	1.0,1.0,0.964	1.0,1.0,1.0	-0.012
1190	myosin VB	FALSE	chr18:74715958-74720902	ENSMUSG00000025885.18	Myo5b	+	74716969	74717107	74715958	74716078	74720836	74720902	319,370,228	4,0,2	488,452,292	0,4,2	288	150	1	1	0.976,1.0,0.983	1.0,0.983,0.987	-0.004
1191	myosin VB	FALSE	chr18:74723756-74731843	ENSMUSG00000025885.18	Myo5b	+	74728870	74728948	74723756	74723857	74731644	74731843	41,42,16	222,186,129	4,3,0	272,243,135	228	150	0	0	0.108,0.129,0.075	0.01,0.008,0.0	0.098
1192	spindle and kinetochore associated complex subunit 1	FALSE	chr18:74199899-74204388	ENSMUSG00000036223.16	Ska1	-	74202589	74202687	74199899	74200037	74204263	74204388	2,0,0	0,0,0	20,7,2	2,0,4	248	150	1	1	1.0,NA,NA	0.858,1.0,0.232	0.303
1193	malic enzyme 2, NAD(+)-dependent, mitochondrial	FALSE	chr18:73769902-73775449	ENSMUSG00000024556.4	Me2	-	73773129	73773228	73769902	73770808	73775378	73775449	157,245,143	2,2,1	275,285,188	0,0,0	249	150	1	1	0.979,0.987,0.989	1.0,1.0,1.0	-0.015
1194	malic enzyme 2, NAD(+)-dependent, mitochondrial	FALSE	chr18:73794780-73797978	ENSMUSG00000024556.4	Me2	-	73796313	73796389	73794780	73794942	73797828	73797978	119,255,127	1,0,0	311,288,181	1,0,0	226	150	1	1	0.987,1.0,1.0	0.995,1.0,1.0	-0.003
1195	transcription factor 4	FALSE	chr18:69344145-69349144	ENSMUSG00000053477.17	Tcf4	+	69347278	69347370	69344145	69345025	69349071	69349144	124,158,105	2,5,6	145,131,65	6,2,3	242	150	0.849323	1	0.975,0.951,0.916	0.937,0.976,0.931	-0.001
1196	transcription factor 4	FALSE	chr18:69345718-69349144	ENSMUSG00000053477.17	Tcf4	+	69347278	69347370	69345718	69346365	69349071	69349144	135,153,128	0,0,3	186,165,82	1,2,0	242	150	1	1	1.0,1.0,0.964	0.991,0.981,1.0	-0.003
1197	transcription factor 4	FALSE	chr18:69345720-69349144	ENSMUSG00000053477.17	Tcf4	+	69347278	69347370	69345720	69345939	69349071	69349144	137,170,140	2,0,12	180,163,80	0,0,0	242	150	0.000573089	0.00927698	0.977,1.0,0.879	1.0,1.0,1.0	-0.048
1198	transcription factor 4	FALSE	chr18:69349071-69461923	ENSMUSG00000053477.17	Tcf4	+	69413641	69413707	69349071	69349144	69461861	69461923	0,1,0	193,223,169	0,0,1	232,222,124	216	150	1	1	0.0,0.003,0.0	0.0,0.0,0.006	-0.001
1199	transcription factor 4	FALSE	chr18:69349071-69465447	ENSMUSG00000053477.17	Tcf4	+	69461861	69461923	69349071	69349144	69465350	69465447	289,342,258	0,0,0	366,363,199	0,0,4	212	150	1	1	1.0,1.0,1.0	1.0,1.0,0.972	0.009
1200	transcription factor 4	FALSE	chr18:69519775-69564684	ENSMUSG00000053477.17	Tcf4	+	69564033	69564163	69519775	69520026	69564634	69564684	254,330,309	0,0,0	395,358,269	3,0,0	280	150	1	1	1.0,1.0,1.0	0.986,1.0,1.0	0.005
1201	transcription factor 4	FALSE	chr18:69519964-69564684	ENSMUSG00000053477.17	Tcf4	+	69564036	69564163	69519964	69520026	69564634	69564684	183,207,229	0,0,0	228,227,235	3,0,0	277	150	1	1	1.0,1.0,1.0	0.976,1.0,1.0	0.008
1202	transcription factor 4	FALSE	chr18:69519775-69633682	ENSMUSG00000053477.17	Tcf4	+	69564634	69564684	69519775	69520026	69633576	69633682	83,80,108	0,2,0	78,88,58	0,0,0	200	150	1	1	1.0,0.968,1.0	1.0,1.0,1.0	-0.011
1203	SEH1-like (S. cerevisiae	FALSE	chr18:67774875-67784061	ENSMUSG00000079614.4	Seh1l	+	67779204	67779255	67774875	67775120	67783914	67784061	353,446,354	0,0,1	652,696,314	1,2,0	201	150	1	1	1.0,1.0,0.996	0.998,0.996,1.0	0.001
1204	SEH1-like (S. cerevisiae	FALSE	chr18:67774875-67785098	ENSMUSG00000079614.4	Seh1l	+	67779204	67779255	67774875	67775120	67784886	67785098	51,111,54	0,0,0	174,204,66	1,0,0	201	150	1	1	1.0,1.0,1.0	0.992,1.0,1.0	0.003
1205	SEH1-like (S. cerevisiae	FALSE	chr18:67774875-67785098	ENSMUSG00000079614.4	Seh1l	+	67783914	67784061	67774875	67775120	67784886	67785098	284,381,238	0,0,0	457,587,421	1,0,0	297	150	1	1	1.0,1.0,1.0	0.996,1.0,1.0	0.001
1206	SEH1-like (S. cerevisiae	FALSE	chr18:67779204-67785098	ENSMUSG00000079614.4	Seh1l	+	67783914	67784061	67779204	67779255	67784886	67785098	599,731,547	4,4,0	953,1088,676	7,0,0	297	150	1	1	0.987,0.989,1.0	0.986,1.0,1.0	-0.003
1207	protein tyrosine phosphatase, non-receptor type 2	FALSE	chr18:67688890-67711927	ENSMUSG00000024539.17	Ptpn2	-	67695623	67695724	67688890	67688989	67711836	67711927	179,240,184	14,6,1	326,243,215	9,17,12	251	150	0.188339	0.94645	0.884,0.96,0.991	0.956,0.895,0.915	0.023
1208	protein tyrosine phosphatase, non-receptor type 2	FALSE	chr18:67688890-67724573	ENSMUSG00000024539.17	Ptpn2	-	67695623	67695724	67688890	67688989	67724441	67724573	85,98,70	2,0,0	151,127,110	6,2,2	251	150	0.0234254	0.194619	0.962,1.0,1.0	0.938,0.974,0.97	0.027
1209	protein tyrosine phosphatase, non-receptor type 2	FALSE	chr18:67688890-67724573	ENSMUSG00000024539.17	Ptpn2	-	67711836	67711927	67688890	67688989	67724441	67724573	106,81,92	2,0,0	228,265,161	6,2,2	241	150	0.177827	0.908916	0.971,1.0,1.0	0.959,0.988,0.98	0.015
1210	protein tyrosine phosphatase, non-receptor type 2	FALSE	chr18:67695623-67724573	ENSMUSG00000024539.17	Ptpn2	-	67711836	67711927	67695623	67695724	67724441	67724573	189,212,202	0,0,0	394,381,260	0,6,0	241	150	1	1	1.0,1.0,1.0	1.0,0.975,1.0	0.008
1211	cell death-inducing DNA fragmentation factor, alpha subunit-like effector A	FALSE	chr18:67358709-67366556	ENSMUSG00000024526.9	Cidea	+	67360095	67360242	67358709	67358854	67366374	67366556	664,885,655	4,7,1	763,811,397	8,13,1	297	150	0.046522	0.331363	0.988,0.985,0.997	0.98,0.969,0.995	0.009
1212	Gm50136	FALSE	chr19:23061882-23063991	ENSMUSG00000118155.1	Gm50136	+	23062773	23062917	23061882	23062067	23063277	23063991	0,0,0	0,1,0	2,0,0	0,0,0	294	150	1	1	NA,0.0,NA	1.0,NA,NA	-1
1213	lectin, mannose-binding, 1	FALSE	chr18:65982563-65984274	ENSMUSG00000041891.16	Lman1	-	65983820	65983887	65982563	65982710	65984152	65984274	168,228,207	3,2,0	300,287,242	0,0,1	217	150	1	1	0.975,0.987,1.0	1.0,1.0,0.994	-0.011
1214	lectin, mannose-binding, 1	FALSE	chr18:65980737-65984274	ENSMUSG00000041891.16	Lman1	-	65983824	65983887	65980737	65982710	65984152	65984274	375,445,398	3,2,0	544,560,513	0,0,1	213	150	1	1	0.989,0.994,1.0	1.0,1.0,0.997	-0.005
1215	zinc finger protein 532	FALSE	chr18:65579911-65583006	ENSMUSG00000042439.13	Zfp532	+	65582726	65582809	65579911	65580510	65582896	65583006	26,25,8	1,1,0	12,9,4	2,0,7	233	150	0.00112225	0.0163822	0.944,0.942,1.0	0.794,1.0,0.269	0.274
1216	zinc finger protein 532	FALSE	chr18:65580229-65625334	ENSMUSG00000042439.13	Zfp532	+	65582896	65583006	65580229	65580510	65622983	65625334	62,92,39	0,0,0	96,125,95	3,4,2	260	150	0.0135995	0.125602	1.0,1.0,1.0	0.949,0.947,0.965	0.046
1217	zinc finger protein 532	TRUE	chr18:65622983-65644369	ENSMUSG00000042439.13	Zfp532	+	65638749	65638931	65622983	65625334	65644192	65644369	43,31,50	6,11,15	44,63,44	5,6,0	300	150	0.000772753	0.0119074	0.782,0.585,0.625	0.815,0.84,1.0	-0.221
1218	zinc finger protein 532	FALSE	chr18:65622983-65651722	ENSMUSG00000042439.13	Zfp532	+	65638749	65638931	65622983	65625334	65651559	65651722	24,21,29	0,0,0	29,42,14	2,0,0	300	150	1	1	1.0,1.0,1.0	0.879,1.0,1.0	0.04
1219	zinc finger protein 532	FALSE	chr18:65622983-65651722	ENSMUSG00000042439.13	Zfp532	+	65644192	65644369	65622983	65625334	65651559	65651722	21,34,33	0,0,0	28,55,17	2,0,0	300	150	1	1	1.0,1.0,1.0	0.875,1.0,1.0	0.042
1220	zinc finger protein 532	FALSE	chr18:65622983-65656632	ENSMUSG00000042439.13	Zfp532	+	65644192	65644369	65622983	65625334	65656350	65656632	12,13,16	0,6,2	6,10,0	2,5,0	300	150	1	1	1.0,0.52,0.8	0.6,0.5,NA	0.223
1221	zinc finger protein 532	FALSE	chr18:65622983-65683007	ENSMUSG00000042439.13	Zfp532	+	65644192	65644369	65622983	65625334	65682894	65683007	18,28,42	67,52,49	24,18,10	114,72,71	300	150	0.000123877	0.00258232	0.118,0.212,0.3	0.095,0.111,0.066	0.119
1222	zinc finger protein 532	FALSE	chr18:65638749-65651722	ENSMUSG00000042439.13	Zfp532	+	65644192	65644369	65638749	65638931	65651559	65651722	34,35,39	0,2,0	40,70,47	2,0,0	300	150	1	1	1.0,0.897,1.0	0.909,1.0,1.0	-0.004
1223	zinc finger protein 532	FALSE	chr18:65622983-65656632	ENSMUSG00000042439.13	Zfp532	+	65651559	65651722	65622983	65625334	65656350	65656632	39,19,25	0,6,2	39,54,34	2,5,0	300	150	0.377494	1	1.0,0.613,0.862	0.907,0.844,1.0	-0.092
1224	zinc finger protein 532	FALSE	chr18:65622983-65683007	ENSMUSG00000042439.13	Zfp532	+	65651559	65651722	65622983	65625334	65682894	65683007	0,0,2	67,52,49	6,0,4	114,72,71	300	150	0.560628	1	0.0,0.0,0.02	0.026,0.0,0.027	-0.011
1225	zinc finger protein 532	FALSE	chr18:65644192-65656632	ENSMUSG00000042439.13	Zfp532	+	65651559	65651722	65644192	65644369	65656350	65656632	54,42,43	6,2,1	60,103,51	1,4,0	300	150	0.0470632	0.334328	0.818,0.913,0.956	0.968,0.928,1.0	-0.07
1226	zinc finger protein 532	FALSE	chr18:65644192-65683007	ENSMUSG00000042439.13	Zfp532	+	65651559	65651722	65644192	65644369	65682894	65683007	15,23,20	12,17,27	27,49,21	19,12,10	300	150	0.0175349	0.154346	0.385,0.404,0.27	0.415,0.671,0.512	-0.18
1227	zinc finger protein 532	FALSE	chr18:65622983-65683007	ENSMUSG00000042439.13	Zfp532	+	65656350	65656632	65622983	65625334	65682894	65683007	26,23,20	67,52,49	50,55,35	114,72,71	300	150	0.128869	0.717859	0.163,0.181,0.169	0.18,0.276,0.198	-0.047
1228	zinc finger protein 532	FALSE	chr18:65644192-65683007	ENSMUSG00000042439.13	Zfp532	+	65656350	65656632	65644192	65644369	65682894	65683007	32,19,19	12,17,27	49,54,35	19,12,10	300	150	0.00472749	0.0538208	0.571,0.358,0.26	0.563,0.692,0.636	-0.234
1229	zinc finger protein 532	FALSE	chr18:65651559-65683007	ENSMUSG00000042439.13	Zfp532	+	65656350	65656632	65651559	65651722	65682894	65683007	65,36,43	0,0,2	85,104,69	4,0,4	300	150	0.0310325	0.242957	1.0,1.0,0.915	0.914,1.0,0.896	0.035
1230	alpha-kinase 2	FALSE	chr18:65265528-65281095	ENSMUSG00000032845.16	Alpk2	-	65276645	65276694	65265528	65266290	65280877	65281095	842,1102,861	29,25,13	1348,1208,727	21,7,11	199	150	0.00103613	0.0152278	0.956,0.971,0.98	0.98,0.992,0.98	-0.015
1231	alpha-kinase 2	FALSE	chr18:65265528-65289766	ENSMUSG00000032845.16	Alpk2	-	65276645	65276694	65265528	65266290	65289677	65289766	151,154,162	97,118,106	284,222,145	157,119,71	199	150	0.0434671	0.31464	0.54,0.496,0.535	0.577,0.584,0.606	-0.065
1232	alpha-kinase 2	FALSE	chr18:65265528-65289766	ENSMUSG00000032845.16	Alpk2	-	65280877	65281095	65265528	65266290	65289677	65289766	804,974,756	97,118,106	1164,1218,778	157,119,71	300	150	0.178606	0.911322	0.806,0.805,0.781	0.788,0.837,0.846	-0.026
1233	alpha-kinase 2	FALSE	chr18:65265528-65300161	ENSMUSG00000032845.16	Alpk2	-	65280877	65281095	65265528	65266290	65300013	65300161	32,25,14	0,7,5	21,11,15	2,13,0	300	150	0.92999	1	1.0,0.641,0.583	0.84,0.297,1.0	0.029
1234	alpha-kinase 2	FALSE	chr18:65276645-65289766	ENSMUSG00000032845.16	Alpk2	-	65280877	65281095	65276645	65276694	65289677	65289766	1480,1909,1448	8,0,6	2233,2218,1362	3,8,8	300	150	1	1	0.989,1.0,0.992	0.997,0.993,0.988	0.001
1235	alpha-kinase 2	FALSE	chr18:65276645-65372838	ENSMUSG00000032845.16	Alpk2	-	65280877	65281095	65276645	65276694	65372720	65372838	705,960,705	0,0,0	1091,1007,595	0,4,0	300	150	1	1	1.0,1.0,1.0	1.0,0.992,1.0	0.003
1236	alpha-kinase 2	FALSE	chr18:65280877-65291530	ENSMUSG00000032845.16	Alpk2	-	65289677	65289766	65280877	65281095	65291255	65291530	1096,1403,1092	11,5,5	1803,1789,1086	11,5,6	239	150	1	1	0.984,0.994,0.993	0.99,0.996,0.991	-0.002
1237	alpha-kinase 2	FALSE	chr18:65280877-65294115	ENSMUSG00000032845.16	Alpk2	-	65291255	65291530	65280877	65281095	65294079	65294115	653,958,744	0,2,0	1251,1165,719	1,0,2	300	150	1	1	1.0,0.996,1.0	0.998,1.0,0.994	0.001
1238	alpha-kinase 2	FALSE	chr18:65280877-65300161	ENSMUSG00000032845.16	Alpk2	-	65294079	65294115	65280877	65281095	65300013	65300161	0,1,12	3,0,1	5,4,4	0,4,4	186	150	0.452561	1	0.0,1.0,0.906	1.0,0.446,0.446	0.005
1239	alpha-kinase 2	FALSE	chr18:65294079-65300161	ENSMUSG00000032845.16	Alpk2	-	65294211	65294339	65294079	65294115	65300013	65300161	1394,1877,1439	1,16,22	2276,2190,1379	20,12,8	278	150	0.47308	1	0.999,0.984,0.972	0.984,0.99,0.989	-0.003
1240	alpha-kinase 2	FALSE	chr18:65280877-65372838	ENSMUSG00000032845.16	Alpk2	-	65300013	65300161	65280877	65281095	65372720	65372838	3,2,1	0,0,0	4,4,4	1,0,0	298	150	1	1	1.0,1.0,1.0	0.668,1.0,1.0	0.111
1241	alpha-kinase 2	FALSE	chr18:65300013-65350708	ENSMUSG00000032845.16	Alpk2	-	65304449	65307813	65300013	65300161	65349027	65350708	1359,1600,1279	0,0,2	2276,2154,1147	2,4,0	300	150	1	1	1.0,1.0,0.997	0.998,0.996,1.0	0.001
1242	alpha-kinase 2	FALSE	chr18:65300013-65372838	ENSMUSG00000032845.16	Alpk2	-	65304449	65307813	65300013	65300161	65372720	65372838	707,845,776	0,2,0	1334,1250,663	4,0,0	300	150	1	1	1.0,0.995,1.0	0.994,1.0,1.0	0
1243	alpha-kinase 2	FALSE	chr18:65300013-65372838	ENSMUSG00000032845.16	Alpk2	-	65349027	65350708	65300013	65300161	65372720	65372838	434,474,367	0,2,0	580,541,304	4,0,0	300	150	1	1	1.0,0.992,1.0	0.986,1.0,1.0	0.002
1244	alpha-kinase 2	FALSE	chr18:65304449-65372838	ENSMUSG00000032845.16	Alpk2	-	65349027	65350708	65304449	65307813	65372720	65372838	1097,1240,884	11,11,16	1558,1462,797	38,21,9	300	150	0.055184	0.378905	0.98,0.983,0.965	0.953,0.972,0.978	0.008
1245	alpha-kinase 2	FALSE	chr18:65349027-65394066	ENSMUSG00000032845.16	Alpk2	-	65372720	65372838	65349027	65350708	65393633	65394066	292,341,266	1,0,0	417,345,202	0,0,0	268	150	1	1	0.994,1.0,1.0	1.0,1.0,1.0	-0.002
1246	alpha-kinase 2	FALSE	chr18:65372720-65394066	ENSMUSG00000032845.16	Alpk2	-	65378015	65378142	65372720	65372838	65393633	65394066	919,1109,816	0,1,0	1498,1594,830	0,2,0	277	150	1	1	1.0,0.998,1.0	1.0,0.998,1.0	0
1247	neural precursor cell expressed, developmentally down-regulated gene 4-like	FALSE	chr18:65155255-65158011	ENSMUSG00000024589.18	Nedd4l	+	65155645	65155748	65155255	65155317	65157844	65158011	389,343,270	0,0,0	676,535,392	0,0,6	253	150	1	1	1.0,1.0,1.0	1.0,1.0,0.975	0.008
1248	neural precursor cell expressed, developmentally down-regulated gene 4-like	FALSE	chr18:65165571-65172406	ENSMUSG00000024589.18	Nedd4l	+	65167513	65167573	65165571	65165646	65172274	65172406	0,0,0	41,86,44	0,2,2	82,77,47	210	150	1	1	0.0,0.0,0.0	0.0,0.018,0.029	-0.016
1249	neural precursor cell expressed, developmentally down-regulated gene 4-like	FALSE	chr18:65165571-65178996	ENSMUSG00000024589.18	Nedd4l	+	65172274	65172406	65165571	65165646	65178918	65178996	52,107,52	83,96,76	111,97,69	190,159,93	282	150	0.158627	0.834047	0.25,0.372,0.267	0.237,0.245,0.283	0.041
1250	neural precursor cell expressed, developmentally down-regulated gene 4-like	FALSE	chr18:65165571-65174242	ENSMUSG00000024589.18	Nedd4l	+	65172915	65173035	65165571	65165646	65174044	65174242	26,38,29	36,27,29	34,56,29	89,40,24	270	150	0.573851	1	0.286,0.439,0.357	0.175,0.437,0.402	0.023
1251	neural precursor cell expressed, developmentally down-regulated gene 4-like	FALSE	chr18:65165571-65178996	ENSMUSG00000024589.18	Nedd4l	+	65172915	65173035	65165571	65165646	65178918	65178996	4,12,21	83,96,76	16,21,11	190,159,93	270	150	0.329644	1	0.026,0.065,0.133	0.045,0.068,0.062	0.016
1252	neural precursor cell expressed, developmentally down-regulated gene 4-like	FALSE	chr18:65172274-65178996	ENSMUSG00000024589.18	Nedd4l	+	65172915	65173035	65172274	65172406	65178918	65178996	23,42,58	12,29,9	60,105,48	30,26,22	270	150	0.920253	1	0.516,0.446,0.782	0.526,0.692,0.548	-0.007
1253	neural precursor cell expressed, developmentally down-regulated gene 4-like	FALSE	chr18:65165571-65178996	ENSMUSG00000024589.18	Nedd4l	+	65174044	65174242	65165571	65165646	65178918	65178996	95,104,86	83,96,76	208,141,105	190,159,93	300	150	0.547508	1	0.364,0.351,0.361	0.354,0.307,0.361	0.018
1254	neural precursor cell expressed, developmentally down-regulated gene 4-like	FALSE	chr18:65172915-65178996	ENSMUSG00000024589.18	Nedd4l	+	65174044	65174242	65172915	65173035	65178918	65178996	90,124,94	4,13,24	159,162,114	18,29,12	300	150	0.747095	1	0.918,0.827,0.662	0.815,0.736,0.826	0.01
1255	neural precursor cell expressed, developmentally down-regulated gene 4-like	FALSE	chr18:65165571-65181382	ENSMUSG00000024589.18	Nedd4l	+	65178918	65178996	65165571	65165646	65181327	65181382	177,226,174	0,0,0	377,310,221	0,8,0	228	150	0.856236	1	1.0,1.0,1.0	1.0,0.962,1.0	0.013
1256	neural precursor cell expressed, developmentally down-regulated gene 4-like	FALSE	chr18:65198630-65205693	ENSMUSG00000024589.18	Nedd4l	+	65203875	65203949	65198630	65198726	65205632	65205693	315,463,304	0,10,0	678,668,517	0,0,0	224	150	0.803057	1	1.0,0.969,1.0	1.0,1.0,1.0	-0.01
1257	neural precursor cell expressed, developmentally down-regulated gene 4-like	FALSE	chr18:65205632-65208499	ENSMUSG00000024589.18	Nedd4l	+	65208048	65208108	65205632	65205693	65208391	65208499	240,348,209	0,0,0	488,427,341	0,1,0	210	150	1	1	1.0,1.0,1.0	1.0,0.997,1.0	0.001
1258	Nars	FALSE	chr18:64511983-64516515	ENSMUSG00000024587.10	Nars	-	64515325	64515405	64511983	64512049	64516415	64516515	445,613,385	4,16,5	987,934,614	20,18,10	230	150	0.587104	1	0.986,0.962,0.98	0.97,0.971,0.976	0.004
1259	Nars	FALSE	chr18:64511983-64516652	ENSMUSG00000024587.10	Nars	-	64515325	64515408	64511983	64512049	64516415	64516652	605,886,425	4,16,5	1252,1218,767	20,18,10	233	150	0.487483	1	0.99,0.973,0.982	0.976,0.978,0.98	0.004
1260	WD repeat domain 7	FALSE	chr18:63708684-63720863	ENSMUSG00000040560.10	Wdr7	+	63720217	63720389	63708684	63708919	63720756	63720863	189,222,104	6,0,0	336,278,173	0,0,0	300	150	0.603447	1	0.94,1.0,1.0	1.0,1.0,1.0	-0.02
1261	WD repeat domain 7	FALSE	chr18:63720756-63727793	ENSMUSG00000040560.10	Wdr7	+	63724120	63724199	63720756	63720863	63727618	63727793	165,205,115	0,1,0	210,213,191	0,0,0	229	150	1	1	1.0,0.993,1.0	1.0,1.0,1.0	-0.002
1262	WD repeat domain 7	FALSE	chr18:63728438-63735724	ENSMUSG00000040560.10	Wdr7	+	63730089	63730209	63728438	63728515	63735578	63735724	141,219,131	0,0,0	246,234,126	0,4,0	270	150	1	1	1.0,1.0,1.0	1.0,0.97,1.0	0.01
1263	WD repeat domain 7	FALSE	chr18:63760570-63779957	ENSMUSG00000040560.10	Wdr7	+	63777527	63778297	63760570	63760785	63779868	63779957	191,237,145	0,0,2	301,273,236	0,0,1	300	150	1	1	1.0,1.0,0.973	1.0,1.0,0.992	-0.006
1264	WD repeat domain 7	TRUE	chr18:63779868-63794343	ENSMUSG00000040560.10	Wdr7	+	63791795	63791891	63779868	63779957	63794224	63794343	56,29,21	75,72,42	173,133,75	22,11,14	246	150	0	0	0.313,0.197,0.234	0.827,0.881,0.766	-0.577
1265	thioredoxin-like 1	FALSE	chr18:63663366-63671686	ENSMUSG00000024583.3	Txnl1	-	63665651	63665694	63663366	63664332	63671581	63671686	302,326,211	838,1141,833	107,77,74	1547,1564,1254	193	150	0	0	0.219,0.182,0.164	0.051,0.037,0.044	0.144
1266	thioredoxin-like 1	FALSE	chr18:63676878-63682307	ENSMUSG00000024583.3	Txnl1	-	63679352	63679526	63676878	63677001	63682210	63682307	1897,2446,1694	0,0,0	2996,2877,2025	2,0,0	300	150	1	1	1.0,1.0,1.0	0.999,1.0,1.0	0
1267	piezo-type mechanosensitive ion channel component 2	FALSE	chr18:63042432-63050698	ENSMUSG00000041482.17	Piezo2	-	63045376	63045544	63042432	63042840	63050531	63050698	0,0,0	2,0,2	1,0,2	2,4,2	300	150	1	1	0.0,NA,0.0	0.2,0.0,0.333	-0.178
1268	N-ethylmaleimide sensitive fusion protein attachment protein gamma	FALSE	chr18:62977830-62982703	ENSMUSG00000024581.13	Napg	+	62980465	62980533	62977830	62978024	62982618	62982703	187,229,170	6,2,0	439,378,271	0,1,0	218	150	0.894228	1	0.955,0.987,1.0	1.0,0.996,1.0	-0.018
1269	N-ethylmaleimide sensitive fusion protein attachment protein gamma	FALSE	chr18:62977830-62986288	ENSMUSG00000024581.13	Napg	+	62980465	62980533	62977830	62978024	62986178	62986288	78,86,57	0,2,0	204,165,118	0,4,2	218	150	0.594675	1	1.0,0.967,1.0	1.0,0.966,0.976	0.008
1270	N-ethylmaleimide sensitive fusion protein attachment protein gamma	FALSE	chr18:62980465-62986288	ENSMUSG00000024581.13	Napg	+	62984039	62984070	62980465	62980533	62986178	62986288	37,16,30	0,1,0	84,64,28	0,0,0	181	150	1	1	1.0,0.93,1.0	1.0,1.0,1.0	-0.023
1271	F-box protein 38	FALSE	chr18:62504154-62506041	ENSMUSG00000042211.7	Fbxo38	-	62505474	62505588	62504154	62504880	62505937	62506041	328,399,265	2,0,0	576,482,348	0,0,0	264	150	1	1	0.989,1.0,1.0	1.0,1.0,1.0	-0.004
1272	F-box protein 38	FALSE	chr18:62506603-62510812	ENSMUSG00000042211.7	Fbxo38	-	62507833	62508000	62506603	62506749	62510709	62510812	334,291,334	0,0,0	525,454,272	2,0,0	300	150	1	1	1.0,1.0,1.0	0.992,1.0,1.0	0.003
1273	F-box protein 38	FALSE	chr18:62529551-62533674	ENSMUSG00000042211.7	Fbxo38	-	62530688	62530826	62529551	62529689	62533508	62533674	254,371,302	4,0,3	441,403,300	9,0,1	288	150	0.626339	1	0.971,1.0,0.981	0.962,1.0,0.994	-0.001
1274	F-box protein 38	FALSE	chr18:62530688-62534064	ENSMUSG00000042211.7	Fbxo38	-	62533508	62533674	62530688	62530826	62533900	62534064	213,358,187	1,0,0	382,415,263	0,4,0	300	150	1	1	0.991,1.0,1.0	1.0,0.981,1.0	0.003
1275	braveheart long non-coding RNA	FALSE	chr18:61639652-61647472	ENSMUSG00000098098.7	Bvht	+	61645162	61645365	61639652	61639768	61647203	61647472	115,165,142	0,0,0	147,170,78	0,6,0	300	150	0.572901	1	1.0,1.0,1.0	1.0,0.934,1.0	0.022
1276	casein kinase 1, alpha 1	FALSE	chr18:61568263-61575549	ENSMUSG00000024576.14	Csnk1a1	+	61569463	61569562	61568263	61568390	61575409	61575549	2202,2749,1904	2,3,6	4532,4479,3222	13,8,26	249	150	0.891789	1	0.998,0.998,0.995	0.995,0.997,0.987	0.004
1277	casein kinase 1, alpha 1	FALSE	chr18:61569463-61575549	ENSMUSG00000024576.14	Csnk1a1	+	61571873	61571957	61569463	61569562	61575409	61575549	520,582,322	1096,1474,956	781,771,551	2350,2257,1599	234	150	0.0737831	0.472223	0.233,0.202,0.178	0.176,0.18,0.181	0.025
1278	peroxisome proliferative activated receptor, gamma, coactivator 1 beta	FALSE	chr18:61310406-61315949	ENSMUSG00000033871.14	Ppargc1b	-	61312153	61312270	61310406	61311508	61315736	61315949	112,88,117	0,3,0	234,185,72	1,3,0	267	150	1	1	1.0,0.943,1.0	0.992,0.972,1.0	-0.007
1279	platelet derived growth factor receptor, beta polypeptide	FALSE	chr18:61045199-61060189	ENSMUSG00000024620.11	Pdgfrb	+	61046029	61046100	61045199	61045572	61060143	61060189	1,0,0	221,234,182	0,3,3	250,263,182	221	150	1	1	0.003,0.0,0.0	0.0,0.008,0.011	-0.005
1280	platelet derived growth factor receptor, beta polypeptide	FALSE	chr18:61072629-61073738	ENSMUSG00000024620.11	Pdgfrb	+	61073240	61073345	61072629	61072762	61073627	61073738	427,567,413	0,2,4	624,577,321	0,0,0	255	150	1	1	1.0,0.994,0.984	1.0,1.0,1.0	-0.007
1281	platelet derived growth factor receptor, beta polypeptide	FALSE	chr18:61073240-61076678	ENSMUSG00000024620.11	Pdgfrb	+	61073627	61073738	61073240	61073345	61076518	61076678	478,528,433	0,0,0	723,608,336	3,0,0	261	150	1	1	1.0,1.0,1.0	0.993,1.0,1.0	0.002
1282	platelet derived growth factor receptor, beta polypeptide	FALSE	chr18:61079623-61081060	ENSMUSG00000024620.11	Pdgfrb	+	61080295	61080395	61079623	61079735	61080954	61081060	675,652,578	0,2,0	714,661,494	1,0,0	250	150	1	1	1.0,0.995,1.0	0.998,1.0,1.0	-0.001
1283	calcium/calmodulin-dependent protein kinase II alpha	TRUE	chr18:60963553-60970042	ENSMUSG00000024617.16	Camk2a	+	60969010	60969043	60963553	60963963	60969993	60970042	332,332,262	29,34,34	307,369,254	160,146,63	183	150	2.35478e-13	1.80995e-11	0.904,0.889,0.863	0.611,0.674,0.768	0.201
1284	calcium/calmodulin-dependent protein kinase II alpha	FALSE	chr18:60969993-60980154	ENSMUSG00000024617.16	Camk2a	+	60977939	60978015	60969993	60970042	60980059	60980154	453,505,435	0,2,1	642,680,506	0,0,0	226	150	1	1	1.0,0.994,0.997	1.0,1.0,1.0	-0.003
1285	CD74 antigen (invariant polypeptide of major histocompatibility complex, class II antigen-associated)	FALSE	chr18:60803847-60808311	ENSMUSG00000024610.15	Cd74	+	60807907	60808077	60803847	60804010	60808231	60808311	972,1438,984	0,0,0	5554,2600,7369	0,0,2	300	150	1	1	1.0,1.0,1.0	1.0,1.0,0.999	0
1286	CD74 antigen (invariant polypeptide of major histocompatibility complex, class II antigen-associated)	FALSE	chr18:60810327-60811921	ENSMUSG00000024610.15	Cd74	+	60811293	60811485	60810327	60810418	60811858	60811921	371,648,351	437,803,398	2429,1105,3099	3037,1314,4021	300	150	0.602099	1	0.298,0.287,0.306	0.286,0.296,0.278	0.01
1287	CXXC finger protein 1	FALSE	chr18:74217388-74218277	ENSMUSG00000024560.7	Cxxc1	+	74217760	74217996	74217388	74217489	74218085	74218277	353,295,259	6,4,0	490,552,273	2,4,0	300	150	0.348386	1	0.967,0.974,1.0	0.992,0.986,1.0	-0.012
1288	CXXC finger protein 1	FALSE	chr18:74218085-74218977	ENSMUSG00000024560.7	Cxxc1	+	74218628	74218655	74218085	74218277	74218731	74218977	342,222,171	0,0,0	345,295,184	0,4,0	177	150	1	1	1.0,1.0,1.0	1.0,0.984,1.0	0.005
1289	CXXC finger protein 1	FALSE	chr18:74220120-74220605	ENSMUSG00000024560.7	Cxxc1	+	74220356	74220406	74220120	74220231	74220508	74220605	267,296,220	0,0,3	263,286,220	0,0,0	200	150	1	1	1.0,1.0,0.982	1.0,1.0,1.0	-0.006
1290	ribosomal protein S14	FALSE	chr18:60774509-60777091	ENSMUSG00000024608.11	Rps14	+	60776400	60776551	60774509	60774686	60776929	60777091	8954,14094,9424	2,4,4	19130,20227,12192	6,17,4	300	150	1	1	1.0,0.999,0.999	0.999,0.998,0.999	0.001
1291	N-deacetylase/N-sulfotransferase (heparan glucosaminyl) 1	FALSE	chr18:60685962-60691287	ENSMUSG00000054008.9	Ndst1	-	60689963	60690066	60685962	60689364	60691177	60691287	397,494,323	0,0,0	796,791,612	0,1,0	253	150	1	1	1.0,1.0,1.0	1.0,0.998,1.0	0.001
1292	N-deacetylase/N-sulfotransferase (heparan glucosaminyl) 1	FALSE	chr18:60691177-60695510	ENSMUSG00000054008.9	Ndst1	-	60691928	60692099	60691177	60691287	60695335	60695510	513,454,280	1,2,0	554,647,488	1,4,6	300	150	0.791709	1	0.996,0.991,1.0	0.996,0.988,0.976	0.009
1293	N-deacetylase/N-sulfotransferase (heparan glucosaminyl) 1	FALSE	chr18:60698438-60700500	ENSMUSG00000054008.9	Ndst1	-	60699507	60699690	60698438	60698535	60700371	60700500	465,454,410	0,0,0	737,734,498	0,1,0	300	150	1	1	1.0,1.0,1.0	1.0,0.997,1.0	0.001
1294	N-deacetylase/N-sulfotransferase (heparan glucosaminyl) 1	FALSE	chr18:60705075-60713389	ENSMUSG00000054008.9	Ndst1	-	60707600	60708095	60705075	60705163	60712722	60713389	469,490,289	0,2,0	655,692,520	2,0,2	300	150	1	1	1.0,0.992,1.0	0.994,1.0,0.992	0.002
1295	synaptopodin	FALSE	chr18:60600205-60624236	ENSMUSG00000043079.17	Synpo	-	60609910	60610001	60600205	60604490	60624170	60624236	42,97,69	183,287,283	99,135,14	414,416,130	241	150	0.399919	1	0.125,0.174,0.132	0.13,0.168,0.063	0.023
1296	synaptopodin	FALSE	chr18:60600205-60630085	ENSMUSG00000043079.17	Synpo	-	60609910	60610001	60600205	60604490	60629451	60630085	27,54,32	11,20,19	46,79,11	74,57,13	241	150	0.000820002	0.0125224	0.604,0.627,0.512	0.279,0.463,0.345	0.219
1297	fibrillin 2	FALSE	chr18:58200609-58208682	ENSMUSG00000024598.9	Fbn2	-	58203745	58203844	58200609	58200705	58208599	58208682	0,0,7	0,0,0	9,20,17	1,0,0	249	150	1	1	NA,NA,1.0	0.844,1.0,1.0	0.052
1298	solute carrier family 12, member 2	FALSE	chr18:57932479-57936430	ENSMUSG00000024597.11	Slc12a2	+	57934950	57934998	57932479	57932605	57936307	57936430	239,279,131	24,25,17	354,367,264	20,27,11	198	150	0.00679523	0.072171	0.883,0.894,0.854	0.931,0.911,0.948	-0.053
1299	coiled-coil domain containing 192	FALSE	chr18:57594078-57731065	ENSMUSG00000058925.11	Ccdc192	+	57667234	57667367	57594078	57594135	57730714	57731065	2,10,0	1,0,0	0,0,0	0,0,3	283	150	1	1	0.515,1.0,NA	NA,NA,0.0	0.758
1300	proline-rich coiled-coil 1	FALSE	chr18:57365188-57374690	ENSMUSG00000024594.9	Prrc1	+	57371366	57371469	57365188	57365349	57374526	57374690	369,551,336	4,0,0	691,649,431	0,0,0	253	150	1	1	0.982,1.0,1.0	1.0,1.0,1.0	-0.006
1301	proline-rich coiled-coil 1	FALSE	chr18:57381627-57392956	ENSMUSG00000024594.9	Prrc1	+	57384173	57384276	57381627	57381731	57389219	57392956	317,414,367	0,0,0	745,690,359	0,0,6	253	150	1	1	1.0,1.0,1.0	1.0,1.0,0.973	0.009
1302	phosphorylated adaptor for RNA export	FALSE	chr18:56575461-56584374	ENSMUSG00000008301.11	Phax	+	56580179	56580300	56575461	56576048	56584290	56584374	443,419,325	2,0,0	730,716,497	0,1,0	271	150	1	1	0.992,1.0,1.0	1.0,0.997,1.0	-0.002
1303	casein kinase 1, gamma 3	FALSE	chr18:53933449-53948154	ENSMUSG00000073563.3	Csnk1g3	+	53936852	53936948	53933449	53933545	53948047	53948154	42,125,51	50,44,26	148,240,97	95,80,80	246	150	0.843518	1	0.339,0.634,0.545	0.487,0.647,0.425	-0.014
1304	casein kinase 1, gamma 3	FALSE	chr18:53936852-53953473	ENSMUSG00000073563.3	Csnk1g3	+	53948047	53948154	53936852	53936948	53953244	53953473	19,67,28	0,4,0	79,126,54	1,0,0	257	150	0.704725	1	1.0,0.907,1.0	0.979,1.0,1.0	-0.024
1305	casein kinase 1, gamma 3	FALSE	chr18:53948047-53955548	ENSMUSG00000073563.3	Csnk1g3	+	53948644	53948668	53948047	53948154	53953244	53955548	138,162,61	4,17,15	340,234,139	27,31,25	174	150	0.479142	1	0.967,0.891,0.778	0.916,0.867,0.827	0.009
1306	centrosomal protein 120	FALSE	chr18:53681722-53697693	ENSMUSG00000048799.8	Cep120	-	53685882	53686028	53681722	53683464	53697594	53697693	325,430,281	9,25,0	467,525,300	13,0,0	296	150	0.000177362	0.00351002	0.948,0.897,1.0	0.948,1.0,1.0	-0.034
1307	centrosomal protein 120	FALSE	chr18:53706819-53713471	ENSMUSG00000048799.8	Cep120	-	53709056	53709149	53706819	53706981	53713381	53713471	254,285,193	0,2,0	297,305,225	0,0,2	243	150	1	1	1.0,0.989,1.0	1.0,1.0,0.986	0.001
1308	predicted gene, 19466	FALSE	chr18:53648150-53703519	ENSMUSG00000118362.1	Gm19466	+	53692846	53692913	53648150	53648370	53703399	53703519	0,0,6	0,0,0	9,18,8	4,0,0	217	150	1	1	NA,NA,1.0	0.609,1.0,1.0	0.13
1309	peptidylprolyl isomerase C	FALSE	chr18:53409124-53411619	ENSMUSG00000024538.8	Ppic	-	53410986	53411080	53409124	53409309	53411505	53411619	439,555,498	2,0,3	891,892,460	4,0,0	244	150	1	1	0.993,1.0,0.99	0.993,1.0,1.0	-0.003
1310	peptidylprolyl isomerase C	FALSE	chr18:53409124-53418115	ENSMUSG00000024538.8	Ppic	-	53411505	53411619	53409124	53409309	53417839	53418115	113,161,200	1,0,7	334,338,113	3,6,0	264	150	0.607775	1	0.985,1.0,0.942	0.984,0.97,1.0	-0.009
1311	sorting nexing 24	FALSE	chr18:53245661-53340234	ENSMUSG00000024535.16	Snx24	+	53327411	53327495	53245661	53245852	53340129	53340234	111,118,91	0,0,4	325,250,212	3,5,0	234	150	0.855636	1	1.0,1.0,0.936	0.986,0.97,1.0	-0.007
1312	sorting nexing 24	FALSE	chr18:53327411-53383164	ENSMUSG00000024535.16	Snx24	+	53340129	53340234	53327411	53327495	53383069	53383164	196,199,144	0,0,0	453,369,306	6,2,5	255	150	0.27161	1	1.0,1.0,1.0	0.978,0.991,0.973	0.019
1313	sorting nexin 2	FALSE	chr18:53189654-53197921	ENSMUSG00000034484.8	Snx2	+	53194429	53194593	53189654	53189772	53197854	53197921	651,830,616	12,9,6	934,987,766	21,23,16	300	150	0.0149886	0.13584	0.964,0.979,0.981	0.957,0.955,0.96	0.017
1314	sorting nexin 2	FALSE	chr18:53189654-53198229	ENSMUSG00000034484.8	Snx2	+	53197854	53197921	53189654	53189772	53198185	53198229	123,152,103	0,5,0	190,158,187	2,0,1	217	150	0.594455	1	1.0,0.955,1.0	0.985,1.0,0.992	-0.007
1315	synuclein, alpha interacting protein (synphilin)	FALSE	chr18:52868538-52885081	ENSMUSG00000024534.15	Sncaip	+	52871301	52871481	52868538	52869407	52884967	52885081	81,151,64	0,0,1	129,97,46	1,1,0	300	150	1	1	1.0,1.0,0.97	0.985,0.98,1.0	0.002
1316	synuclein, alpha interacting protein (synphilin)	FALSE	chr18:52906417-52915930	ENSMUSG00000024534.15	Sncaip	+	52908609	52908680	52906417	52907477	52915306	52915930	0,2,0	29,27,47	12,0,2	58,44,24	221	150	0.000644438	0.0102415	0.0,0.048,0.0	0.123,0.0,0.054	-0.043
1317	serum response factor binding protein 1	FALSE	chr18:52488250-52491931	ENSMUSG00000024528.8	Srfbp1	+	52490017	52490055	52488250	52488971	52490443	52491931	157,164,87	0,2,0	243,221,198	0,0,0	188	150	1	1	1.0,0.985,1.0	1.0,1.0,1.0	-0.005
1318	Dmx-like 1	FALSE	chr18:49857232-49863117	ENSMUSG00000037416.13	Dmxl1	+	49859115	49859284	49857232	49857422	49862904	49863117	163,288,107	0,0,2	331,336,230	0,0,0	300	150	1	1	1.0,1.0,0.964	1.0,1.0,1.0	-0.012
1319	Dmx-like 1	FALSE	chr18:49893218-49898780	ENSMUSG00000037416.13	Dmxl1	+	49894981	49895173	49893218	49894297	49898703	49898780	280,440,227	13,3,1	554,560,401	8,2,3	300	150	0.0608127	0.407967	0.915,0.987,0.991	0.972,0.993,0.985	-0.019
1320	Dmx-like 1	FALSE	chr18:49917578-49921031	ENSMUSG00000037416.13	Dmxl1	+	49919887	49919973	49917578	49917721	49920829	49921031	258,417,252	0,1,0	473,359,367	0,0,0	236	150	1	1	1.0,0.996,1.0	1.0,1.0,1.0	-0.001
1321	Dmx-like 1	FALSE	chr18:49935191-49951323	ENSMUSG00000037416.13	Dmxl1	+	49939548	49939609	49935191	49935333	49951195	49951323	351,504,286	0,0,0	543,582,308	0,6,0	211	150	1	1	1.0,1.0,1.0	1.0,0.986,1.0	0.005
1322	sema domain, transmembrane domain (TM), and cytoplasmic domain, (semaphorin) 6A	FALSE	chr18:47245253-47276469	ENSMUSG00000019647.16	Sema6a	-	47270608	47270773	47245253	47249584	47276418	47276469	117,143,74	6,0,0	81,128,92	0,0,0	300	150	0.366851	1	0.907,1.0,1.0	1.0,1.0,1.0	-0.031
1323	sema domain, transmembrane domain (TM), and cytoplasmic domain, (semaphorin) 6A	FALSE	chr18:47245253-47276606	ENSMUSG00000019647.16	Sema6a	-	47270608	47270773	47245253	47249584	47276585	47276606	218,239,169	16,10,5	150,239,174	18,13,1	300	150	0.667275	1	0.872,0.923,0.944	0.806,0.902,0.989	0.014
1324	sema domain, transmembrane domain (TM), and cytoplasmic domain, (semaphorin) 6A	FALSE	chr18:47247439-47276606	ENSMUSG00000019647.16	Sema6a	-	47276418	47276469	47247439	47249584	47276585	47276606	6,1,0	16,10,5	1,1,0	18,13,1	201	150	0.0116758	0.111288	0.219,0.069,0.0	0.04,0.054,0.0	0.065
1325	sema domain, transmembrane domain (TM), and cytoplasmic domain, (semaphorin) 6A	FALSE	chr18:47270608-47276606	ENSMUSG00000019647.16	Sema6a	-	47276418	47276469	47270608	47270773	47276585	47276606	0,2,0	101,97,95	1,3,3	69,113,85	201	150	0.626249	1	0.0,0.015,0.0	0.011,0.019,0.026	-0.014
1326	cysteine dioxygenase 1, cytosolic	FALSE	chr18:46713192-46720441	ENSMUSG00000033022.8	Cdo1	-	46715596	46715766	46713192	46713961	46720286	46720441	91,124,163	2,5,3	115,321,141	0,0,0	300	150	0.00480067	0.0544837	0.958,0.925,0.964	1.0,1.0,1.0	-0.051
1327	eukaryotic translation initiation factor 1A	FALSE	chr18:46597700-46598700	ENSMUSG00000057561.10	Eif1a	+	46598050	46598156	46597700	46597800	46598640	46598700	0,1,0	32,81,34	0,5,4	190,197,47	256	150	0.851456	1	0.0,0.007,0.0	0.0,0.015,0.047	-0.018
1328	eukaryotic translation initiation factor 1A	FALSE	chr18:46598640-46609178	ENSMUSG00000057561.10	Eif1a	+	46599276	46599400	46598640	46598700	46607503	46609178	0,0,0	103,236,100	0,2,0	358,390,148	274	150	1	1	0.0,0.0,0.0	0.0,0.003,0.0	-0.001
1329	transmembrane p24 trafficking protein 7	FALSE	chr18:46588031-46597314	ENSMUSG00000033184.14	Tmed7	-	46593248	46593494	46588031	46588688	46597090	46597314	1271,1425,934	0,2,0	1586,1535,1231	1,1,0	300	150	1	1	1.0,0.997,1.0	0.999,0.999,1.0	0
1330	protein geranylgeranyltransferase type I, beta subunit	FALSE	chr18:46235350-46254324	ENSMUSG00000024477.4	Pggt1b	-	46246561	46246670	46235350	46241701	46254278	46254324	92,115,59	2,0,2	140,102,101	6,2,6	259	150	0.0120075	0.113915	0.964,1.0,0.945	0.931,0.967,0.907	0.035
1331	protein geranylgeranyltransferase type I, beta subunit	FALSE	chr18:46246561-46254324	ENSMUSG00000024477.4	Pggt1b	-	46248870	46249055	46246561	46246670	46254278	46254324	257,335,184	0,0,0	374,346,233	0,0,8	300	150	0.691352	1	1.0,1.0,1.0	1.0,1.0,0.936	0.021
1332	protein geranylgeranyltransferase type I, beta subunit	FALSE	chr18:46246561-46258217	ENSMUSG00000024477.4	Pggt1b	-	46254278	46254324	46246561	46246670	46258084	46258217	46,61,35	0,0,0	59,44,48	0,4,0	196	150	0.681937	1	1.0,1.0,1.0	1.0,0.894,1.0	0.035
1333	protein geranylgeranyltransferase type I, beta subunit	FALSE	chr18:46259603-46274708	ENSMUSG00000024477.4	Pggt1b	-	46262889	46262957	46259603	46259755	46274589	46274708	244,240,131	0,0,0	270,261,160	2,0,0	218	150	1	1	1.0,1.0,1.0	0.989,1.0,1.0	0.004
1334	YTH domain containing 2	FALSE	chr18:44847743-44850701	ENSMUSG00000034653.11	Ythdc2	+	44850307	44850434	44847743	44847879	44850635	44850701	43,118,109	1,6,0	188,197,156	0,0,0	277	150	0.0936848	0.565877	0.959,0.914,1.0	1.0,1.0,1.0	-0.042
1335	YTH domain containing 2	FALSE	chr18:44855343-44858293	ENSMUSG00000034653.11	Ythdc2	+	44857008	44857091	44855343	44855424	44858187	44858293	54,93,38	0,0,0	124,120,98	0,0,2	233	150	1	1	1.0,1.0,1.0	1.0,1.0,0.969	0.01
1336	YTH domain containing 2	FALSE	chr18:44877617-44886422	ENSMUSG00000034653.11	Ythdc2	+	44885122	44885326	44877617	44877795	44886239	44886422	129,170,120	6,0,4	254,240,156	0,2,0	300	150	0.00814937	0.0832807	0.915,1.0,0.938	1.0,0.984,1.0	-0.044
1337	RIKEN cDNA A930012L18 gene	FALSE	chr18:44661664-44672363	ENSMUSG00000097610.2	A930012L18Rik	+	44668794	44668890	44661664	44662282	44672222	44672363	2,2,0	0,0,0	0,10,0	0,2,0	246	150	1	1	1.0,1.0,NA	NA,0.753,NA	0.247
1338	dihydropyrimidinase-like 3	FALSE	chr18:43345105-43354804	ENSMUSG00000024501.20	Dpysl3	-	43353880	43353961	43345105	43345174	43354742	43354804	152,317,238	0,0,0	459,482,129	0,3,0	231	150	1	1	1.0,1.0,1.0	1.0,0.991,1.0	0.003
1339	dihydropyrimidinase-like 3	FALSE	chr18:43360961-43393377	ENSMUSG00000024501.20	Dpysl3	-	43363502	43363591	43360961	43361146	43392989	43393377	101,153,113	0,0,0	234,238,107	6,0,0	239	150	0.667502	1	1.0,1.0,1.0	0.961,1.0,1.0	0.013
1340	transcription elongation regulator 1 (CA150)	FALSE	chr18:42511486-42523066	ENSMUSG00000024498.16	Tcerg1	+	42519367	42519593	42511486	42511585	42522913	42523066	198,165,137	0,0,4	291,389,159	0,0,0	300	150	1	1	1.0,1.0,0.945	1.0,1.0,1.0	-0.018
1341	transcription elongation regulator 1 (CA150)	FALSE	chr18:42530647-42536378	ENSMUSG00000024498.16	Tcerg1	+	42535084	42535147	42530647	42530890	42536177	42536378	117,122,88	28,44,18	202,163,105	42,36,20	213	150	0.178473	0.91112	0.746,0.661,0.775	0.772,0.761,0.787	-0.046
1342	transcription elongation regulator 1 (CA150)	FALSE	chr18:42548396-42550108	ENSMUSG00000024498.16	Tcerg1	+	42549837	42549894	42548396	42548557	42550041	42550108	131,194,167	0,0,0	321,292,176	0,2,0	207	150	1	1	1.0,1.0,1.0	1.0,0.991,1.0	0.003
1343	transcription elongation regulator 1 (CA150)	FALSE	chr18:42568427-42571907	ENSMUSG00000024498.16	Tcerg1	+	42571014	42571194	42568427	42568610	42571823	42571907	307,290,204	0,0,0	401,362,358	1,0,0	300	150	1	1	1.0,1.0,1.0	0.995,1.0,1.0	0.002
1344	RNA binding motif protein 27	FALSE	chr18:42305679-42317750	ENSMUSG00000024491.16	Rbm27	+	42313970	42314135	42305679	42305814	42317600	42317750	145,187,117	8,15,4	227,235,147	17,19,10	300	150	0.31273	1	0.901,0.862,0.936	0.87,0.861,0.88	0.029
1345	RNA binding motif protein 27	FALSE	chr18:42321911-42326024	ENSMUSG00000024491.16	Rbm27	+	42324054	42324198	42321911	42322208	42325904	42326024	276,302,197	4,0,0	425,427,287	0,0,0	294	150	1	1	0.972,1.0,1.0	1.0,1.0,1.0	-0.009
1346	RNA binding motif protein 27	FALSE	chr18:42324054-42327238	ENSMUSG00000024491.16	Rbm27	+	42325904	42326024	42324054	42324198	42327163	42327238	262,294,163	4,0,6	446,401,286	0,0,0	270	150	0.205822	1	0.973,1.0,0.938	1.0,1.0,1.0	-0.03
1347	Lars	FALSE	chr18:42202297-42214870	ENSMUSG00000024493.9	Lars	-	42212507	42212612	42202297	42202718	42214759	42214870	345,494,322	0,3,0	775,707,440	2,0,0	255	150	1	1	1.0,0.99,1.0	0.996,1.0,1.0	-0.002
1348	Lars	FALSE	chr18:42211162-42214870	ENSMUSG00000024493.9	Lars	-	42212507	42212612	42211162	42211258	42214759	42214870	870,1341,923	0,0,0	1963,1854,1187	0,0,2	255	150	1	1	1.0,1.0,1.0	1.0,1.0,0.997	0.001
1349	Lars	FALSE	chr18:42218503-42221662	ENSMUSG00000024493.9	Lars	-	42219857	42219948	42218503	42218644	42221478	42221662	472,470,364	0,1,5	717,744,535	11,5,1	241	150	0.956269	1	1.0,0.997,0.978	0.976,0.989,0.997	0.004
1350	Lars	FALSE	chr18:42250828-42257194	ENSMUSG00000024493.9	Lars	-	42251292	42251380	42250828	42250909	42257069	42257194	429,582,409	0,0,0	810,819,573	0,1,0	238	150	1	1	1.0,1.0,1.0	1.0,0.998,1.0	0.001
1351	Lars	FALSE	chr18:42251292-42262194	ENSMUSG00000024493.9	Lars	-	42257069	42257194	42251292	42251380	42261960	42262194	516,764,476	5,0,1	1053,1236,752	0,0,0	275	150	1	1	0.983,1.0,0.996	1.0,1.0,1.0	-0.007
1352	SH3 domain containing ring finger 2	FALSE	chr18:42053666-42111439	ENSMUSG00000057719.11	Sh3rf2	+	42101531	42101801	42053666	42054195	42111118	42111439	369,440,273	0,6,0	566,641,283	0,0,0	300	150	1	1	1.0,0.973,1.0	1.0,1.0,1.0	-0.009
1353	SH3 domain containing ring finger 2	FALSE	chr18:42101531-42111439	ENSMUSG00000057719.11	Sh3rf2	+	42104061	42104157	42101531	42101801	42111118	42111439	603,716,506	0,0,0	1120,1066,642	17,11,9	246	150	0.00128875	0.018391	1.0,1.0,1.0	0.976,0.983,0.978	0.021
1354	SH3 domain containing ring finger 2	FALSE	chr18:42111118-42141098	ENSMUSG00000057719.11	Sh3rf2	+	42139517	42139609	42111118	42111439	42140927	42141098	582,793,441	0,0,0	1084,866,462	2,5,0	242	150	1	1	1.0,1.0,1.0	0.997,0.991,1.0	0.004
1355	SH3 domain containing ring finger 2	FALSE	chr18:42111118-42149855	ENSMUSG00000057719.11	Sh3rf2	+	42140927	42141098	42111118	42111439	42149610	42149855	383,383,301	0,0,2	642,597,297	0,0,0	300	150	1	1	1.0,1.0,0.987	1.0,1.0,1.0	-0.004
1356	SH3 domain containing ring finger 2	FALSE	chr18:42140927-42153375	ENSMUSG00000057719.11	Sh3rf2	+	42149610	42149855	42140927	42141098	42153016	42153375	613,701,531	2,0,0	1110,1027,628	0,0,0	300	150	1	1	0.994,1.0,1.0	1.0,1.0,1.0	-0.002
1357	PRELI domain containing 2	FALSE	chr18:41875599-41932761	ENSMUSG00000056671.7	Prelid2	-	41881212	41881285	41875599	41875853	41932600	41932761	47,68,61	0,0,0	148,114,109	0,4,0	223	150	1	1	1.0,1.0,1.0	1.0,0.95,1.0	0.017
1358	PRELI domain containing 2	FALSE	chr18:41875695-41932761	ENSMUSG00000056671.7	Prelid2	-	41912369	41912475	41875695	41875853	41932600	41932761	123,152,113	0,0,0	392,281,154	0,4,0	256	150	1	1	1.0,1.0,1.0	1.0,0.976,1.0	0.008
1359	PRELI domain containing 2	FALSE	chr18:41881212-41932761	ENSMUSG00000056671.7	Prelid2	-	41912369	41912475	41881212	41881285	41932600	41932761	198,304,214	0,0,3	756,593,382	3,5,0	256	150	1	1	1.0,1.0,0.977	0.993,0.986,1.0	-0.001
1360	PRELI domain containing 2	FALSE	chr18:41881212-41935241	ENSMUSG00000056671.7	Prelid2	-	41932600	41932761	41881212	41881285	41935167	41935241	104,134,124	0,4,0	434,269,258	0,0,0	300	150	0.574943	1	1.0,0.944,1.0	1.0,1.0,1.0	-0.019
1361	PRELI domain containing 2	FALSE	chr18:41932600-41937691	ENSMUSG00000056671.7	Prelid2	-	41935167	41935241	41932600	41932761	41937633	41937691	142,214,223	0,0,0	673,448,393	3,0,0	224	150	1	1	1.0,1.0,1.0	0.993,1.0,1.0	0.002
1362	Yip1 domain family, member 5	FALSE	chr18:40212042-40219429	ENSMUSG00000024487.5	Yipf5	-	40218745	40218865	40212042	40212215	40219227	40219429	291,314,320	0,0,0	584,755,315	0,0,2	270	150	1	1	1.0,1.0,1.0	1.0,1.0,0.989	0.004
1363	Rho GTPase activating protein 26	FALSE	chr18:39099571-39110534	ENSMUSG00000118193.1	Arhgap26	+	39102168	39102240	39099571	39099633	39110454	39110534	307,391,298	1,4,4	689,691,515	1,7,5	222	150	0.782261	1	0.995,0.985,0.981	0.998,0.985,0.986	-0.003
1364	RIKEN cDNA 9630014M24 gene	FALSE	chr18:38601533-38676805	ENSMUSG00000118257.1	9630014M24Rik	+	38617609	38617774	38601533	38601697	38676717	38676805	4,4,7	0,0,0	8,6,12	4,0,0	300	150	0.131306	0.72742	1.0,1.0,1.0	0.5,1.0,1.0	0.167
1365	Nedd4 family interacting protein 1	FALSE	chr18:38452304-38460650	ENSMUSG00000024425.4	Ndfip1	+	38456054	38456121	38452304	38452429	38460544	38460650	2566,3291,2274	0,0,4	4769,4317,3121	0,0,0	217	150	1	1	1.0,1.0,0.997	1.0,1.0,1.0	-0.001
1366	Nedd4 family interacting protein 1	FALSE	chr18:38456054-38464839	ENSMUSG00000024425.4	Ndfip1	+	38460544	38460650	38456054	38456121	38464260	38464839	1456,2094,1367	0,5,0	2881,2628,1842	0,0,0	256	150	1	1	1.0,0.996,1.0	1.0,1.0,1.0	-0.001
1367	Nedd4 family interacting protein 1	FALSE	chr18:38456054-38465197	ENSMUSG00000024425.4	Ndfip1	+	38460544	38460650	38456054	38456121	38464276	38465197	2684,3591,2220	0,0,3	5261,4682,3564	1,0,2	256	150	1	1	1.0,1.0,0.998	1.0,1.0,0.999	0
1368	glucosamine-6-phosphate deaminase 1	FALSE	chr18:38327549-38332152	ENSMUSG00000052102.15	Gnpda1	-	38330485	38330660	38327549	38328973	38331967	38332152	261,225,207	0,0,0	219,236,199	1,8,0	300	150	0.188612	0.94674	1.0,1.0,1.0	0.991,0.937,1.0	0.024
1369	glucosamine-6-phosphate deaminase 1	FALSE	chr18:38327549-38333336	ENSMUSG00000052102.15	Gnpda1	-	38330485	38330660	38327549	38328973	38333153	38333336	89,57,78	2,2,2	97,94,89	0,0,6	300	150	0.623569	1	0.957,0.934,0.951	1.0,1.0,0.881	-0.013
1370	glucosamine-6-phosphate deaminase 1	FALSE	chr18:38327557-38333336	ENSMUSG00000052102.15	Gnpda1	-	38331967	38332152	38327557	38328973	38333153	38333336	204,195,150	2,2,2	163,230,103	0,0,6	300	150	0.743187	1	0.981,0.98,0.974	1.0,1.0,0.896	0.013
1371	glucosamine-6-phosphate deaminase 1	FALSE	chr18:38330485-38333336	ENSMUSG00000052102.15	Gnpda1	-	38331967	38332152	38330485	38330660	38333153	38333336	380,370,286	4,7,7	309,378,231	25,14,18	300	150	6.09657e-07	2.34855e-05	0.979,0.964,0.953	0.861,0.931,0.865	0.08
1372	DAP3 binding cell death enhancer 1	FALSE	chr18:38252820-38254368	ENSMUSG00000024442.6	Dele1	+	38253907	38254069	38252820	38252965	38254279	38254368	3503,3329,2724	2,0,0	3647,3714,2861	3,0,0	300	150	1	1	0.999,1.0,1.0	0.998,1.0,1.0	0
1373	DAP3 binding cell death enhancer 1	FALSE	chr18:38257257-38258362	ENSMUSG00000024442.6	Dele1	+	38258027	38258186	38257257	38257400	38258269	38258362	3249,3315,2520	7,10,7	3852,4061,2972	11,7,0	300	150	1	1	0.996,0.994,0.994	0.994,0.997,1.0	-0.002
1374	DAP3 binding cell death enhancer 1	FALSE	chr18:38258027-38260056	ENSMUSG00000024442.6	Dele1	+	38258269	38258362	38258027	38258186	38259896	38260056	2517,2604,1872	0,0,0	3154,3257,2303	0,0,4	243	150	1	1	1.0,1.0,1.0	1.0,1.0,0.997	0.001
1375	RIKEN cDNA 1700086O06 gene	FALSE	chr18:38239121-38240953	ENSMUSG00000097080.8	1700086O06Rik	-	38239572	38239751	38239121	38239189	38240838	38240953	0,0,2	2,0,2	0,0,0	3,2,1	300	150	1	1	0.0,NA,0.333	0.0,0.0,0.0	0.167
1376	RIKEN cDNA 1700086O06 gene	FALSE	chr18:38239121-38249938	ENSMUSG00000097080.8	1700086O06Rik	-	38240838	38240953	38239121	38239189	38249713	38249938	2,0,2	0,0,0	4,6,2	12,0,1	265	150	1	1	1.0,NA,1.0	0.159,1.0,0.531	0.437
1377	protocadherin 1	FALSE	chr18:38185913-38192271	ENSMUSG00000051375.15	Pcdh1	-	38191060	38191099	38185913	38189942	38192051	38192271	6,2,6	45,81,47	1,1,6	63,65,16	189	150	0.388851	1	0.096,0.019,0.092	0.012,0.012,0.229	-0.015
1378	FCH and double SH3 domains 1	FALSE	chr18:37962919-37963421	ENSMUSG00000038524.13	Fchsd1	-	37963127	37963211	37962919	37963037	37963292	37963421	45,20,21	0,0,0	41,51,25	2,0,0	234	150	1	1	1.0,1.0,1.0	0.929,1.0,1.0	0.024
1379	Hars	FALSE	chr18:36773519-36782769	ENSMUSG00000001380.7	Hars	-	36776176	36776296	36773519	36773615	36782679	36782769	823,829,544	0,0,0	1323,1336,932	0,0,1	270	150	1	1	1.0,1.0,1.0	1.0,1.0,0.998	0.001
1380	Hars	FALSE	chr18:36776176-36783205	ENSMUSG00000001380.7	Hars	-	36782679	36782769	36776176	36776296	36783010	36783205	614,782,519	1,0,0	1382,1390,717	0,0,0	240	150	1	1	0.997,1.0,1.0	1.0,1.0,1.0	-0.001
1381	IK cytokine	FALSE	chr18:36744655-36747440	ENSMUSG00000024474.7	Ik	+	36745610	36745677	36744655	36744788	36747347	36747440	818,1021,583	0,0,0	1656,1721,956	2,1,1	217	150	1	1	1.0,1.0,1.0	0.998,0.999,0.998	0.002
1382	IK cytokine	FALSE	chr18:36749213-36751267	ENSMUSG00000024474.7	Ik	+	36749390	36749437	36749213	36749284	36751103	36751267	632,761,513	0,1,0	1193,1080,843	0,0,0	197	150	1	1	1.0,0.998,1.0	1.0,1.0,1.0	-0.001
1383	amyloid beta precursor protein binding family B member 3	FALSE	chr18:36675662-36676477	ENSMUSG00000117679.1	Apbb3	-	36676170	36676255	36675662	36675746	36676362	36676477	140,132,144	0,0,0	113,75,62	0,0,6	235	150	0.301142	1	1.0,1.0,1.0	1.0,1.0,0.868	0.044
1384	amyloid beta precursor protein binding family B member 3	FALSE	chr18:36676362-36676992	ENSMUSG00000117679.1	Apbb3	-	36676616	36676622	36676362	36676477	36676864	36676992	26,28,43	15,2,10	43,19,15	1,2,0	156	150	1.45038e-05	0.000399698	0.625,0.931,0.805	0.976,0.901,1.0	-0.172
1385	steroid receptor RNA activator 1	FALSE	chr18:36666680-36668848	ENSMUSG00000006050.12	Sra1	-	36667790	36667899	36666680	36667659	36668651	36668848	1147,1420,895	2,5,4	1612,1436,1014	1,1,0	259	150	1	1	0.997,0.994,0.992	0.999,0.999,1.0	-0.005
1386	steroid receptor RNA activator 1	FALSE	chr18:36667790-36670129	ENSMUSG00000006050.12	Sra1	-	36668651	36668848	36667790	36667899	36670003	36670129	1437,1553,1045	0,1,0	1976,1917,1298	0,0,0	300	150	1	1	1.0,0.999,1.0	1.0,1.0,1.0	0
1387	steroid receptor RNA activator 1	FALSE	chr18:36668651-36670815	ENSMUSG00000006050.12	Sra1	-	36670003	36670129	36668651	36668848	36670247	36670815	894,864,622	0,5,10	1248,1389,837	10,0,2	276	150	0.826394	1	1.0,0.989,0.971	0.985,1.0,0.996	-0.007
1388	ankyrin repeat and KH domain containing 1	FALSE	chr18:36578617-36583759	ENSMUSG00000024483.19	Ankhd1	+	36581067	36581215	36578617	36578774	36583611	36583759	266,346,200	0,1,2	365,371,205	10,2,5	298	150	0.00284936	0.0356429	1.0,0.994,0.981	0.948,0.989,0.954	0.028
1389	ankyrin repeat and KH domain containing 1	FALSE	chr18:36583611-36591541	ENSMUSG00000024483.19	Ankhd1	+	36589347	36589581	36583611	36583759	36591446	36591541	200,315,178	0,0,1	295,385,240	0,0,0	300	150	1	1	1.0,1.0,0.989	1.0,1.0,1.0	-0.004
1390	ankyrin repeat and KH domain containing 1	FALSE	chr18:36614714-36632212	ENSMUSG00000024483.19	Ankhd1	+	36624508	36625267	36614714	36614817	36632066	36632212	95,146,107	120,119,104	105,127,88	195,154,118	300	150	0.00728346	0.0762823	0.284,0.38,0.34	0.212,0.292,0.272	0.076
1391	heparin-binding EGF-like growth factor	FALSE	chr18:36507448-36515260	ENSMUSG00000024486.6	Hbegf	-	36512556	36512734	36507448	36507604	36515086	36515260	325,625,336	2,1,0	896,838,492	4,0,0	300	150	1	1	0.988,0.997,1.0	0.991,1.0,1.0	-0.002
1392	cysteine-rich transmembrane module containing 1	FALSE	chr18:36342797-36366741	ENSMUSG00000046727.13	Cystm1	+	36345622	36345840	36342797	36343224	36366514	36366741	1,0,0	3,0,1	0,0,1	1,4,0	300	150	1	1	0.143,NA,0.0	0.0,0.0,1.0	-0.262
1393	cysteine-rich transmembrane module containing 1	FALSE	chr18:36348658-36366741	ENSMUSG00000046727.13	Cystm1	+	36350693	36350808	36348658	36348816	36366514	36366741	29,41,52	895,1241,839	50,59,11	2374,2256,679	265	150	0.000114959	0.00243	0.018,0.018,0.034	0.012,0.015,0.009	0.011
1394	neuregulin 2	FALSE	chr18:36024305-36038351	ENSMUSG00000060275.14	Nrg2	-	36032335	36032412	36024305	36024408	36038230	36038351	21,5,9	0,0,0	30,25,37	0,0,2	227	150	1	1	1.0,1.0,1.0	1.0,1.0,0.924	0.025
1395	spermidine/spermine N1-acetyl transferase 1	FALSE	chrX:155213131-155214134	ENSMUSG00000025283.15	Sat1	-	155213896	155213937	155213131	155213667	155214032	155214134	259,371,272	0,0,0	480,364,417	0,1,0	191	150	1	1	1.0,1.0,1.0	1.0,0.997,1.0	0.001
1396	spermidine/spermine N1-acetyl transferase 1	FALSE	chrX:155213314-155214134	ENSMUSG00000025283.15	Sat1	-	155213896	155213958	155213314	155213667	155214032	155214134	60,85,72	0,0,0	101,82,99	0,1,0	212	150	1	1	1.0,1.0,1.0	1.0,0.983,1.0	0.006
1397	spermidine/spermine N1-acetyl transferase 1	FALSE	chrX:155213131-155215684	ENSMUSG00000025283.15	Sat1	-	155214032	155214134	155213131	155213667	155215600	155215684	150,193,132	0,0,0	344,274,266	0,1,0	252	150	1	1	1.0,1.0,1.0	1.0,0.994,1.0	0.002
1398	spermidine/spermine N1-acetyl transferase 1	FALSE	chrX:155215600-155216345	ENSMUSG00000025283.15	Sat1	-	155215784	155215836	155215600	155215684	155216102	155216345	400,459,303	0,0,0	759,710,625	0,1,0	202	150	1	1	1.0,1.0,1.0	1.0,0.998,1.0	0.001
1399	Gm50371	FALSE	chr18:35799841-35800215	ENSMUSG00000117841.1	Gm50371	+	35799951	35800029	35799841	35799872	35800109	35800215	1272,1524,1080	1,8,0	1888,1799,1513	0,0,0	228	150	1	1	0.999,0.992,1.0	1.0,1.0,1.0	-0.003
1400	Gm50371	FALSE	chr18:35799841-35801367	ENSMUSG00000117841.1	Gm50371	+	35799951	35800029	35799841	35799872	35801273	35801367	308,334,325	0,0,0	453,418,356	4,0,0	228	150	1	1	1.0,1.0,1.0	0.987,1.0,1.0	0.004
1401	Gm50371	FALSE	chr18:35799841-35801367	ENSMUSG00000117841.1	Gm50371	+	35800109	35800215	35799841	35799872	35801273	35801367	925,933,710	0,0,0	1170,1167,886	4,0,0	256	150	1	1	1.0,1.0,1.0	0.994,1.0,1.0	0.002
1402	Gm50371	FALSE	chr18:35799951-35801367	ENSMUSG00000117841.1	Gm50371	+	35800109	35800215	35799951	35800029	35801273	35801367	1879,2115,1465	0,2,0	2601,2551,2041	0,10,0	256	150	1	1	1.0,0.998,1.0	1.0,0.993,1.0	0.002
1403	ubiquitin-conjugating enzyme E2D 2A	FALSE	chr18:35793464-35801367	ENSMUSG00000091896.8	Ube2d2a	+	35799840	35799872	35793464	35793528	35801273	35801367	121,173,104	2,1,0	152,130,120	0,2,1	182	150	1	1	0.98,0.993,1.0	1.0,0.982,0.99	0
1404	ubiquitin-conjugating enzyme E2D 2A	FALSE	chr18:35800109-35805821	ENSMUSG00000091896.8	Ube2d2a	+	35801273	35801367	35800109	35800215	35805517	35805821	1739,1920,1296	6,0,0	2124,2176,1821	0,2,0	244	150	1	1	0.994,1.0,1.0	1.0,0.999,1.0	-0.002
1405	endothelial cell surface expressed chemotaxis and apoptosis regulator	FALSE	chr18:35713085-35715215	ENSMUSG00000073599.10	Ecscr	-	35713640	35713737	35713085	35713434	35715178	35715215	306,286,345	13,3,10	345,366,317	10,20,21	247	150	0.0147188	0.133795	0.935,0.983,0.954	0.954,0.917,0.902	0.033
1406	endothelial cell surface expressed chemotaxis and apoptosis regulator	FALSE	chr18:35715422-35716812	ENSMUSG00000073599.10	Ecscr	-	35715952	35716075	35715422	35715521	35716752	35716812	327,274,234	3,0,0	340,320,323	0,0,0	273	150	1	1	0.984,1.0,1.0	1.0,1.0,1.0	-0.005
1407	DnaJ heat shock protein family (Hsp40) member C18	FALSE	chr18:35680765-35683324	ENSMUSG00000024350.6	Dnajc18	-	35681919	35682029	35680765	35680938	35683217	35683324	227,330,278	3,1,0	665,556,504	7,3,12	260	150	0.0343128	0.261813	0.978,0.995,1.0	0.982,0.991,0.96	0.013
1408	DnaJ heat shock protein family (Hsp40) member C18	FALSE	chr18:35680765-35686853	ENSMUSG00000024350.6	Dnajc18	-	35683217	35683324	35680765	35680938	35686667	35686853	145,181,111	0,3,0	377,313,272	1,3,2	257	150	1	1	1.0,0.972,1.0	0.995,0.984,0.988	0.002
1409	DnaJ heat shock protein family (Hsp40) member C18	FALSE	chr18:35683217-35697123	ENSMUSG00000024350.6	Dnajc18	-	35686667	35686853	35683217	35683324	35696977	35697123	396,458,344	8,0,0	999,908,711	0,0,0	300	150	0.846778	1	0.961,1.0,1.0	1.0,1.0,1.0	-0.013
1410	spermatogenesis associated 24	FALSE	chr18:35656948-35662186	ENSMUSG00000024352.12	Spata24	-	35660282	35660353	35656948	35657051	35662011	35662186	10,26,7	0,0,0	45,83,42	4,2,0	221	150	0.164118	0.854328	1.0,1.0,1.0	0.884,0.966,1.0	0.05
1411	spermatogenesis associated 24	FALSE	chr18:35660015-35660857	ENSMUSG00000024352.12	Spata24	-	35660443	35660574	35660015	35660353	35660791	35660857	121,149,130	0,0,2	501,550,373	2,2,0	281	150	1	1	1.0,1.0,0.972	0.993,0.993,1.0	-0.005
1412	spermatogenesis associated 24	FALSE	chr18:35660015-35662186	ENSMUSG00000024352.12	Spata24	-	35660443	35660574	35660015	35660353	35662011	35662186	57,72,44	4,0,0	241,277,148	0,1,0	281	150	0.718373	1	0.884,1.0,1.0	1.0,0.993,1.0	-0.036
1413	spermatogenesis associated 24	FALSE	chr18:35660015-35662186	ENSMUSG00000024352.12	Spata24	-	35660791	35660857	35660015	35660353	35662011	35662186	18,42,45	4,0,0	186,167,98	0,1,0	216	150	0.480338	1	0.758,1.0,1.0	1.0,0.991,1.0	-0.078
1414	spermatogenesis associated 24	FALSE	chr18:35660443-35662186	ENSMUSG00000024352.12	Spata24	-	35660791	35660857	35660443	35660574	35662011	35662186	88,118,128	3,0,2	451,447,318	14,14,4	216	150	0.0346262	0.263771	0.953,1.0,0.978	0.957,0.957,0.982	0.012
1415	Gm50318	FALSE	chr18:35648258-35662163	ENSMUSG00000117874.1	Gm50318	-	35660282	35660353	35648258	35648383	35662011	35662163	0,0,0	0,1,0	0,1,4	2,0,2	221	150	1	1	NA,0.0,NA	0.0,1.0,0.576	-0.525
1416	polyadenylate-binding protein-interacting protein 2	FALSE	chr18:35598648-35600117	ENSMUSG00000037058.16	Paip2	+	35599712	35599758	35598648	35598759	35600044	35600117	0,0,0	2,11,10	7,8,2	11,15,16	196	150	6.7492e-07	2.57853e-05	0.0,0.0,0.0	0.328,0.29,0.087	-0.235
1417	polyadenylate-binding protein-interacting protein 2	FALSE	chr18:35598648-35608819	ENSMUSG00000037058.16	Paip2	+	35599712	35599758	35598648	35598759	35608737	35608819	0,0,0	2,8,2	1,1,0	14,12,2	196	150	1	1	0.0,0.0,0.0	0.052,0.06,0.0	-0.037
1418	polyadenylate-binding protein-interacting protein 2	FALSE	chr18:35598648-35611034	ENSMUSG00000037058.16	Paip2	+	35599712	35599758	35598648	35598759	35610870	35611034	3,4,0	1074,1787,1076	5,3,0	3157,3595,1733	196	150	1	1	0.002,0.002,0.0	0.001,0.001,0.0	0.001
1419	polyadenylate-binding protein-interacting protein 2	FALSE	chr18:35599236-35611034	ENSMUSG00000037058.16	Paip2	+	35599712	35599758	35599236	35599310	35610870	35611034	1,2,0	0,0,0	5,6,4	1,0,0	196	150	1	1	1.0,1.0,NA	0.793,1.0,1.0	0.069
1420	polyadenylate-binding protein-interacting protein 2	FALSE	chr18:35598640-35608819	ENSMUSG00000037058.16	Paip2	+	35600044	35600117	35598640	35598759	35608737	35608819	1,2,5	2,8,2	2,13,5	14,12,2	223	150	0.745587	1	0.252,0.144,0.627	0.088,0.422,0.627	-0.038
1421	polyadenylate-binding protein-interacting protein 2	FALSE	chr18:35598640-35611034	ENSMUSG00000037058.16	Paip2	+	35600044	35600117	35598640	35598759	35610870	35611034	3,21,6	1074,1787,1076	19,27,21	3157,3595,1733	223	150	1	1	0.002,0.008,0.004	0.004,0.005,0.008	-0.001
1422	polyadenylate-binding protein-interacting protein 2	FALSE	chr18:35598640-35613502	ENSMUSG00000037058.16	Paip2	+	35600044	35600117	35598640	35598759	35613322	35613502	0,2,4	1,12,6	1,1,1	17,3,9	223	150	0.0699587	0.452749	0.0,0.101,0.31	0.038,0.183,0.07	0.04
1423	polyadenylate-binding protein-interacting protein 2	FALSE	chr18:35599712-35608819	ENSMUSG00000037058.16	Paip2	+	35600044	35600117	35599712	35599758	35608737	35608819	1,3,7	0,0,0	11,23,4	2,1,0	223	150	0.822542	1	1.0,1.0,1.0	0.787,0.939,1.0	0.091
1424	polyadenylate-binding protein-interacting protein 2	FALSE	chr18:35599712-35611034	ENSMUSG00000037058.16	Paip2	+	35600044	35600117	35599712	35599758	35610870	35611034	1,17,4	4,6,0	20,29,7	7,7,4	223	150	0.792515	1	0.144,0.656,1.0	0.658,0.736,0.541	-0.045
1425	polyadenylate-binding protein-interacting protein 2	FALSE	chr18:35598648-35609673	ENSMUSG00000037058.16	Paip2	+	35608737	35608819	35598648	35598759	35609592	35609673	3,1,1	5,1,0	6,6,0	13,13,0	232	150	1	1	0.28,0.393,1.0	0.23,0.23,NA	0.328
1426	polyadenylate-binding protein-interacting protein 2	FALSE	chr18:35598648-35611034	ENSMUSG00000037058.16	Paip2	+	35608737	35608819	35598648	35598759	35610870	35611034	3,21,5	1074,1787,1076	16,22,7	3157,3595,1733	232	150	1	1	0.002,0.008,0.003	0.003,0.004,0.003	0.001
1427	polyadenylate-binding protein-interacting protein 2	FALSE	chr18:35598695-35611034	ENSMUSG00000037058.16	Paip2	+	35608737	35608819	35598695	35598843	35610870	35611034	2,13,3	23,1,6	2,10,5	5,7,0	232	150	0.359988	1	0.053,0.894,0.244	0.205,0.48,1.0	-0.165
1428	polyadenylate-binding protein-interacting protein 2	FALSE	chr18:35599712-35611034	ENSMUSG00000037058.16	Paip2	+	35608737	35608819	35599712	35599758	35610870	35611034	1,13,3	4,6,0	4,11,5	7,7,4	232	150	0.549974	1	0.139,0.583,1.0	0.27,0.504,0.447	0.167
1429	polyadenylate-binding protein-interacting protein 2	FALSE	chr18:35600044-35609673	ENSMUSG00000037058.16	Paip2	+	35608737	35608819	35600044	35600117	35609592	35609673	2,0,0	0,2,0	2,6,4	0,0,0	232	150	1	1	1.0,0.0,NA	1.0,1.0,1.0	-0.5
1430	polyadenylate-binding protein-interacting protein 2	FALSE	chr18:35600044-35611034	ENSMUSG00000037058.16	Paip2	+	35608737	35608819	35600044	35600117	35610870	35611034	2,13,8	3,19,8	4,26,11	18,32,21	232	150	0.416635	1	0.301,0.307,0.393	0.126,0.344,0.253	0.093
1431	polyadenylate-binding protein-interacting protein 2	FALSE	chr18:35598623-35611034	ENSMUSG00000037058.16	Paip2	+	35609592	35609673	35598623	35598759	35610870	35611034	9,4,6	1074,1787,1076	20,15,6	3157,3595,1733	231	150	1	1	0.005,0.001,0.004	0.004,0.003,0.002	0
1432	polyadenylate-binding protein-interacting protein 2	FALSE	chr18:35600064-35611034	ENSMUSG00000037058.16	Paip2	+	35609592	35609673	35600064	35600117	35610870	35611034	4,5,6	3,19,8	7,2,6	18,32,21	231	150	0.0751569	0.478808	0.464,0.146,0.328	0.202,0.039,0.156	0.18
1433	polyadenylate-binding protein-interacting protein 2	FALSE	chr18:35608737-35611034	ENSMUSG00000037058.16	Paip2	+	35609592	35609673	35608737	35608819	35610870	35611034	6,3,6	6,20,12	7,2,6	20,28,18	231	150	0.243292	1	0.394,0.089,0.245	0.185,0.044,0.178	0.107
1434	polyadenylate-binding protein-interacting protein 2	FALSE	chr18:35598616-35613502	ENSMUSG00000037058.16	Paip2	+	35610870	35611034	35598616	35598759	35613322	35613502	3477,4883,3120	1,12,6	7885,8507,5366	17,3,9	300	150	1	1	0.999,0.995,0.996	0.996,0.999,0.997	-0.001
1435	polyadenylate-binding protein-interacting protein 2	FALSE	chr18:35598616-35616345	ENSMUSG00000037058.16	Paip2	+	35610870	35611034	35598616	35598759	35616198	35616345	1077,1794,1078	0,0,0	3173,3601,1737	6,0,0	300	150	1	1	1.0,1.0,1.0	0.996,1.0,1.0	0.001
1436	polyadenylate-binding protein-interacting protein 2	FALSE	chr18:35600044-35613502	ENSMUSG00000037058.16	Paip2	+	35610870	35611034	35600044	35600117	35613322	35613502	2406,3115,2052	0,0,4	4746,4944,3654	0,0,0	300	150	1	1	1.0,1.0,0.996	1.0,1.0,1.0	-0.001
1437	polyadenylate-binding protein-interacting protein 2	FALSE	chr18:35598616-35616345	ENSMUSG00000037058.16	Paip2	+	35613322	35613502	35598616	35598759	35616198	35616345	2479,2915,2224	0,0,0	4695,4437,3508	6,0,0	300	150	1	1	1.0,1.0,1.0	0.997,1.0,1.0	0.001
1438	polyadenylate-binding protein-interacting protein 2	FALSE	chr18:35610870-35616345	ENSMUSG00000037058.16	Paip2	+	35613322	35613502	35610870	35611034	35616198	35616345	4881,5999,4262	3,7,2	9406,9346,7132	16,6,4	300	150	1	1	0.999,0.998,0.999	0.997,0.999,0.999	0
1439	matrin 3	FALSE	chr18:35562157-35577619	ENSMUSG00000037236.16	Matr3	+	35571842	35572935	35562157	35562292	35577557	35577619	770,932,758	16,41,25	1374,1373,943	35,38,18	300	150	0.0990728	0.589834	0.96,0.919,0.938	0.952,0.948,0.963	-0.015
1440	matrin 3	FALSE	chr18:35562210-35577619	ENSMUSG00000037236.16	Matr3	+	35571842	35572935	35562210	35562259	35577557	35577619	560,652,588	0,0,0	953,979,690	2,0,0	300	150	1	1	1.0,1.0,1.0	0.996,1.0,1.0	0.001
1441	matrin 3	FALSE	chr18:35581169-35582086	ENSMUSG00000037236.16	Matr3	+	35581596	35581722	35581169	35581295	35581918	35582086	1268,1332,1014	1,0,0	1913,1793,1161	2,3,5	276	150	1	1	0.999,1.0,1.0	0.998,0.997,0.992	0.004
1442	matrin 3	FALSE	chr18:35584514-35590464	ENSMUSG00000037236.16	Matr3	+	35587630	35587853	35584514	35584881	35590379	35590464	660,711,608	0,0,0	973,1006,694	1,9,0	300	150	1	1	1.0,1.0,1.0	0.998,0.982,1.0	0.007
1443	matrin 3	FALSE	chr18:35587630-35590464	ENSMUSG00000037236.16	Matr3	+	35588331	35588453	35587630	35587853	35590379	35590464	1223,1311,834	1,1,0	1665,1436,1259	2,7,0	272	150	1	1	0.999,0.999,1.0	0.998,0.991,1.0	0.003
1444	small nucleolar RNA host gene 4	FALSE	chr18:35553409-35556691	ENSMUSG00000117694.1	Snhg4	+	35554426	35554461	35553409	35553469	35556615	35556691	29,55,40	0,0,0	118,82,60	0,0,2	185	150	1	1	1.0,1.0,1.0	1.0,1.0,0.961	0.013
1445	catenin alpha 1	FALSE	chr18:35118858-35154540	ENSMUSG00000037815.7	Ctnna1	+	35152600	35152707	35118858	35118981	35154344	35154540	3382,4717,2784	0,0,0	7103,7443,4335	2,0,0	257	150	1	1	1.0,1.0,1.0	1.0,1.0,1.0	0
1446	catenin alpha 1	FALSE	chr18:35118858-35174419	ENSMUSG00000037815.7	Ctnna1	+	35154344	35154540	35118858	35118981	35174252	35174419	2008,2338,1744	0,0,0	3626,3778,2332	1,6,0	300	150	1	1	1.0,1.0,1.0	0.999,0.997,1.0	0.001
1447	catenin alpha 1	FALSE	chr18:35182349-35235700	ENSMUSG00000037815.7	Ctnna1	+	35222064	35222145	35182349	35182553	35235607	35235700	1348,1470,1037	0,0,0	2219,2196,1370	0,4,1	231	150	1	1	1.0,1.0,1.0	1.0,0.997,0.999	0.001
1448	catenin alpha 1	FALSE	chr18:35222064-35235700	ENSMUSG00000037815.7	Ctnna1	+	35223422	35223575	35222064	35222145	35235607	35235700	4358,5258,3796	2,0,0	7469,7090,5559	2,0,0	300	150	1	1	0.999,1.0,1.0	0.999,1.0,1.0	0
1449	catenin alpha 1	FALSE	chr18:35223422-35239539	ENSMUSG00000037815.7	Ctnna1	+	35235607	35235700	35223422	35223575	35239382	35239539	4225,5283,3594	0,0,7	6700,6294,5207	0,0,0	243	150	1	1	1.0,1.0,0.997	1.0,1.0,1.0	-0.001
1450	catenin alpha 1	FALSE	chr18:35243954-35249812	ENSMUSG00000037815.7	Ctnna1	+	35244696	35244848	35243954	35244155	35249701	35249812	6839,7466,5860	0,4,0	10253,10140,6651	1,0,0	300	150	1	1	1.0,0.999,1.0	1.0,1.0,1.0	0
1451	heat shock protein 9	FALSE	chr18:34938583-34939437	ENSMUSG00000024359.10	Hspa9	-	34938932	34939025	34938583	34938724	34939342	34939437	8918,10898,6949	0,0,1	10060,10517,8187	0,0,0	243	150	1	1	1.0,1.0,1.0	1.0,1.0,1.0	0
1452	heat shock protein 9	FALSE	chr18:34938932-34940314	ENSMUSG00000024359.10	Hspa9	-	34939342	34939437	34938932	34939025	34940196	34940314	9285,10904,6980	0,2,4	9858,9822,8246	0,2,2	245	150	1	1	1.0,1.0,0.999	1.0,1.0,1.0	0
1453	heat shock protein 9	FALSE	chr18:34943075-34946658	ENSMUSG00000024359.10	Hspa9	-	34945943	34946036	34943075	34943285	34946495	34946658	10024,12641,8397	5,0,0	11859,12728,9512	0,0,0	243	150	1	1	0.999,1.0,1.0	1.0,1.0,1.0	0
1454	heat shock protein 9	FALSE	chr18:34951223-34952735	ENSMUSG00000024359.10	Hspa9	-	34952395	34952483	34951223	34951405	34952676	34952735	5532,7324,5388	0,0,0	5956,7041,5514	2,2,0	238	150	1	1	1.0,1.0,1.0	0.999,1.0,1.0	0
1455	eukaryotic translation termination factor 1	FALSE	chr18:34902784-34907679	ENSMUSG00000024360.8	Etf1	-	34905981	34906129	34902784	34905070	34907614	34907679	2212,2914,1769	1,3,0	4146,3965,2881	16,4,5	298	150	1	1	0.999,0.998,1.0	0.992,0.998,0.997	0.003
1456	eukaryotic translation termination factor 1	FALSE	chr18:34910115-34914175	ENSMUSG00000024360.8	Etf1	-	34913553	34913693	34910115	34910254	34913999	34914175	2089,2520,1483	4,2,0	3027,2956,2281	0,0,0	290	150	1	1	0.996,0.998,1.0	1.0,1.0,1.0	-0.002
1457	eukaryotic translation termination factor 1	FALSE	chr18:34913999-34932007	ENSMUSG00000024360.8	Etf1	-	34931568	34931672	34913999	34914175	34931833	34932007	703,977,874	0,0,0	1440,2131,1178	2,0,0	254	150	1	1	1.0,1.0,1.0	0.998,1.0,1.0	0.001
1458	KDM3B lysine (K)-specific demethylase 3B	FALSE	chr18:34793003-34795780	ENSMUSG00000038773.11	Kdm3b	+	34794449	34794563	34793003	34793171	34795674	34795780	247,342,194	0,0,0	335,245,250	1,0,0	264	150	1	1	1.0,1.0,1.0	0.995,1.0,1.0	0.002
1459	KDM3B lysine (K)-specific demethylase 3B	FALSE	chr18:34795674-34799359	ENSMUSG00000038773.11	Kdm3b	+	34796787	34796912	34795674	34795780	34799284	34799359	344,378,278	0,8,0	532,447,412	0,0,0	275	150	0.744534	1	1.0,0.963,1.0	1.0,1.0,1.0	-0.012
1460	KDM3B lysine (K)-specific demethylase 3B	FALSE	chr18:34796787-34804049	ENSMUSG00000038773.11	Kdm3b	+	34799284	34799359	34796787	34796912	34803449	34804049	220,250,184	0,2,0	365,329,200	0,0,0	225	150	1	1	1.0,0.988,1.0	1.0,1.0,1.0	-0.004
1461	KDM3B lysine (K)-specific demethylase 3B	FALSE	chr18:34799284-34809489	ENSMUSG00000038773.11	Kdm3b	+	34803449	34804049	34799284	34799359	34808240	34809489	218,217,181	54,35,46	358,377,191	59,38,65	300	150	0.405525	1	0.669,0.756,0.663	0.752,0.832,0.595	-0.03
1462	KDM3B lysine (K)-specific demethylase 3B	FALSE	chr18:34799284-34810460	ENSMUSG00000038773.11	Kdm3b	+	34808240	34809489	34799284	34799359	34810258	34810460	243,202,150	0,0,3	284,312,158	0,0,0	300	150	1	1	1.0,1.0,0.962	1.0,1.0,1.0	-0.013
1463	KDM3B lysine (K)-specific demethylase 3B	FALSE	chr18:34813408-34822499	ENSMUSG00000038773.11	Kdm3b	+	34819780	34819888	34813408	34813561	34822371	34822499	402,348,282	0,0,0	489,537,357	0,0,2	258	150	1	1	1.0,1.0,1.0	1.0,1.0,0.99	0.003
1464	family with sequence similarity 53, member C	FALSE	chr18:34762494-34768952	ENSMUSG00000034300.17	Fam53c	+	34763072	34763130	34762494	34762724	34768167	34768952	123,153,121	1,15,4	205,272,119	8,0,2	208	150	0.00406387	0.0476385	0.989,0.88,0.956	0.949,1.0,0.977	-0.034
1465	family with sequence similarity 53, member C	FALSE	chr18:34763072-34773738	ENSMUSG00000034300.17	Fam53c	+	34768167	34768952	34763072	34763130	34770597	34773738	185,208,214	0,0,0	336,335,216	1,1,0	300	150	1	1	1.0,1.0,1.0	0.994,0.994,1.0	0.004
1466	CDC23 cell division cycle 23	FALSE	chr18:34630950-34634512	ENSMUSG00000024370.17	Cdc23	-	34634082	34634164	34630950	34631301	34634392	34634512	151,177,119	0,2,0	297,218,222	0,2,0	232	150	1	1	1.0,0.983,1.0	1.0,0.986,1.0	-0.001
1467	CDC23 cell division cycle 23	FALSE	chr18:34634587-34636778	ENSMUSG00000024370.17	Cdc23	-	34636285	34636347	34634587	34634666	34636702	34636778	296,433,298	0,0,0	526,632,411	0,1,0	212	150	1	1	1.0,1.0,1.0	1.0,0.998,1.0	0.001
1468	CDC23 cell division cycle 23	FALSE	chr18:34636285-34637178	ENSMUSG00000024370.17	Cdc23	-	34636702	34636778	34636285	34636347	34637058	34637178	317,380,206	0,0,0	495,549,376	0,2,0	226	150	1	1	1.0,1.0,1.0	1.0,0.995,1.0	0.002
1469	CDC23 cell division cycle 23	FALSE	chr18:34641472-34644130	ENSMUSG00000024370.17	Cdc23	-	34643798	34643931	34641472	34641650	34644024	34644130	606,676,479	4,0,0	1059,873,688	0,0,0	283	150	1	1	0.988,1.0,1.0	1.0,1.0,1.0	-0.004
1470	bromodomain containing 8	FALSE	chr18:34598614-34602776	ENSMUSG00000003778.14	Brd8	-	34602202	34602247	34598614	34600241	34602671	34602776	177,310,159	0,2,1	252,221,192	0,2,10	195	150	0.145048	0.782023	1.0,0.992,0.992	1.0,0.988,0.937	0.02
1471	bromodomain containing 8	FALSE	chr18:34605473-34606768	ENSMUSG00000003778.14	Brd8	-	34606419	34606466	34605473	34605688	34606674	34606768	291,278,211	3,16,2	378,388,262	2,7,3	197	150	0.0194281	0.167711	0.987,0.93,0.988	0.993,0.977,0.985	-0.017
1472	bromodomain containing 8	FALSE	chr18:34607774-34609949	ENSMUSG00000003778.14	Brd8	-	34608417	34608627	34607774	34608055	34609804	34609949	265,268,261	1,12,1	392,374,271	3,6,2	300	150	0.25233	1	0.993,0.918,0.992	0.985,0.969,0.985	-0.012
1473	bromodomain containing 8	FALSE	chr18:34609804-34611268	ENSMUSG00000003778.14	Brd8	-	34610409	34610628	34609804	34609949	34611131	34611268	152,232,220	71,70,37	323,254,250	77,66,23	300	150	0.0919842	0.558413	0.517,0.624,0.748	0.677,0.658,0.845	-0.097
1474	bromodomain containing 8	FALSE	chr18:34613036-34614570	ENSMUSG00000003778.14	Brd8	-	34613215	34613296	34613036	34613101	34614447	34614570	179,244,167	0,0,0	372,347,243	2,0,0	231	150	1	1	1.0,1.0,1.0	0.992,1.0,1.0	0.003
1475	bromodomain containing 8	FALSE	chr18:34614447-34616734	ENSMUSG00000003778.14	Brd8	-	34614747	34614797	34614447	34614570	34616664	34616734	250,295,217	0,0,0	412,401,266	0,2,0	200	150	1	1	1.0,1.0,1.0	1.0,0.993,1.0	0.002
1476	bromodomain containing 8	FALSE	chr18:34614447-34623551	ENSMUSG00000003778.14	Brd8	-	34614747	34614797	34614447	34614570	34623454	34623551	59,66,42	0,0,0	80,119,56	2,0,0	200	150	1	1	1.0,1.0,1.0	0.968,1.0,1.0	0.011
1477	bromodomain containing 8	FALSE	chr18:34614447-34623551	ENSMUSG00000003778.14	Brd8	-	34616664	34616734	34614447	34614570	34623454	34623551	79,141,86	0,0,0	229,273,93	2,0,0	220	150	1	1	1.0,1.0,1.0	0.987,1.0,1.0	0.004
1478	bromodomain containing 8	FALSE	chr18:34614747-34623551	ENSMUSG00000003778.14	Brd8	-	34616664	34616734	34614747	34614797	34623454	34623551	262,365,258	0,0,2	551,547,298	6,2,0	220	150	1	1	1.0,1.0,0.989	0.984,0.995,1.0	0.003
1479	bromodomain containing 8	FALSE	chr18:34616664-34624601	ENSMUSG00000003778.14	Brd8	-	34623454	34623551	34616664	34616734	34624537	34624601	170,260,151	0,0,0	453,435,201	2,0,0	247	150	1	1	1.0,1.0,1.0	0.993,1.0,1.0	0.002
1480	BRD8 domain containing	FALSE	chr18:34580799-34593060	ENSMUSG00000049357.11	Brd8dc	-	34584837	34584906	34580799	34580977	34592914	34593060	7,0,0	0,5,0	0,4,0	1,0,0	219	150	1	1	1.0,0.0,NA	0.0,1.0,NA	0
1481	BRD8 domain containing	FALSE	chr18:34584837-34593060	ENSMUSG00000049357.11	Brd8dc	-	34586241	34586331	34584837	34584906	34592914	34593060	0,3,2	4,0,0	7,1,3	0,1,0	240	150	0.0751661	0.478808	0.0,1.0,1.0	1.0,0.385,1.0	-0.128
1482	NME/NM23 family member 5	FALSE	chr18:34567035-34571661	ENSMUSG00000035984.14	Nme5	-	34569797	34569898	34567035	34567154	34571455	34571661	22,62,18	0,0,0	59,22,28	0,0,3	251	150	0.77133	1	1.0,1.0,1.0	1.0,1.0,0.848	0.051
1483	NME/NM23 family member 5	FALSE	chr18:34567035-34578767	ENSMUSG00000035984.14	Nme5	-	34569797	34569898	34567035	34567154	34578557	34578767	4,15,10	23,15,24	24,6,10	30,36,9	251	150	0.682104	1	0.094,0.374,0.199	0.323,0.091,0.399	-0.049
1484	NME/NM23 family member 5	FALSE	chr18:34567035-34578767	ENSMUSG00000035984.14	Nme5	-	34571455	34571661	34567035	34567154	34578557	34578767	24,29,13	23,15,24	28,20,20	30,36,9	300	150	0.883065	1	0.343,0.492,0.213	0.318,0.217,0.526	-0.004
1485	NME/NM23 family member 5	FALSE	chr18:34569797-34578767	ENSMUSG00000035984.14	Nme5	-	34571455	34571661	34569797	34569898	34578557	34578767	43,76,23	0,0,2	65,38,35	2,2,0	300	150	0.580914	1	1.0,1.0,0.852	0.942,0.905,1.0	0.002
1486	family with sequence similarity 13, member B	FALSE	chr18:34445531-34448451	ENSMUSG00000036501.7	Fam13b	-	34448025	34448121	34445531	34445615	34448367	34448451	103,209,137	8,29,17	222,296,161	16,10,12	246	150	0.00125686	0.0180547	0.887,0.815,0.831	0.894,0.948,0.891	-0.067
1487	family with sequence similarity 13, member B	FALSE	chr18:34445531-34451437	ENSMUSG00000036501.7	Fam13b	-	34448367	34448451	34445531	34445615	34451207	34451437	63,115,88	0,1,1	114,101,85	2,6,2	234	150	0.00959436	0.0947633	1.0,0.987,0.983	0.973,0.915,0.965	0.039
1488	family with sequence similarity 13, member B	FALSE	chr18:34462960-34473685	ENSMUSG00000036501.7	Fam13b	-	34465155	34465220	34462960	34463009	34473549	34473685	144,168,144	0,1,0	237,299,125	13,3,0	215	150	0.00411335	0.0480448	1.0,0.992,1.0	0.927,0.986,1.0	0.026
1489	family with sequence similarity 13, member B	FALSE	chr18:34462960-34487139	ENSMUSG00000036501.7	Fam13b	-	34473549	34473685	34462960	34463009	34486978	34487139	90,101,70	0,0,0	134,137,73	0,2,0	286	150	1	1	1.0,1.0,1.0	1.0,0.973,1.0	0.009
1490	family with sequence similarity 13, member B	FALSE	chr18:34494598-34499852	ENSMUSG00000036501.7	Fam13b	-	34497333	34497546	34494598	34494776	34499685	34499852	61,70,48	4,13,15	85,135,99	11,6,15	300	150	0.129239	0.719285	0.884,0.729,0.615	0.794,0.918,0.767	-0.084
1491	family with sequence similarity 13, member B	FALSE	chr18:34497333-34499852	ENSMUSG00000036501.7	Fam13b	-	34497967	34498159	34497333	34497546	34499685	34499852	153,122,124	7,13,6	172,216,138	11,34,12	300	150	0.0563148	0.384634	0.916,0.824,0.912	0.887,0.761,0.852	0.051
1492	family with sequence similarity 13, member B	FALSE	chr18:34486978-34506823	ENSMUSG00000036501.7	Fam13b	-	34499685	34499852	34486978	34487139	34506528	34506823	95,114,82	6,0,0	137,134,93	0,0,0	300	150	0.257339	1	0.888,1.0,1.0	1.0,1.0,1.0	-0.037
1493	polycystic kidney disease 2-like 2	FALSE	chr18:34409422-34412814	ENSMUSG00000014503.15	Pkd2l2	+	34409809	34409911	34409422	34409497	34412680	34412814	67,111,83	0,1,1	182,190,175	3,0,1	252	150	1	1	1.0,0.985,0.98	0.973,1.0,0.99	0.001
1494	polycystic kidney disease 2-like 2	FALSE	chr18:34409422-34414719	ENSMUSG00000014503.15	Pkd2l2	+	34409809	34409911	34409422	34409497	34414462	34414719	25,30,14	0,3,0	76,72,42	4,1,6	252	150	0.0433103	0.313644	1.0,0.856,1.0	0.919,0.977,0.806	0.051
1495	polycystic kidney disease 2-like 2	FALSE	chr18:34409422-34414719	ENSMUSG00000014503.15	Pkd2l2	+	34412680	34412814	34409422	34409497	34414462	34414719	100,94,66	0,3,0	165,152,140	4,1,6	284	150	0.0349081	0.265668	1.0,0.943,1.0	0.956,0.988,0.925	0.025
1496	polycystic kidney disease 2-like 2	FALSE	chr18:34409809-34414719	ENSMUSG00000014503.15	Pkd2l2	+	34412680	34412814	34409809	34409911	34414462	34414719	151,184,138	10,6,6	291,291,279	14,17,5	284	150	0.858797	1	0.889,0.942,0.924	0.917,0.9,0.967	-0.01
1497	polycystic kidney disease 2-like 2	FALSE	chr18:34416827-34427487	ENSMUSG00000014503.15	Pkd2l2	+	34425015	34425244	34416827	34417049	34427316	34427487	20,31,9	0,0,1	35,17,20	4,0,0	300	150	0.321933	1	1.0,1.0,0.818	0.814,1.0,1.0	0.001
1498	polycystic kidney disease 2-like 2	FALSE	chr18:34430682-34435367	ENSMUSG00000014503.15	Pkd2l2	+	34433288	34433353	34430682	34430784	34435315	34435367	10,1,3	12,11,10	23,1,9	28,7,1	215	150	0.186231	0.939878	0.368,0.06,0.173	0.364,0.091,0.863	-0.239
1499	polycystic kidney disease 2-like 2	FALSE	chr18:34435315-34438832	ENSMUSG00000014503.15	Pkd2l2	+	34438101	34438214	34435315	34435367	34438730	34438832	2,7,7	19,16,9	9,12,8	21,8,13	263	150	0.114724	0.658734	0.057,0.2,0.307	0.196,0.461,0.26	-0.118
1500	receptor accessory protein 5	FALSE	chr18:34349634-34372498	ENSMUSG00000005873.6	Reep5	-	34357091	34357230	34349634	34349803	34372404	34372498	8649,9745,6707	15,31,13	13298,13378,10246	68,55,69	289	150	0.72493	1	0.997,0.994,0.996	0.99,0.992,0.987	0.006
1501	receptor accessory protein 5	FALSE	chr18:34357091-34373369	ENSMUSG00000005873.6	Reep5	-	34372404	34372498	34357091	34357230	34373203	34373369	7025,8611,5645	0,0,0	13744,14442,8676	3,0,0	244	150	1	1	1.0,1.0,1.0	1.0,1.0,1.0	0
1502	signal recognition particle 19	FALSE	chr18:34331144-34334364	ENSMUSG00000014504.16	Srp19	+	34331749	34331825	34331144	34331259	34334292	34334364	521,813,437	7,4,0	1064,1090,695	14,13,9	226	150	0.0299606	0.236621	0.98,0.993,1.0	0.981,0.982,0.981	0.01
1503	signal recognition particle 19	FALSE	chr18:34331144-34334568	ENSMUSG00000014504.16	Srp19	+	34331749	34331825	34331144	34331259	34334456	34334568	79,196,82	7,8,0	219,274,168	21,6,6	226	150	0.428538	1	0.882,0.942,1.0	0.874,0.968,0.949	0.011
1504	signal recognition particle 19	FALSE	chr18:34331144-34334568	ENSMUSG00000014504.16	Srp19	+	34334292	34334364	34331144	34331259	34334456	34334568	350,428,252	7,8,0	509,603,382	21,6,6	222	150	0.119621	0.679395	0.971,0.973,1.0	0.942,0.985,0.977	0.013
1505	signal recognition particle 19	FALSE	chr18:34331749-34334568	ENSMUSG00000014504.16	Srp19	+	34334292	34334364	34331749	34331825	34334456	34334568	798,1052,620	10,5,1	1354,1465,902	11,41,1	222	150	0.00523177	0.0584761	0.982,0.993,0.998	0.988,0.96,0.998	0.009
1506	excision repair cross-complementing rodent repair deficiency, complementation group 3	FALSE	chr18:32248162-32257392	ENSMUSG00000024382.13	Ercc3	+	32254080	32254265	32248162	32248477	32257189	32257392	409,428,245	0,0,0	596,452,295	3,4,0	300	150	1	1	1.0,1.0,1.0	0.99,0.983,1.0	0.009
1507	excision repair cross-complementing rodent repair deficiency, complementation group 3	FALSE	chr18:32257189-32264665	ENSMUSG00000024382.13	Ercc3	+	32261301	32261398	32257189	32257392	32264547	32264665	315,323,263	0,8,11	606,506,423	7,5,1	247	150	0.0138874	0.127643	1.0,0.961,0.936	0.981,0.984,0.996	-0.021
1508	excision repair cross-complementing rodent repair deficiency, complementation group 3	FALSE	chr18:32265617-32270151	ENSMUSG00000024382.13	Ercc3	+	32267163	32267316	32265617	32265736	32269757	32270151	321,389,209	2,0,0	497,472,337	4,0,0	300	150	1	1	0.988,1.0,1.0	0.984,1.0,1.0	0.001
1509	mitogen-activated protein kinase kinase kinase 2	FALSE	chr18:32203025-32207538	ENSMUSG00000024383.9	Map3k2	+	32203799	32203887	32203025	32203139	32207407	32207538	70,111,71	0,0,0	101,107,66	2,0,0	238	150	1	1	1.0,1.0,1.0	0.97,1.0,1.0	0.01
1510	mitogen-activated protein kinase kinase kinase 2	FALSE	chr18:32209728-32212168	ENSMUSG00000024383.9	Map3k2	+	32209943	32210036	32209728	32209796	32211961	32212168	121,100,77	2,0,0	90,130,77	0,0,0	243	150	1	1	0.974,1.0,1.0	1.0,1.0,1.0	-0.009
1511	mitogen-activated protein kinase kinase kinase 2	FALSE	chr18:32217143-32220634	ENSMUSG00000024383.9	Map3k2	+	32218359	32218491	32217143	32217292	32220504	32220634	108,108,64	0,1,0	160,148,121	0,1,0	282	150	1	1	1.0,0.983,1.0	1.0,0.987,1.0	-0.001
1512	IWS1, SUPT6 interacting protein	FALSE	chr18:32067740-32080577	ENSMUSG00000024384.4	Iws1	+	32070106	32070222	32067740	32068039	32079670	32080577	158,200,138	0,0,0	317,366,252	0,0,4	266	150	1	1	1.0,1.0,1.0	1.0,1.0,0.973	0.009
1513	IWS1, SUPT6 interacting protein	FALSE	chr18:32087069-32089506	ENSMUSG00000024384.4	Iws1	+	32088255	32088385	32087069	32087152	32089388	32089506	438,453,207	0,2,0	605,575,371	0,0,0	280	150	1	1	1.0,0.992,1.0	1.0,1.0,1.0	-0.003
1514	IWS1, SUPT6 interacting protein	TRUE	chr18:32093117-32097519	ENSMUSG00000024384.4	Iws1	+	32093538	32093697	32093117	32093229	32097149	32097519	212,327,190	54,97,51	104,77,74	245,238,153	300	150	0	0	0.662,0.628,0.651	0.175,0.139,0.195	0.477
1515	LIM and senescent cell antigen like domains 2	FALSE	chr18:31931324-31954585	ENSMUSG00000024395.9	Lims2	+	31941739	31941899	31931324	31931550	31954435	31954585	524,472,404	0,0,6	303,394,203	0,0,0	300	150	1	1	1.0,1.0,0.971	1.0,1.0,1.0	-0.01
1516	LIM and senescent cell antigen like domains 2	FALSE	chr18:31941739-31944556	ENSMUSG00000024395.9	Lims2	+	31944138	31944205	31941739	31941899	31944435	31944556	1488,1410,1193	10,4,13	1063,1154,890	0,0,0	217	150	0.906225	1	0.99,0.996,0.984	1.0,1.0,1.0	-0.01
1517	LIM and senescent cell antigen like domains 2	FALSE	chr18:31941739-31954585	ENSMUSG00000024395.9	Lims2	+	31944435	31944556	31941739	31941899	31954435	31954585	1025,955,963	5,2,2	929,972,631	0,21,5	271	150	0.0486984	0.343015	0.991,0.996,0.996	1.0,0.962,0.986	0.012
1518	LIM and senescent cell antigen like domains 2	FALSE	chr18:31954435-31956350	ENSMUSG00000024395.9	Lims2	+	31955257	31955408	31954435	31954585	31956257	31956350	2690,2441,2055	0,2,2	1842,1772,963	2,2,0	300	150	1	1	1.0,0.998,0.998	0.998,0.998,1.0	0
1519	polymerase (RNA) II (DNA directed) polypeptide D	FALSE	chr18:31791839-31796701	ENSMUSG00000024258.4	Polr2d	+	31795287	31795383	31791839	31792020	31796049	31796701	422,451,300	47,20,12	814,878,546	27,35,20	246	150	0.00236228	0.0306002	0.846,0.932,0.938	0.948,0.939,0.943	-0.038
1520	Sin3A associated protein	FALSE	chr18:31649544-31653626	ENSMUSG00000024260.14	Sap130	+	31650490	31650615	31649544	31649656	31653501	31653626	112,154,106	0,1,0	241,163,143	0,0,0	275	150	1	1	1.0,0.988,1.0	1.0,1.0,1.0	-0.004
1521	Sin3A associated protein	FALSE	chr18:31682006-31698880	ENSMUSG00000024260.14	Sap130	+	31689397	31689502	31682006	31682184	31698521	31698880	117,136,148	2,1,0	210,189,153	1,0,6	255	150	0.947123	1	0.972,0.988,1.0	0.992,1.0,0.938	0.01
1522	solute carrier family 25, member 46	FALSE	chr18:31580167-31600232	ENSMUSG00000024259.9	Slc25a46	-	31594576	31594634	31580167	31583769	31600131	31600232	352,404,238	4,4,0	419,356,342	0,0,0	208	150	1	1	0.984,0.986,1.0	1.0,1.0,1.0	-0.01
1523	solute carrier family 25, member 46	FALSE	chr18:31580167-31602800	ENSMUSG00000024259.9	Slc25a46	-	31594576	31594634	31580167	31583769	31602722	31602800	332,386,234	0,0,2	410,347,333	0,0,0	208	150	1	1	1.0,1.0,0.988	1.0,1.0,1.0	-0.004
1524	solute carrier family 25, member 46	FALSE	chr18:31594576-31600232	ENSMUSG00000024259.9	Slc25a46	-	31597038	31597095	31594576	31594634	31600131	31600232	1192,1283,754	25,23,16	1475,1602,1198	16,19,13	207	150	0.00633816	0.0683005	0.972,0.976,0.972	0.985,0.984,0.985	-0.011
1525	solute carrier family 25, member 46	FALSE	chr18:31594576-31602800	ENSMUSG00000024259.9	Slc25a46	-	31597038	31597095	31594576	31594634	31602722	31602800	354,344,193	5,5,12	343,425,337	5,10,4	207	150	0.259333	1	0.981,0.98,0.921	0.98,0.969,0.984	-0.017
1526	solute carrier family 25, member 46	FALSE	chr18:31580167-31602800	ENSMUSG00000024259.9	Slc25a46	-	31600131	31600232	31580167	31583769	31602722	31602800	436,450,353	0,0,2	562,624,469	0,0,0	251	150	1	1	1.0,1.0,0.991	1.0,1.0,1.0	-0.003
1527	solute carrier family 25, member 46	FALSE	chr18:31594576-31602800	ENSMUSG00000024259.9	Slc25a46	-	31600131	31600232	31594576	31594634	31602722	31602800	457,469,369	5,5,12	578,643,482	5,10,4	251	150	0.203257	0.999673	0.982,0.982,0.948	0.986,0.975,0.986	-0.012
1528	solute carrier family 25, member 46	FALSE	chr18:31597038-31602800	ENSMUSG00000024259.9	Slc25a46	-	31600131	31600232	31597038	31597095	31602722	31602800	1256,1371,917	9,0,9	1698,1799,1334	12,6,7	251	150	0.899341	1	0.988,1.0,0.984	0.988,0.994,0.991	0
1529	solute carrier family 25, member 46	FALSE	chr18:31594576-31605810	ENSMUSG00000024259.9	Slc25a46	-	31602722	31602800	31594576	31594634	31605752	31605810	177,138,152	0,3,0	189,220,166	1,2,8	228	150	0.0669628	0.438612	1.0,0.968,1.0	0.992,0.986,0.932	0.019
1530	phosphatidylinositol 3-kinase catalytic subunit type 3	FALSE	chr18:30293058-30294428	ENSMUSG00000033628.15	Pik3c3	+	30293618	30293723	30293058	30293130	30294335	30294428	162,180,142	0,1,0	219,207,201	0,0,0	255	150	1	1	1.0,0.991,1.0	1.0,1.0,1.0	-0.003
1531	tubulin polyglutamylase complex subunit 2	FALSE	chr18:25141520-25151287	ENSMUSG00000024269.11	Tpgs2	-	25149113	25149242	25141520	25141637	25151199	25151287	278,237,164	0,0,0	420,370,290	0,1,2	279	150	1	1	1.0,1.0,1.0	1.0,0.995,0.987	0.006
1532	tubulin polyglutamylase complex subunit 2	FALSE	chr18:25141520-25158323	ENSMUSG00000024269.11	Tpgs2	-	25149113	25149242	25141520	25141637	25158243	25158323	141,118,94	0,0,0	188,168,134	0,3,0	279	150	1	1	1.0,1.0,1.0	1.0,0.968,1.0	0.011
1533	tubulin polyglutamylase complex subunit 2	FALSE	chr18:25141520-25158323	ENSMUSG00000024269.11	Tpgs2	-	25151199	25151287	25141520	25141637	25158243	25158323	60,43,43	0,0,0	91,76,69	0,3,0	238	150	1	1	1.0,1.0,1.0	1.0,0.941,1.0	0.02
1534	tubulin polyglutamylase complex subunit 2	FALSE	chr18:25149113-25158323	ENSMUSG00000024269.11	Tpgs2	-	25151199	25151287	25149113	25149242	25158243	25158323	198,161,113	0,0,0	322,282,224	0,6,0	238	150	1	1	1.0,1.0,1.0	1.0,0.967,1.0	0.011
1535	RIKEN cDNA 2700062C07 gene	FALSE	chr18:24470868-24473149	ENSMUSG00000024273.8	2700062C07Rik	+	24471061	24471084	24470868	24470980	24472949	24473149	48,46,43	0,2,10	90,89,75	11,10,6	173	150	0.375046	1	1.0,0.952,0.789	0.876,0.885,0.916	0.021
1536	RIKEN cDNA 2700062C07 gene	FALSE	chr18:24471061-24475724	ENSMUSG00000024273.8	2700062C07Rik	+	24472949	24473149	24471061	24471084	24475524	24475724	74,97,64	2,0,0	151,124,132	0,0,0	300	150	1	1	0.949,1.0,1.0	1.0,1.0,1.0	-0.017
1537	polypeptide N-acetylgalactosaminyltransferase 1	FALSE	chr18:24232596-24246224	ENSMUSG00000000420.15	Galnt1	+	24238241	24238485	24232596	24232653	24246049	24246224	923,1048,616	1,0,2	1344,1292,866	2,2,0	300	150	1	1	0.998,1.0,0.994	0.997,0.997,1.0	-0.001
1538	polypeptide N-acetylgalactosaminyltransferase 1	FALSE	chr18:24238241-24254684	ENSMUSG00000000420.15	Galnt1	+	24246049	24246224	24238241	24238485	24254517	24254684	1611,1971,1156	1,0,0	2480,2459,1833	9,1,0	300	150	1	1	0.999,1.0,1.0	0.993,0.999,1.0	0.002
1539	polypeptide N-acetylgalactosaminyltransferase 1	FALSE	chr18:24238241-24264532	ENSMUSG00000000420.15	Galnt1	+	24246049	24246224	24238241	24238485	24264324	24264532	813,956,571	0,0,0	1222,1179,764	0,2,0	300	150	1	1	1.0,1.0,1.0	1.0,0.997,1.0	0.001
1540	polypeptide N-acetylgalactosaminyltransferase 1	FALSE	chr18:24238241-24264532	ENSMUSG00000000420.15	Galnt1	+	24254517	24254684	24238241	24238485	24264324	24264532	872,1127,548	0,0,0	1305,1287,778	0,2,0	300	150	1	1	1.0,1.0,1.0	1.0,0.997,1.0	0.001
1541	polypeptide N-acetylgalactosaminyltransferase 1	FALSE	chr18:24246049-24264532	ENSMUSG00000000420.15	Galnt1	+	24254517	24254684	24246049	24246224	24264324	24264532	1669,2144,1133	0,2,0	2558,2567,1851	4,1,4	300	150	1	1	1.0,0.998,1.0	0.997,0.999,0.996	0.002
1542	polypeptide N-acetylgalactosaminyltransferase 1	FALSE	chr18:24264324-24269565	ENSMUSG00000000420.15	Galnt1	+	24267527	24267698	24264324	24264532	24269447	24269565	2120,2410,1369	0,0,0	3091,3185,2115	0,2,0	300	150	1	1	1.0,1.0,1.0	1.0,0.999,1.0	0
1543	polypeptide N-acetylgalactosaminyltransferase 1	FALSE	chr18:24269447-24272801	ENSMUSG00000000420.15	Galnt1	+	24271585	24271766	24269447	24269565	24272661	24272801	1696,2288,1153	0,5,2	2932,2552,1958	4,0,0	300	150	1	1	1.0,0.996,0.997	0.997,1.0,1.0	-0.001
1544	zinc finger and SCAN domain containing 30	FALSE	chr18:23964817-23971845	ENSMUSG00000024274.10	Zscan30	-	23970926	23971152	23964817	23965833	23971381	23971845	1,13,6	0,2,0	5,11,6	0,1,0	300	150	1	1	1.0,0.765,1.0	1.0,0.846,1.0	-0.027
1545	zinc finger and SCAN domain containing 30	FALSE	chr18:23964817-23971787	ENSMUSG00000024274.10	Zscan30	-	23970931	23971101	23964817	23965833	23971381	23971787	8,4,4	0,2,0	7,18,21	0,1,0	300	150	0.781071	1	1.0,0.5,1.0	1.0,0.9,1.0	-0.133
1546	microtubule-associated protein, RP/EB family, member 2	FALSE	chr18:23772603-23853799	ENSMUSG00000024277.14	Mapre2	+	23832852	23832980	23772603	23772659	23853653	23853799	1165,1836,1036	4,0,0	2741,2401,1469	2,0,0	278	150	1	1	0.994,1.0,1.0	0.999,1.0,1.0	-0.002
1547	microtubule-associated protein, RP/EB family, member 2	FALSE	chr18:23803983-23853799	ENSMUSG00000024277.14	Mapre2	+	23832852	23832980	23803983	23804221	23853653	23853799	1223,1483,1059	0,0,0	2328,2344,1522	0,0,2	278	150	1	1	1.0,1.0,1.0	1.0,1.0,0.998	0.001
1548	predicted gene 15972	FALSE	chr18:23750446-23752305	ENSMUSG00000086287.1	Gm15972	-	23751579	23751823	23750446	23750559	23752244	23752305	68,61,32	0,3,0	87,101,52	4,0,8	300	150	0.00692183	0.0732077	1.0,0.91,1.0	0.916,1.0,0.765	0.076
1549	GRB2 associated regulator of MAPK1 subtype 1	FALSE	chr18:21128486-21168866	ENSMUSG00000042680.8	Garem1	-	21147731	21148904	21128486	21131499	21168735	21168866	341,428,311	1,0,0	522,444,258	0,0,0	300	150	1	1	0.994,1.0,1.0	1.0,1.0,1.0	-0.002
1550	ring finger protein 138	FALSE	chr18:21010676-21020999	ENSMUSG00000024317.15	Rnf138	+	21017818	21017875	21010676	21010792	21020887	21020999	79,93,68	5,3,0	130,126,133	27,8,12	207	150	8.5272e-05	0.00188541	0.92,0.957,1.0	0.777,0.919,0.889	0.097
1551	ring finger protein 138	FALSE	chr18:21001907-21028223	ENSMUSG00000024317.15	Rnf138	+	21020887	21020999	21001907	21002169	21026085	21028223	46,47,33	0,2,0	82,71,71	1,1,0	262	150	1	1	1.0,0.931,1.0	0.979,0.976,1.0	-0.008
1552	ring finger protein 138	FALSE	chr18:21020887-21027535	ENSMUSG00000024317.15	Rnf138	+	21024408	21024516	21020887	21020999	21026085	21027535	34,59,50	55,57,39	62,73,39	117,84,87	258	150	0.0409024	0.300733	0.264,0.376,0.427	0.236,0.336,0.207	0.096
1553	ring finger protein 125	FALSE	chr18:20974298-20979141	ENSMUSG00000033107.6	Rnf125	+	20977728	20977823	20974298	20974455	20979050	20979141	78,68,51	0,0,0	79,83,40	0,0,1	245	150	1	1	1.0,1.0,1.0	1.0,1.0,0.961	0.013
1554	trafficking protein particle complex 8	FALSE	chr18:20819223-20825068	ENSMUSG00000033382.15	Trappc8	-	20820877	20821023	20819223	20819313	20824966	20825068	552,632,583	0,0,0	831,864,742	0,6,3	296	150	1	1	1.0,1.0,1.0	1.0,0.986,0.992	0.007
1555	trafficking protein particle complex 8	FALSE	chr18:20820877-20828648	ENSMUSG00000033382.15	Trappc8	-	20824966	20825068	20820877	20821023	20828468	20828648	378,455,417	3,2,0	564,619,530	0,2,0	252	150	1	1	0.987,0.993,1.0	1.0,0.995,1.0	-0.005
1556	trafficking protein particle complex 8	FALSE	chr18:20828468-20831678	ENSMUSG00000033382.15	Trappc8	-	20831449	20831508	20828468	20828648	20831609	20831678	211,391,216	0,4,0	429,424,372	0,0,0	209	150	1	1	1.0,0.986,1.0	1.0,1.0,1.0	-0.005
1557	trafficking protein particle complex 8	FALSE	chr18:20832949-20837189	ENSMUSG00000033382.15	Trappc8	-	20834945	20835093	20832949	20833046	20836746	20837189	320,440,278	0,0,0	642,566,413	0,2,0	298	150	1	1	1.0,1.0,1.0	1.0,0.993,1.0	0.002
1558	trafficking protein particle complex 8	FALSE	chr18:20841527-20845652	ENSMUSG00000033382.15	Trappc8	-	20844123	20844250	20841527	20841682	20845577	20845652	361,538,412	0,0,0	508,704,418	0,7,0	277	150	1	1	1.0,1.0,1.0	1.0,0.982,1.0	0.006
1559	trafficking protein particle complex 8	FALSE	chr18:20850897-20855076	ENSMUSG00000033382.15	Trappc8	-	20852629	20852854	20850897	20851006	20854944	20855076	340,306,247	0,0,0	399,377,300	1,0,2	300	150	1	1	1.0,1.0,1.0	0.995,1.0,0.987	0.006
1560	trafficking protein particle complex 8	FALSE	chr18:20852629-20860538	ENSMUSG00000033382.15	Trappc8	-	20854944	20855076	20852629	20852854	20860432	20860538	319,346,276	0,1,1	430,409,326	0,5,1	282	150	1	1	1.0,0.995,0.993	1.0,0.978,0.994	0.005
1561	trafficking protein particle complex 8	FALSE	chr18:20854944-20862995	ENSMUSG00000033382.15	Trappc8	-	20860432	20860538	20854944	20855076	20862894	20862995	295,437,248	0,1,0	428,461,350	0,0,0	256	150	1	1	1.0,0.996,1.0	1.0,1.0,1.0	-0.001
1562	UDP-Gal:betaGlcNAc beta 1,4-galactosyltransferase, polypeptide 6	FALSE	chr18:20692391-20706529	ENSMUSG00000056124.5	B4galt6	-	20700738	20700855	20692391	20692579	20706404	20706529	242,309,253	0,2,0	604,455,366	0,0,0	267	150	1	1	1.0,0.989,1.0	1.0,1.0,1.0	-0.004
1563	UDP-Gal:betaGlcNAc beta 1,4-galactosyltransferase, polypeptide 6	FALSE	chr18:20700738-20728078	ENSMUSG00000056124.5	B4galt6	-	20706404	20706529	20700738	20700855	20727961	20728078	140,180,137	0,0,0	327,216,202	0,0,3	275	150	1	1	1.0,1.0,1.0	1.0,1.0,0.973	0.009
1564	UDP-Gal:betaGlcNAc beta 1,4-galactosyltransferase, polypeptide 6	FALSE	chr18:20706404-20728078	ENSMUSG00000056124.5	B4galt6	-	20720028	20720142	20706404	20706529	20727961	20728078	348,360,287	3,4,4	639,520,462	2,1,1	264	150	0.423595	1	0.985,0.981,0.976	0.995,0.997,0.996	-0.015
1565	desmocollin 2	FALSE	chr18:20030632-20033322	ENSMUSG00000024331.11	Dsc2	-	20032489	20032535	20030632	20032403	20033061	20033322	276,268,180	52,78,51	409,294,333	122,133,95	196	150	0.0374526	0.281272	0.802,0.724,0.73	0.72,0.628,0.728	0.06
1566	desmocollin 2	FALSE	chr18:20047064-20050205	ENSMUSG00000024331.11	Dsc2	-	20048274	20048394	20047064	20047220	20050005	20050205	516,474,306	0,0,1	652,574,520	1,0,0	270	150	1	1	1.0,1.0,0.994	0.997,1.0,1.0	-0.001
1567	predicted gene 15328	FALSE	chr18:16816880-16820447	ENSMUSG00000086095.2	Gm15328	+	16818141	16818330	16816880	16817070	16819964	16820447	2,1,0	8,21,23	1,5,0	29,22,13	300	150	0.222955	1	0.111,0.023,0.0	0.017,0.102,0.0	0.005
1568	TATA-box binding protein associated factor 4b	FALSE	chr18:14783244-14799186	ENSMUSG00000054321.7	Taf4b	+	14796912	14797058	14783244	14783934	14799078	14799186	34,35,52	0,0,0	46,53,38	3,0,0	296	150	0.841181	1	1.0,1.0,1.0	0.886,1.0,1.0	0.038
1569	TATA-box binding protein associated factor 4b	FALSE	chr18:14804465-14807434	ENSMUSG00000054321.7	Taf4b	+	14804716	14804839	14804465	14804627	14807344	14807434	12,47,18	2,1,2	23,22,29	10,3,4	273	150	0.00728203	0.0762823	0.767,0.963,0.832	0.558,0.801,0.799	0.135
1570	proteasome subunit alpha 8	FALSE	chr18:14706150-14726628	ENSMUSG00000036743.4	Psma8	+	14721166	14721293	14706150	14706332	14726503	14726628	8,8,15	0,0,0	16,41,2	0,7,0	277	150	0.00129717	0.0184782	1.0,1.0,1.0	1.0,0.76,1.0	0.08
1571	SS18, subunit of BAF chromatin remodeling complex	TRUE	chr18:14636495-14640361	ENSMUSG00000037013.17	Ss18	-	14637391	14637484	14636495	14636618	14640256	14640361	163,172,204	93,96,99	230,143,134	221,222,141	243	150	2.6203e-08	1.27043e-06	0.52,0.525,0.56	0.391,0.284,0.37	0.187
1572	SS18, subunit of BAF chromatin remodeling complex	TRUE	chr18:14636495-14641123	ENSMUSG00000037013.17	Ss18	-	14637391	14637484	14636495	14636618	14640955	14641123	86,96,92	7,22,7	118,66,46	47,39,26	243	150	6.00641e-08	2.76346e-06	0.884,0.729,0.89	0.608,0.511,0.522	0.287
1573	SS18, subunit of BAF chromatin remodeling complex	FALSE	chr18:14636495-14641123	ENSMUSG00000037013.17	Ss18	-	14640256	14640361	14636495	14636618	14640955	14641123	263,232,254	7,22,7	443,523,331	47,39,26	255	150	0.00353642	0.0425157	0.957,0.861,0.955	0.847,0.887,0.882	0.052
1574	SS18, subunit of BAF chromatin remodeling complex	FALSE	chr18:14637391-14641123	ENSMUSG00000037013.17	Ss18	-	14640256	14640361	14637391	14637484	14640955	14641123	256,221,272	8,9,5	338,384,285	3,3,4	255	150	0.00240277	0.0309639	0.95,0.935,0.97	0.985,0.987,0.977	-0.031
1575	SS18, subunit of BAF chromatin remodeling complex	FALSE	chr18:14636495-14651244	ENSMUSG00000037013.17	Ss18	-	14640955	14641123	14636495	14636618	14651022	14651244	201,257,224	0,0,0	366,403,321	0,0,2	300	150	1	1	1.0,1.0,1.0	1.0,1.0,0.988	0.004
1576	SS18, subunit of BAF chromatin remodeling complex	FALSE	chr18:14640955-14655180	ENSMUSG00000037013.17	Ss18	-	14651022	14651244	14640955	14641123	14655026	14655180	380,484,397	25,28,15	646,676,499	32,23,17	300	150	0.113174	0.652258	0.884,0.896,0.93	0.91,0.936,0.936	-0.024
1577	SS18, subunit of BAF chromatin remodeling complex	FALSE	chr18:14655026-14679463	ENSMUSG00000037013.17	Ss18	-	14670308	14670393	14655026	14655180	14679386	14679463	243,308,291	0,0,0	442,492,296	0,3,0	235	150	1	1	1.0,1.0,1.0	1.0,0.991,1.0	0.003
1578	oxysterol binding protein-like 1A	FALSE	chr18:12758766-12762692	ENSMUSG00000044252.18	Osbpl1a	-	12759398	12759515	12758766	12758890	12762565	12762692	1135,1526,981	0,0,0	1540,1931,1259	0,1,0	267	150	1	1	1.0,1.0,1.0	1.0,0.999,1.0	0
1579	oxysterol binding protein-like 1A	FALSE	chr18:12771298-12819661	ENSMUSG00000044252.18	Osbpl1a	-	12788319	12788395	12771298	12771433	12819504	12819661	653,843,585	1,0,0	1239,1234,827	2,4,0	226	150	1	1	0.998,1.0,1.0	0.998,0.995,1.0	0.002
1580	oxysterol binding protein-like 1A	FALSE	chr18:12788319-12841346	ENSMUSG00000044252.18	Osbpl1a	-	12819504	12819661	12788319	12788395	12841183	12841346	813,983,767	18,15,2	1330,1391,969	33,23,13	300	150	0.121971	0.689917	0.958,0.97,0.995	0.953,0.968,0.974	0.009
1581	oxysterol binding protein-like 1A	FALSE	chr18:12788319-12862713	ENSMUSG00000044252.18	Osbpl1a	-	12819504	12819661	12788319	12788395	12862106	12862713	568,741,497	0,12,4	1048,1093,689	5,16,16	300	150	0.123043	0.693902	1.0,0.969,0.984	0.991,0.972,0.956	0.011
1582	oxysterol binding protein-like 1A	FALSE	chr18:12788319-12862423	ENSMUSG00000044252.18	Osbpl1a	-	12841183	12841346	12788319	12788395	12862106	12862423	295,362,232	0,12,4	528,628,375	5,16,16	300	150	0.193019	0.963343	1.0,0.938,0.967	0.981,0.952,0.921	0.017
1583	oxysterol binding protein-like 1A	FALSE	chr18:12819504-12862423	ENSMUSG00000044252.18	Osbpl1a	-	12841183	12841346	12819504	12819661	12862106	12862423	655,789,590	133,200,90	1024,1216,789	247,313,147	300	150	0.289144	1	0.711,0.664,0.766	0.675,0.66,0.729	0.026
1584	oxysterol binding protein-like 1A	FALSE	chr18:12819504-12863440	ENSMUSG00000044252.18	Osbpl1a	-	12841183	12841346	12819504	12819661	12863071	12863440	380,444,360	0,0,0	533,611,427	1,0,0	300	150	1	1	1.0,1.0,1.0	0.996,1.0,1.0	0.001
1585	oxysterol binding protein-like 1A	FALSE	chr18:12882195-12898301	ENSMUSG00000044252.18	Osbpl1a	-	12892166	12892289	12882195	12882277	12898202	12898301	74,62,51	0,5,0	53,27,32	0,8,2	273	150	0.0255341	0.207887	1.0,0.872,1.0	1.0,0.65,0.898	0.108
1586	oxysterol binding protein-like 1A	FALSE	chr18:12898116-12914613	ENSMUSG00000044252.18	Osbpl1a	-	12911076	12911162	12898116	12898301	12914501	12914613	31,14,6	2,0,0	15,23,19	0,0,0	236	150	1	1	0.908,1.0,1.0	1.0,1.0,1.0	-0.031
1587	NPC intracellular cholesterol transporter 1	FALSE	chr18:12194062-12196613	ENSMUSG00000024413.14	Npc1	-	12195008	12195209	12194062	12194294	12196483	12196613	1601,1743,1315	2,9,0	1268,1464,909	6,0,0	300	150	1	1	0.998,0.99,1.0	0.991,1.0,1.0	-0.001
1588	NPC intracellular cholesterol transporter 1	FALSE	chr18:12221805-12236400	ENSMUSG00000024413.14	Npc1	-	12223032	12223155	12221805	12221912	12236180	12236400	394,553,434	0,0,0	503,612,458	2,5,0	273	150	1	1	1.0,1.0,1.0	0.993,0.985,1.0	0.007
1589	RIO kinase 3	FALSE	chr18:12128740-12136838	ENSMUSG00000024404.7	Riok3	+	12135851	12135967	12128740	12128973	12136692	12136838	820,1097,653	0,0,4	1353,1414,1066	2,0,0	266	150	1	1	1.0,1.0,0.989	0.997,1.0,1.0	-0.003
1590	RIO kinase 3	FALSE	chr18:12135851-12137035	ENSMUSG00000024404.7	Riok3	+	12136692	12136838	12135851	12135967	12136927	12137035	1145,1379,807	2,1,0	1733,1733,1235	0,0,0	296	150	1	1	0.997,0.999,1.0	1.0,1.0,1.0	-0.001
1591	RIO kinase 3	FALSE	chr18:12135851-12137349	ENSMUSG00000024404.7	Riok3	+	12136927	12137035	12135851	12135967	12137239	12137349	487,701,410	1,0,0	828,868,614	0,0,0	258	150	1	1	0.996,1.0,1.0	1.0,1.0,1.0	-0.001
1592	RIO kinase 3	FALSE	chr18:12137239-12143063	ENSMUSG00000024404.7	Riok3	+	12139316	12139460	12137239	12137349	12142935	12143063	1198,1557,912	0,0,0	2011,2056,1505	0,2,0	294	150	1	1	1.0,1.0,1.0	1.0,0.998,1.0	0.001
1593	RIO kinase 3	FALSE	chr18:12139316-12148988	ENSMUSG00000024404.7	Riok3	+	12142935	12143063	12139316	12139460	12148790	12148988	1146,1496,929	6,18,0	1789,1998,1363	4,32,18	278	150	0.0517138	0.359877	0.99,0.978,1.0	0.996,0.971,0.976	0.008
1594	RIO kinase 3	FALSE	chr18:12142935-12149678	ENSMUSG00000024404.7	Riok3	+	12148790	12148988	12142935	12143063	12149518	12149678	1232,1627,917	1,0,0	1958,2086,1380	0,0,0	300	150	1	1	0.998,1.0,1.0	1.0,1.0,1.0	-0.001
1595	RIO kinase 3	FALSE	chr18:12152970-12157387	ENSMUSG00000024404.7	Riok3	+	12153912	12154020	12152970	12153060	12155219	12157387	1216,1311,1038	0,0,0	1847,1929,1448	0,4,1	258	150	1	1	1.0,1.0,1.0	1.0,0.996,0.999	0.002
1596	transmembrane protein 241	FALSE	chr18:11993563-12058960	ENSMUSG00000049411.15	Tmem241	-	12043213	12043307	11993563	11993628	12058925	12058960	23,20,7	0,0,0	37,34,46	0,5,0	244	150	0.191209	0.95637	1.0,1.0,1.0	1.0,0.807,1.0	0.064
1597	transmembrane protein 241	FALSE	chr18:12043213-12058960	ENSMUSG00000049411.15	Tmem241	-	12047564	12047634	12043213	12043307	12058925	12058960	23,24,26	2,3,0	67,41,42	2,0,0	220	150	0.0808157	0.505562	0.887,0.845,1.0	0.958,1.0,1.0	-0.075
1598	transmembrane protein 241	FALSE	chr18:12067059-12070131	ENSMUSG00000049411.15	Tmem241	-	12068297	12068346	12067059	12067105	12070079	12070131	32,38,46	0,0,1	43,54,40	0,2,0	199	150	1	1	1.0,1.0,0.972	1.0,0.953,1.0	0.006
1599	transmembrane protein 241	FALSE	chr18:12074617-12104180	ENSMUSG00000049411.15	Tmem241	-	12083991	12084069	12074617	12074643	12104098	12104180	36,56,37	0,2,0	74,56,58	1,0,1	228	150	1	1	1.0,0.949,1.0	0.98,1.0,0.974	-0.002
1600	transmembrane protein 241	FALSE	chr18:12104098-12118450	ENSMUSG00000049411.15	Tmem241	-	12113394	12113472	12104098	12104180	12118403	12118450	64,63,31	0,1,2	135,113,57	2,1,6	228	150	0.10981	0.637176	1.0,0.976,0.911	0.978,0.987,0.862	0.02
1601	transmembrane protein 241	FALSE	chr18:12104098-12121480	ENSMUSG00000049411.15	Tmem241	-	12113394	12113472	12104098	12104180	12121380	12121480	20,28,17	0,4,0	55,34,34	0,0,0	228	150	0.384492	1	1.0,0.822,1.0	1.0,1.0,1.0	-0.059
1602	transmembrane protein 241	FALSE	chr18:12104098-12121480	ENSMUSG00000049411.15	Tmem241	-	12118403	12118450	12104098	12104180	12121380	12121480	12,11,14	0,4,0	28,14,15	0,0,0	197	150	0.221659	1	1.0,0.677,1.0	1.0,1.0,1.0	-0.108
1603	transmembrane protein 241	FALSE	chr18:12113394-12121480	ENSMUSG00000049411.15	Tmem241	-	12118403	12118450	12113394	12113472	12121380	12121480	58,52,26	0,9,0	121,107,46	15,6,14	197	150	0.0295243	0.233573	1.0,0.815,1.0	0.86,0.931,0.714	0.103
1604	CDK5 and Abl enzyme substrate 1	FALSE	chr18:11888736-11923456	ENSMUSG00000040957.15	Cables1	+	11905924	11906002	11888736	11888829	11923359	11923456	85,76,34	11,12,11	42,57,32	7,12,9	228	150	0.620328	1	0.836,0.806,0.67	0.798,0.758,0.701	0.018
1605	predicted gene 6277	FALSE	chr18:11822897-11839377	ENSMUSG00000097440.2	Gm6277	-	11825163	11825226	11822897	11823039	11839180	11839377	20,2,13	0,0,0	5,0,6	0,1,0	213	150	1	1	1.0,1.0,1.0	1.0,0.0,1.0	0.333
1606	retinoblastoma binding protein 8, endonuclease	FALSE	chr18:11660734-11677690	ENSMUSG00000041238.16	Rbbp8	+	11672581	11672624	11660734	11660941	11677594	11677690	23,43,35	0,2,1	47,51,34	0,0,0	193	150	0.372999	1	1.0,0.944,0.965	1.0,1.0,1.0	-0.03
1607	retinoblastoma binding protein 8, endonuclease	FALSE	chr18:11721639-11725495	ENSMUSG00000041238.16	Rbbp8	+	11722603	11722730	11721639	11722525	11725406	11725495	35,79,38	2,0,0	80,82,49	0,10,0	277	150	0.00638308	0.0686933	0.905,1.0,1.0	1.0,0.816,1.0	0.03
1608	MIB E3 ubiquitin protein ligase 1	FALSE	chr18:10778148-10794564	ENSMUSG00000024294.14	Mib1	+	10792894	10793027	10778148	10778300	10794477	10794564	236,286,212	0,0,0	300,359,213	2,0,3	283	150	1	1	1.0,1.0,1.0	0.988,1.0,0.974	0.013
1609	Rho-associated coiled-coil containing protein kinase 1	FALSE	chr18:10064400-10070480	ENSMUSG00000024290.9	Rock1	-	10067470	10067678	10064400	10066051	10070218	10070480	905,995,644	0,0,0	1153,1157,810	0,0,2	300	150	1	1	1.0,1.0,1.0	1.0,1.0,0.995	0.002
1610	Rho-associated coiled-coil containing protein kinase 1	FALSE	chr18:10073114-10080539	ENSMUSG00000024290.9	Rock1	-	10079114	10079274	10073114	10073185	10080350	10080539	726,1019,670	0,0,0	1224,1216,893	0,0,2	300	150	1	1	1.0,1.0,1.0	1.0,1.0,0.996	0.001
1611	Rho-associated coiled-coil containing protein kinase 1	FALSE	chr18:10132127-10136271	ENSMUSG00000024290.9	Rock1	-	10134415	10134500	10132127	10132272	10136095	10136271	490,638,366	4,0,0	798,744,419	0,0,0	235	150	1	1	0.987,1.0,1.0	1.0,1.0,1.0	-0.004
1612	Rho-associated coiled-coil containing protein kinase 1	FALSE	chr18:10140787-10182045	ENSMUSG00000024290.9	Rock1	-	10150234	10150316	10140787	10140888	10181224	10182045	329,424,249	0,0,0	538,568,411	4,1,0	232	150	1	1	1.0,1.0,1.0	0.989,0.997,1.0	0.005
1613	ubiquitin specific peptidase 14	FALSE	chr18:9993065-9997774	ENSMUSG00000047879.17	Usp14	-	9997172	9997280	9993065	9996248	9997716	9997774	1299,1696,992	0,0,0	1879,1915,1392	0,1,0	258	150	1	1	1.0,1.0,1.0	1.0,0.999,1.0	0
1614	ubiquitin specific peptidase 14	FALSE	chr18:10012212-10018095	ENSMUSG00000047879.17	Usp14	-	10016540	10016644	10012212	10012271	10017990	10018095	718,1154,555	0,0,1	1055,953,820	0,0,0	254	150	1	1	1.0,1.0,0.997	1.0,1.0,1.0	-0.001
1615	ubiquitin specific peptidase 14	FALSE	chr18:10012212-10022850	ENSMUSG00000047879.17	Usp14	-	10016540	10016644	10012212	10012271	10022817	10022850	304,468,256	1,0,0	541,420,346	0,0,0	254	150	1	1	0.994,1.0,1.0	1.0,1.0,1.0	-0.002
1616	ubiquitin specific peptidase 14	FALSE	chr18:10012212-10022850	ENSMUSG00000047879.17	Usp14	-	10017990	10018095	10012212	10012271	10022817	10022850	430,527,284	1,0,0	644,698,460	0,0,0	255	150	1	1	0.996,1.0,1.0	1.0,1.0,1.0	-0.001
1617	ubiquitin specific peptidase 14	FALSE	chr18:10016540-10022850	ENSMUSG00000047879.17	Usp14	-	10017990	10018095	10016540	10016644	10022817	10022850	854,1245,589	12,29,7	1260,1287,970	102,57,37	255	150	2.08089e-11	1.38595e-09	0.977,0.962,0.98	0.879,0.93,0.939	0.057
1618	ubiquitin specific peptidase 14	FALSE	chr18:10017990-10024679	ENSMUSG00000047879.17	Usp14	-	10022817	10022850	10017990	10018095	10024533	10024679	685,927,480	2,0,2	1061,1100,730	0,1,0	183	150	1	1	0.996,1.0,0.995	1.0,0.999,1.0	-0.003
1619	ubiquitin specific peptidase 14	FALSE	chr18:10017990-10030067	ENSMUSG00000047879.17	Usp14	-	10024533	10024679	10017990	10018095	10029912	10030067	664,815,477	0,2,0	854,941,599	0,0,2	296	150	1	1	1.0,0.995,1.0	1.0,1.0,0.993	0.001
1620	THO complex 1	FALSE	chr18:9959097-9960552	ENSMUSG00000024287.8	Thoc1	+	9959254	9959315	9959097	9959171	9960485	9960552	92,168,87	0,2,2	185,265,164	0,3,4	211	150	0.767793	1	1.0,0.984,0.969	1.0,0.984,0.967	0.001
1621	THO complex 1	FALSE	chr18:9959097-9962491	ENSMUSG00000024287.8	Thoc1	+	9959254	9959315	9959097	9959171	9962372	9962491	34,73,42	2,0,0	80,92,49	0,0,4	211	150	0.88223	1	0.924,1.0,1.0	1.0,1.0,0.897	0.009
1622	THO complex 1	FALSE	chr18:9959097-9962491	ENSMUSG00000024287.8	Thoc1	+	9960485	9960552	9959097	9959171	9962372	9962491	39,50,41	2,0,0	68,39,35	0,0,4	217	150	0.812235	1	0.931,1.0,1.0	1.0,1.0,0.858	0.024
1623	THO complex 1	FALSE	chr18:9959254-9962491	ENSMUSG00000024287.8	Thoc1	+	9960485	9960552	9959254	9959315	9962372	9962491	102,150,92	0,7,6	174,216,146	0,6,0	217	150	0.00796519	0.0818627	1.0,0.937,0.914	1.0,0.961,1.0	-0.037
1624	THO complex 1	FALSE	chr18:9986288-9986761	ENSMUSG00000024287.8	Thoc1	+	9986552	9986603	9986288	9986355	9986690	9986761	87,177,73	0,2,0	256,175,89	0,0,0	201	150	1	1	1.0,0.985,1.0	1.0,1.0,1.0	-0.005
1625	WW domain containing adaptor with coiled-coil	FALSE	chr18:7871548-7905515	ENSMUSG00000024283.15	Wac	+	7901495	7901602	7871548	7871744	7905399	7905515	710,764,453	5,0,0	966,1096,663	2,5,0	257	150	1	1	0.988,1.0,1.0	0.996,0.992,1.0	0
1626	WW domain containing adaptor with coiled-coil	FALSE	chr18:7905931-7916297	ENSMUSG00000024283.15	Wac	+	7910515	7910824	7905931	7906044	7916051	7916297	490,613,414	73,91,61	783,809,642	112,122,64	300	150	0.361668	1	0.77,0.771,0.772	0.778,0.768,0.834	-0.022
1627	membrane protein, palmitoylated 7 (MAGUK p55 subfamily member 7)	FALSE	chr18:7356141-7403356	ENSMUSG00000057440.8	Mpp7	-	7379988	7380069	7356141	7356235	7403185	7403356	65,51,45	1,0,0	89,102,109	0,8,4	231	150	0.00221031	0.0289905	0.977,1.0,1.0	1.0,0.892,0.947	0.046
1628	membrane protein, palmitoylated 7 (MAGUK p55 subfamily member 7)	FALSE	chr18:7356141-7439633	ENSMUSG00000057440.8	Mpp7	-	7379988	7380069	7356141	7356235	7439568	7439633	19,32,7	0,0,0	37,17,27	4,0,0	231	150	0.533151	1	1.0,1.0,1.0	0.857,1.0,1.0	0.048
1629	membrane protein, palmitoylated 7 (MAGUK p55 subfamily member 7)	FALSE	chr18:7356141-7439633	ENSMUSG00000057440.8	Mpp7	-	7403185	7403356	7356141	7356235	7439568	7439633	75,53,40	0,0,0	124,139,41	4,0,0	300	150	0.454361	1	1.0,1.0,1.0	0.939,1.0,1.0	0.02
1630	membrane protein, palmitoylated 7 (MAGUK p55 subfamily member 7)	FALSE	chr18:7379647-7439633	ENSMUSG00000057440.8	Mpp7	-	7403185	7403356	7379647	7380069	7439568	7439633	129,81,79	5,9,3	182,216,121	5,0,2	300	150	0.00044812	0.00757832	0.928,0.818,0.929	0.948,1.0,0.968	-0.08
1631	membrane protein, palmitoylated 7 (MAGUK p55 subfamily member 7)	FALSE	chr18:7512943-7626861	ENSMUSG00000057440.8	Mpp7	-	7561725	7561872	7512943	7513062	7626732	7626861	23,52,39	0,0,0	100,88,29	0,4,0	297	150	0.510923	1	1.0,1.0,1.0	1.0,0.917,1.0	0.028
1632	enhancer of polycomb homolog 1	FALSE	chr18:6441121-6453657	ENSMUSG00000024240.13	Epc1	-	6452232	6452392	6441121	6441243	6453508	6453657	134,135,93	0,0,0	147,146,87	1,0,0	300	150	1	1	1.0,1.0,1.0	0.987,1.0,1.0	0.004
1633	Rho GTPase activating protein 12	FALSE	chr18:6028193-6033257	ENSMUSG00000041225.16	Arhgap12	-	6031729	6031828	6028193	6028271	6033140	6033257	299,438,271	0,1,0	512,492,378	1,4,0	249	150	1	1	1.0,0.996,1.0	0.997,0.987,1.0	0.004
1634	Rho GTPase activating protein 12	FALSE	chr18:6052861-6057591	ENSMUSG00000041225.16	Arhgap12	-	6056978	6056993	6052861	6052923	6057516	6057591	24,21,10	55,47,25	28,20,6	99,47,65	165	150	0.0463141	0.330309	0.284,0.289,0.267	0.205,0.279,0.077	0.093
1635	Rho GTPase activating protein 12	FALSE	chr18:6052861-6061972	ENSMUSG00000041225.16	Arhgap12	-	6056978	6056993	6052861	6052923	6061846	6061972	0,3,0	136,140,115	4,4,5	250,291,141	165	150	0.471261	1	0.0,0.019,0.0	0.014,0.012,0.031	-0.013
1636	Rho GTPase activating protein 12	FALSE	chr18:6052861-6061972	ENSMUSG00000041225.16	Arhgap12	-	6057516	6057591	6052861	6052923	6061846	6061972	92,66,41	136,140,115	131,82,84	250,291,141	225	150	0.517952	1	0.311,0.239,0.192	0.259,0.158,0.284	0.014
1637	Rho GTPase activating protein 12	FALSE	chr18:6056978-6061972	ENSMUSG00000041225.16	Arhgap12	-	6057516	6057591	6056978	6056993	6061846	6061972	63,40,26	0,3,0	60,53,24	2,2,4	225	150	0.0310565	0.243086	1.0,0.899,1.0	0.952,0.946,0.8	0.067
1638	Rho GTPase activating protein 12	FALSE	chr18:6064340-6070091	ENSMUSG00000041225.16	Arhgap12	-	6065704	6065845	6064340	6064421	6069830	6070091	333,433,192	60,69,38	592,495,358	87,91,55	291	150	0.553813	1	0.741,0.764,0.723	0.778,0.737,0.77	-0.019
1639	Rho GTPase activating protein 12	FALSE	chr18:6064340-6112439	ENSMUSG00000041225.16	Arhgap12	-	6065704	6065845	6064340	6064421	6111684	6112439	141,185,72	10,1,6	296,238,165	21,8,11	291	150	0.277364	1	0.879,0.99,0.861	0.879,0.939,0.885	0.009
1640	Rho GTPase activating protein 12	FALSE	chr18:6064340-6115850	ENSMUSG00000041225.16	Arhgap12	-	6065704	6065845	6064340	6064421	6115813	6115850	141,185,70	0,0,0	295,238,165	9,9,0	291	150	0.000194084	0.00377807	1.0,1.0,1.0	0.944,0.932,1.0	0.041
1641	Rho GTPase activating protein 12	FALSE	chr18:6064340-6112363	ENSMUSG00000041225.16	Arhgap12	-	6069830	6070091	6064340	6064421	6111684	6112363	238,258,155	10,1,6	359,323,192	21,8,11	300	150	0.0342228	0.261424	0.922,0.992,0.928	0.895,0.953,0.897	0.032
1642	Rho GTPase activating protein 12	FALSE	chr18:6064340-6115850	ENSMUSG00000041225.16	Arhgap12	-	6069830	6070091	6064340	6064421	6115813	6115850	106,98,69	0,0,0	184,165,99	9,9,0	300	150	1.53984e-05	0.000419716	1.0,1.0,1.0	0.911,0.902,1.0	0.062
1643	Rho GTPase activating protein 12	FALSE	chr18:6065704-6112363	ENSMUSG00000041225.16	Arhgap12	-	6069830	6070091	6065704	6065845	6111684	6112363	370,439,239	0,2,2	569,489,330	1,0,0	300	150	1	1	1.0,0.991,0.984	0.996,1.0,1.0	-0.007
1644	Rho GTPase activating protein 12	FALSE	chr18:6065704-6115850	ENSMUSG00000041225.16	Arhgap12	-	6069830	6070091	6065704	6065845	6115813	6115850	238,279,153	0,2,0	394,331,237	0,0,0	300	150	1	1	1.0,0.986,1.0	1.0,1.0,1.0	-0.005
1645	Rho GTPase activating protein 12	FALSE	chr18:6064340-6115850	ENSMUSG00000041225.16	Arhgap12	-	6111684	6112439	6064340	6064421	6115813	6115850	141,125,113	0,0,0	321,260,172	9,9,0	300	150	0.000312939	0.00559857	1.0,1.0,1.0	0.947,0.935,1.0	0.039
1646	Rho GTPase activating protein 12	FALSE	chr18:6065704-6115850	ENSMUSG00000041225.16	Arhgap12	-	6111684	6112439	6065704	6065845	6115813	6115850	131,126,109	0,2,0	301,252,161	0,0,0	300	150	1	1	1.0,0.969,1.0	1.0,1.0,1.0	-0.01
1647	Rho GTPase activating protein 12	FALSE	chr18:6069830-6115850	ENSMUSG00000041225.16	Arhgap12	-	6111684	6112439	6069830	6070091	6115813	6115850	309,313,224	46,29,31	572,484,298	97,74,44	300	150	0.110682	0.641313	0.771,0.844,0.783	0.747,0.766,0.772	0.038
1648	Rho GTPase activating protein 12	FALSE	chr18:6069830-6135888	ENSMUSG00000041225.16	Arhgap12	-	6115813	6115850	6069830	6070091	6135803	6135888	61,64,58	5,12,13	192,97,67	43,33,31	187	150	0.00759035	0.0788346	0.907,0.811,0.782	0.782,0.702,0.634	0.127
1649	Gm10125	FALSE	chr18:5583011-5592246	ENSMUSG00000063087.15	Gm10125	-	5586253	5586387	5583011	5583133	5592159	5592246	0,3,0	0,2,5	0,0,0	0,0,3	284	150	1	1	NA,0.442,0.0	NA,NA,0.0	0.221
1650	junctional cadherin 5 associated	FALSE	chr18:4634877-4676167	ENSMUSG00000033960.6	Jcad	+	4649074	4649405	4634877	4635031	4672514	4676167	390,490,334	0,0,0	438,498,296	0,1,0	300	150	1	1	1.0,1.0,1.0	1.0,0.996,1.0	0.001
1651	mitochondrial poly(A) polymerase	FALSE	chr18:4375591-4380887	ENSMUSG00000024234.7	Mtpap	+	4379568	4379741	4375591	4375778	4380653	4380887	364,462,280	0,2,0	656,554,358	0,0,0	300	150	1	1	1.0,0.991,1.0	1.0,1.0,1.0	-0.003
1652	mitochondrial poly(A) polymerase	FALSE	chr18:4375591-4383413	ENSMUSG00000024234.7	Mtpap	+	4379568	4379741	4375591	4375778	4383188	4383413	189,254,175	0,2,0	443,354,210	0,0,0	300	150	1	1	1.0,0.984,1.0	1.0,1.0,1.0	-0.005
1653	mitochondrial poly(A) polymerase	FALSE	chr18:4375591-4383413	ENSMUSG00000024234.7	Mtpap	+	4380653	4380887	4375591	4375778	4383188	4383413	207,186,100	0,2,0	226,199,149	0,0,0	300	150	1	1	1.0,0.979,1.0	1.0,1.0,1.0	-0.007
1654	mitochondrial poly(A) polymerase	FALSE	chr18:4379568-4383413	ENSMUSG00000024234.7	Mtpap	+	4380653	4380887	4379568	4379741	4383188	4383413	382,394,205	0,2,0	439,399,297	0,0,0	300	150	1	1	1.0,0.99,1.0	1.0,1.0,1.0	-0.003
[truncated: 30,782 more rows]

## Sheet: On off dox vs On dox_SE.MATS.JC
	full_name	PASS	location	GeneID	geneSymbol	strand	exonStart_0base	exonEnd	upstreamES	upstreamEE	downstreamES	downstreamEE	IJC_SAMPLE_1	SJC_SAMPLE_1	IJC_SAMPLE_2	SJC_SAMPLE_2	IncFormLen	SkipFormLen	PValue	FDR	IncLevel1	IncLevel2	IncLevelDifference
[truncated: 32,651 more rows]

[truncated: 3 more sheets: MBNL1+2 vs On dox_SE.MATS.JC, MBNL1 vs On dox_SE.MATS.JC, MBNL2 vs On dox_SE.MATS.JC]
