# Supplementary material for: MBNL overexpression rescues cardiac phenotypes in a myotonic dystrophy type 1 heart mouse model
Source: J Clin Invest. 2025 Feb 11;135(7):e186416. doi: 10.1172/JCI186416 (PMC11957708; doi:10.1172/JCI186416)
Supplement: Supplemental data set 2 [file jci-135-186416-s093.xlsx]

## Sheet: No dox vs On dox_SE.MATS.JC
	full_name	PASS	location	GeneID	geneSymbol	strand	exonStart_0base	exonEnd	upstreamES	upstreamEE	downstreamES	downstreamEE	IJC_SAMPLE_1	SJC_SAMPLE_1	IJC_SAMPLE_2	SJC_SAMPLE_2	IncFormLen	SkipFormLen	PValue	FDR	IncLevel1	IncLevel2	IncLevelDifference
1	ubiquitously transcribed tetratricopeptide repeat containing, Y-linked	FALSE	chrY:1096860-1102891	ENSMUSG00000068457.14	Uty	-	1099581	1099752	1096860	1098573	1102764	1102891	359,357,2	3,3,0	290,393,1	5,4,0	300	150	0.324502	1	0.984,0.983,1.0	0.967,0.98,1.0	0.007
2	ubiquitously transcribed tetratricopeptide repeat containing, Y-linked	FALSE	chrY:1154154-1168185	ENSMUSG00000068457.14	Uty	-	1157906	1158634	1154154	1154284	1168089	1168185	271,382,1	0,2,0	282,378,1	2,0,0	300	150	1	1	1.0,0.99,1.0	0.986,1.0,1.0	0.001
3	ubiquitously transcribed tetratricopeptide repeat containing, Y-linked	FALSE	chrY:1168089-1170184	ENSMUSG00000068457.14	Uty	-	1169122	1169257	1168089	1168185	1169964	1170184	221,278,0	13,26,0	238,271,1	6,15,0	285	150	1	1	0.899,0.849,NA	0.954,0.905,1.0	-0.079
4	ubiquitously transcribed tetratricopeptide repeat containing, Y-linked	FALSE	chrY:1199454-1239819	ENSMUSG00000068457.14	Uty	-	1224496	1224546	1199454	1199513	1239710	1239819	135,189,0	4,0,0	149,189,0	2,0,0	200	150	1	1	0.962,1.0,NA	0.982,1.0,NA	-0.01
5	eukaryotic translation initiation factor 2, subunit 3, structural gene Y-linked	FALSE	chrY:1012047-1014792	ENSMUSG00000069049.11	Eif2s3y	+	1013378	1013473	1012047	1012169	1014633	1014792	1058,935,1	13,7,0	1316,1357,9	2,9,0	245	150	0.259863	1	0.98,0.988,1.0	0.998,0.989,1.0	-0.006
6	eukaryotic translation initiation factor 2, subunit 3, structural gene Y-linked	FALSE	chrY:1014633-1016684	ENSMUSG00000069049.11	Eif2s3y	+	1016056	1016191	1014633	1014792	1016589	1016684	1248,1153,9	0,0,0	1664,1412,0	0,2,0	285	150	1	1	1.0,1.0,1.0	1.0,0.997,NA	0.002
7	eukaryotic translation initiation factor 2, subunit 3, structural gene Y-linked	FALSE	chrY:1017363-1023474	ENSMUSG00000069049.11	Eif2s3y	+	1019985	1020155	1017363	1017508	1023301	1023474	1562,1330,4	0,2,0	1826,1826,5	0,0,0	300	150	1	1	1.0,0.997,1.0	1.0,1.0,1.0	-0.001
8	eukaryotic translation initiation factor 2, subunit 3, structural gene Y-linked	FALSE	chrY:1017363-1028594	ENSMUSG00000069049.11	Eif2s3y	+	1023301	1023474	1017363	1017508	1028187	1028594	663,611,2	0,3,0	879,769,1	0,6,0	300	150	1	1	1.0,0.99,1.0	1.0,0.985,1.0	0.002
9	lysine demethylase 5D	FALSE	chrY:897787-899550	ENSMUSG00000056673.14	Kdm5d	+	898549	898627	897787	898115	899427	899550	130,81,0	0,1,0	134,106,0	0,0,0	228	150	1	1	1.0,0.982,NA	1.0,1.0,NA	-0.009
10	holocytochrome c synthetase	FALSE	chrX:169315601-169317147	ENSMUSG00000031352.10	Hccs	-	169316545	169316694	169315601	169315721	169316995	169317147	1315,1267,1055	0,0,0	1737,1499,1033	0,0,4	299	150	1	1	1.0,1.0,1.0	1.0,1.0,0.992	0.003
11	MSL complex subunit 3	FALSE	chrX:168669489-168671243	ENSMUSG00000031358.17	Msl3	-	168670219	168670311	168669489	168669615	168671142	168671243	451,576,470	0,2,2	746,693,513	0,0,0	242	150	1	1	1.0,0.994,0.993	1.0,1.0,1.0	-0.004
12	MSL complex subunit 3	FALSE	chrX:168671794-168673898	ENSMUSG00000031358.17	Msl3	-	168672262	168672345	168671794	168671890	168673727	168673898	187,212,150	222,289,261	264,193,151	379,377,275	233	150	0.0889164	0.563725	0.352,0.321,0.27	0.31,0.248,0.261	0.041
13	phosphoribosyl pyrophosphate synthetase 2	FALSE	chrX:167346321-167352309	ENSMUSG00000025742.5	Prps2	-	167350514	167350674	167346321	167348998	167352135	167352309	215,184,204	0,0,2	218,233,133	1,2,0	300	150	1	1	1.0,1.0,0.981	0.991,0.983,1.0	0.002
14	phosphoribosyl pyrophosphate synthetase 2	FALSE	chrX:167350514-167363669	ENSMUSG00000025742.5	Prps2	-	167352135	167352309	167350514	167350674	167363544	167363669	201,178,167	0,0,6	258,229,153	0,0,0	300	150	0.584917	1	1.0,1.0,0.933	1.0,1.0,1.0	-0.022
15	toll-like receptor 8	FALSE	chrX:167242695-167264286	ENSMUSG00000040522.5	Tlr8	-	167263748	167263890	167242695	167245849	167264151	167264286	18,21,14	2,11,13	10,9,19	7,8,3	292	150	0.867189	1	0.822,0.495,0.356	0.423,0.366,0.765	0.04
16	motile sperm domain containing 2	FALSE	chrX:164948066-164956517	ENSMUSG00000061778.10	Mospd2	-	164951850	164951975	164948066	164948243	164956478	164956517	232,287,248	0,1,0	243,205,251	0,0,0	275	150	1	1	1.0,0.994,1.0	1.0,1.0,1.0	-0.002
17	motile sperm domain containing 2	FALSE	chrX:164958755-164964013	ENSMUSG00000061778.10	Mospd2	-	164962051	164962206	164958755	164958816	164963926	164964013	220,236,232	0,0,0	269,237,162	1,0,0	300	150	1	1	1.0,1.0,1.0	0.993,1.0,1.0	0.002
18	phosphatidylinositol glycan anchor biosynthesis, class A	FALSE	chrX:164427931-164429017	ENSMUSG00000031381.16	Piga	+	164428539	164428672	164427931	164428064	164428810	164429017	33,36,12	4,0,0	70,39,32	0,0,0	283	150	0.375906	1	0.814,1.0,1.0	1.0,1.0,1.0	-0.062
19	pirin	FALSE	chrX:164269430-164280221	ENSMUSG00000031379.13	Pir	+	164271602	164271731	164269430	164269677	164280128	164280221	193,135,176	15,3,14	169,210,149	21,21,6	279	150	0.156688	0.858109	0.874,0.96,0.871	0.812,0.843,0.93	0.04
20	pirin	FALSE	chrX:164300223-164342518	ENSMUSG00000031379.13	Pir	+	164330014	164330099	164300223	164300430	164342473	164342518	298,256,244	0,1,0	275,241,186	0,0,0	235	150	1	1	1.0,0.994,1.0	1.0,1.0,1.0	-0.002
21	pirin	FALSE	chrX:164330014-164358230	ENSMUSG00000031379.13	Pir	+	164342473	164342518	164330014	164330099	164358147	164358230	220,187,182	28,25,18	203,146,142	36,44,20	195	150	0.00908377	0.096356	0.858,0.852,0.886	0.813,0.719,0.845	0.073
22	pirin	FALSE	chrX:164358147-164373011	ENSMUSG00000031379.13	Pir	+	164369045	164369112	164358147	164358230	164372452	164373011	293,256,235	2,0,0	288,278,187	1,0,0	217	150	1	1	0.99,1.0,1.0	0.995,1.0,1.0	-0.002
23	carbonic anhydrase 5b, mitochondrial	FALSE	chrX:163976821-163988412	ENSMUSG00000031373.4	Car5b	-	163987097	163987253	163976821	163979370	163988349	163988412	28,48,104	0,0,1	22,23,56	0,0,0	300	150	1	1	1.0,1.0,0.981	1.0,1.0,1.0	-0.006
24	cytidine 5'-triphosphate synthase 2	FALSE	chrX:162901604-162910179	ENSMUSG00000031360.14	Ctps2	+	162903433	162903638	162901604	162901839	162910008	162910179	86,92,68	0,0,0	106,134,114	1,0,0	300	150	1	1	1.0,1.0,1.0	0.981,1.0,1.0	0.006
25	cytidine 5'-triphosphate synthase 2	FALSE	chrX:162901631-162910179	ENSMUSG00000031360.14	Ctps2	+	162903433	162903638	162901631	162901747	162910008	162910179	121,120,115	2,0,3	136,199,160	9,11,8	300	150	0.000113364	0.0024778	0.968,1.0,0.95	0.883,0.9,0.909	0.075
26	cytidine 5'-triphosphate synthase 2	FALSE	chrX:162901768-162910179	ENSMUSG00000031360.14	Ctps2	+	162903433	162903638	162901768	162901914	162910008	162910179	132,108,81	0,0,0	115,162,137	0,4,0	300	150	0.837744	1	1.0,1.0,1.0	1.0,0.953,1.0	0.016
27	cytidine 5'-triphosphate synthase 2	FALSE	chrX:162910008-162921315	ENSMUSG00000031360.14	Ctps2	+	162913207	162913308	162910008	162910179	162921198	162921315	166,233,135	0,3,0	218,250,197	0,0,0	251	150	1	1	1.0,0.979,1.0	1.0,1.0,1.0	-0.007
28	cytidine 5'-triphosphate synthase 2	FALSE	chrX:162975182-163011206	ENSMUSG00000031360.14	Ctps2	+	162996704	162996760	162975182	162975279	163011061	163011206	47,59,91	0,0,6	100,90,70	0,0,2	206	150	0.267095	1	1.0,1.0,0.917	1.0,1.0,0.962	-0.015
29	cytidine 5'-triphosphate synthase 2	FALSE	chrX:162996704-163011206	ENSMUSG00000031360.14	Ctps2	+	163000061	163000158	162996704	162996760	163011061	163011206	237,292,263	0,0,0	255,318,247	1,0,0	247	150	1	1	1.0,1.0,1.0	0.994,1.0,1.0	0.002
30	cytidine 5'-triphosphate synthase 2	FALSE	chrX:162936710-163029878	ENSMUSG00000031360.14	Ctps2	+	163011061	163011206	162936710	162936805	163029766	163029878	99,142,130	0,0,0	169,126,159	0,2,0	295	150	1	1	1.0,1.0,1.0	1.0,0.97,1.0	0.01
31	synapse associated protein 1	FALSE	chrX:162857056-162863208	ENSMUSG00000031357.3	Syap1	-	162859298	162859446	162857056	162858008	162863059	162863208	405,486,351	13,8,13	546,511,338	2,4,1	298	150	1.05745e-06	3.82258e-05	0.94,0.968,0.931	0.993,0.985,0.994	-0.044
32	synapse associated protein 1	FALSE	chrX:162859298-162863208	ENSMUSG00000031357.3	Syap1	-	162859872	162859931	162859298	162859446	162863059	162863208	618,655,517	0,0,0	854,735,552	0,0,3	209	150	1	1	1.0,1.0,1.0	1.0,1.0,0.992	0.003
33	synapse associated protein 1	FALSE	chrX:162857056-162872654	ENSMUSG00000031357.3	Syap1	-	162863059	162863208	162857056	162858008	162872514	162872654	445,440,353	9,10,7	532,505,472	7,0,0	299	150	7.49022e-05	0.00172606	0.961,0.957,0.962	0.974,1.0,1.0	-0.031
34	synapse associated protein 1	FALSE	chrX:162859872-162872654	ENSMUSG00000031357.3	Syap1	-	162863059	162863208	162859872	162859931	162872514	162872654	910,938,731	0,0,8	1161,1060,876	2,0,3	299	150	1	1	1.0,1.0,0.979	0.997,1.0,0.993	-0.004
35	taxilin gamma	FALSE	chrX:162786616-162790806	ENSMUSG00000038344.14	Txlng	-	162787558	162787678	162786616	162786691	162790611	162790806	144,108,146	0,0,0	139,145,125	0,2,0	270	150	1	1	1.0,1.0,1.0	1.0,0.976,1.0	0.008
36	taxilin gamma	FALSE	chrX:162788916-162807576	ENSMUSG00000038344.14	Txlng	-	162797639	162797810	162788916	162790806	162807484	162807576	212,159,172	0,0,0	211,163,149	0,2,0	300	150	1	1	1.0,1.0,1.0	1.0,0.976,1.0	0.008
37	taxilin gamma	FALSE	chrX:162797639-162811388	ENSMUSG00000038344.14	Txlng	-	162807484	162807576	162797639	162797810	162811291	162811388	111,89,98	0,0,1	151,115,101	0,0,0	242	150	1	1	1.0,1.0,0.984	1.0,1.0,1.0	-0.005
38	RALBP1 associated Eps domain containing protein 2	FALSE	chrX:162471794-162514351	ENSMUSG00000040855.15	Reps2	-	162512678	162512732	162471794	162471856	162514278	162514351	18,1,3	23,8,20	3,4,1	9,8,6	204	150	0.769467	1	0.365,0.084,0.099	0.197,0.269,0.109	-0.009
39	cyclin dependent kinase like 5	FALSE	chrX:160829542-160834834	ENSMUSG00000031292.14	Cdkl5	-	160829920	160830022	160829542	160829648	160833867	160834834	64,72,81	0,0,0	175,69,92	1,0,0	252	150	1	1	1.0,1.0,1.0	0.99,1.0,1.0	0.003
40	adhesion G protein-coupled receptor G2	FALSE	chrX:160430349-160438313	ENSMUSG00000031298.15	Adgrg2	+	160434772	160434902	160430349	160430394	160438194	160438313	6,0,0	12,17,10	0,2,10	9,13,12	280	150	0.148524	0.824223	0.211,0.0,0.0	0.0,0.076,0.309	-0.058
41	adhesion G protein-coupled receptor G2	FALSE	chrX:160438194-160461381	ENSMUSG00000031298.15	Adgrg2	+	160456004	160456037	160438194	160438313	160461342	160461381	6,4,1	8,16,2	2,1,0	2,4,5	183	150	0.0629138	0.43481	0.381,0.17,0.291	0.45,0.17,0.0	0.074
42	adhesion G protein-coupled receptor G2	FALSE	chrX:160456004-160461381	ENSMUSG00000031298.15	Adgrg2	+	160458834	160458873	160456004	160456037	160461342	160461381	9,4,3	5,2,0	0,10,0	2,0,0	189	150	1	1	0.588,0.613,1.0	0.0,1.0,NA	0.234
43	adhesion G protein-coupled receptor G2	FALSE	chrX:160456004-160461381	ENSMUSG00000031298.15	Adgrg2	+	160458834	160458882	160456004	160456037	160461342	160461381	14,0,8	5,2,0	2,19,2	2,0,0	198	150	0.0307283	0.250791	0.68,0.0,1.0	0.431,1.0,1.0	-0.25
44	adhesion G protein-coupled receptor G2	FALSE	chrX:160461342-160465631	ENSMUSG00000031298.15	Adgrg2	+	160463327	160463369	160461342	160461381	160465577	160465631	8,0,4	17,16,5	5,6,0	3,3,6	192	150	0.258974	1	0.269,0.0,0.385	0.566,0.61,0.0	-0.174
45	adhesion G protein-coupled receptor G2	FALSE	chrX:160491397-160498070	ENSMUSG00000031298.15	Adgrg2	+	160492599	160492752	160491397	160491499	160496304	160498070	21,30,21	8,12,17	17,28,15	10,3,2	300	150	0.080694	0.524727	0.568,0.556,0.382	0.459,0.824,0.789	-0.189
46	SH3-domain kinase binding protein 1	FALSE	chrX:159816576-159828579	ENSMUSG00000040990.17	Sh3kbp1	+	159817241	159817298	159816576	159816706	159828373	159828579	3,8,5	35,48,30	3,1,7	53,79,37	207	150	0.063277	0.436737	0.058,0.108,0.108	0.039,0.009,0.121	0.035
47	SH3-domain kinase binding protein 1	FALSE	chrX:159817241-159828579	ENSMUSG00000040990.17	Sh3kbp1	+	159824474	159824549	159817241	159817298	159828373	159828579	3,12,3	3,6,0	0,0,0	3,0,6	225	150	1	1	0.4,0.571,1.0	0.0,NA,0.0	0.657
48	SH3-domain kinase binding protein 1	FALSE	chrX:159840480-159865400	ENSMUSG00000040990.17	Sh3kbp1	+	159841075	159841186	159840480	159840611	159865324	159865400	2,2,0	1,9,12	2,0,0	13,3,2	261	150	0.649951	1	0.535,0.113,0.0	0.081,0.0,0.0	0.189
49	SH3-domain kinase binding protein 1	FALSE	chrX:159913988-159919917	ENSMUSG00000040990.17	Sh3kbp1	+	159917235	159917316	159913988	159914040	159919757	159919917	77,65,64	1,2,0	85,114,60	0,0,2	231	150	1	1	0.98,0.955,1.0	1.0,1.0,0.951	-0.005
50	SH3-domain kinase binding protein 1	FALSE	chrX:159943196-159961893	ENSMUSG00000040990.17	Sh3kbp1	+	159958212	159958322	159943196	159943282	159961764	159961893	1197,1036,835	0,1,0	1481,1168,885	3,0,0	260	150	1	1	1.0,0.998,1.0	0.997,1.0,1.0	0
51	SH3-domain kinase binding protein 1	FALSE	chrX:159943196-159966482	ENSMUSG00000040990.17	Sh3kbp1	+	159958212	159958322	159943196	159943282	159966213	159966482	683,622,459	0,0,2	835,598,433	4,0,0	260	150	1	1	1.0,1.0,0.993	0.992,1.0,1.0	0
52	SH3-domain kinase binding protein 1	FALSE	chrX:159943196-159966482	ENSMUSG00000040990.17	Sh3kbp1	+	159961764	159961893	159943196	159943282	159966213	159966482	474,439,320	0,0,2	543,489,364	4,0,0	279	150	1	1	1.0,1.0,0.989	0.986,1.0,1.0	0.001
53	SH3-domain kinase binding protein 1	FALSE	chrX:159958212-159966482	ENSMUSG00000040990.17	Sh3kbp1	+	159961764	159961893	159958212	159958322	159966213	159966482	1176,1049,811	193,202,119	1361,1182,940	181,140,131	279	150	0.0163247	0.153327	0.766,0.736,0.786	0.802,0.819,0.794	-0.042
54	MAP7 domain containing 2	FALSE	chrX:159492897-159498583	ENSMUSG00000041020.14	Map7d2	+	159496034	159496309	159492897	159493084	159497583	159498583	10,17,10	2,0,0	11,13,16	2,0,2	300	150	0.166152	0.894471	0.714,1.0,1.0	0.733,1.0,0.8	0.06
55	eukaryotic translation initiation factor 1A, X-linked	FALSE	chrX:159372177-159377562	ENSMUSG00000067194.6	Eif1ax	+	159376380	159376464	159372177	159372415	159377458	159377562	1400,1326,1464	0,4,13	1991,1921,1672	2,1,6	234	150	1	1	1.0,0.995,0.986	0.998,0.999,0.994	-0.003
56	membrane-bound transcription factor peptidase, site 2	FALSE	chrX:157555596-157561501	ENSMUSG00000046873.18	Mbtps2	-	157558884	157559065	157555596	157555691	157561382	157561501	167,179,146	0,0,0	186,174,195	0,8,0	300	150	0.247608	1	1.0,1.0,1.0	1.0,0.916,1.0	0.028
57	membrane-bound transcription factor peptidase, site 2	FALSE	chrX:157555596-157572986	ENSMUSG00000046873.18	Mbtps2	-	157561382	157561501	157555596	157555691	157572858	157572986	60,65,76	1,0,0	58,79,56	0,0,0	269	150	1	1	0.971,1.0,1.0	1.0,1.0,1.0	-0.01
58	membrane-bound transcription factor peptidase, site 2	FALSE	chrX:157591353-157598650	ENSMUSG00000046873.18	Mbtps2	-	157593724	157593873	157591353	157591555	157598495	157598650	200,126,100	15,20,29	160,169,110	36,29,31	299	150	0.164234	0.886855	0.87,0.76,0.634	0.69,0.745,0.64	0.063
59	acyl-CoA thioesterase 9	FALSE	chrX:155286288-155295274	ENSMUSG00000025287.15	Acot9	+	155293908	155293976	155286288	155286365	155295162	155295274	382,462,397	0,1,0	464,430,387	0,0,0	218	150	1	1	1.0,0.997,1.0	1.0,1.0,1.0	-0.001
60	acyl-CoA thioesterase 9	FALSE	chrX:155295162-155295768	ENSMUSG00000025287.15	Acot9	+	155295421	155295512	155295162	155295274	155295682	155295768	510,535,435	0,2,0	613,528,517	0,0,0	241	150	1	1	1.0,0.994,1.0	1.0,1.0,1.0	-0.002
61	negative regulator of P-body association	FALSE	chrX:153725704-153741084	ENSMUSG00000086316.8	Nbdy	+	153728861	153728939	153725704	153725841	153741039	153741084	516,401,448	17,13,9	408,353,344	5,5,5	228	150	0.00752781	0.0828816	0.952,0.953,0.97	0.982,0.979,0.978	-0.021
62	potassium channel tetramerisation domain containing 12b	FALSE	chrX:153685153-153696280	ENSMUSG00000041633.14	Kctd12b	-	153695623	153695678	153685153	153689697	153696084	153696280	46,53,81	20,17,22	35,48,48	25,53,20	205	150	0.00515453	0.061241	0.627,0.695,0.729	0.506,0.399,0.637	0.17
63	shroom family member 2	FALSE	chrX:152613394-152619446	ENSMUSG00000045180.13	Shroom2	-	152617192	152617355	152613394	152613667	152618900	152619446	72,45,101	0,1,0	64,50,61	0,0,0	300	150	1	1	1.0,0.957,1.0	1.0,1.0,1.0	-0.014
64	shroom family member 2	FALSE	chrX:152623125-152673663	ENSMUSG00000045180.13	Shroom2	-	152657423	152657524	152623125	152623335	152673531	152673663	14,13,2	0,0,0	7,6,5	0,3,0	251	150	0.404707	1	1.0,1.0,1.0	1.0,0.544,1.0	0.152
65	shroom family member 2	FALSE	chrX:152657423-152673663	ENSMUSG00000045180.13	Shroom2	-	152659263	152661718	152657423	152657524	152673531	152673663	74,90,40	0,0,0	39,105,44	1,0,0	300	150	1	1	1.0,1.0,1.0	0.951,1.0,1.0	0.016
66	lysine demethylase 5C	FALSE	chrX:152237632-152240196	ENSMUSG00000025332.14	Kdm5c	+	152239629	152239752	152237632	152237710	152240025	152240196	337,334,400	7,19,28	352,393,498	7,8,8	273	150	5.63167e-05	0.00134337	0.964,0.906,0.887	0.965,0.964,0.972	-0.048
67	lysine demethylase 5C	FALSE	chrX:152262162-152266941	ENSMUSG00000025332.14	Kdm5c	+	152266556	152266738	152262162	152262357	152266816	152266941	445,400,537	0,0,2	478,486,561	0,0,0	300	150	1	1	1.0,1.0,0.993	1.0,1.0,1.0	-0.002
68	lysine demethylase 5C	FALSE	chrX:152267082-152269123	ENSMUSG00000025332.14	Kdm5c	+	152267894	152268000	152267082	152267230	152268764	152269123	352,372,593	0,0,3	426,407,499	0,0,0	256	150	1	1	1.0,1.0,0.991	1.0,1.0,1.0	-0.003
69	lysine demethylase 5C	FALSE	chrX:152268764-152270531	ENSMUSG00000025332.14	Kdm5c	+	152269714	152269853	152268764	152269123	152270351	152270531	419,526,797	0,0,3	537,549,684	0,0,2	289	150	1	1	1.0,1.0,0.993	1.0,1.0,0.994	0
70	lysine demethylase 5C	FALSE	chrX:152270351-152271593	ENSMUSG00000025332.14	Kdm5c	+	152270693	152270831	152270351	152270531	152271011	152271593	448,428,600	3,3,18	436,548,547	21,34,31	288	150	2.05677e-08	9.9169e-07	0.987,0.987,0.946	0.915,0.894,0.902	0.07
71	lysine demethylase 5C	FALSE	chrX:152271011-152272274	ENSMUSG00000025332.14	Kdm5c	+	152271859	152271929	152271011	152271593	152272074	152272274	339,319,489	6,3,2	407,412,478	3,5,4	220	150	0.958012	1	0.975,0.986,0.994	0.989,0.983,0.988	-0.002
72	lysine demethylase 5C	FALSE	chrX:152271011-152272274	ENSMUSG00000025332.14	Kdm5c	+	152271859	152271938	152271011	152271593	152272074	152272274	190,172,365	6,3,2	286,255,338	3,5,4	229	150	0.91012	1	0.954,0.974,0.992	0.984,0.971,0.982	-0.006
73	structural maintenance of chromosomes 1A	FALSE	chrX:152041326-152047048	ENSMUSG00000041133.11	Smc1a	+	152046659	152046805	152041326	152041468	152046894	152047048	970,860,898	0,0,0	929,950,706	2,0,0	296	150	1	1	1.0,1.0,1.0	0.996,1.0,1.0	0.001
74	structural maintenance of chromosomes 1A	FALSE	chrX:152047857-152059512	ENSMUSG00000041133.11	Smc1a	+	152058778	152058935	152047857	152047968	152059357	152059512	968,945,853	0,0,0	981,1033,578	1,0,0	300	150	1	1	1.0,1.0,1.0	0.998,1.0,1.0	0.001
75	FYVE, RhoGEF and PH domain containing 1	FALSE	chrX:151080116-151086215	ENSMUSG00000025265.14	Fgd1	+	151085630	151085661	151080116	151080196	151086113	151086215	120,163,131	0,0,4	257,254,160	0,0,0	181	150	1	1	1.0,1.0,0.964	1.0,1.0,1.0	-0.012
76	FYVE, RhoGEF and PH domain containing 1	FALSE	chrX:151086113-151086981	ENSMUSG00000025265.14	Fgd1	+	151086519	151086645	151086113	151086215	151086819	151086981	222,152,267	0,0,0	516,412,346	1,1,0	276	150	1	1	1.0,1.0,1.0	0.996,0.996,1.0	0.003
77	FYVE, RhoGEF and PH domain containing 1	FALSE	chrX:151086819-151089521	ENSMUSG00000025265.14	Fgd1	+	151087967	151088111	151086819	151086981	151088602	151089521	219,214,181	2,0,0	399,407,293	0,1,0	294	150	1	1	0.982,1.0,1.0	1.0,0.995,1.0	-0.004
78	aminolevulinic acid synthase 2, erythroid	FALSE	chrX:150563760-150566663	ENSMUSG00000025270.13	Alas2	+	150565006	150565275	150563760	150563925	150566500	150566663	102,58,305	0,0,3	134,58,48	0,0,0	300	150	1	1	1.0,1.0,0.981	1.0,1.0,1.0	-0.006
79	apurinic/apyrimidinic endonuclease 2	FALSE	chrX:150587042-150589844	ENSMUSG00000025269.16	Apex2	-	150587922	150588278	150587042	150587126	150589761	150589844	20,24,34	0,3,0	37,16,15	3,0,0	300	150	0.584745	1	1.0,0.8,1.0	0.86,1.0,1.0	-0.02
80	leucine-rich repeats and calponin homology (CH) domain containing 2	FALSE	chrX:147481614-147488278	ENSMUSG00000031290.14	Lrch2	-	147484753	147484804	147481614	147481672	147488233	147488278	7,38,15	0,2,2	22,26,28	0,0,0	201	150	0.497315	1	1.0,0.934,0.848	1.0,1.0,1.0	-0.073
81	leucine-rich repeats and calponin homology (CH) domain containing 2	FALSE	chrX:147492038-147503491	ENSMUSG00000031290.14	Lrch2	-	147496766	147496832	147492038	147492087	147503383	147503491	10,2,3	13,9,7	12,4,7	19,5,20	216	150	0.805525	1	0.348,0.134,0.229	0.305,0.357,0.196	-0.049
82	angiomotin	FALSE	chrX:145476194-145497051	ENSMUSG00000041688.16	Amot	-	145480004	145480458	145476194	145476339	145496988	145497051	58,60,32	1,3,0	23,51,27	0,0,0	300	150	0.529403	1	0.967,0.909,1.0	1.0,1.0,1.0	-0.041
83	p21 (RAC1) activated kinase 3	FALSE	chrX:143709647-143715289	ENSMUSG00000031284.16	Pak3	+	143713893	143713938	143709647	143709748	143715135	143715289	1,0,0	0,0,3	1,0,0	0,5,0	195	150	1	1	1.0,NA,0.0	1.0,0.0,NA	0
84	transmembrane protein 164	FALSE	chrX:142681417-142752089	ENSMUSG00000047045.17	Tmem164	+	142682290	142682949	142681417	142681556	142752039	142752089	69,48,60	10,12,20	127,153,79	10,18,15	300	150	0.0214124	0.18908	0.775,0.667,0.6	0.864,0.81,0.725	-0.119
85	transmembrane protein 164	FALSE	chrX:142681417-142771033	ENSMUSG00000047045.17	Tmem164	+	142682290	142682949	142681417	142681556	142770966	142771033	8,7,18	3,0,0	23,38,15	9,4,3	300	150	0.0145535	0.139825	0.571,1.0,1.0	0.561,0.826,0.714	0.157
86	transmembrane protein 164	FALSE	chrX:142681405-142771033	ENSMUSG00000047045.17	Tmem164	+	142752039	142752089	142681405	142681556	142770966	142771033	24,38,49	3,0,0	52,63,52	9,4,3	200	150	0.00134874	0.020613	0.857,1.0,1.0	0.812,0.922,0.929	0.065
87	transmembrane protein 164	FALSE	chrX:142682290-142771033	ENSMUSG00000047045.17	Tmem164	+	142752039	142752089	142682290	142682949	142770966	142771033	79,69,72	4,2,2	145,160,101	0,0,0	200	150	0.0442051	0.329635	0.937,0.963,0.964	1.0,1.0,1.0	-0.045
88	transmembrane protein 164	FALSE	chrX:142682290-142806068	ENSMUSG00000047045.17	Tmem164	+	142770966	142771033	142682290	142682949	142805989	142806068	28,22,24	3,0,0	33,41,49	5,2,0	217	150	0.132542	0.761768	0.866,1.0,1.0	0.82,0.934,1.0	0.037
89	transmembrane protein 164	FALSE	chrX:142770966-142832601	ENSMUSG00000047045.17	Tmem164	+	142805989	142806068	142770966	142771033	142832500	142832601	109,104,117	0,0,0	150,180,186	2,0,0	229	150	1	1	1.0,1.0,1.0	0.98,1.0,1.0	0.007
90	nuclear transport factor 2-like export factor 2	FALSE	chrX:142228176-142236928	ENSMUSG00000042271.13	Nxt2	+	142229523	142229610	142228176	142228381	142236783	142236928	197,176,192	0,10,1	278,266,170	0,4,3	237	150	0.147442	0.820398	1.0,0.918,0.992	1.0,0.977,0.973	-0.013
91	collagen, type IV, alpha 6	FALSE	chrX:141165402-141169750	ENSMUSG00000031273.16	Col4a6	-	141168593	141168880	141165402	141166978	141169558	141169750	148,139,161	0,0,0	139,165,165	4,0,0	300	150	0.912944	1	1.0,1.0,1.0	0.946,1.0,1.0	0.018
92	collagen, type IV, alpha 6	FALSE	chrX:141174618-141179192	ENSMUSG00000031273.16	Col4a6	-	141174867	141175029	141174618	141174717	141179066	141179192	76,81,113	1,0,0	72,82,81	0,0,2	300	150	1	1	0.974,1.0,1.0	1.0,1.0,0.953	0.007
93	collagen, type IV, alpha 6	FALSE	chrX:141174867-141179192	ENSMUSG00000031273.16	Col4a6	-	141175333	141175450	141174867	141175029	141179066	141179192	144,146,187	0,0,0	96,139,150	4,0,0	267	150	0.892877	1	1.0,1.0,1.0	0.931,1.0,1.0	0.023
94	collagen, type IV, alpha 6	FALSE	chrX:141189346-141192217	ENSMUSG00000031273.16	Col4a6	-	141190221	141190392	141189346	141189490	141192055	141192217	124,187,208	0,3,0	173,187,221	0,0,0	300	150	1	1	1.0,0.969,1.0	1.0,1.0,1.0	-0.01
95	collagen, type IV, alpha 6	FALSE	chrX:141216443-141219153	ENSMUSG00000031273.16	Col4a6	-	141217835	141217928	141216443	141216497	141219111	141219153	83,133,174	1,0,0	62,130,130	0,0,0	243	150	1	1	0.981,1.0,1.0	1.0,1.0,1.0	-0.006
96	collagen, type IV, alpha 6	FALSE	chrX:141217835-141219387	ENSMUSG00000031273.16	Col4a6	-	141219111	141219153	141217835	141217928	141219351	141219387	53,100,128	1,0,3	64,108,96	2,0,1	192	150	1	1	0.976,1.0,0.971	0.962,1.0,0.987	-0.001
97	RNA binding motif protein 41	FALSE	chrX:139954906-139993502	ENSMUSG00000031433.15	Rbm41	-	139968195	139968599	139954906	139955054	139993297	139993502	69,109,83	3,4,2	90,102,84	0,0,0	300	150	0.00257861	0.0349276	0.92,0.932,0.954	1.0,1.0,1.0	-0.065
98	RNA binding motif protein 41	FALSE	chrX:139968195-139993502	ENSMUSG00000031433.15	Rbm41	-	139991515	139991587	139968195	139968599	139993297	139993502	51,35,43	28,45,42	62,22,23	33,51,29	222	150	0.473102	1	0.552,0.344,0.409	0.559,0.226,0.349	0.057
99	RNA binding motif protein 41	FALSE	chrX:139995111-139998542	ENSMUSG00000031433.15	Rbm41	-	139996664	139996746	139995111	139995228	139998499	139998542	11,18,4	22,26,19	9,12,1	16,35,22	232	150	0.18597	0.971165	0.244,0.309,0.12	0.267,0.181,0.029	0.065
100	PWWP domain containing 3B	FALSE	chrX:139210041-139213238	ENSMUSG00000042515.13	Pwwp3b	+	139210738	139210806	139210041	139210217	139213090	139213238	2,3,5	0,0,0	3,6,19	0,0,3	218	150	0.912822	1	1.0,1.0,1.0	1.0,1.0,0.813	0.062
101	PWWP domain containing 3B	FALSE	chrX:139210738-139213238	ENSMUSG00000042515.13	Pwwp3b	+	139211358	139211435	139210738	139210806	139213090	139213238	6,3,1	2,3,5	6,1,0	3,4,11	227	150	0.16827	0.903476	0.665,0.398,0.117	0.569,0.142,0.0	0.156
102	PWWP domain containing 3B	FALSE	chrX:139213090-139231414	ENSMUSG00000042515.13	Pwwp3b	+	139218147	139218308	139213090	139213238	139231285	139231414	32,26,19	2,3,6	62,38,27	12,2,2	300	150	0.784872	1	0.889,0.812,0.613	0.721,0.905,0.871	-0.061
103	PWWP domain containing 3B	FALSE	chrX:139217165-139231414	ENSMUSG00000042515.13	Pwwp3b	+	139218147	139218308	139217165	139217214	139231285	139231414	30,28,38	2,2,0	91,48,50	10,3,8	300	150	0.00615106	0.07049	0.882,0.875,1.0	0.82,0.889,0.758	0.097
104	solute carrier family 25, member 53	FALSE	chrX:137015256-137028154	ENSMUSG00000044348.14	Slc25a53	-	137016248	137016339	137015256	137015382	137027989	137028154	22,19,34	0,3,0	13,15,21	0,0,0	241	150	0.766672	1	1.0,0.798,1.0	1.0,1.0,1.0	-0.067
105	solute carrier family 25, member 53	FALSE	chrX:137015256-137032500	ENSMUSG00000044348.14	Slc25a53	-	137016248	137016339	137015256	137015382	137032350	137032500	17,17,15	0,0,0	6,10,22	2,0,0	241	150	1	1	1.0,1.0,1.0	0.651,1.0,1.0	0.116
106	solute carrier family 25, member 53	FALSE	chrX:137015256-137030099	ENSMUSG00000044348.14	Slc25a53	-	137027989	137028154	137015256	137015382	137030025	137030099	26,9,8	0,0,0	7,22,10	2,0,0	300	150	1	1	1.0,1.0,1.0	0.636,1.0,1.0	0.121
107	solute carrier family 25, member 53	FALSE	chrX:137016248-137038300	ENSMUSG00000044348.14	Slc25a53	-	137027989	137028154	137016248	137016339	137038223	137038300	5,2,19	1,0,0	9,5,5	0,0,0	300	150	1	1	0.714,1.0,1.0	1.0,1.0,1.0	-0.095
108	solute carrier family 25, member 53	FALSE	chrX:137015256-137032500	ENSMUSG00000044348.14	Slc25a53	-	137030025	137030099	137015256	137015382	137032350	137032500	6,2,2	0,0,0	3,10,3	2,0,0	224	150	0.786759	1	1.0,1.0,1.0	0.501,1.0,1.0	0.166
109	solute carrier family 25, member 53	FALSE	chrX:137016248-137038300	ENSMUSG00000044348.14	Slc25a53	-	137032350	137032500	137016248	137016339	137038223	137038300	6,0,0	1,0,0	0,7,13	0,0,0	300	150	1	1	0.75,NA,NA	NA,1.0,1.0	-0.25
110	transcription elongation factor A (SII)-like 8	FALSE	chrX:136168983-136171705	ENSMUSG00000051579.10	Tceal8	-	136171419	136171521	136168983	136171049	136171635	136171705	0,0,0	667,594,620	0,2,0	1231,958,581	252	150	1	1	0.0,0.0,0.0	0.0,0.001,0.0	0
111	armadillo repeat containing, X-linked 2	FALSE	chrX:134807261-134807725	ENSMUSG00000033436.13	Armcx2	-	134807453	134807513	134807261	134807327	134807620	134807725	154,138,195	4,3,4	171,133,159	1,10,0	210	150	0.701315	1	0.965,0.97,0.972	0.992,0.905,1.0	0.003
112	armadillo repeat containing, X-linked 2	FALSE	chrX:134807620-134808996	ENSMUSG00000033436.13	Armcx2	-	134808234	134808442	134807620	134807725	134808918	134808996	126,110,161	2,0,0	145,104,120	0,0,0	300	150	1	1	0.969,1.0,1.0	1.0,1.0,1.0	-0.01
113	armadillo repeat containing, X-linked 2	FALSE	chrX:134807453-134809221	ENSMUSG00000033436.13	Armcx2	-	134808234	134808499	134807453	134807725	134808918	134809221	125,116,155	2,0,0	149,104,122	0,0,0	300	150	1	1	0.969,1.0,1.0	1.0,1.0,1.0	-0.01
114	armadillo repeat containing, X-linked 1	FALSE	chrX:134717987-134718818	ENSMUSG00000033460.14	Armcx1	+	134718369	134718461	134717987	134718050	134718725	134718818	33,41,44	8,2,0	35,29,20	1,2,0	242	150	0.0227984	0.198886	0.719,0.927,1.0	0.956,0.9,1.0	-0.07
115	armadillo repeat containing, X-linked 1	FALSE	chrX:134717987-134718992	ENSMUSG00000033460.14	Armcx1	+	134718369	134718461	134717987	134718050	134718919	134718992	7,19,13	14,20,14	7,8,2	28,40,27	242	150	1.06052e-05	0.000303272	0.237,0.371,0.365	0.134,0.11,0.044	0.228
116	armadillo repeat containing, X-linked 1	TRUE	chrX:134717962-134718992	ENSMUSG00000033460.14	Armcx1	+	134718725	134718818	134717962	134718050	134718919	134718992	30,27,50	14,20,14	34,20,18	28,40,27	243	150	0.000755748	0.012687	0.569,0.455,0.688	0.428,0.236,0.292	0.252
117	armadillo repeat containing, X-linked 1	FALSE	chrX:134718369-134718992	ENSMUSG00000033460.14	Armcx1	+	134718725	134718818	134718369	134718461	134718919	134718992	51,51,85	3,5,3	66,40,37	5,0,1	243	150	0.293908	1	0.913,0.863,0.946	0.891,1.0,0.958	-0.042
118	galactosidase, alpha	FALSE	chrX:134592064-134595357	ENSMUSG00000031266.7	Gla	-	134593633	134593725	134592064	134592226	134595179	134595357	60,96,48	2,0,0	82,93,40	0,0,0	242	150	1	1	0.949,1.0,1.0	1.0,1.0,1.0	-0.017
119	Bruton agammaglobulinemia tyrosine kinase	FALSE	chrX:134546711-134549631	ENSMUSG00000031264.13	Btk	-	134547561	134547626	134546711	134546830	134549414	134549631	36,14,13	0,0,0	27,18,24	1,0,0	215	150	1	1	1.0,1.0,1.0	0.95,1.0,1.0	0.017
120	Bruton agammaglobulinemia tyrosine kinase	FALSE	chrX:134558686-134565678	ENSMUSG00000031264.13	Btk	-	134559197	134559326	134558686	134558754	134565596	134565678	48,23,26	0,1,0	19,33,16	0,0,0	279	150	1	1	1.0,0.925,1.0	1.0,1.0,1.0	-0.025
121	dystrophin related protein 2	FALSE	chrX:134423775-134428477	ENSMUSG00000000223.13	Drp2	+	134427056	134427177	134423775	134423953	134428313	134428477	0,0,2	2,0,1	0,4,2	1,0,0	271	150	1	1	0.0,NA,0.525	0.0,1.0,1.0	-0.404
122	centromere protein I	FALSE	chrX:134308083-134308847	ENSMUSG00000031262.12	Cenpi	+	134308565	134308633	134308083	134308228	134308726	134308847	0,0,0	1,0,0	8,0,1	0,1,0	218	150	1	1	0.0,NA,NA	1.0,0.0,1.0	-0.667
123	TRM2 tRNA methyltransferase 2B	FALSE	chrX:134223094-134240180	ENSMUSG00000067369.12	Trmt2b	-	134238142	134238242	134223094	134224705	134240078	134240180	430,403,319	4,0,0	404,474,314	0,0,0	250	150	1	1	0.985,1.0,1.0	1.0,1.0,1.0	-0.005
124	TRM2 tRNA methyltransferase 2B	FALSE	chrX:134238142-134240180	ENSMUSG00000067369.12	Trmt2b	-	134238466	134238586	134238142	134238242	134240078	134240180	892,823,769	0,0,0	991,1013,610	0,0,2	270	150	1	1	1.0,1.0,1.0	1.0,1.0,0.994	0.002
125	TRM2 tRNA methyltransferase 2B	FALSE	chrX:134240976-134261647	ENSMUSG00000067369.12	Trmt2b	-	134243014	134243161	134240976	134241071	134261576	134261647	1307,1137,1006	2,10,6	1436,1530,1082	14,9,1	297	150	0.869249	1	0.997,0.983,0.988	0.981,0.988,0.998	0
126	TRM2 tRNA methyltransferase 2B	FALSE	chrX:134240976-134276920	ENSMUSG00000067369.12	Trmt2b	-	134243014	134243161	134240976	134241071	134276845	134276920	617,554,440	0,0,0	622,685,482	0,0,4	297	150	1	1	1.0,1.0,1.0	1.0,1.0,0.984	0.005
127	TRM2 tRNA methyltransferase 2B	FALSE	chrX:134262784-134266315	ENSMUSG00000067369.12	Trmt2b	-	134263726	134263861	134262784	134262884	134266260	134266315	960,967,907	34,53,34	1063,1288,729	31,29,32	285	150	0.0334448	0.267496	0.937,0.906,0.934	0.947,0.959,0.923	-0.017
128	TRM2 tRNA methyltransferase 2B	FALSE	chrX:134262784-134267561	ENSMUSG00000067369.12	Trmt2b	-	134263726	134263861	134262784	134262884	134267330	134267561	548,523,471	0,0,0	636,738,450	2,0,0	285	150	1	1	1.0,1.0,1.0	0.994,1.0,1.0	0.002
129	TRM2 tRNA methyltransferase 2B	FALSE	chrX:134262487-134267561	ENSMUSG00000067369.12	Trmt2b	-	134266260	134266315	134262487	134262884	134267330	134267561	259,282,225	0,0,0	297,280,204	2,0,0	205	150	1	1	1.0,1.0,1.0	0.991,1.0,1.0	0.003
130	TRM2 tRNA methyltransferase 2B	FALSE	chrX:134263726-134267561	ENSMUSG00000067369.12	Trmt2b	-	134266260	134266315	134263726	134263861	134267330	134267561	629,675,628	4,4,4	705,812,458	7,8,0	205	150	0.926337	1	0.991,0.992,0.991	0.987,0.987,1.0	0
131	TRM2 tRNA methyltransferase 2B	FALSE	chrX:134263726-134276920	ENSMUSG00000067369.12	Trmt2b	-	134266260	134266315	134263726	134263861	134276845	134276920	198,201,215	0,0,0	181,239,113	0,0,2	205	150	1	1	1.0,1.0,1.0	1.0,1.0,0.976	0.008
132	TRM2 tRNA methyltransferase 2B	FALSE	chrX:134263726-134276982	ENSMUSG00000067369.12	Trmt2b	-	134267330	134267561	134263726	134263861	134276845	134276982	531,451,409	0,0,0	651,520,360	0,0,2	300	150	1	1	1.0,1.0,1.0	1.0,1.0,0.989	0.004
133	TRM2 tRNA methyltransferase 2B	FALSE	chrX:134266260-134276982	ENSMUSG00000067369.12	Trmt2b	-	134267330	134267561	134266260	134266315	134276845	134276982	1010,974,861	0,0,0	1228,1125,740	9,6,9	300	150	0.236024	1	1.0,1.0,1.0	0.986,0.989,0.976	0.016
134	TRM2 tRNA methyltransferase 2B	FALSE	chrX:134267330-134276920	ENSMUSG00000067369.12	Trmt2b	-	134270509	134270585	134267330	134267561	134276845	134276920	29,1,3	527,447,405	14,9,5	644,512,360	226	150	0.373965	1	0.035,0.001,0.005	0.014,0.012,0.009	0.002
135	protocadherin 19	FALSE	chrX:133681080-133688987	ENSMUSG00000051323.16	Pcdh19	-	133682091	133682232	133681080	133681408	133685117	133688987	6,6,6	13,1,11	6,2,5	4,16,4	291	150	0.512451	1	0.192,0.756,0.219	0.436,0.061,0.392	0.093
136	diaphanous related formin 2	FALSE	chrX:129749741-129804189	ENSMUSG00000034480.18	Diaph2	+	129801394	129801427	129749741	129750116	129804012	129804189	41,39,54	1,4,0	34,25,25	0,0,6	183	150	0.509717	1	0.971,0.889,1.0	1.0,1.0,0.774	0.029
137	diaphanous related formin 2	FALSE	chrX:129821238-129903039	ENSMUSG00000034480.18	Diaph2	+	129825926	129825947	129821238	129821343	129902899	129903039	27,41,17	36,40,44	30,26,14	32,17,38	171	150	0.654012	1	0.397,0.473,0.253	0.451,0.573,0.244	-0.048
138	CHM Rab escort protein	FALSE	chrX:113053061-113069642	ENSMUSG00000025531.14	Chm	-	113064846	113064943	113053061	113053160	113069578	113069642	402,315,316	1,0,0	350,263,367	0,8,0	247	150	0.845885	1	0.996,1.0,1.0	1.0,0.952,1.0	0.015
139	CHM Rab escort protein	FALSE	chrX:113053061-113072021	ENSMUSG00000025531.14	Chm	-	113069578	113069642	113053061	113053160	113071916	113072021	108,72,74	0,2,0	77,105,73	0,1,0	214	150	1	1	1.0,0.962,1.0	1.0,0.987,1.0	-0.008
140	CHM Rab escort protein	FALSE	chrX:113111928-113116430	ENSMUSG00000025531.14	Chm	-	113112548	113112665	113111928	113112049	113116015	113116430	253,310,231	0,1,0	243,201,229	0,0,1	267	150	1	1	1.0,0.994,1.0	1.0,1.0,0.992	0.001
141	CHM Rab escort protein	FALSE	chrX:113116015-113185517	ENSMUSG00000025531.14	Chm	-	113159503	113159570	113116015	113116430	113185440	113185517	0,0,4	0,0,3	0,0,0	0,2,0	217	150	1	1	NA,NA,0.48	NA,0.0,NA	0.48
142	CHM Rab escort protein	FALSE	chrX:113140713-113185517	ENSMUSG00000025531.14	Chm	-	113159503	113159570	113140713	113140786	113185440	113185517	137,108,116	0,0,5	119,153,68	2,0,0	217	150	0.561153	1	1.0,1.0,0.941	0.976,1.0,1.0	-0.012
143	apolipoprotein O-like	FALSE	chrX:112311333-112346357	ENSMUSG00000025525.12	Apool	+	112333800	112333905	112311333	112311436	112346237	112346357	511,472,418	0,0,2	718,646,385	4,2,2	255	150	1	1	1.0,1.0,0.992	0.991,0.995,0.991	0.005
144	apolipoprotein O-like	FALSE	chrX:112354160-112364570	ENSMUSG00000025525.12	Apool	+	112364156	112364270	112354160	112354252	112364461	112364570	904,921,726	3,9,2	1068,1104,721	17,9,1	264	150	0.155349	0.851838	0.994,0.983,0.995	0.973,0.986,0.998	0.005
145	apolipoprotein O-like	FALSE	chrX:112354160-112372430	ENSMUSG00000025525.12	Apool	+	112364461	112364570	112354160	112354252	112372193	112372430	418,379,310	0,2,0	450,493,342	0,4,0	259	150	1	1	1.0,0.991,1.0	1.0,0.986,1.0	0.002
146	highly divergent homeobox	FALSE	chrX:111659633-111697079	ENSMUSG00000034551.12	Hdx	-	111671342	111671489	111659633	111660743	111696966	111697079	0,0,3	4,0,0	3,0,0	0,0,0	297	150	1	1	0.0,NA,1.0	1.0,NA,NA	-0.5
147	high-mobility group nucleosome binding domain 5	FALSE	chrX:109008161-109013404	ENSMUSG00000031245.8	Hmgn5	-	109010553	109010607	109008161	109008296	109013251	109013404	94,64,94	0,0,1	78,111,78	0,0,0	204	150	1	1	1.0,1.0,0.986	1.0,1.0,1.0	-0.005
148	bromodomain and WD repeat domain containing 3	FALSE	chrX:108737015-108750328	ENSMUSG00000063663.11	Brwd3	-	108749282	108749441	108737015	108743770	108750230	108750328	76,41,61	4,6,2	62,75,49	25,7,5	300	150	0.0159824	0.150947	0.905,0.774,0.938	0.554,0.843,0.831	0.13
149	bromodomain and WD repeat domain containing 3	FALSE	chrX:108768885-108771670	ENSMUSG00000063663.11	Brwd3	-	108769738	108769815	108768885	108769051	108771520	108771670	76,80,43	0,0,0	78,54,55	0,1,0	227	150	1	1	1.0,1.0,1.0	1.0,0.973,1.0	0.009
150	bromodomain and WD repeat domain containing 3	FALSE	chrX:108784111-108789886	ENSMUSG00000063663.11	Brwd3	-	108785646	108785781	108784111	108784240	108789732	108789886	45,43,70	0,0,0	61,67,70	1,0,0	285	150	1	1	1.0,1.0,1.0	0.97,1.0,1.0	0.01
151	cysteinyl leukotriene receptor 1	FALSE	chrX:106574345-106582230	ENSMUSG00000052821.3	Cysltr1	-	106580848	106580938	106574345	106578865	106582143	106582230	136,99,123	2,2,2	199,179,127	0,0,0	240	150	0.732331	1	0.977,0.969,0.975	1.0,1.0,1.0	-0.026
152	cysteinyl leukotriene receptor 1	FALSE	chrX:106574345-106603679	ENSMUSG00000052821.3	Cysltr1	-	106580848	106580938	106574345	106578865	106603234	106603679	71,55,56	0,6,0	88,78,56	2,12,0	240	150	0.101278	0.623012	1.0,0.851,1.0	0.965,0.802,1.0	0.028
153	cysteinyl leukotriene receptor 1	FALSE	chrX:106574345-106603679	ENSMUSG00000052821.3	Cysltr1	-	106582143	106582230	106574345	106578865	106603234	106603679	52,50,74	0,6,0	76,90,58	2,12,0	237	150	0.114385	0.682611	1.0,0.841,1.0	0.96,0.826,1.0	0.018
154	cysteinyl leukotriene receptor 1	FALSE	chrX:106580848-106603679	ENSMUSG00000052821.3	Cysltr1	-	106582143	106582230	106580848	106580938	106603234	106603679	118,102,136	4,10,0	189,197,131	2,10,2	237	150	0.369112	1	0.949,0.866,1.0	0.984,0.926,0.976	-0.024
155	phosphoglycerate kinase 1	FALSE	chrX:106196842-106199761	ENSMUSG00000062070.12	Pgk1	+	106197841	106197961	106196842	106196946	106199646	106199761	9993,9675,7831	0,6,0	12114,10680,7011	0,0,0	270	150	1	1	1.0,0.999,1.0	1.0,1.0,1.0	0
156	phosphoglycerate kinase 1	FALSE	chrX:106202438-106203699	ENSMUSG00000062070.12	Pgk1	+	106202836	106202935	106202438	106202616	106203238	106203699	8109,8304,6901	0,0,0	10081,8642,5768	0,1,0	249	150	1	1	1.0,1.0,1.0	1.0,1.0,1.0	0
157	magnesium transporter 1	FALSE	chrX:105988970-105992515	ENSMUSG00000031232.17	Magt1	-	105989389	105989530	105988970	105989111	105992397	105992515	522,585,447	0,0,0	442,583,444	0,1,0	291	150	1	1	1.0,1.0,1.0	1.0,0.997,1.0	0.001
158	magnesium transporter 1	FALSE	chrX:105992397-106011780	ENSMUSG00000031232.17	Magt1	-	105996821	105996991	105992397	105992515	106011661	106011780	583,632,520	0,0,0	701,614,441	0,4,0	300	150	1	1	1.0,1.0,1.0	1.0,0.987,1.0	0.004
159	ATRX, chromatin remodeler	FALSE	chrX:105803783-105820884	ENSMUSG00000031229.16	Atrx	-	105818031	105818226	105803783	105803933	105820775	105820884	393,359,308	2,0,0	383,356,265	0,0,0	300	150	1	1	0.99,1.0,1.0	1.0,1.0,1.0	-0.003
160	ATRX, chromatin remodeler	FALSE	chrX:105818031-105820884	ENSMUSG00000031229.16	Atrx	-	105819342	105819520	105818031	105818226	105820775	105820884	603,580,625	7,3,0	821,778,639	0,1,4	300	150	0.93464	1	0.977,0.99,1.0	1.0,0.997,0.988	-0.006
161	ATRX, chromatin remodeler	FALSE	chrX:105845496-105846795	ENSMUSG00000031229.16	Atrx	-	105845794	105845941	105845496	105845674	105846685	105846795	547,512,524	0,0,0	576,627,520	4,0,0	297	150	1	1	1.0,1.0,1.0	0.986,1.0,1.0	0.005
162	ATRX, chromatin remodeler	FALSE	chrX:105879908-105887839	ENSMUSG00000031229.16	Atrx	-	105884306	105884420	105879908	105880018	105887714	105887839	145,197,162	68,70,55	272,235,186	109,89,54	264	150	0.663616	1	0.548,0.615,0.626	0.586,0.6,0.662	-0.02
163	ATRX, chromatin remodeler	FALSE	chrX:105879908-105889045	ENSMUSG00000031229.16	Atrx	-	105887714	105887839	105879908	105880018	105888992	105889045	249,317,193	0,0,2	344,345,200	0,0,0	275	150	1	1	1.0,1.0,0.981	1.0,1.0,1.0	-0.006
164	ATRX, chromatin remodeler	FALSE	chrX:105890916-105928577	ENSMUSG00000031229.16	Atrx	-	105899880	105899993	105890916	105890972	105928487	105928577	142,158,112	0,0,2	158,179,115	0,0,0	263	150	1	1	1.0,1.0,0.97	1.0,1.0,1.0	-0.01
165	ATRX, chromatin remodeler	FALSE	chrX:105890916-105929403	ENSMUSG00000031229.16	Atrx	-	105899880	105899993	105890916	105890972	105929099	105929403	179,185,141	4,2,4	199,219,138	11,13,15	263	150	3.88159e-05	0.000964545	0.962,0.981,0.953	0.912,0.906,0.84	0.079
166	polysaccharide biosynthesis domain containing 1	FALSE	chrX:105081370-105082805	ENSMUSG00000031226.13	Pbdc1	+	105081937	105082078	105081370	105081430	105082693	105082805	331,297,407	0,2,4	524,385,577	0,0,6	291	150	1	1	1.0,0.987,0.981	1.0,1.0,0.98	-0.004
167	RIKEN cDNA 5530601H04 gene	FALSE	chrX:105068463-105070124	ENSMUSG00000087174.7	5530601H04Rik	-	105069610	105069675	105068463	105068628	105069999	105070124	43,48,102	0,1,0	123,64,96	0,0,1	215	150	1	1	1.0,0.971,1.0	1.0,1.0,0.985	-0.005
168	zinc finger, DHHC domain containing 15	FALSE	chrX:104574168-104598186	ENSMUSG00000033906.5	Zdhhc15	-	104588300	104588421	104574168	104574238	104598091	104598186	12,7,15	0,1,4	8,13,13	0,8,0	271	150	0.883847	1	1.0,0.795,0.675	1.0,0.474,1.0	-0.001
169	uracil phosphoribosyltransferase	FALSE	chrX:104482817-104499466	ENSMUSG00000073016.3	Uprt	+	104495735	104495778	104482817	104483349	104499403	104499466	30,25,29	0,0,0	50,42,33	2,0,2	193	150	0.382069	1	1.0,1.0,1.0	0.951,1.0,0.928	0.04
170	uracil phosphoribosyltransferase	FALSE	chrX:104495735-104499466	ENSMUSG00000073016.3	Uprt	+	104498274	104498344	104495735	104495778	104499403	104499466	125,114,138	0,0,0	211,158,149	0,0,2	220	150	1	1	1.0,1.0,1.0	1.0,1.0,0.981	0.006
171	uracil phosphoribosyltransferase	FALSE	chrX:104499403-104504427	ENSMUSG00000073016.3	Uprt	+	104501744	104501906	104499403	104499466	104504328	104504427	179,157,180	14,0,0	266,219,191	0,0,0	300	150	0.000371662	0.00684148	0.865,1.0,1.0	1.0,1.0,1.0	-0.045
172	ATP-binding cassette, sub-family B member 7	FALSE	chrX:104299768-104300928	ENSMUSG00000031333.7	Abcb7	-	104300049	104300213	104299768	104299898	104300770	104300928	540,547,467	0,0,2	572,562,426	0,0,0	300	150	1	1	1.0,1.0,0.992	1.0,1.0,1.0	-0.003
173	ATP-binding cassette, sub-family B member 7	FALSE	chrX:104305269-104342580	ENSMUSG00000031333.7	Abcb7	-	104323333	104323453	104305269	104305402	104342493	104342580	380,488,313	0,0,0	424,357,262	2,0,0	270	150	1	1	1.0,1.0,1.0	0.992,1.0,1.0	0.003
174	solute carrier family 16 (monocarboxylic acid transporters), member 2	FALSE	chrX:103697413-103706395	ENSMUSG00000033965.10	Slc16a2	-	103701491	103701720	103697413	103699967	103706251	103706395	625,547,477	2,0,0	519,506,339	0,0,2	300	150	1	1	0.994,1.0,1.0	1.0,1.0,0.988	0.002
175	phosphorylase kinase alpha 1	FALSE	chrX:102517442-102532115	ENSMUSG00000034055.16	Phka1	-	102520753	102520924	102517442	102517496	102532076	102532115	208,192,137	0,0,1	272,246,136	0,0,0	300	150	1	1	1.0,1.0,0.986	1.0,1.0,1.0	-0.005
176	phosphorylase kinase alpha 1	FALSE	chrX:102520753-102532115	ENSMUSG00000034055.16	Phka1	-	102528066	102528117	102520753	102520924	102532076	102532115	408,236,254	2,4,0	373,437,253	0,0,0	201	150	1	1	0.993,0.978,1.0	1.0,1.0,1.0	-0.01
177	phosphorylase kinase alpha 1	FALSE	chrX:102520753-102532518	ENSMUSG00000034055.16	Phka1	-	102528066	102528117	102520753	102520924	102532402	102532518	113,83,69	4,0,0	107,153,58	2,0,0	201	150	0.715025	1	0.955,1.0,1.0	0.976,1.0,1.0	-0.007
178	phosphorylase kinase alpha 1	FALSE	chrX:102520753-102532518	ENSMUSG00000034055.16	Phka1	-	102532076	102532115	102520753	102520924	102532402	102532518	40,43,32	4,0,0	60,48,31	2,0,0	189	150	0.803252	1	0.888,1.0,1.0	0.96,1.0,1.0	-0.024
179	phosphorylase kinase alpha 1	FALSE	chrX:102528066-102532518	ENSMUSG00000034055.16	Phka1	-	102532076	102532115	102528066	102528117	102532402	102532518	330,197,217	0,7,0	326,329,228	2,6,2	189	150	0.796168	1	1.0,0.957,1.0	0.992,0.978,0.989	-0.001
180	phosphorylase kinase alpha 1	FALSE	chrX:102541111-102544753	ENSMUSG00000034055.16	Phka1	-	102541371	102541450	102541111	102541241	102544673	102544753	438,445,387	0,0,0	546,459,297	0,1,0	229	150	1	1	1.0,1.0,1.0	1.0,0.997,1.0	0.001
181	phosphorylase kinase alpha 1	FALSE	chrX:102541371-102555023	ENSMUSG00000034055.16	Phka1	-	102544673	102544753	102541371	102541450	102554883	102555023	164,169,152	8,15,13	219,148,110	11,19,6	230	150	0.92904	1	0.93,0.88,0.884	0.928,0.836,0.923	0.002
182	phosphorylase kinase alpha 1	FALSE	chrX:102544673-102555023	ENSMUSG00000034055.16	Phka1	-	102545307	102545464	102544673	102544753	102554883	102555023	585,531,444	0,0,2	596,589,344	2,0,2	300	150	1	1	1.0,1.0,0.991	0.993,1.0,0.989	0.003
183	phosphorylase kinase alpha 1	FALSE	chrX:102554883-102559734	ENSMUSG00000034055.16	Phka1	-	102555525	102555617	102554883	102555023	102559564	102559734	397,349,327	0,2,2	417,424,288	0,0,0	242	150	1	1	1.0,0.991,0.99	1.0,1.0,1.0	-0.006
184	phosphorylase kinase alpha 1	FALSE	chrX:102555525-102559734	ENSMUSG00000034055.16	Phka1	-	102557095	102557272	102555525	102555617	102559564	102559734	140,161,101	266,177,168	143,112,94	226,244,148	300	150	0.2614	1	0.208,0.313,0.231	0.24,0.187,0.241	0.028
185	phosphorylase kinase alpha 1	FALSE	chrX:102574964-102592705	ENSMUSG00000034055.16	Phka1	-	102586076	102586211	102574964	102575074	102592626	102592705	527,425,383	0,0,0	419,419,292	0,0,4	285	150	1	1	1.0,1.0,1.0	1.0,1.0,0.975	0.008
186	phosphorylase kinase alpha 1	FALSE	chrX:102586076-102597509	ENSMUSG00000034055.16	Phka1	-	102592626	102592705	102586076	102586211	102597401	102597509	429,327,281	1,0,0	331,314,221	6,0,2	229	150	0.78801	1	0.996,1.0,1.0	0.973,1.0,0.986	0.012
187	phosphorylase kinase alpha 1	FALSE	chrX:102625587-102639128	ENSMUSG00000034055.16	Phka1	-	102636542	102636711	102625587	102625670	102639080	102639128	454,384,350	0,0,1	506,468,271	0,0,0	300	150	1	1	1.0,1.0,0.994	1.0,1.0,1.0	-0.002
188	phosphorylase kinase alpha 1	FALSE	chrX:102636542-102642379	ENSMUSG00000034055.16	Phka1	-	102639080	102639128	102636542	102636711	102642220	102642379	266,265,220	0,0,0	298,326,165	2,2,2	198	150	1	1	1.0,1.0,1.0	0.991,0.992,0.984	0.011
189	ribosomal protein S4, X-linked	FALSE	chrX:102187354-102188371	ENSMUSG00000031320.9	Rps4x	-	102187821	102188002	102187354	102187452	102188293	102188371	19275,19184,18195	0,0,1	24321,22153,17508	0,0,0	300	150	1	1	1.0,1.0,1.0	1.0,1.0,1.0	0
190	ribosomal protein S4, X-linked	FALSE	chrX:102187821-102189394	ENSMUSG00000031320.9	Rps4x	-	102188293	102188371	102187821	102188002	102189297	102189394	8621,8512,8254	0,0,0	12054,10494,7719	0,1,0	228	150	1	1	1.0,1.0,1.0	1.0,1.0,1.0	0
191	NHS like 2	FALSE	chrX:102071323-102076293	ENSMUSG00000079481.11	Nhsl2	+	102073351	102073479	102071323	102071479	102076161	102076293	12,10,0	4,3,0	8,0,4	2,0,1	278	150	1	1	0.618,0.643,NA	0.683,NA,0.683	-0.052
192	NHS like 2	FALSE	chrX:102073351-102076293	ENSMUSG00000079481.11	Nhsl2	+	102073781	102073974	102073351	102073479	102076161	102076293	22,18,18	0,1,0	22,10,15	0,0,0	300	150	1	1	1.0,0.9,1.0	1.0,1.0,1.0	-0.033
193	NHS like 2	FALSE	chrX:102071323-102079797	ENSMUSG00000079481.11	Nhsl2	+	102076161	102076293	102071323	102071479	102077481	102079797	20,11,20	0,0,0	9,11,20	0,2,0	282	150	1	1	1.0,1.0,1.0	1.0,0.745,1.0	0.085
194	TATA-box binding protein associated factor 1	FALSE	chrX:101548159-101549248	ENSMUSG00000031314.18	Taf1	+	101548362	101548536	101548159	101548267	101549074	101549248	333,351,273	0,0,0	393,431,323	0,1,0	300	150	1	1	1.0,1.0,1.0	1.0,0.995,1.0	0.002
195	TATA-box binding protein associated factor 1	FALSE	chrX:101578199-101590015	ENSMUSG00000031314.18	Taf1	+	101578371	101578456	101578199	101578292	101589947	101590015	354,298,267	2,0,0	314,332,266	1,0,0	235	150	1	1	0.991,1.0,1.0	0.995,1.0,1.0	-0.001
196	TATA-box binding protein associated factor 1	FALSE	chrX:101590472-101594065	ENSMUSG00000031314.18	Taf1	+	101590733	101590739	101590472	101590589	101593939	101594065	19,8,10	190,212,183	8,19,12	205,239,154	156	150	0.912171	1	0.088,0.035,0.05	0.036,0.071,0.07	-0.001
197	integrin beta 1 binding protein 2	FALSE	chrX:101449087-101449661	ENSMUSG00000031312.5	Itgb1bp2	+	101449460	101449510	101449087	101449236	101449604	101449661	3685,3328,2507	7,8,0	4908,3900,2632	1,2,2	200	150	1	1	0.997,0.997,1.0	1.0,0.999,0.999	-0.001
198	integrin beta 1 binding protein 2	FALSE	chrX:101449087-101449886	ENSMUSG00000031312.5	Itgb1bp2	+	101449604	101449661	101449087	101449236	101449740	101449886	1055,829,645	9,8,1	1049,1092,626	27,28,6	207	150	1.09702e-05	0.000312393	0.988,0.987,0.998	0.966,0.966,0.987	0.018
199	integrin beta 1 binding protein 2	FALSE	chrX:101449087-101451681	ENSMUSG00000031312.5	Itgb1bp2	+	101449604	101449661	101449087	101449236	101451586	101451681	8,10,12	18,6,1	20,4,6	17,7,7	207	150	0.334827	1	0.244,0.547,0.897	0.46,0.293,0.383	0.184
200	integrin beta 1 binding protein 2	FALSE	chrX:101449087-101452024	ENSMUSG00000031312.5	Itgb1bp2	+	101449604	101449661	101449087	101449236	101451953	101452024	6,2,0	0,2,0	3,2,0	0,0,0	207	150	1	1	1.0,0.42,NA	1.0,1.0,NA	-0.29
201	integrin beta 1 binding protein 2	FALSE	chrX:101449087-101451681	ENSMUSG00000031312.5	Itgb1bp2	+	101449740	101449886	101449087	101449236	101451586	101451681	2544,2485,1700	18,6,1	3212,2956,1760	17,7,7	296	150	0.912536	1	0.986,0.995,0.999	0.99,0.995,0.992	0.001
202	integrin beta 1 binding protein 2	FALSE	chrX:101449604-101451681	ENSMUSG00000031312.5	Itgb1bp2	+	101449740	101449886	101449604	101449661	101451586	101451681	5293,4845,3565	28,44,33	6381,5905,3553	52,17,19	296	150	0.0601801	0.421099	0.99,0.982,0.982	0.984,0.994,0.99	-0.005
203	integrin beta 1 binding protein 2	FALSE	chrX:101449087-101451844	ENSMUSG00000031312.5	Itgb1bp2	+	101451586	101451681	101449087	101449236	101451785	101451844	1807,1614,1131	0,3,0	2146,1917,1193	0,0,0	245	150	1	1	1.0,0.997,1.0	1.0,1.0,1.0	-0.001
204	integrin beta 1 binding protein 2	FALSE	chrX:101449087-101452024	ENSMUSG00000031312.5	Itgb1bp2	+	101451586	101451681	101449087	101449236	101451953	101452024	13,9,2	0,2,0	23,4,6	0,0,0	245	150	1	1	1.0,0.734,1.0	1.0,1.0,1.0	-0.089
205	integrin beta 1 binding protein 2	FALSE	chrX:101449604-101452024	ENSMUSG00000031312.5	Itgb1bp2	+	101451586	101451681	101449604	101449661	101451953	101452024	25,39,22	9,0,0	40,18,16	9,0,1	245	150	0.535784	1	0.63,1.0,1.0	0.731,1.0,0.907	-0.003
206	integrin beta 1 binding protein 2	FALSE	chrX:101449087-101452024	ENSMUSG00000031312.5	Itgb1bp2	+	101451785	101451844	101449087	101449236	101451953	101452024	951,795,775	0,2,0	1169,1057,769	0,0,0	209	150	1	1	1.0,0.997,1.0	1.0,1.0,1.0	-0.001
207	integrin beta 1 binding protein 2	FALSE	chrX:101451586-101452024	ENSMUSG00000031312.5	Itgb1bp2	+	101451785	101451844	101451586	101451681	101451953	101452024	3550,3116,2470	10,4,2	4307,3954,2592	10,3,8	209	150	1	1	0.996,0.998,0.999	0.997,0.999,0.996	0
208	integrin beta 1 binding protein 2	FALSE	chrX:101452473-101453541	ENSMUSG00000031312.5	Itgb1bp2	+	101452827	101452890	101452473	101452587	101453131	101453541	3174,2878,2138	18,8,7	4179,3786,2254	8,9,1	213	150	1	1	0.992,0.996,0.995	0.997,0.997,0.999	-0.003
209	non-POU-domain-containing, octamer binding protein	FALSE	chrX:101430492-101439680	ENSMUSG00000031311.17	Nono	+	101437208	101437377	101430492	101430552	101439486	101439680	1902,1747,1730	4,0,0	2301,2635,1640	0,6,0	300	150	1	1	0.996,1.0,1.0	1.0,0.995,1.0	0
210	non-POU-domain-containing, octamer binding protein	FALSE	chrX:101430492-101441817	ENSMUSG00000031311.17	Nono	+	101439486	101439680	101430492	101430552	101441515	101441817	874,708,782	0,3,0	967,1095,836	0,0,0	300	150	1	1	1.0,0.992,1.0	1.0,1.0,1.0	-0.003
211	non-POU-domain-containing, octamer binding protein	FALSE	chrX:101441515-101443491	ENSMUSG00000031311.17	Nono	+	101442929	101443025	101441515	101441817	101443294	101443491	1735,1669,1736	0,0,0	2116,2272,1481	0,1,0	246	150	1	1	1.0,1.0,1.0	1.0,0.999,1.0	0
212	non-POU-domain-containing, octamer binding protein	FALSE	chrX:101444687-101446228	ENSMUSG00000031311.17	Nono	+	101445294	101445334	101444687	101444790	101446118	101446228	1098,1335,1194	0,0,1	1467,1848,972	0,0,0	190	150	1	1	1.0,1.0,0.999	1.0,1.0,1.0	0
213	zinc finger, MYM-type 3	FALSE	chrX:101405904-101408591	ENSMUSG00000031310.16	Zmym3	-	101407204	101407459	101405904	101406019	101408476	101408591	272,263,212	0,3,4	330,224,208	1,3,0	300	150	0.62187	1	1.0,0.978,0.964	0.994,0.974,1.0	-0.009
214	zinc finger, MYM-type 3	FALSE	chrX:101409611-101411359	ENSMUSG00000031310.16	Zmym3	-	101410056	101410160	101409611	101409780	101411212	101411359	240,295,245	0,0,1	280,219,219	0,0,0	254	150	1	1	1.0,1.0,0.993	1.0,1.0,1.0	-0.002
215	zinc finger, MYM-type 3	FALSE	chrX:101414174-101414898	ENSMUSG00000031310.16	Zmym3	-	101414421	101414537	101414174	101414261	101414747	101414898	186,191,162	0,2,0	214,161,165	0,0,0	266	150	1	1	1.0,0.982,1.0	1.0,1.0,1.0	-0.006
216	zinc finger, MYM-type 3	FALSE	chrX:101415760-101416975	ENSMUSG00000031310.16	Zmym3	-	101416166	101416461	101415760	101415938	101416908	101416975	361,348,352	5,11,5	396,394,302	10,5,10	300	150	0.605396	1	0.973,0.941,0.972	0.952,0.975,0.938	0.007
217	zinc finger, MYM-type 3	FALSE	chrX:101417286-101419798	ENSMUSG00000031310.16	Zmym3	-	101418272	101418952	101417286	101417330	101419697	101419798	287,368,306	5,1,2	396,360,271	8,1,1	300	150	0.688981	1	0.966,0.995,0.987	0.961,0.994,0.993	0
218	zinc finger, MYM-type 3	FALSE	chrX:101417286-101420716	ENSMUSG00000031310.16	Zmym3	-	101418272	101418952	101417286	101417330	101420145	101420716	157,201,181	2,1,0	200,204,148	0,0,0	300	150	1	1	0.975,0.99,1.0	1.0,1.0,1.0	-0.012
219	zinc finger, MYM-type 3	FALSE	chrX:101417286-101420216	ENSMUSG00000031310.16	Zmym3	-	101418272	101418952	101417286	101417330	101420158	101420216	154,201,184	0,0,0	198,218,148	0,0,1	300	150	1	1	1.0,1.0,1.0	1.0,1.0,0.987	0.004
220	interleukin 2 receptor, gamma chain	FALSE	chrX:101265375-101266343	ENSMUSG00000031304.18	Il2rg	-	101265629	101265726	101265375	101265442	101266180	101266343	76,95,123	6,2,8	165,113,134	15,3,12	247	150	0.279123	1	0.885,0.966,0.903	0.87,0.958,0.871	0.018
221	interleukin 2 receptor, gamma chain	FALSE	chrX:101266180-101267495	ENSMUSG00000031304.18	Il2rg	-	101266977	101267120	101266180	101266343	101267310	101267495	148,139,107	0,0,0	204,202,172	0,0,2	293	150	1	1	1.0,1.0,1.0	1.0,1.0,0.978	0.007
222	predicted gene 14902	FALSE	chrX:100741092-100749421	ENSMUSG00000086736.1	Gm14902	+	100748227	100748298	100741092	100741199	100748592	100749421	0,11,2	6,0,0	13,22,22	2,0,0	221	150	0.039345	0.301951	0.0,1.0,1.0	0.815,1.0,1.0	-0.272
223	kinesin family member 4	FALSE	chrX:100717330-100718670	ENSMUSG00000034311.3	Kif4	+	100717936	100718035	100717330	100717408	100718493	100718670	11,8,11	0,0,0	3,2,0	0,0,2	249	150	0.246057	1	1.0,1.0,1.0	1.0,1.0,0.0	0.333
224	PDZ domain containing 11	FALSE	chrX:100622885-100623960	ENSMUSG00000015668.13	Pdzd11	-	100623582	100623643	100622885	100623427	100623861	100623960	542,539,443	4,5,14	718,603,422	2,0,0	211	150	0.0202136	0.180751	0.99,0.987,0.957	0.996,1.0,1.0	-0.021
225	PDZ domain containing 11	FALSE	chrX:100623861-100624878	ENSMUSG00000015668.13	Pdzd11	-	100624532	100624589	100623861	100623960	100624794	100624878	651,551,533	0,0,0	732,547,383	2,0,0	207	150	1	1	1.0,1.0,1.0	0.996,1.0,1.0	0.001
226	PDZ domain containing 11	FALSE	chrX:100624532-100625387	ENSMUSG00000015668.13	Pdzd11	-	100624794	100624878	100624532	100624589	100625287	100625387	803,717,732	0,0,0	1013,896,540	0,0,4	234	150	1	1	1.0,1.0,1.0	1.0,1.0,0.989	0.004
227	ectodysplasin-A	FALSE	chrX:100395018-100400760	ENSMUSG00000059327.9	Eda	+	100395674	100395813	100395018	100395143	100396904	100400760	0,3,3	18,16,28	0,5,0	15,22,20	289	150	0.79179	1	0.0,0.089,0.053	0.0,0.106,0.0	0.012
228	ectodysplasin-A	FALSE	chrX:100395018-100400760	ENSMUSG00000059327.9	Eda	+	100395674	100395830	100395018	100395107	100396904	100400760	0,5,3	0,0,2	2,8,7	0,0,0	300	150	1	1	NA,1.0,0.429	1.0,1.0,1.0	-0.285
229	ectodysplasin-A	FALSE	chrX:100395018-100400760	ENSMUSG00000059327.9	Eda	+	100395674	100395830	100395018	100395143	100396904	100400760	0,8,6	18,16,28	2,13,6	15,22,20	300	150	0.222028	1	0.0,0.2,0.097	0.062,0.228,0.13	-0.041
230	StAR related lipid transfer domain containing 8	FALSE	chrX:99060727-99064457	ENSMUSG00000031216.13	Stard8	+	99063364	99063446	99060727	99060799	99064393	99064457	235,196,263	6,15,8	207,175,201	42,37,23	232	150	6.83992e-11	4.17579e-09	0.962,0.894,0.955	0.761,0.754,0.85	0.149
231	StAR related lipid transfer domain containing 8	FALSE	chrX:99060727-99066963	ENSMUSG00000031216.13	Stard8	+	99064393	99064457	99060727	99060799	99065557	99066963	33,87,31	2,16,4	90,83,49	6,12,13	214	150	0.951394	1	0.92,0.792,0.845	0.913,0.829,0.725	0.03
232	Yip1 domain family, member 6	FALSE	chrX:98940121-98942906	ENSMUSG00000047694.12	Yipf6	+	98940786	98940829	98940121	98940200	98942777	98942906	302,212,243	0,0,0	371,284,243	4,0,0	193	150	1	1	1.0,1.0,1.0	0.986,1.0,1.0	0.005
233	oligophrenin 1	FALSE	chrX:98597027-98641013	ENSMUSG00000031214.13	Ophn1	-	98626913	98627073	98597027	98597175	98640907	98641013	104,148,138	0,0,3	112,130,79	0,0,0	300	150	1	1	1.0,1.0,0.958	1.0,1.0,1.0	-0.014
234	CDC42 guanine nucleotide exchange factor 9	FALSE	chrX:95050265-95055011	ENSMUSG00000025656.17	Arhgef9	-	95052679	95052790	95050265	95052154	95054942	95055011	0,2,0	140,124,78	1,0,2	168,110,97	261	150	1	1	0.0,0.009,0.0	0.003,0.0,0.012	-0.002
235	CDC42 guanine nucleotide exchange factor 9	FALSE	chrX:95051523-95055011	ENSMUSG00000025656.17	Arhgef9	-	95054228	95054290	95051523	95052154	95054942	95055011	35,42,65	140,124,78	46,54,65	168,110,97	212	150	0.770343	1	0.15,0.193,0.371	0.162,0.258,0.322	-0.009
236	CDC42 guanine nucleotide exchange factor 9	FALSE	chrX:95081477-95112546	ENSMUSG00000025656.17	Arhgef9	-	95100956	95101136	95081477	95081710	95112354	95112546	425,375,276	0,0,0	427,481,254	3,2,0	300	150	1	1	1.0,1.0,1.0	0.986,0.992,1.0	0.007
237	CDC42 guanine nucleotide exchange factor 9	TRUE	chrX:95130835-95166500	ENSMUSG00000025656.17	Arhgef9	-	95165588	95165970	95130835	95131015	95166423	95166500	47,57,28	7,1,7	63,21,32	2,0,1	300	150	0.00082561	0.0136905	0.77,0.966,0.667	0.94,1.0,0.941	-0.159
238	CDC42 guanine nucleotide exchange factor 9	FALSE	chrX:95130835-95166486	ENSMUSG00000025656.17	Arhgef9	-	95165592	95165970	95130835	95131015	95166423	95166486	3,8,13	7,1,7	7,24,8	2,0,1	300	150	0.00062828	0.0108476	0.176,0.8,0.481	0.636,1.0,0.8	-0.326
239	MAGE family member D1	FALSE	chrX:94539854-94542143	ENSMUSG00000025151.16	Maged1	-	94541250	94541324	94539854	94540547	94541891	94542143	3652,3598,3631	25,38,19	4795,4767,2967	36,34,11	224	150	0.728606	1	0.99,0.984,0.992	0.989,0.989,0.994	-0.002
240	kelch-like 15	FALSE	chrX:94235220-94253126	ENSMUSG00000043929.16	Klhl15	+	94241944	94241995	94235220	94235420	94252414	94253126	19,27,32	0,8,3	28,22,34	3,4,0	201	150	0.281049	1	1.0,0.716,0.888	0.874,0.804,1.0	-0.025
241	pyruvate dehydrogenase kinase, isoenzyme 3	FALSE	chrX:93768888-93781577	ENSMUSG00000035232.8	Pdk3	-	93777308	93777422	93768888	93769028	93781466	93781577	572,418,433	0,0,0	861,745,508	0,6,1	264	150	1	1	1.0,1.0,1.0	1.0,0.986,0.997	0.006
242	pyruvate dehydrogenase kinase, isoenzyme 3	FALSE	chrX:93781466-93783856	ENSMUSG00000035232.8	Pdk3	-	93782145	93782247	93781466	93781577	93783779	93783856	429,418,475	0,0,1	702,679,479	0,0,0	252	150	1	1	1.0,1.0,0.996	1.0,1.0,1.0	-0.001
243	pyruvate dehydrogenase kinase, isoenzyme 3	FALSE	chrX:93783779-93800203	ENSMUSG00000035232.8	Pdk3	-	93788893	93788971	93783779	93783856	93800113	93800203	436,382,442	0,4,2	691,679,443	0,4,0	228	150	1	1	1.0,0.984,0.993	1.0,0.991,1.0	-0.005
244	pyruvate dehydrogenase kinase, isoenzyme 3	FALSE	chrX:93802208-93814068	ENSMUSG00000035232.8	Pdk3	-	93808870	93808942	93802208	93802393	93813926	93814068	356,360,288	0,0,1	525,521,376	4,0,0	222	150	1	1	1.0,1.0,0.995	0.989,1.0,1.0	0.002
245	pyruvate dehydrogenase kinase, isoenzyme 3	FALSE	chrX:93808870-93832201	ENSMUSG00000035232.8	Pdk3	-	93813926	93814068	93808870	93808942	93831846	93832201	401,398,317	2,0,0	563,563,405	5,2,0	292	150	1	1	0.99,1.0,1.0	0.983,0.993,1.0	0.005
246	protein kinase, X-linked	FALSE	chrX:77764105-77765406	ENSMUSG00000035725.13	Prkx	-	77764572	77764650	77764105	77764254	77765348	77765406	262,326,253	1,0,3	378,326,208	0,0,0	228	150	1	1	0.994,1.0,0.982	1.0,1.0,1.0	-0.008
247	protein kinase, X-linked	FALSE	chrX:77765348-77773235	ENSMUSG00000035725.13	Prkx	-	77771246	77771342	77765348	77765406	77773115	77773235	234,266,225	16,24,14	291,306,213	22,14,8	246	150	0.152487	0.840609	0.899,0.871,0.907	0.89,0.93,0.942	-0.028
248	protein kinase, X-linked	FALSE	chrX:77765348-77782301	ENSMUSG00000035725.13	Prkx	-	77771246	77771342	77765348	77765406	77782037	77782301	94,115,100	4,0,9	118,123,87	18,9,6	246	150	0.00624199	0.0712195	0.935,1.0,0.871	0.8,0.893,0.898	0.072
249	protein kinase, X-linked	FALSE	chrX:77765348-77782301	ENSMUSG00000035725.13	Prkx	-	77773115	77773235	77765348	77765406	77782037	77782301	204,260,165	4,0,9	237,195,140	18,9,6	270	150	0.000976105	0.0157567	0.966,1.0,0.911	0.88,0.923,0.928	0.049
250	protein kinase, X-linked	FALSE	chrX:77765348-77786296	ENSMUSG00000035725.13	Prkx	-	77773115	77773235	77765348	77765406	77786127	77786296	20,19,9	0,4,0	25,18,10	0,0,0	270	150	0.23114	1	1.0,0.725,1.0	1.0,1.0,1.0	-0.092
251	protein kinase, X-linked	FALSE	chrX:77771246-77782301	ENSMUSG00000035725.13	Prkx	-	77773115	77773235	77771246	77771342	77782037	77782301	328,396,282	0,1,0	397,362,254	5,0,0	270	150	1	1	1.0,0.995,1.0	0.978,1.0,1.0	0.006
252	protein kinase, X-linked	FALSE	chrX:77765348-77786296	ENSMUSG00000035725.13	Prkx	-	77782037	77782301	77765348	77765406	77786127	77786296	132,193,130	0,4,0	186,161,107	0,0,0	300	150	0.885045	1	1.0,0.96,1.0	1.0,1.0,1.0	-0.013
253	protein kinase, X-linked	FALSE	chrX:77771454-77786296	ENSMUSG00000035725.13	Prkx	-	77782037	77782301	77771454	77773235	77786127	77786296	355,456,308	4,1,0	432,377,259	4,11,7	300	150	0.000318642	0.00599223	0.978,0.996,1.0	0.982,0.945,0.949	0.033
254	plastin 3 (T-isoform)	FALSE	chrX:75805750-75826953	ENSMUSG00000016382.15	Pls3	-	75816083	75816247	75805750	75805880	75826872	75826953	644,680,696	0,1,0	1119,1043,624	3,0,0	300	150	1	1	1.0,0.997,1.0	0.995,1.0,1.0	0.001
255	BRCA1/BRCA2-containing complex, subunit 3	FALSE	chrX:75416627-75418465	ENSMUSG00000031201.17	Brcc3	+	75417576	75417593	75416627	75416841	75418410	75418465	307,391,334	0,4,0	543,510,327	5,0,0	167	150	1	1	1.0,0.989,1.0	0.99,1.0,1.0	0
256	BRCA1/BRCA2-containing complex, subunit 3	FALSE	chrX:75416627-75422898	ENSMUSG00000031201.17	Brcc3	+	75418410	75418465	75416627	75416841	75422778	75422898	89,128,112	0,0,0	163,151,137	1,0,0	205	150	1	1	1.0,1.0,1.0	0.992,1.0,1.0	0.003
257	C-X9-C motif containing 4	FALSE	chrX:75404845-75416213	ENSMUSG00000090110.8	Cmc4	-	75409545	75409613	75404845	75405218	75416014	75416213	145,185,130	23,13,10	198,170,149	39,12,34	218	150	0.0437805	0.32762	0.813,0.907,0.899	0.777,0.907,0.751	0.061
258	membrane protein, palmitoylated	FALSE	chrX:75111715-75113666	ENSMUSG00000031402.12	Mpp1	-	75112198	75112401	75111715	75112001	75113585	75113666	412,387,449	0,0,0	519,426,435	0,0,2	300	150	1	1	1.0,1.0,1.0	1.0,1.0,0.991	0.003
259	membrane protein, palmitoylated	FALSE	chrX:75112198-75114314	ENSMUSG00000031402.12	Mpp1	-	75113585	75113666	75112198	75112401	75114233	75114314	331,297,354	0,0,0	404,295,355	3,0,0	231	150	1	1	1.0,1.0,1.0	0.989,1.0,1.0	0.004
260	membrane protein, palmitoylated	FALSE	chrX:75121434-75125449	ENSMUSG00000031402.12	Mpp1	-	75123895	75123981	75121434	75121503	75125370	75125449	463,389,390	0,1,4	387,428,335	0,5,0	236	150	1	1	1.0,0.996,0.984	1.0,0.982,1.0	-0.001
261	inhibitor of kappaB kinase gamma	FALSE	chrX:74393290-74433006	ENSMUSG00000004221.16	Ikbkg	+	74427761	74427902	74393290	74393405	74432804	74433006	20,11,17	10,4,5	18,23,14	5,17,2	291	150	0.898093	1	0.508,0.586,0.637	0.65,0.411,0.783	-0.038
262	inhibitor of kappaB kinase gamma	FALSE	chrX:74438906-74443488	ENSMUSG00000004221.16	Ikbkg	+	74439874	74439950	74438906	74439059	74443344	74443488	408,367,322	0,0,0	393,416,281	0,4,1	226	150	1	1	1.0,1.0,1.0	1.0,0.986,0.995	0.006
263	solute carrier family 10 (sodium/bile acid cotransporter family), member 3	FALSE	chrX:74369216-74373349	ENSMUSG00000032806.13	Slc10a3	-	74372613	74372682	74369216	74371011	74373190	74373349	121,115,116	3,6,1	204,172,77	24,13,3	219	150	0.000268214	0.00517559	0.965,0.929,0.988	0.853,0.901,0.946	0.061
264	ubiquitin-like 4A	FALSE	chrX:74365717-74368258	ENSMUSG00000015290.15	Ubl4a	-	74367700	74367909	74365717	74367586	74368152	74368258	2132,2083,1934	27,35,29	1901,1764,1231	69,39,41	300	150	3.50684e-06	0.000114348	0.975,0.967,0.971	0.932,0.958,0.938	0.028
265	ubiquitin-like 4A	FALSE	chrX:74367700-74368673	ENSMUSG00000015290.15	Ubl4a	-	74368152	74368258	74367700	74367909	74368415	74368673	1390,1281,1350	9,1,1	1408,1246,801	6,10,1	256	150	1	1	0.989,0.999,0.999	0.993,0.986,0.998	0.003
266	L antigen family, member 3	FALSE	chrX:74352161-74353575	ENSMUSG00000015289.4	Lage3	-	74352844	74353002	74352161	74352498	74353324	74353575	380,396,321	0,0,1	493,468,318	0,0,0	300	150	1	1	1.0,1.0,0.994	1.0,1.0,1.0	-0.002
267	L antigen family, member 3	FALSE	chrX:74352160-74353618	ENSMUSG00000015289.4	Lage3	-	74352873	74353002	74352160	74352498	74353324	74353618	600,637,542	0,0,1	836,820,580	0,0,0	279	150	1	1	1.0,1.0,0.997	1.0,1.0,1.0	-0.001
268	plexin A3	FALSE	chrX:74329065-74332506	ENSMUSG00000031398.13	Plxna3	+	74330968	74331592	74329065	74329215	74331966	74332506	21,9,8	0,1,0	10,13,6	0,0,0	300	150	1	1	1.0,0.818,1.0	1.0,1.0,1.0	-0.061
269	GDP dissociation inhibitor 1	FALSE	chrX:74306844-74307870	ENSMUSG00000015291.10	Gdi1	+	74307102	74307237	74306844	74306944	74307671	74307870	1641,1532,1585	1,0,3	1497,1655,1148	1,0,2	285	150	1	1	0.999,1.0,0.996	0.999,1.0,0.997	0
270	ribosomal protein L10	FALSE	chrX:74270859-74271907	ENSMUSG00000008682.13	Rpl10	+	74271659	74271718	74270859	74271024	74271799	74271907	16996,17178,17105	3,2,1	21234,18724,16853	3,1,3	209	150	1	1	1.0,1.0,1.0	1.0,1.0,1.0	0
271	ribosomal protein L10	FALSE	chrX:74270859-74272317	ENSMUSG00000008682.13	Rpl10	+	74271799	74271907	74270859	74271024	74272178	74272317	11141,11218,10793	4,0,0	11831,10677,10371	0,0,0	258	150	1	1	0.999,1.0,1.0	1.0,1.0,1.0	0
272	ribosomal protein L10	FALSE	chrX:74272178-74273135	ENSMUSG00000008682.13	Rpl10	+	74272671	74272834	74272178	74272317	74272914	74273135	27460,26861,26638	40,46,47	28267,27324,25275	9,68,2	300	150	1	1	0.997,0.997,0.996	0.999,0.995,1.0	-0.001
273	emerin	FALSE	chrX:74255742-74257361	ENSMUSG00000001964.14	Emd	+	74256877	74256924	74255742	74255876	74257006	74257361	701,691,591	0,0,0	1007,1022,668	2,0,0	197	150	1	1	1.0,1.0,1.0	0.997,1.0,1.0	0.001
274	emerin	FALSE	chrX:74255742-74261548	ENSMUSG00000001964.14	Emd	+	74256877	74256924	74255742	74255876	74260781	74261548	148,130,109	0,2,0	190,221,93	0,0,0	197	150	1	1	1.0,0.98,1.0	1.0,1.0,1.0	-0.007
275	methyl CpG binding protein 2	FALSE	chrX:74036981-74085612	ENSMUSG00000031393.16	Mecp2	-	74079908	74080032	74036981	74037332	74085509	74085612	84,90,107	82,99,116	106,180,147	130,145,134	274	150	0.477579	1	0.359,0.332,0.336	0.309,0.405,0.375	-0.021
276	interleukin-1 receptor-associated kinase 1	FALSE	chrX:74016547-74018366	ENSMUSG00000031392.18	Irak1	-	74017129	74017430	74016547	74016697	74018129	74018366	851,982,722	4,5,6	893,830,537	3,2,4	300	150	0.893699	1	0.991,0.99,0.984	0.993,0.995,0.985	-0.003
277	interleukin-1 receptor-associated kinase 1	FALSE	chrX:74016547-74018366	ENSMUSG00000031392.18	Irak1	-	74017129	74017511	74016547	74016697	74018129	74018366	1294,1407,1081	4,5,6	1315,1313,792	3,2,4	300	150	1	1	0.994,0.993,0.989	0.995,0.997,0.99	-0.002
278	interleukin-1 receptor-associated kinase 1	FALSE	chrX:74017129-74018366	ENSMUSG00000031392.18	Irak1	-	74017900	74018017	74017129	74017430	74018129	74018366	69,70,74	26,36,38	44,71,44	62,33,34	267	150	0.041289	0.313187	0.599,0.522,0.522	0.285,0.547,0.421	0.13
279	interleukin-1 receptor-associated kinase 1	FALSE	chrX:74017129-74018366	ENSMUSG00000031392.18	Irak1	-	74017900	74018017	74017129	74017511	74018129	74018366	123,107,149	469,461,397	79,95,79	484,516,289	267	150	0.0028275	0.0376231	0.128,0.115,0.174	0.084,0.094,0.133	0.035
280	interleukin-1 receptor-associated kinase 1	FALSE	chrX:74020942-74022249	ENSMUSG00000031392.18	Irak1	-	74021848	74021963	74020942	74021061	74022184	74022249	1330,1266,1271	0,1,1	1374,1207,935	4,0,0	265	150	1	1	1.0,0.999,0.999	0.995,1.0,1.0	0.001
281	interleukin-1 receptor-associated kinase 1	FALSE	chrX:74020942-74022661	ENSMUSG00000031392.18	Irak1	-	74021848	74021963	74020942	74021061	74022472	74022661	562,539,560	0,0,0	578,559,374	8,3,0	265	150	0.851511	1	1.0,1.0,1.0	0.976,0.991,1.0	0.011
282	interleukin-1 receptor-associated kinase 1	FALSE	chrX:74020942-74022952	ENSMUSG00000031392.18	Irak1	-	74021848	74021963	74020942	74021061	74022848	74022952	562,539,561	0,0,2	576,559,374	0,1,0	265	150	1	1	1.0,1.0,0.994	1.0,0.997,1.0	-0.001
283	interleukin-1 receptor-associated kinase 1	FALSE	chrX:74020942-74022661	ENSMUSG00000031392.18	Irak1	-	74022184	74022249	74020942	74021061	74022472	74022661	214,254,231	0,0,0	216,208,201	8,3,0	215	150	0.147322	0.820189	1.0,1.0,1.0	0.95,0.98,1.0	0.023
284	interleukin-1 receptor-associated kinase 1	FALSE	chrX:74020942-74022952	ENSMUSG00000031392.18	Irak1	-	74022184	74022249	74020942	74021061	74022848	74022952	10,21,10	0,0,2	17,2,9	0,1,0	215	150	1	1	1.0,1.0,0.777	1.0,0.583,1.0	0.065
285	interleukin-1 receptor-associated kinase 1	FALSE	chrX:74021848-74022661	ENSMUSG00000031392.18	Irak1	-	74022184	74022249	74021848	74021963	74022472	74022661	918,922,876	0,0,0	945,803,727	2,2,0	215	150	1	1	1.0,1.0,1.0	0.997,0.996,1.0	0.002
286	interleukin-1 receptor-associated kinase 1	FALSE	chrX:74021848-74022952	ENSMUSG00000031392.18	Irak1	-	74022184	74022249	74021848	74021963	74022848	74022952	408,377,332	0,0,1	353,326,267	0,2,0	215	150	1	1	1.0,1.0,0.996	1.0,0.991,1.0	0.002
287	interleukin-1 receptor-associated kinase 1	FALSE	chrX:74020942-74022952	ENSMUSG00000031392.18	Irak1	-	74022472	74022661	74020942	74021061	74022848	74022952	189,161,157	0,0,2	171,175,110	0,1,0	300	150	1	1	1.0,1.0,0.975	1.0,0.989,1.0	-0.005
288	interleukin-1 receptor-associated kinase 1	FALSE	chrX:74021848-74022952	ENSMUSG00000031392.18	Irak1	-	74022472	74022661	74021848	74021963	74022848	74022952	189,161,157	0,0,1	165,174,110	0,2,0	300	150	1	1	1.0,1.0,0.987	1.0,0.978,1.0	0.003
289	interleukin-1 receptor-associated kinase 1	FALSE	chrX:74022184-74022952	ENSMUSG00000031392.18	Irak1	-	74022472	74022661	74022184	74022249	74022848	74022952	719,744,731	21,36,30	787,666,589	30,17,20	300	150	0.288599	1	0.945,0.912,0.924	0.929,0.951,0.936	-0.012
290	interleukin-1 receptor-associated kinase 1	FALSE	chrX:74020942-74022952	ENSMUSG00000031392.18	Irak1	-	74022472	74022664	74020942	74021061	74022848	74022952	358,366,337	0,0,2	378,390,342	0,1,0	300	150	1	1	1.0,1.0,0.988	1.0,0.995,1.0	-0.002
291	interleukin-1 receptor-associated kinase 1	FALSE	chrX:74021848-74022952	ENSMUSG00000031392.18	Irak1	-	74022472	74022664	74021848	74021963	74022848	74022952	358,366,337	0,0,1	372,389,342	0,2,0	300	150	1	1	1.0,1.0,0.994	1.0,0.99,1.0	0.001
292	interleukin-1 receptor-associated kinase 1	FALSE	chrX:74022184-74022952	ENSMUSG00000031392.18	Irak1	-	74022472	74022664	74022184	74022249	74022848	74022952	888,949,911	21,36,30	994,881,821	30,17,20	300	150	0.178002	0.940684	0.955,0.929,0.938	0.943,0.963,0.954	-0.013
293	interleukin-1 receptor-associated kinase 1	FALSE	chrX:74022848-74023533	ENSMUSG00000031392.18	Irak1	-	74023065	74023197	74022848	74022952	74023365	74023533	727,562,619	0,2,1	581,657,488	0,0,0	282	150	1	1	1.0,0.993,0.997	1.0,1.0,1.0	-0.003
294	host cell factor C1	FALSE	chrX:73942791-73945433	ENSMUSG00000031386.14	Hcfc1	-	73944645	73944709	73942791	73944477	73945132	73945433	453,429,500	1,0,0	517,653,421	0,0,0	214	150	1	1	0.997,1.0,1.0	1.0,1.0,1.0	-0.001
295	host cell factor C1	FALSE	chrX:73951242-73952068	ENSMUSG00000031386.14	Hcfc1	-	73951653	73951792	73951242	73951463	73951925	73952068	785,777,694	0,0,2	909,831,754	0,0,0	289	150	1	1	1.0,1.0,0.994	1.0,1.0,1.0	-0.002
296	L1 cell adhesion molecule	FALSE	chrX:73853954-73855831	ENSMUSG00000031391.18	L1cam	-	73855651	73855663	73853954	73855266	73855758	73855831	0,3,0	34,21,24	0,0,0	18,34,11	162	150	0.839869	1	0.0,0.117,0.0	0.0,0.0,0.0	0.039
297	L1 cell adhesion molecule	FALSE	chrX:73853777-73856793	ENSMUSG00000031391.18	L1cam	-	73855758	73855831	73853777	73855266	73856631	73856793	21,10,13	0,0,4	5,17,8	0,0,0	223	150	0.226304	1	1.0,1.0,0.686	1.0,1.0,1.0	-0.105
298	L1 cell adhesion molecule	FALSE	chrX:73855758-73856793	ENSMUSG00000031391.18	L1cam	-	73856142	73856280	73855758	73855831	73856631	73856793	37,41,55	0,8,3	36,53,31	0,0,0	288	150	2.96547e-05	0.000756273	1.0,0.727,0.905	1.0,1.0,1.0	-0.123
299	signal sequence receptor, delta	FALSE	chrX:73789799-73790424	ENSMUSG00000002014.12	Ssr4	+	73790030	73790120	73789799	73789874	73790358	73790424	1841,1561,1565	3,8,0	1874,1808,1387	10,11,7	240	150	1	1	0.997,0.992,1.0	0.992,0.99,0.992	0.005
300	signal sequence receptor, delta	FALSE	chrX:73789799-73790824	ENSMUSG00000002014.12	Ssr4	+	73790030	73790120	73789799	73789874	73790653	73790824	786,696,666	0,0,0	782,748,618	0,2,0	240	150	1	1	1.0,1.0,1.0	1.0,0.996,1.0	0.001
301	signal sequence receptor, delta	FALSE	chrX:73789799-73790824	ENSMUSG00000002014.12	Ssr4	+	73790358	73790424	73789799	73789874	73790653	73790824	366,434,365	0,0,0	520,371,347	0,2,0	216	150	1	1	1.0,1.0,1.0	1.0,0.992,1.0	0.003
302	signal sequence receptor, delta	FALSE	chrX:73790030-73790824	ENSMUSG00000002014.12	Ssr4	+	73790358	73790424	73790030	73790120	73790653	73790824	1410,1298,1234	3,16,0	1596,1426,1107	4,3,10	216	150	0.908852	1	0.997,0.983,1.0	0.996,0.997,0.987	0
303	solute carrier family 6 (neurotransmitter transporter, creatine), member 8	FALSE	chrX:73675637-73677453	ENSMUSG00000019558.14	Slc6a8	+	73676649	73676899	73675637	73675769	73677320	73677453	1806,1850,1780	0,0,0	2617,2475,1569	4,0,0	300	150	1	1	1.0,1.0,1.0	0.997,1.0,1.0	0.001
304	solute carrier family 6 (neurotransmitter transporter, creatine), member 8	FALSE	chrX:73677320-73678969	ENSMUSG00000019558.14	Slc6a8	+	73678635	73678770	73677320	73677453	73678865	73678969	1107,1301,972	77,123,62	1560,1569,936	195,144,94	285	150	0.00494305	0.0594357	0.883,0.848,0.892	0.808,0.852,0.84	0.041
305	solute carrier family 6 (neurotransmitter transporter, creatine), member 8	FALSE	chrX:73677320-73679188	ENSMUSG00000019558.14	Slc6a8	+	73678865	73678969	73677320	73677453	73679063	73679188	584,716,586	0,0,0	895,913,505	2,0,0	254	150	1	1	1.0,1.0,1.0	0.996,1.0,1.0	0.001
306	solute carrier family 6 (neurotransmitter transporter, creatine), member 8	FALSE	chrX:73679684-73680234	ENSMUSG00000019558.14	Slc6a8	+	73679918	73680056	73679684	73679797	73680131	73680234	1286,1309,1320	0,0,1	1818,1710,1081	1,0,0	288	150	1	1	1.0,1.0,0.999	0.999,1.0,1.0	0
307	solute carrier family 6 (neurotransmitter transporter, creatine), member 8	FALSE	chrX:73679684-73680234	ENSMUSG00000019558.14	Slc6a8	+	73679918	73680071	73679684	73679797	73680131	73680234	593,624,661	0,0,1	780,832,484	1,0,0	300	150	1	1	1.0,1.0,0.997	0.997,1.0,1.0	0
308	pregnancy upregulated non-ubiquitously expressed CaM kinase	FALSE	chrX:73655993-73656999	ENSMUSG00000002012.13	Pnck	-	73656669	73656814	73655993	73656386	73656911	73656999	316,295,223	0,0,1	121,161,112	0,0,0	295	150	1	1	1.0,1.0,0.991	1.0,1.0,1.0	-0.003
309	pregnancy upregulated non-ubiquitously expressed CaM kinase	FALSE	chrX:73657070-73657843	ENSMUSG00000002012.13	Pnck	-	73657230	73657343	73657070	73657149	73657719	73657843	163,138,97	0,0,0	84,34,69	0,2,0	263	150	1	1	1.0,1.0,1.0	1.0,0.907,1.0	0.031
310	pregnancy upregulated non-ubiquitously expressed CaM kinase	FALSE	chrX:73657230-73657843	ENSMUSG00000002012.13	Pnck	-	73657437	73657513	73657230	73657343	73657719	73657843	229,233,179	8,1,0	120,105,74	7,2,3	226	150	0.0274976	0.22967	0.95,0.994,1.0	0.919,0.972,0.942	0.037
311	pregnancy upregulated non-ubiquitously expressed CaM kinase	FALSE	chrX:73658018-73658819	ENSMUSG00000002012.13	Pnck	-	73658253	73658328	73658018	73658157	73658687	73658819	160,185,178	0,0,1	124,114,64	0,0,0	225	150	1	1	1.0,1.0,0.992	1.0,1.0,1.0	-0.003
312	pregnancy upregulated non-ubiquitously expressed CaM kinase	FALSE	chrX:73658687-73660117	ENSMUSG00000002012.13	Pnck	-	73659179	73659249	73658687	73658819	73660018	73660117	94,74,66	13,0,0	39,37,24	0,1,0	220	150	0.00141366	0.0214604	0.831,1.0,1.0	1.0,0.962,1.0	-0.044
313	biglycan	FALSE	chrX:73492722-73493338	ENSMUSG00000031375.17	Bgn	+	73492962	73493056	73492722	73492833	73493199	73493338	8548,9191,10122	0,0,0	8380,7847,6533	0,0,1	244	150	1	1	1.0,1.0,1.0	1.0,1.0,1.0	0
314	HAUS augmin-like complex, subunit 7	FALSE	chrX:73437314-73453060	ENSMUSG00000031371.14	Haus7	-	73445809	73445924	73437314	73437565	73452998	73453060	91,84,93	4,0,1	157,105,72	3,3,13	265	150	0.004942	0.0594357	0.928,1.0,0.981	0.967,0.952,0.758	0.077
315	HAUS augmin-like complex, subunit 7	FALSE	chrX:73437314-73454934	ENSMUSG00000031371.14	Haus7	-	73445809	73445924	73437314	73437565	73454866	73454934	89,86,102	2,3,4	151,109,85	0,5,0	265	150	0.0882771	0.560613	0.962,0.942,0.935	1.0,0.925,1.0	-0.029
316	HAUS augmin-like complex, subunit 7	FALSE	chrX:73445809-73453060	ENSMUSG00000031371.14	Haus7	-	73446927	73447137	73445809	73445924	73452998	73453060	214,132,168	2,6,0	240,223,145	9,2,0	300	150	0.92309	1	0.982,0.917,1.0	0.93,0.982,1.0	-0.004
317	HAUS augmin-like complex, subunit 7	FALSE	chrX:73448191-73453060	ENSMUSG00000031371.14	Haus7	-	73448810	73448902	73448191	73448350	73452998	73453060	113,96,112	0,1,5	191,216,145	0,0,0	242	150	0.763997	1	1.0,0.983,0.933	1.0,1.0,1.0	-0.028
318	HAUS augmin-like complex, subunit 7	FALSE	chrX:73448191-73454934	ENSMUSG00000031371.14	Haus7	-	73448810	73448902	73448191	73448350	73454866	73454934	34,33,43	0,0,0	62,65,59	0,0,1	242	150	1	1	1.0,1.0,1.0	1.0,1.0,0.973	0.009
319	HAUS augmin-like complex, subunit 7	FALSE	chrX:73437314-73454934	ENSMUSG00000031371.14	Haus7	-	73452998	73453060	73437314	73437565	73454866	73454934	62,95,44	2,3,4	108,90,66	0,5,0	212	150	0.0750816	0.499035	0.956,0.957,0.886	1.0,0.927,1.0	-0.043
320	HAUS augmin-like complex, subunit 7	FALSE	chrX:73445809-73454934	ENSMUSG00000031371.14	Haus7	-	73452998	73453060	73445809	73445924	73454866	73454934	60,99,43	0,8,9	114,89,53	3,6,13	212	150	0.811341	1	1.0,0.897,0.772	0.964,0.913,0.743	0.016
321	HAUS augmin-like complex, subunit 7	FALSE	chrX:73448191-73454934	ENSMUSG00000031371.14	Haus7	-	73452998	73453060	73448191	73448350	73454866	73454934	58,96,48	0,0,0	105,87,53	0,0,1	212	150	1	1	1.0,1.0,1.0	1.0,1.0,0.974	0.009
322	HAUS augmin-like complex, subunit 7	FALSE	chrX:73448810-73454934	ENSMUSG00000031371.14	Haus7	-	73452998	73453060	73448810	73448902	73454866	73454934	131,157,111	0,2,1	234,235,139	2,0,2	212	150	1	1	1.0,0.982,0.987	0.988,1.0,0.98	0
323	zinc finger protein 275	FALSE	chrX:73342620-73351360	ENSMUSG00000031365.13	Zfp275	+	73344836	73344912	73342620	73342751	73351268	73351360	270,190,292	0,2,0	170,147,163	0,0,0	226	150	1	1	1.0,0.984,1.0	1.0,1.0,1.0	-0.005
324	zinc finger protein 275	FALSE	chrX:73342620-73351923	ENSMUSG00000031365.13	Zfp275	+	73344836	73344912	73342620	73342751	73351808	73351923	86,56,101	0,0,0	117,114,96	7,0,2	226	150	0.0326018	0.262236	1.0,1.0,1.0	0.917,1.0,0.97	0.038
325	zinc finger protein 275	FALSE	chrX:73342620-73351923	ENSMUSG00000031365.13	Zfp275	+	73351268	73351360	73342620	73342751	73351808	73351923	81,91,85	0,0,0	31,41,39	7,0,2	242	150	0.000211536	0.00424874	1.0,1.0,1.0	0.733,1.0,0.924	0.114
326	zinc finger protein 275	TRUE	chrX:73344836-73351923	ENSMUSG00000031365.13	Zfp275	+	73351268	73351360	73344836	73344912	73351808	73351923	268,233,289	4,5,9	124,129,135	45,55,29	242	150	0	0	0.976,0.967,0.952	0.631,0.592,0.743	0.31
327	zinc finger protein 185	FALSE	chrX:72997281-72998574	ENSMUSG00000031351.15	Zfp185	+	72997737	72997803	72997281	72997405	72998535	72998574	32,22,25	0,2,0	0,17,16	0,2,0	216	150	1	1	1.0,0.884,1.0	NA,0.855,1.0	0.034
328	zinc finger protein 185	FALSE	chrX:73002574-73012628	ENSMUSG00000031351.15	Zfp185	+	73003372	73003459	73002574	73002658	73012439	73012628	12,37,43	0,4,0	7,22,10	0,8,0	237	150	0.044528	0.331533	1.0,0.854,1.0	1.0,0.635,1.0	0.073
329	NAD(P) dependent steroid dehydrogenase-like	FALSE	chrX:72918556-72929782	ENSMUSG00000031349.4	Nsdhl	+	72926293	72926410	72918556	72918693	72929623	72929782	141,183,141	3,0,0	233,234,175	4,0,0	267	150	1	1	0.964,1.0,1.0	0.97,1.0,1.0	-0.002
330	NAD(P) dependent steroid dehydrogenase-like	FALSE	chrX:72918556-72949311	ENSMUSG00000031349.4	Nsdhl	+	72929623	72929782	72918556	72918693	72949164	72949311	91,106,74	0,0,0	132,70,77	0,1,0	300	150	1	1	1.0,1.0,1.0	1.0,0.972,1.0	0.009
331	NAD(P) dependent steroid dehydrogenase-like	FALSE	chrX:72949164-72955214	ENSMUSG00000031349.4	Nsdhl	+	72952842	72952971	72949164	72949311	72955071	72955214	198,181,170	0,1,2	214,181,168	0,0,0	279	150	1	1	1.0,0.99,0.979	1.0,1.0,1.0	-0.01
332	gamma-aminobutyric acid (GABA) A receptor, subunit epsilon	FALSE	chrX:72262444-72264739	ENSMUSG00000031340.8	Gabre	-	72263742	72263825	72262444	72262582	72264518	72264739	0,0,4	0,0,0	0,0,2	0,0,3	233	150	1	1	NA,NA,1.0	NA,NA,0.3	0.7
333	CD99 antigen-like 2	FALSE	chrX:71424023-71438199	ENSMUSG00000035776.14	Cd99l2	-	71429046	71429166	71424023	71424089	71438133	71438199	780,814,639	0,5,0	828,957,604	5,0,0	270	150	1	1	1.0,0.989,1.0	0.989,1.0,1.0	0
334	CD99 antigen-like 2	FALSE	chrX:71429046-71438199	ENSMUSG00000035776.14	Cd99l2	-	71430310	71430349	71429046	71429166	71438133	71438199	1404,1453,1335	1,2,1	1605,1727,1073	0,3,1	189	150	1	1	0.999,0.998,0.999	1.0,0.998,0.999	0
335	CD99 antigen-like 2	FALSE	chrX:71430310-71440611	ENSMUSG00000035776.14	Cd99l2	-	71438133	71438199	71430310	71430349	71440524	71440611	1612,1696,1493	0,6,0	1871,2103,1177	0,0,0	216	150	1	1	1.0,0.995,1.0	1.0,1.0,1.0	-0.002
336	CD99 antigen-like 2	TRUE	chrX:71441073-71450673	ENSMUSG00000035776.14	Cd99l2	-	71449938	71450007	71441073	71441145	71450610	71450673	719,664,615	589,581,600	1315,1193,797	515,467,387	219	150	1.11022e-15	9.44496e-14	0.455,0.439,0.412	0.636,0.636,0.585	-0.184
337	CD99 antigen-like 2	FALSE	chrX:71441073-71492849	ENSMUSG00000035776.14	Cd99l2	-	71449938	71450007	71441073	71441145	71492521	71492849	269,224,206	0,2,0	370,378,215	0,0,0	219	150	1	1	1.0,0.987,1.0	1.0,1.0,1.0	-0.004
338	CD99 antigen-like 2	FALSE	chrX:71441073-71492645	ENSMUSG00000035776.14	Cd99l2	-	71450610	71450673	71441073	71441145	71492521	71492645	774,773,778	0,2,0	797,728,562	0,0,0	213	150	1	1	1.0,0.996,1.0	1.0,1.0,1.0	-0.001
339	X-linked myotubular myopathy gene 1	FALSE	chrX:71233071-71254361	ENSMUSG00000031337.16	Mtm1	+	71234851	71234946	71233071	71233144	71254250	71254361	241,268,212	7,6,5	363,375,207	4,0,0	245	150	0.00052373	0.00927844	0.955,0.965,0.963	0.982,1.0,1.0	-0.033
340	X-linked myotubular myopathy gene 1	FALSE	chrX:71233071-71259826	ENSMUSG00000031337.16	Mtm1	+	71234851	71234946	71233071	71233144	71259724	71259826	88,101,84	2,6,5	151,146,85	0,1,4	245	150	0.00433258	0.0533811	0.964,0.912,0.911	1.0,0.989,0.929	-0.044
341	X-linked myotubular myopathy gene 1	FALSE	chrX:71233071-71259826	ENSMUSG00000031337.16	Mtm1	+	71254250	71254361	71233071	71233144	71259724	71259826	153,138,109	2,6,5	193,173,113	0,1,4	261	150	0.00961978	0.100921	0.978,0.93,0.926	1.0,0.99,0.942	-0.033
342	X-linked myotubular myopathy gene 1	FALSE	chrX:71234851-71259826	ENSMUSG00000031337.16	Mtm1	+	71254250	71254361	71234851	71234946	71259724	71259826	303,309,232	4,8,0	405,402,235	4,0,0	261	150	0.116378	0.69155	0.978,0.957,1.0	0.983,1.0,1.0	-0.016
343	X-linked myotubular myopathy gene 1	FALSE	chrX:71234851-71284684	ENSMUSG00000031337.16	Mtm1	+	71259724	71259826	71234851	71234946	71284600	71284684	195,161,109	2,0,2	169,147,107	8,0,16	252	150	9.86423e-06	0.000285206	0.983,1.0,0.97	0.926,1.0,0.799	0.076
344	X-linked myotubular myopathy gene 1	FALSE	chrX:71302500-71315265	ENSMUSG00000031337.16	Mtm1	+	71307699	71307876	71302500	71302614	71313645	71315265	365,318,272	2,8,6	532,568,371	0,0,1	300	150	0.00281348	0.0374513	0.989,0.952,0.958	1.0,1.0,0.995	-0.032
345	LAS1-like (S. cerevisiae)	TRUE	chrX:95946866-95947855	ENSMUSG00000057421.12	Las1l	-	95947397	95947448	95946866	95947073	95947769	95947855	357,450,355	106,129,121	515,546,308	51,37,34	201	150	0	0	0.715,0.722,0.686	0.883,0.917,0.871	-0.183
346	LAS1-like (S. cerevisiae)	FALSE	chrX:95953221-95956000	ENSMUSG00000057421.12	Las1l	-	95955141	95955211	95953221	95953303	95955874	95956000	548,623,557	0,0,2	573,693,452	3,0,0	220	150	1	1	1.0,1.0,0.995	0.992,1.0,1.0	0.001
347	transmembrane protein 185A	FALSE	chrX:70462844-70467361	ENSMUSG00000073139.9	Tmem185a	-	70465002	70465086	70462844	70463021	70467153	70467361	400,465,368	10,4,3	674,526,516	9,15,2	234	150	0.667205	1	0.962,0.987,0.987	0.98,0.957,0.994	0.002
348	transmembrane protein 185A	FALSE	chrX:70467153-70477180	ENSMUSG00000073139.9	Tmem185a	-	70470117	70470294	70467153	70467361	70476977	70477180	494,409,525	0,5,0	688,574,449	6,1,6	300	150	0.827827	1	1.0,0.976,1.0	0.983,0.997,0.974	0.007
349	AF4/FMR2 family, member 2	FALSE	chrX:69693943-69725446	ENSMUSG00000031189.12	Aff2	+	69725041	69725078	69693943	69693988	69725412	69725446	146,111,98	0,2,0	161,190,108	0,0,0	187	150	1	1	1.0,0.978,1.0	1.0,1.0,1.0	-0.007
350	Fmr1 neighbor	FALSE	chrX:68761838-68772141	ENSMUSG00000062170.12	Fmr1nb	+	68763931	68764009	68761838	68762231	68772044	68772141	23,19,13	9,4,7	10,45,23	4,6,19	228	150	0.979845	1	0.627,0.758,0.55	0.622,0.831,0.443	0.013
351	Fmr1 neighbor	FALSE	chrX:68763931-68772141	ENSMUSG00000062170.12	Fmr1nb	+	68768955	68769093	68763931	68764009	68772044	68772141	15,5,6	18,17,8	10,39,8	7,25,14	288	150	0.0738217	0.492686	0.303,0.133,0.281	0.427,0.448,0.229	-0.129
352	Fmr1 neighbor	FALSE	chrX:68763931-68803693	ENSMUSG00000062170.12	Fmr1nb	+	68772044	68772141	68763931	68764009	68803604	68803693	35,24,19	2,0,0	22,45,29	0,0,0	247	150	1	1	0.914,1.0,1.0	1.0,1.0,1.0	-0.029
353	SLIT and NTRK-like family, member 4	FALSE	chrX:64264884-64276996	ENSMUSG00000046699.14	Slitrk4	-	64274018	64274090	64264884	64273109	64276799	64276996	2,8,3	0,1,0	5,2,2	4,0,2	222	150	0.000383442	0.00703039	1.0,0.844,1.0	0.458,1.0,0.403	0.328
354	ATPase, class VI, type 11C	FALSE	chrX:60223289-60236710	ENSMUSG00000062949.13	Atp11c	-	60229147	60229252	60223289	60225793	60236556	60236710	62,46,67	57,34,32	45,44,28	17,18,31	255	150	0.491856	1	0.39,0.443,0.552	0.609,0.59,0.347	-0.054
355	ATPase, class VI, type 11C	FALSE	chrX:60278793-60280808	ENSMUSG00000062949.13	Atp11c	-	60280031	60280103	60278793	60278867	60280656	60280808	104,112,95	1,0,0	100,80,110	0,0,0	222	150	1	1	0.986,1.0,1.0	1.0,1.0,1.0	-0.005
356	ATPase, class VI, type 11C	FALSE	chrX:60280656-60290091	ENSMUSG00000062949.13	Atp11c	-	60281567	60281729	60280656	60280808	60289893	60290091	152,156,122	0,0,3	145,89,67	0,0,0	300	150	1	1	1.0,1.0,0.953	1.0,1.0,1.0	-0.016
357	ATPase, class VI, type 11C	FALSE	chrX:60281567-60290720	ENSMUSG00000062949.13	Atp11c	-	60289893	60290091	60281567	60281729	60290569	60290720	126,143,118	0,8,0	121,87,73	0,0,0	300	150	0.0781732	0.51355	1.0,0.899,1.0	1.0,1.0,1.0	-0.034
358	ATPase, class VI, type 11C	FALSE	chrX:60292318-60295292	ENSMUSG00000062949.13	Atp11c	-	60293606	60293657	60292318	60292383	60295188	60295292	80,91,51	2,1,0	44,56,46	0,0,0	201	150	1	1	0.968,0.985,1.0	1.0,1.0,1.0	-0.016
359	ATPase, class VI, type 11C	FALSE	chrX:60309715-60403981	ENSMUSG00000062949.13	Atp11c	-	60321433	60321553	60309715	60309805	60403804	60403981	69,88,61	2,0,0	44,65,68	0,0,0	270	150	1	1	0.95,1.0,1.0	1.0,1.0,1.0	-0.017
360	mcf.2 transforming sequence	FALSE	chrX:60115102-60121111	ENSMUSG00000031139.16	Mcf2	-	60119088	60119136	60115102	60115146	60120939	60121111	0,0,0	0,0,1	4,0,0	0,0,0	198	150	1	1	NA,NA,0.0	1.0,NA,NA	-1
361	HIV TAT specific factor 1	FALSE	chrX:57059853-57065143	ENSMUSG00000067873.11	Htatsf1	+	57064116	57064206	57059853	57059953	57065005	57065143	1196,1279,1049	0,1,0	1448,1428,1233	4,0,0	240	150	1	1	1.0,0.999,1.0	0.996,1.0,1.0	0.001
362	membrane magnesium transporter 1	FALSE	chrX:56585511-56595442	ENSMUSG00000061273.3	Mmgt1	-	56591077	56591181	56585511	56589303	56595389	56595442	346,377,352	0,14,2	426,425,344	11,0,6	254	150	0.711412	1	1.0,0.941,0.99	0.958,1.0,0.971	0.001
363	integrator complex subunit 6 like	FALSE	chrX:56497860-56501895	ENSMUSG00000035967.15	Ints6l	+	56499567	56499710	56497860	56497984	56501660	56501895	187,161,166	0,0,0	108,148,63	0,0,2	293	150	1	1	1.0,1.0,1.0	1.0,1.0,0.942	0.019
364	RIKEN cDNA 3830403N18 gene	FALSE	chrX:56136571-56138474	ENSMUSG00000031125.2	3830403N18Rik	+	56137970	56138096	56136571	56136625	56138410	56138474	15,24,14	22,35,17	18,31,4	12,20,12	276	150	0.32714	1	0.27,0.271,0.309	0.449,0.457,0.153	-0.07
365	RIKEN cDNA 3830403N18 gene	FALSE	chrX:56138410-56147193	ENSMUSG00000031125.2	3830403N18Rik	+	56138744	56138779	56138410	56138474	56147075	56147193	51,83,50	0,4,0	51,57,30	0,0,0	185	150	0.45478	1	1.0,0.944,1.0	1.0,1.0,1.0	-0.019
366	X-linked lymphocyte-regulated	FALSE	chrX:53795772-53797696	ENSMUSG00000054626.11	Xlr	-	53796142	53796220	53795772	53795836	53797631	53797696	47,47,24	2,0,0	85,52,50	1,7,3	228	150	0.00244628	0.0335773	0.939,1.0,1.0	0.982,0.83,0.916	0.07
367	X-linked lymphocyte-regulated	FALSE	chrX:53795772-53797696	ENSMUSG00000054626.11	Xlr	-	53796142	53796268	53795772	53795836	53797631	53797696	49,58,46	2,0,0	55,73,58	1,7,3	276	150	0.0010995	0.0174399	0.93,1.0,1.0	0.968,0.85,0.913	0.066
368	motile sperm domain containing 1	FALSE	chrX:53345007-53355873	ENSMUSG00000023074.11	Mospd1	-	53347703	53347865	53345007	53345989	53355652	53355873	294,323,296	0,0,0	331,326,233	2,0,2	300	150	1	1	1.0,1.0,1.0	0.988,1.0,0.983	0.01
369	motile sperm domain containing 1	FALSE	chrX:53345007-53355873	ENSMUSG00000023074.11	Mospd1	-	53347703	53347865	53345007	53345989	53355655	53355873	647,632,643	20,31,26	714,712,474	39,17,4	300	150	0.176311	0.934526	0.942,0.911,0.925	0.902,0.954,0.983	-0.02
370	motile sperm domain containing 1	FALSE	chrX:53357409-53370502	ENSMUSG00000023074.11	Mospd1	-	53357573	53357827	53357409	53357485	53370421	53370502	423,526,402	0,0,0	437,395,303	3,0,0	300	150	1	1	1.0,1.0,1.0	0.986,1.0,1.0	0.005
371	Hprt	FALSE	chrX:53016346-53020399	ENSMUSG00000025630.8	Hprt	+	53020104	53020151	53016346	53016429	53020322	53020399	1139,1112,879	0,0,0	1306,1159,918	2,0,0	197	150	1	1	1.0,1.0,1.0	0.998,1.0,1.0	0.001
372	heparan sulfate 6-O-sulfotransferase 2	FALSE	chrX:51387211-51680408	ENSMUSG00000062184.11	Hs6st2	-	51471373	51471406	51387211	51390361	51679889	51680408	0,0,0	0,0,2	4,0,0	2,2,1	183	150	1	1	NA,NA,0.0	0.621,0.0,0.0	-0.207
373	serine/threonine kinase 26	FALSE	chrX:50841678-50879545	ENSMUSG00000031112.10	Stk26	+	50870255	50870486	50841678	50841835	50879488	50879545	96,46,73	0,0,1	11,43,28	0,0,0	300	150	1	1	1.0,1.0,0.973	1.0,1.0,1.0	-0.009
374	functional intergenic repeating RNA element	FALSE	chrX:50573223-50581556	ENSMUSG00000085396.7	Firre	-	50577870	50578024	50573223	50573351	50581402	50581556	16,45,41	0,0,2	36,33,13	0,0,0	300	150	1	1	1.0,1.0,0.911	1.0,1.0,1.0	-0.03
375	functional intergenic repeating RNA element	FALSE	chrX:50577870-50581556	ENSMUSG00000085396.7	Firre	-	50580580	50580949	50577870	50578024	50581402	50581556	118,92,161	0,0,4	82,105,53	2,0,0	300	150	0.602666	1	1.0,1.0,0.953	0.953,1.0,1.0	0
376	functional intergenic repeating RNA element	FALSE	chrX:50584678-50595615	ENSMUSG00000085396.7	Firre	-	50591924	50592085	50584678	50584847	50595460	50595615	75,79,94	0,0,0	37,97,101	0,0,2	300	150	1	1	1.0,1.0,1.0	1.0,1.0,0.962	0.013
377	functional intergenic repeating RNA element	FALSE	chrX:50584678-50598288	ENSMUSG00000085396.7	Firre	-	50591924	50592085	50584678	50584847	50598133	50598288	60,88,116	0,2,0	37,91,58	0,0,0	300	150	1	1	1.0,0.957,1.0	1.0,1.0,1.0	-0.014
378	functional intergenic repeating RNA element	FALSE	chrX:50584678-50598288	ENSMUSG00000085396.7	Firre	-	50595460	50595615	50584678	50584847	50598133	50598288	33,19,8	0,2,0	20,39,18	0,0,0	300	150	1	1	1.0,0.826,1.0	1.0,1.0,1.0	-0.058
379	functional intergenic repeating RNA element	FALSE	chrX:50591924-50598288	ENSMUSG00000085396.7	Firre	-	50595460	50595615	50591924	50592085	50598133	50598288	36,26,8	1,16,22	25,57,59	5,12,0	300	150	0.0489937	0.358337	0.947,0.448,0.154	0.714,0.704,1.0	-0.29
380	functional intergenic repeating RNA element	FALSE	chrX:50600743-50608604	ENSMUSG00000085396.7	Firre	-	50603438	50603525	50600743	50600898	50608477	50608604	4,6,6	1,0,1	4,0,1	0,2,0	237	150	0.250394	1	0.717,1.0,0.792	1.0,0.0,1.0	0.17
381	functional intergenic repeating RNA element	FALSE	chrX:50600743-50608814	ENSMUSG00000085396.7	Firre	-	50608477	50608604	50600743	50600898	50608686	50608814	5,0,17	0,0,1	2,9,3	0,0,0	277	150	1	1	1.0,NA,0.902	1.0,1.0,1.0	-0.049
382	functional intergenic repeating RNA element	FALSE	chrX:50603438-50608814	ENSMUSG00000085396.7	Firre	-	50608477	50608604	50603438	50603525	50608686	50608814	11,7,22	1,3,10	5,7,6	5,0,0	277	150	0.152714	0.841511	0.856,0.558,0.544	0.351,1.0,1.0	-0.131
383	functional intergenic repeating RNA element	FALSE	chrX:50608686-50615515	ENSMUSG00000085396.7	Firre	-	50612704	50612850	50608686	50608814	50615360	50615515	49,77,109	0,0,2	39,60,53	0,0,0	296	150	1	1	1.0,1.0,0.965	1.0,1.0,1.0	-0.012
384	autophagy related 4A, cysteine peptidase	FALSE	chrX:140986278-140990256	ENSMUSG00000079418.3	Atg4a	+	140988165	140988237	140986278	140986389	140990157	140990256	365,425,299	0,0,0	519,523,377	0,8,0	222	150	1	1	1.0,1.0,1.0	1.0,0.978,1.0	0.007
385	autophagy related 4A, cysteine peptidase	FALSE	chrX:141158726-141162575	ENSMUSG00000079418.3	Atg4a	+	141160031	141160088	141158726	141158872	141162466	141162575	338,293,245	0,0,0	494,464,342	0,0,2	207	150	1	1	1.0,1.0,1.0	1.0,1.0,0.992	0.003
386	immunoglobulin superfamily, member 1	FALSE	chrX:49782535-49783890	ENSMUSG00000031111.16	Igsf1	-	49783099	49783223	49782535	49782952	49783611	49783890	832,698,512	194,205,81	1993,1603,522	481,440,195	274	150	0.0806707	0.524727	0.701,0.651,0.776	0.694,0.666,0.594	0.058
387	immunoglobulin superfamily, member 1	FALSE	chrX:49784021-49785259	ENSMUSG00000031111.16	Igsf1	-	49784505	49784793	49784021	49784309	49784971	49785259	1353,1102,798	4,3,10	3043,2603,1069	7,4,9	300	150	0.988891	1	0.994,0.995,0.976	0.995,0.997,0.983	-0.003
388	immunoglobulin superfamily, member 1	FALSE	chrX:49784971-49787137	ENSMUSG00000031111.16	Igsf1	-	49785987	49786275	49784971	49785259	49786858	49787137	1134,945,690	0,0,0	2930,2624,918	2,0,0	300	150	1	1	1.0,1.0,1.0	0.999,1.0,1.0	0
389	immunoglobulin superfamily, member 1	FALSE	chrX:49786858-49788218	ENSMUSG00000031111.16	Igsf1	-	49787357	49787648	49786858	49787137	49788147	49788218	672,550,437	2,2,4	1540,1124,565	7,8,4	300	150	0.830068	1	0.994,0.993,0.982	0.991,0.986,0.986	0.002
390	immunoglobulin superfamily, member 1	FALSE	chrX:49787357-49788218	ENSMUSG00000031111.16	Igsf1	-	49788032	49788065	49787357	49787648	49788147	49788218	181,204,108	0,1,4	632,464,190	11,6,0	183	150	0.380346	1	1.0,0.994,0.957	0.979,0.984,1.0	-0.004
391	solute carrier family 25 (mitochondrial carrier, brain), member 14	FALSE	chrX:48623577-48625640	ENSMUSG00000031105.16	Slc25a14	+	48623961	48624197	48623577	48623828	48625595	48625640	25,23,13	3,0,0	46,34,21	0,0,0	300	150	0.777946	1	0.806,1.0,1.0	1.0,1.0,1.0	-0.065
392	solute carrier family 25 (mitochondrial carrier, brain), member 14	FALSE	chrX:48623577-48629345	ENSMUSG00000031105.16	Slc25a14	+	48623961	48624197	48623577	48623828	48629251	48629345	24,22,24	7,3,7	47,44,58	3,12,6	300	150	0.204069	1	0.632,0.786,0.632	0.887,0.647,0.829	-0.104
393	solute carrier family 25 (mitochondrial carrier, brain), member 14	FALSE	chrX:48623764-48625640	ENSMUSG00000031105.16	Slc25a14	+	48623961	48624206	48623764	48623828	48625595	48625640	10,22,13	3,0,0	39,35,28	0,0,0	300	150	0.50968	1	0.625,1.0,1.0	1.0,1.0,1.0	-0.125
394	solute carrier family 25 (mitochondrial carrier, brain), member 14	FALSE	chrX:48623764-48629345	ENSMUSG00000031105.16	Slc25a14	+	48623961	48624206	48623764	48623828	48629251	48629345	10,25,10	7,3,7	68,46,38	3,12,6	300	150	0.0417502	0.315487	0.417,0.806,0.417	0.919,0.657,0.76	-0.232
395	solute carrier family 25 (mitochondrial carrier, brain), member 14	FALSE	chrX:48623961-48629345	ENSMUSG00000031105.16	Slc25a14	+	48625595	48625640	48623961	48624197	48629251	48629345	9,2,4	15,3,15	3,0,0	9,17,37	195	150	1.71335e-05	0.000466758	0.316,0.339,0.17	0.204,0.0,0.0	0.207
396	solute carrier family 25 (mitochondrial carrier, brain), member 14	FALSE	chrX:48623961-48629345	ENSMUSG00000031105.16	Slc25a14	+	48625595	48625640	48623961	48624206	48629251	48629345	0,0,2	1,6,1	0,2,2	30,19,17	195	150	0.309612	1	0.0,0.0,0.606	0.0,0.075,0.083	0.149
397	solute carrier family 25 (mitochondrial carrier, brain), member 14	FALSE	chrX:48629251-48634851	ENSMUSG00000031105.16	Slc25a14	+	48630888	48631036	48629251	48629345	48634756	48634851	113,118,74	0,0,0	164,182,142	0,4,0	298	150	1	1	1.0,1.0,1.0	1.0,0.958,1.0	0.014
398	solute carrier family 25 (mitochondrial carrier, brain), member 14	FALSE	chrX:48630888-48637475	ENSMUSG00000031105.16	Slc25a14	+	48634756	48634851	48630888	48631036	48637389	48637475	82,83,66	0,0,0	139,135,105	0,0,1	245	150	1	1	1.0,1.0,1.0	1.0,1.0,0.985	0.005
399	zinc finger protein 280C	FALSE	chrX:48543404-48547327	ENSMUSG00000036916.13	Zfp280c	-	48543584	48543703	48543404	48543441	48547264	48547327	47,51,62	9,14,24	56,31,36	10,20,14	269	150	0.507345	1	0.744,0.67,0.59	0.757,0.464,0.589	0.065
400	zinc finger protein 280C	FALSE	chrX:48578379-48591761	ENSMUSG00000036916.13	Zfp280c	-	48588702	48588749	48578379	48578529	48591672	48591761	15,22,33	0,2,0	35,18,11	0,0,0	197	150	1	1	1.0,0.893,1.0	1.0,1.0,1.0	-0.036
401	apoptosis-inducing factor, mitochondrion-associated 1	FALSE	chrX:48499771-48504952	ENSMUSG00000036932.14	Aifm1	-	48503582	48503713	48499771	48499871	48504809	48504952	8,10,2	928,997,622	24,22,17	1014,902,672	281	150	0.215397	1	0.005,0.005,0.002	0.012,0.013,0.013	-0.009
402	apoptosis-inducing factor, mitochondrion-associated 1	FALSE	chrX:48499771-48513559	ENSMUSG00000036932.14	Aifm1	-	48503582	48503713	48499771	48499871	48513235	48513559	4,0,2	1,0,0	60,50,31	0,0,0	281	150	1	1	0.681,NA,1.0	1.0,1.0,1.0	-0.159
403	apoptosis-inducing factor, mitochondrion-associated 1	FALSE	chrX:48499771-48513563	ENSMUSG00000036932.14	Aifm1	-	48504809	48504952	48499771	48499871	48513235	48513563	2194,2292,1720	1,0,0	2537,2343,1667	0,0,0	293	150	1	1	0.999,1.0,1.0	1.0,1.0,1.0	0
404	apoptosis-inducing factor, mitochondrion-associated 1	FALSE	chrX:48503582-48513563	ENSMUSG00000036932.14	Aifm1	-	48504809	48504952	48503582	48503713	48513235	48513563	1282,1318,1099	0,0,0	1542,1453,1002	37,28,14	293	150	1.18905e-13	8.83174e-12	1.0,1.0,1.0	0.955,0.964,0.973	0.036
405	UTP14A small subunit processome component	FALSE	chrX:48272799-48278560	ENSMUSG00000063785.12	Utp14a	+	48277221	48277619	48272799	48272919	48278366	48278560	175,174,228	0,0,0	162,150,182	0,0,2	300	150	1	1	1.0,1.0,1.0	1.0,1.0,0.978	0.007
406	UTP14A small subunit processome component	FALSE	chrX:48278366-48282453	ENSMUSG00000063785.12	Utp14a	+	48278667	48278767	48278366	48278560	48282061	48282453	226,209,302	0,0,4	181,212,193	0,0,0	250	150	1	1	1.0,1.0,0.978	1.0,1.0,1.0	-0.007
407	OCRL, inositol polyphosphate-5-phosphatase	FALSE	chrX:47912968-47920199	ENSMUSG00000001173.15	Ocrl	+	47916474	47916554	47912968	47913048	47920160	47920199	82,95,85	0,0,0	108,142,84	0,0,2	230	150	1	1	1.0,1.0,1.0	1.0,1.0,0.965	0.012
408	OCRL, inositol polyphosphate-5-phosphatase	FALSE	chrX:47931575-47933475	ENSMUSG00000001173.15	Ocrl	+	47931783	47931945	47931575	47931696	47933373	47933475	284,268,220	5,3,3	279,276,126	4,17,7	300	150	0.00118718	0.0185875	0.966,0.978,0.973	0.972,0.89,0.9	0.052
409	OCRL, inositol polyphosphate-5-phosphatase	FALSE	chrX:47947002-47948360	ENSMUSG00000001173.15	Ocrl	+	47947706	47947872	47947002	47947113	47948124	47948360	273,233,225	4,5,6	342,307,178	14,9,0	300	150	0.325291	1	0.972,0.959,0.949	0.924,0.945,1.0	0.004
410	OCRL, inositol polyphosphate-5-phosphatase	FALSE	chrX:47947002-47960569	ENSMUSG00000001173.15	Ocrl	+	47948124	47948360	47947002	47947113	47960452	47960569	128,129,141	3,0,0	186,191,105	0,0,0	300	150	1	1	0.955,1.0,1.0	1.0,1.0,1.0	-0.015
411	OCRL, inositol polyphosphate-5-phosphatase	FALSE	chrX:47948124-47960569	ENSMUSG00000001173.15	Ocrl	+	47956209	47956233	47948124	47948360	47960452	47960569	14,2,2	124,124,135	4,0,8	172,182,105	174	150	0.130238	0.751837	0.089,0.014,0.013	0.02,0.0,0.062	0.011
412	SWI/SNF related, matrix associated, actin dependent regulator of chromatin, subfamily a, member 1	FALSE	chrX:47874154-47876540	ENSMUSG00000031099.16	Smarca1	-	47875163	47875295	47874154	47874223	47876384	47876540	65,24,16	0,10,0	52,21,26	0,1,3	282	150	0.193383	0.995909	1.0,0.561,1.0	1.0,0.918,0.822	-0.06
413	STAG2 cohesin complex component	FALSE	chrX:42150700-42217431	ENSMUSG00000025862.14	Stag2	+	42211077	42211242	42150700	42150834	42217334	42217431	328,303,339	6,0,0	409,468,359	0,0,0	300	150	0.92488	1	0.965,1.0,1.0	1.0,1.0,1.0	-0.012
414	STAG2 cohesin complex component	TRUE	chrX:42266085-42269507	ENSMUSG00000025862.14	Stag2	+	42266365	42266476	42266085	42266275	42269380	42269507	437,447,397	364,324,307	629,644,446	202,305,215	261	150	1.6386e-07	7.05847e-06	0.408,0.442,0.426	0.642,0.548,0.544	-0.153
415	X-linked inhibitor of apoptosis	FALSE	chrX:42068356-42096712	ENSMUSG00000025860.15	Xiap	+	42094366	42095272	42068356	42068482	42096612	42096712	328,336,249	18,29,11	398,417,279	16,27,22	300	150	0.830944	1	0.901,0.853,0.919	0.926,0.885,0.864	-0.001
416	X-linked inhibitor of apoptosis	FALSE	chrX:42068397-42096712	ENSMUSG00000025860.15	Xiap	+	42094366	42095272	42068397	42068872	42096612	42096712	341,331,246	14,29,14	383,397,249	20,6,21	300	150	0.191386	0.990179	0.924,0.851,0.898	0.905,0.971,0.856	-0.02
417	glutamate receptor, ionotropic, AMPA3 (alpha 3)	FALSE	chrX:41401127-41402959	ENSMUSG00000001986.16	Gria3	+	41401528	41401655	41401127	41401257	41402800	41402959	37,40,16	0,0,3	27,45,16	2,0,0	277	150	0.840004	1	1.0,1.0,0.743	0.88,1.0,1.0	-0.046
418	glutamate receptor, ionotropic, AMPA3 (alpha 3)	FALSE	chrX:41598453-41620995	ENSMUSG00000001986.16	Gria3	+	41609913	41610290	41598453	41598660	41620796	41620995	51,87,39	0,0,3	53,55,61	0,0,0	300	150	0.832426	1	1.0,1.0,0.867	1.0,1.0,1.0	-0.044
419	glutamate receptor, ionotropic, AMPA3 (alpha 3)	FALSE	chrX:41654005-41669615	ENSMUSG00000001986.16	Gria3	+	41654809	41654924	41654005	41654253	41669500	41669615	0,1,0	28,27,39	1,0,4	32,32,27	265	150	0.558416	1	0.0,0.021,0.0	0.017,0.0,0.077	-0.024
420	cullin 4B	FALSE	chrX:38549208-38549999	ENSMUSG00000031095.15	Cul4b	-	38549587	38549677	38549208	38549291	38549836	38549999	342,318,262	0,2,0	310,260,245	0,0,0	240	150	1	1	1.0,0.99,1.0	1.0,1.0,1.0	-0.003
421	transmembrane protein 255A	FALSE	chrX:38224580-38226956	ENSMUSG00000036502.14	Tmem255a	-	38225053	38225125	38224580	38224669	38226887	38226956	16,24,4	0,0,2	2,5,13	0,0,0	222	150	1	1	1.0,1.0,0.575	1.0,1.0,1.0	-0.142
422	transmembrane protein 255A	FALSE	chrX:38224580-38233192	ENSMUSG00000036502.14	Tmem255a	-	38225053	38225125	38224580	38224669	38233102	38233192	13,12,14	1,0,0	1,4,5	2,0,2	222	150	0.0255869	0.217561	0.898,1.0,1.0	0.253,1.0,0.628	0.339
423	transmembrane protein 255A	FALSE	chrX:38224580-38233192	ENSMUSG00000036502.14	Tmem255a	-	38226887	38226956	38224580	38224669	38233102	38233192	11,5,10	1,0,0	1,2,8	2,0,2	219	150	0.0411166	0.312229	0.883,1.0,1.0	0.255,1.0,0.733	0.298
424	transmembrane protein 255A	FALSE	chrX:38225053-38233192	ENSMUSG00000036502.14	Tmem255a	-	38226887	38226956	38225053	38225125	38233102	38233192	23,20,11	9,3,13	2,3,19	0,0,2	219	150	7.21768e-05	0.00167233	0.636,0.82,0.367	1.0,1.0,0.867	-0.348
425	FAM3 metabolism regulating signaling molecule A	FALSE	chrX:74387437-74390497	ENSMUSG00000031399.15	Fam3a	-	74387627	74387751	74387437	74387496	74390473	74390497	640,595,610	0,2,0	810,741,590	4,0,2	274	150	1	1	1.0,0.994,1.0	0.991,1.0,0.994	0.003
426	FAM3 metabolism regulating signaling molecule A	FALSE	chrX:74390473-74392727	ENSMUSG00000031399.15	Fam3a	-	74390990	74391104	74390473	74390497	74392674	74392727	602,535,593	1,0,0	738,746,534	0,0,0	264	150	1	1	0.997,1.0,1.0	1.0,1.0,1.0	-0.001
427	C330007P06Rik	FALSE	chrX:36853329-36856893	ENSMUSG00000006423.15	C330007P06Rik	-	36854282	36854421	36853329	36853419	36856851	36856893	536,440,471	1,9,6	529,545,423	1,4,0	289	150	0.0894676	0.566161	0.996,0.962,0.976	0.996,0.986,1.0	-0.016
428	C330007P06Rik	FALSE	chrX:36853329-36863741	ENSMUSG00000006423.15	C330007P06Rik	-	36854282	36854421	36853329	36853419	36863623	36863741	257,224,222	0,0,0	264,274,219	0,0,4	289	150	1	1	1.0,1.0,1.0	1.0,1.0,0.966	0.011
429	C330007P06Rik	FALSE	chrX:36853329-36863741	ENSMUSG00000006423.15	C330007P06Rik	-	36856851	36856893	36853329	36853419	36863623	36863741	70,67,70	0,0,0	54,81,33	0,0,4	192	150	0.760583	1	1.0,1.0,1.0	1.0,1.0,0.866	0.045
430	C330007P06Rik	FALSE	chrX:36854282-36863741	ENSMUSG00000006423.15	C330007P06Rik	-	36856851	36856893	36854282	36854421	36863623	36863741	348,274,321	0,0,7	321,350,243	3,2,7	192	150	0.651489	1	1.0,1.0,0.973	0.988,0.993,0.964	0.009
431	A kinase anchor protein 17B	FALSE	chrX:36618602-36636574	ENSMUSG00000059708.12	Akap17b	-	36623567	36624336	36618602	36618733	36636472	36636574	24,26,11	0,0,0	26,48,19	4,0,2	300	150	0.0101293	0.104922	1.0,1.0,1.0	0.765,1.0,0.826	0.136
432	interleukin 13 receptor, alpha 1	FALSE	chrX:36148978-36155627	ENSMUSG00000017057.9	Il13ra1	+	36152017	36152114	36148978	36149111	36155542	36155627	170,227,197	0,0,2	137,175,169	2,4,0	247	150	0.564505	1	1.0,1.0,0.984	0.977,0.964,1.0	0.014
433	interleukin 13 receptor, alpha 1	FALSE	chrX:36152017-36171259	ENSMUSG00000017057.9	Il13ra1	+	36155542	36155627	36152017	36152114	36168813	36171259	177,213,223	1,0,0	150,177,166	0,0,2	235	150	1	1	0.991,1.0,1.0	1.0,1.0,0.981	0.003
434	WD repeat domain 44	FALSE	chrX:23693050-23749980	ENSMUSG00000036769.14	Wdr44	+	23732317	23732351	23693050	23693539	23749905	23749980	136,110,97	0,4,11	133,100,125	2,12,4	184	150	0.667773	1	1.0,0.957,0.878	0.982,0.872,0.962	0.006
435	ubiquitously expressed prefoldin like chaperone	FALSE	chrX:20952207-20959802	ENSMUSG00000001134.9	Uxt	-	20959357	20959465	20952207	20952271	20959734	20959802	826,777,584	20,11,10	950,727,592	28,50,17	258	150	3.79749e-05	0.000947113	0.96,0.976,0.971	0.952,0.894,0.953	0.036
436	Araf proto-oncogene, serine/threonine kinase	FALSE	chrX:20853559-20854115	ENSMUSG00000001127.12	Araf	+	20853676	20853816	20853559	20853587	20853912	20854115	332,304,455	0,3,8	284,295,269	1,0,0	290	150	0.425892	1	1.0,0.981,0.967	0.993,1.0,1.0	-0.015
437	Araf proto-oncogene, serine/threonine kinase	FALSE	chrX:20853676-20857788	ENSMUSG00000001127.12	Araf	+	20853912	20854115	20853676	20853816	20857611	20857788	374,322,433	2,0,0	310,324,237	0,0,0	300	150	1	1	0.989,1.0,1.0	1.0,1.0,1.0	-0.004
438	RNA binding motif protein 10	FALSE	chrX:20619973-20639502	ENSMUSG00000031060.16	Rbm10	+	20635730	20635914	20619973	20620114	20639432	20639502	262,255,313	15,6,7	377,364,258	18,19,11	300	150	0.133236	0.764334	0.897,0.955,0.957	0.913,0.905,0.921	0.023
439	RNA binding motif protein 10	FALSE	chrX:20635730-20639502	ENSMUSG00000031060.16	Rbm10	+	20637425	20637656	20635730	20635914	20639432	20639502	80,39,88	75,81,134	80,72,62	174,145,135	300	150	0.0251287	0.214469	0.348,0.194,0.247	0.187,0.199,0.187	0.072
440	RNA binding motif protein 10	FALSE	chrX:20639432-20642830	ENSMUSG00000031060.16	Rbm10	+	20641182	20641256	20639432	20639502	20642743	20642830	200,198,288	32,30,33	315,292,223	29,44,14	224	150	0.104036	0.63663	0.807,0.815,0.854	0.879,0.816,0.914	-0.044
441	RNA binding motif protein 10	FALSE	chrX:20644864-20645866	ENSMUSG00000031060.16	Rbm10	+	20645436	20645594	20644864	20645041	20645768	20645866	211,212,241	0,0,2	292,359,188	1,0,2	300	150	1	1	1.0,1.0,0.984	0.993,1.0,0.979	0.004
442	RNA binding motif protein 10	FALSE	chrX:20644864-20645866	ENSMUSG00000031060.16	Rbm10	+	20645436	20645597	20644864	20645041	20645768	20645866	221,239,248	0,0,2	292,371,198	1,0,2	300	150	1	1	1.0,1.0,0.984	0.993,1.0,0.98	0.004
443	RNA binding motif protein 10	FALSE	chrX:20644864-20647505	ENSMUSG00000031060.16	Rbm10	+	20645768	20645866	20644864	20645041	20647321	20647505	2,0,2	0,0,0	6,5,3	5,0,0	248	150	1	1	1.0,NA,1.0	0.421,1.0,1.0	0.193
444	RNA binding motif protein 10	FALSE	chrX:20645768-20647505	ENSMUSG00000031060.16	Rbm10	+	20645958	20646046	20645768	20645866	20647321	20647505	283,252,311	2,0,0	386,361,232	5,8,1	238	150	0.101136	0.622365	0.989,1.0,1.0	0.98,0.966,0.993	0.017
445	NADH:ubiquinone oxidoreductase subunit B11	FALSE	chrX:20615325-20617619	ENSMUSG00000031059.9	Ndufb11	-	20615713	20615844	20615325	20615542	20617059	20617619	14813,13901,14382	0,0,0	15509,15629,11388	0,0,2	281	150	1	1	1.0,1.0,1.0	1.0,1.0,1.0	0
446	retinitis pigmentosa 2 homolog	FALSE	chrX:20364558-20377546	ENSMUSG00000060090.16	Rp2	+	20365039	20365198	20364558	20364828	20376880	20377546	0,2,0	96,108,163	0,0,0	168,140,88	300	150	1	1	0.0,0.009,0.0	0.0,0.0,0.0	0.003
447	retinitis pigmentosa 2 homolog	FALSE	chrX:20364480-20381819	ENSMUSG00000060090.16	Rp2	+	20376880	20377546	20364480	20364828	20381704	20381819	268,281,336	0,0,0	349,353,243	2,9,0	300	150	0.192406	0.992407	1.0,1.0,1.0	0.989,0.951,1.0	0.02
448	divergent protein kinase domain 2B	FALSE	chrX:18423543-18461371	ENSMUSG00000037358.6	Dipk2b	-	18447577	18447842	18423543	18423717	18461023	18461371	31,44,22	0,0,0	51,25,23	0,1,2	300	150	0.881564	1	1.0,1.0,1.0	1.0,0.926,0.852	0.074
449	fibroblast growth factor 13	FALSE	chrX:59067400-59567348	ENSMUSG00000031137.17	Fgf13	-	59125893	59125997	59067400	59067599	59567139	59567348	378,365,339	0,0,0	507,532,294	5,0,0	254	150	1	1	1.0,1.0,1.0	0.984,1.0,1.0	0.005
450	fibroblast growth factor 13	FALSE	chrX:59125893-59567348	ENSMUSG00000031137.17	Fgf13	-	59131839	59131950	59125893	59125997	59567139	59567348	403,413,387	0,0,0	583,734,425	0,6,0	261	150	1	1	1.0,1.0,1.0	1.0,0.986,1.0	0.005
451	fibroblast growth factor 13	FALSE	chrX:59125893-59567348	ENSMUSG00000031137.17	Fgf13	-	59131839	59131951	59125893	59125997	59567139	59567348	397,415,374	0,0,0	463,551,354	0,6,0	262	150	1	1	1.0,1.0,1.0	1.0,0.981,1.0	0.006
452	monoamine oxidase B	FALSE	chrX:16718255-16724756	ENSMUSG00000040147.14	Maob	-	16722935	16722989	16718255	16718313	16724659	16724756	1789,1633,1318	1,2,2	2456,2138,1580	17,7,11	204	150	1	1	0.999,0.998,0.998	0.991,0.996,0.991	0.006
453	monoamine oxidase B	FALSE	chrX:16739093-16768515	ENSMUSG00000040147.14	Maob	-	16740070	16740175	16739093	16739185	16768377	16768515	2202,1997,1487	1,0,0	3153,3366,2006	0,0,0	255	150	1	1	0.999,1.0,1.0	1.0,1.0,1.0	0
454	monoamine oxidase B	FALSE	chrX:16768377-16817366	ENSMUSG00000040147.14	Maob	-	16770924	16771019	16768377	16768515	16817229	16817366	1683,1772,1399	26,8,10	2947,2832,1545	48,24,9	245	150	0.312877	1	0.975,0.993,0.988	0.974,0.986,0.991	0.002
455	monoamine oxidase A	FALSE	chrX:16658567-16662458	ENSMUSG00000025037.6	Maoa	+	16659444	16659536	16658567	16658672	16662316	16662458	171,170,174	1,0,0	340,279,261	0,0,0	242	150	1	1	0.991,1.0,1.0	1.0,1.0,1.0	-0.003
456	calcium/calmodulin dependent serine protein kinase	FALSE	chrX:13549164-13552441	ENSMUSG00000031012.17	Cask	-	13550946	13550982	13549164	13549361	13552372	13552441	36,59,55	2,7,8	37,25,25	5,6,2	186	150	0.619531	1	0.936,0.872,0.847	0.856,0.771,0.91	0.039
457	calcium/calmodulin dependent serine protein kinase	FALSE	chrX:13549164-13554946	ENSMUSG00000031012.17	Cask	-	13550946	13550982	13549164	13549361	13554877	13554946	84,88,87	7,11,7	69,67,77	13,0,13	186	150	0.606345	1	0.906,0.866,0.909	0.811,1.0,0.827	0.014
458	calcium/calmodulin dependent serine protein kinase	FALSE	chrX:13549164-13554946	ENSMUSG00000031012.17	Cask	-	13552372	13552441	13549164	13549361	13554877	13554946	11,36,14	7,11,7	10,14,11	13,0,13	219	150	0.862424	1	0.518,0.692,0.578	0.345,1.0,0.367	0.025
459	calcium/calmodulin dependent serine protein kinase	FALSE	chrX:13550946-13554946	ENSMUSG00000031012.17	Cask	-	13552372	13552441	13550946	13550982	13554877	13554946	15,56,22	54,57,48	18,22,19	47,56,63	219	150	0.141774	0.798867	0.16,0.402,0.239	0.208,0.212,0.171	0.07
460	DEAD box helicase 3, X-linked	FALSE	chrX:13288572-13289539	ENSMUSG00000000787.12	Ddx3x	+	13288779	13288940	13288572	13288671	13289394	13289539	2483,2215,3274	0,0,4	2989,2886,3045	0,0,0	300	150	1	1	1.0,1.0,0.998	1.0,1.0,1.0	-0.001
461	DEAD box helicase 3, X-linked	FALSE	chrX:13289394-13290360	ENSMUSG00000000787.12	Ddx3x	+	13289836	13289981	13289394	13289539	13290178	13290360	2543,2661,3293	0,0,0	3082,2904,2759	2,5,0	295	150	1	1	1.0,1.0,1.0	0.999,0.997,1.0	0.001
462	mediator complex subunit 14	FALSE	chrX:12680771-12684364	ENSMUSG00000064127.13	Med14	-	12683977	12684085	12680771	12680897	12684184	12684364	374,391,423	1,0,0	525,592,424	0,0,0	258	150	1	1	0.995,1.0,1.0	1.0,1.0,1.0	-0.002
463	mediator complex subunit 14	FALSE	chrX:12683977-12685951	ENSMUSG00000064127.13	Med14	-	12684184	12684364	12683977	12684085	12685715	12685951	510,499,562	0,2,0	760,821,598	0,0,0	300	150	1	1	1.0,0.992,1.0	1.0,1.0,1.0	-0.003
464	mediator complex subunit 14	FALSE	chrX:12687018-12693696	ENSMUSG00000064127.13	Med14	-	12689328	12689460	12687018	12687201	12693584	12693696	148,172,197	59,80,69	310,296,238	113,104,79	282	150	0.301786	1	0.572,0.533,0.603	0.593,0.602,0.616	-0.034
465	mediator complex subunit 14	FALSE	chrX:12696152-12703903	ENSMUSG00000064127.13	Med14	-	12703212	12703482	12696152	12696290	12703750	12703903	369,396,311	35,29,44	653,531,494	28,41,13	300	150	4.01744e-05	0.000993935	0.841,0.872,0.779	0.921,0.866,0.95	-0.082
466	mediator complex subunit 14	FALSE	chrX:12713582-12717056	ENSMUSG00000064127.13	Med14	-	12715946	12716081	12713582	12713659	12716861	12717056	361,381,357	0,0,0	627,529,465	2,0,0	285	150	1	1	1.0,1.0,1.0	0.994,1.0,1.0	0.002
467	mediator complex subunit 14	FALSE	chrX:12716861-12723861	ENSMUSG00000064127.13	Med14	-	12719590	12719750	12716861	12717056	12723782	12723861	499,407,413	0,0,0	582,666,477	0,2,0	300	150	1	1	1.0,1.0,1.0	1.0,0.994,1.0	0.002
468	mediator complex subunit 14	FALSE	chrX:12744716-12746757	ENSMUSG00000064127.13	Med14	-	12745745	12745896	12744716	12744828	12746624	12746757	486,421,439	2,1,0	665,696,493	1,4,3	300	150	1	1	0.992,0.995,1.0	0.997,0.989,0.988	0.004
469	RIKEN cDNA 1810030O07 gene	FALSE	chrX:12657861-12664649	ENSMUSG00000044148.6	1810030O07Rik	-	12662649	12662829	12657861	12658024	12664499	12664649	560,527,581	1,0,0	531,451,432	0,2,0	300	150	1	1	0.996,1.0,1.0	1.0,0.991,1.0	0.002
470	RIKEN cDNA 1810030O07 gene	FALSE	chrX:12657861-12669646	ENSMUSG00000044148.6	1810030O07Rik	-	12662649	12662829	12657861	12658024	12669526	12669646	264,215,266	0,0,0	294,240,219	0,1,2	300	150	1	1	1.0,1.0,1.0	1.0,0.992,0.982	0.009
471	RIKEN cDNA 1810030O07 gene	FALSE	chrX:12657861-12669646	ENSMUSG00000044148.6	1810030O07Rik	-	12664499	12664649	12657861	12658024	12669526	12669646	249,281,277	0,0,0	279,259,258	0,1,2	300	150	1	1	1.0,1.0,1.0	1.0,0.992,0.985	0.008
472	RIKEN cDNA 1810030O07 gene	FALSE	chrX:12662649-12669646	ENSMUSG00000044148.6	1810030O07Rik	-	12664499	12664649	12662649	12662829	12669526	12669646	544,593,596	0,0,4	517,468,471	1,0,0	300	150	1	1	1.0,1.0,0.987	0.996,1.0,1.0	-0.003
473	RIKEN cDNA 1810030O07 gene	FALSE	chrX:12664499-12673160	ENSMUSG00000044148.6	1810030O07Rik	-	12669526	12669646	12664499	12664649	12673025	12673160	422,454,490	0,0,0	427,438,421	0,0,5	270	150	1	1	1.0,1.0,1.0	1.0,1.0,0.979	0.007
474	BCL6 interacting corepressor	FALSE	chrX:12036739-12039327	ENSMUSG00000040363.15	Bcor	-	12038911	12039068	12036739	12037917	12039249	12039327	292,350,304	0,3,0	426,474,321	0,0,0	300	150	1	1	1.0,0.983,1.0	1.0,1.0,1.0	-0.006
475	BCL6 interacting corepressor	FALSE	chrX:12054968-12059190	ENSMUSG00000040363.15	Bcor	-	12055638	12055692	12054968	12055155	12056343	12059190	111,109,99	76,131,82	136,143,110	109,136,75	204	150	0.59778	1	0.518,0.38,0.47	0.478,0.436,0.519	-0.022
476	sushi-repeat-containing protein	FALSE	chrX:10037976-10049749	ENSMUSG00000090084.7	Srpx	-	10047674	10047796	10037976	10039100	10049615	10049749	433,359,281	0,10,0	362,375,203	7,4,0	272	150	0.649573	1	1.0,0.952,1.0	0.966,0.981,1.0	0.002
477	sushi-repeat-containing protein	FALSE	chrX:10069372-10117682	ENSMUSG00000090084.7	Srpx	-	10073768	10073828	10069372	10069564	10117443	10117682	118,109,103	36,36,58	139,108,59	45,68,20	210	150	0.724615	1	0.701,0.684,0.559	0.688,0.531,0.678	0.016
478	synaptotagmin-like 5	FALSE	chrX:9956358-9960192	ENSMUSG00000054453.11	Sytl5	+	9957183	9957249	9956358	9956448	9960013	9960192	0,0,1	3,4,4	0,0,0	1,0,0	216	150	1	1	0.0,0.0,0.148	0.0,NA,NA	0.049
479	cytochrome b-245, beta polypeptide	FALSE	chrX:9465643-9469324	ENSMUSG00000015340.10	Cybb	-	9467082	9467178	9465643	9465754	9469205	9469324	76,101,108	0,0,0	174,134,132	2,0,0	246	150	1	1	1.0,1.0,1.0	0.981,1.0,1.0	0.006
480	X-linked Kx blood group	FALSE	chrX:9272755-9313250	ENSMUSG00000015342.6	Xk	+	9281996	9282259	9272755	9273234	9308916	9313250	117,102,137	0,0,0	148,139,80	0,0,2	300	150	1	1	1.0,1.0,1.0	1.0,1.0,0.952	0.016
481	LanC lantibiotic synthetase component C-like 3 (bacterial)	FALSE	chrX:9251221-9268085	ENSMUSG00000047344.9	Lancl3	+	9257945	9258153	9251221	9251419	9265525	9268085	100,39,70	0,0,0	146,94,93	1,0,0	300	150	1	1	1.0,1.0,1.0	0.986,1.0,1.0	0.005
482	translocase of inner mitochondrial membrane 17b	FALSE	chrX:7899356-7903736	ENSMUSG00000031158.11	Timm17b	+	7900960	7901060	7899356	7899469	7903672	7903736	686,720,732	16,11,7	1249,958,765	8,16,23	250	150	0.92413	1	0.963,0.975,0.984	0.989,0.973,0.952	0.003
483	translocase of inner mitochondrial membrane 17b	FALSE	chrX:7903672-7906391	ENSMUSG00000031158.11	Timm17b	+	7906070	7906199	7903672	7903736	7906280	7906391	874,838,841	0,0,0	1287,1118,892	0,1,0	279	150	1	1	1.0,1.0,1.0	1.0,0.998,1.0	0.001
484	polyglutamine binding protein 1	FALSE	chrX:7894518-7895882	ENSMUSG00000031157.10	Pqbp1	-	7895164	7895228	7894518	7894867	7895603	7895882	482,512,429	0,0,0	667,643,376	0,0,1	214	150	1	1	1.0,1.0,1.0	1.0,1.0,0.996	0.001
485	solute carrier family 35 (UDP-galactose transporter), member A2	FALSE	chrX:7884027-7889763	ENSMUSG00000031156.18	Slc35a2	+	7885748	7885931	7884027	7884433	7889611	7889763	258,275,348	1,0,0	372,380,189	0,0,0	300	150	1	1	0.992,1.0,1.0	1.0,1.0,1.0	-0.003
486	solute carrier family 35 (UDP-galactose transporter), member A2	FALSE	chrX:7889611-7894464	ENSMUSG00000031156.18	Slc35a2	+	7892139	7892867	7889611	7889763	7894190	7894464	255,228,219	2,4,2	244,196,149	6,0,1	300	150	0.894102	1	0.985,0.966,0.982	0.953,1.0,0.987	-0.002
487	proviral integration site 2	FALSE	chrX:7878683-7881620	ENSMUSG00000031155.17	Pim2	+	7879627	7879678	7878683	7878793	7881247	7881620	58,56,31	0,0,2	35,30,50	0,0,0	201	150	1	1	1.0,1.0,0.92	1.0,1.0,1.0	-0.027
488	OTU domain containing 5	FALSE	chrX:7856303-7867823	ENSMUSG00000031154.15	Otud5	+	7867514	7867579	7856303	7856397	7867666	7867823	383,405,417	0,0,0	457,424,334	0,2,0	215	150	1	1	1.0,1.0,1.0	1.0,0.993,1.0	0.002
489	OTU domain containing 5	FALSE	chrX:7867922-7873755	ENSMUSG00000031154.15	Otud5	+	7871995	7872181	7867922	7868071	7873553	7873755	324,291,396	0,3,3	303,398,200	0,0,0	300	150	1	1	1.0,0.98,0.985	1.0,1.0,1.0	-0.012
490	OTU domain containing 5	FALSE	chrX:7867922-7873755	ENSMUSG00000031154.15	Otud5	+	7871995	7872199	7867922	7868071	7873553	7873755	571,505,652	0,3,3	608,670,375	0,0,0	300	150	1	1	1.0,0.988,0.991	1.0,1.0,1.0	-0.007
491	OTU domain containing 5	FALSE	chrX:7873553-7874860	ENSMUSG00000031154.15	Otud5	+	7873839	7873953	7873553	7873755	7874229	7874860	255,226,296	0,4,0	253,266,222	0,0,0	264	150	1	1	1.0,0.97,1.0	1.0,1.0,1.0	-0.01
492	OTU domain containing 5	FALSE	chrX:7873553-7875285	ENSMUSG00000031154.15	Otud5	+	7873839	7873953	7873553	7873755	7874232	7875285	390,348,406	2,11,0	370,438,335	1,4,7	264	150	0.853386	1	0.991,0.947,1.0	0.995,0.984,0.965	-0.002
493	GRIP1 associated protein 1	FALSE	chrX:7792069-7799428	ENSMUSG00000031153.16	Gripap1	+	7792275	7792337	7792069	7792136	7799289	7799428	65,73,62	0,0,0	123,86,56	2,0,0	212	150	1	1	1.0,1.0,1.0	0.978,1.0,1.0	0.007
494	GRIP1 associated protein 1	FALSE	chrX:7792275-7795099	ENSMUSG00000031153.16	Gripap1	+	7794259	7794286	7792275	7792337	7794991	7795099	220,211,202	0,0,5	179,150,138	0,2,1	177	150	1	1	1.0,1.0,0.972	1.0,0.985,0.992	-0.002
495	GRIP1 associated protein 1	FALSE	chrX:7792275-7799428	ENSMUSG00000031153.16	Gripap1	+	7794259	7794286	7792275	7792337	7799289	7799428	43,42,40	9,8,10	45,28,20	11,20,23	177	150	0.00606114	0.0696713	0.802,0.816,0.772	0.776,0.543,0.424	0.216
496	GRIP1 associated protein 1	FALSE	chrX:7792275-7799428	ENSMUSG00000031153.16	Gripap1	+	7794991	7795099	7792275	7792337	7799289	7799428	134,94,87	9,8,10	99,146,95	11,20,23	258	150	0.016877	0.156909	0.896,0.872,0.835	0.84,0.809,0.706	0.083
497	GRIP1 associated protein 1	FALSE	chrX:7794259-7799428	ENSMUSG00000031153.16	Gripap1	+	7794991	7795099	7794259	7794286	7799289	7799428	311,269,247	0,5,0	235,268,215	2,2,0	258	150	1	1	1.0,0.969,1.0	0.986,0.987,1.0	-0.001
498	GRIP1 associated protein 1	FALSE	chrX:7800156-7801208	ENSMUSG00000031153.16	Gripap1	+	7800535	7800583	7800156	7800341	7801176	7801208	139,128,166	6,3,2	102,155,124	16,7,3	198	150	0.00414981	0.0515786	0.946,0.97,0.984	0.828,0.944,0.969	0.053
499	GRIP1 associated protein 1	FALSE	chrX:7803322-7804494	ENSMUSG00000031153.16	Gripap1	+	7803593	7803686	7803322	7803400	7804359	7804494	295,183,187	35,48,39	234,269,152	59,66,46	243	150	0.0520239	0.376284	0.839,0.702,0.747	0.71,0.716,0.671	0.064
500	GRIP1 associated protein 1	FALSE	chrX:7804359-7810465	ENSMUSG00000031153.16	Gripap1	+	7809892	7809988	7804359	7804494	7810252	7810465	273,279,275	0,0,0	323,291,217	0,3,4	246	150	0.911459	1	1.0,1.0,1.0	1.0,0.983,0.971	0.015
501	GRIP1 associated protein 1	FALSE	chrX:7818295-7820563	ENSMUSG00000031153.16	Gripap1	+	7819166	7819321	7818295	7818389	7820001	7820563	374,306,337	0,1,0	349,469,253	9,5,7	300	150	0.00010559	0.00233648	1.0,0.994,1.0	0.951,0.979,0.948	0.039
502	transcription factor E3	FALSE	chrX:7767438-7769547	ENSMUSG00000000134.17	Tfe3	+	7767892	7767997	7767438	7767684	7769429	7769547	196,147,212	14,20,11	184,206,136	13,39,7	255	150	0.344142	1	0.892,0.812,0.919	0.893,0.757,0.92	0.018
503	transcription factor E3	FALSE	chrX:7769429-7771070	ENSMUSG00000000134.17	Tfe3	+	7770773	7770830	7769429	7769547	7770994	7771070	231,193,232	3,2,1	265,253,225	15,12,4	207	150	1.85129e-05	0.000499525	0.982,0.986,0.994	0.928,0.939,0.976	0.04
504	transcription factor E3	FALSE	chrX:7769429-7772596	ENSMUSG00000000134.17	Tfe3	+	7770994	7771070	7769429	7769547	7772448	7772596	91,72,65	6,17,2	73,107,64	4,8,10	226	150	0.702421	1	0.91,0.738,0.956	0.924,0.899,0.809	-0.009
505	PRA1 domain family 2	FALSE	chrX:7728438-7731064	ENSMUSG00000031149.7	Praf2	+	7729715	7729933	7728438	7728762	7730267	7731064	180,112,171	0,0,4	146,186,196	1,0,0	300	150	0.880657	1	1.0,1.0,0.955	0.986,1.0,1.0	-0.01
506	G patch domain and KOW motifs	FALSE	chrX:7698492-7702172	ENSMUSG00000031148.14	Gpkow	+	7698755	7698880	7698492	7698653	7702062	7702172	479,554,496	0,0,2	751,683,526	0,0,0	275	150	1	1	1.0,1.0,0.993	1.0,1.0,1.0	-0.002
507	G patch domain and KOW motifs	FALSE	chrX:7702062-7705432	ENSMUSG00000031148.14	Gpkow	+	7703369	7703583	7702062	7702172	7705299	7705432	683,612,571	1,0,0	785,844,560	0,0,0	300	150	1	1	0.997,1.0,1.0	1.0,1.0,1.0	-0.001
508	MAGI family member, X-linked	FALSE	chrX:7675840-7677202	ENSMUSG00000031147.8	Magix	-	7676099	7676336	7675840	7676009	7677119	7677202	153,151,170	0,0,0	132,120,117	0,0,2	300	150	1	1	1.0,1.0,1.0	1.0,1.0,0.967	0.011
509	prickle planar cell polarity protein 3	FALSE	chrX:7657259-7659719	ENSMUSG00000031145.15	Prickle3	+	7658620	7658706	7657259	7657500	7659535	7659719	112,141,140	2,0,0	135,158,105	0,0,0	236	150	1	1	0.973,1.0,1.0	1.0,1.0,1.0	-0.009
510	prickle planar cell polarity protein 3	FALSE	chrX:7664929-7666571	ENSMUSG00000031145.15	Prickle3	+	7665226	7665413	7664929	7665133	7666271	7666571	210,203,200	0,0,1	299,329,189	0,0,2	300	150	1	1	1.0,1.0,0.99	1.0,1.0,0.979	0.004
511	coiled-coil domain containing 22	FALSE	chrX:7599433-7600753	ENSMUSG00000031143.4	Ccdc22	-	7599628	7599735	7599433	7599500	7600620	7600753	192,158,178	0,0,0	212,167,174	0,0,1	257	150	1	1	1.0,1.0,1.0	1.0,1.0,0.99	0.003
512	colony stimulating factor 2 receptor, alpha, low-affinity (granulocyte-macrophage)	FALSE	chr19:61225522-61226055	ENSMUSG00000059326.7	Csf2ra	-	61225791	61225821	61225522	61225652	61225927	61226055	50,60,58	2,5,4	52,40,41	1,0,2	180	150	0.00989773	0.103153	0.954,0.909,0.924	0.977,1.0,0.945	-0.045
513	colony stimulating factor 2 receptor, alpha, low-affinity (granulocyte-macrophage)	FALSE	chr19:61225522-61226384	ENSMUSG00000059326.7	Csf2ra	-	61225927	61226055	61225522	61225652	61226214	61226384	13,34,33	0,0,0	31,18,40	0,0,4	278	150	0.44412	1	1.0,1.0,1.0	1.0,1.0,0.844	0.052
514	colony stimulating factor 2 receptor, alpha, low-affinity (granulocyte-macrophage)	FALSE	chr19:61227029-61228418	ENSMUSG00000059326.7	Csf2ra	-	61227271	61227365	61227029	61227184	61228338	61228418	51,35,68	2,0,1	76,81,49	0,0,0	244	150	0.501488	1	0.94,1.0,0.977	1.0,1.0,1.0	-0.028
515	peroxiredoxin 3	FALSE	chr19:60870003-60873263	ENSMUSG00000024997.7	Prdx3	-	60871419	60871561	60870003	60870139	60873127	60873263	5906,5583,4603	1,4,9	6634,6046,3844	0,0,1	292	150	1	1	1.0,0.999,0.996	1.0,1.0,0.999	-0.001
516	sideroflexin 4	FALSE	chr19:60852011-60853920	ENSMUSG00000063698.9	Sfxn4	-	60853686	60853752	60852011	60852090	60853863	60853920	303,389,276	0,1,0	296,307,279	0,1,0	216	150	1	1	1.0,0.996,1.0	1.0,0.995,1.0	0
517	sideroflexin 4	FALSE	chr19:60853686-60854060	ENSMUSG00000063698.9	Sfxn4	-	60853863	60853920	60853686	60853752	60854006	60854060	257,297,232	0,0,0	233,225,231	4,0,0	207	150	1	1	1.0,1.0,1.0	0.977,1.0,1.0	0.008
518	sideroflexin 4	FALSE	chr19:60854006-60857264	ENSMUSG00000063698.9	Sfxn4	-	60855826	60855852	60854006	60854060	60857209	60857264	220,252,223	0,3,0	206,237,205	0,0,0	176	150	1	1	1.0,0.986,1.0	1.0,1.0,1.0	-0.005
519	CDK2 associated, cullin domain 1	FALSE	chr19:60529464-60543112	ENSMUSG00000033417.16	Cacul1	-	60534135	60534274	60529464	60529508	60543009	60543112	271,254,231	0,0,0	380,321,253	1,2,0	289	150	1	1	1.0,1.0,1.0	0.995,0.988,1.0	0.006
520	CDK2 associated, cullin domain 1	FALSE	chr19:60534135-60543112	ENSMUSG00000033417.16	Cacul1	-	60537413	60537503	60534135	60534274	60543009	60543112	407,450,329	9,14,10	595,510,366	13,22,19	240	150	0.193675	0.996679	0.966,0.953,0.954	0.966,0.935,0.923	0.016
521	family with sequence similarity 204, member A	FALSE	chr19:60212672-60220360	ENSMUSG00000057858.8	Fam204a	-	60220039	60220139	60212672	60212762	60220329	60220360	528,524,476	0,2,0	538,586,446	0,0,0	250	150	1	1	1.0,0.994,1.0	1.0,1.0,1.0	-0.002
522	family with sequence similarity 204, member A	FALSE	chr19:60212672-60226697	ENSMUSG00000057858.8	Fam204a	-	60220039	60220139	60212672	60212762	60226231	60226697	209,208,185	0,0,4	219,234,192	1,2,2	250	150	1	1	1.0,1.0,0.965	0.992,0.986,0.983	0.001
523	family with sequence similarity 204, member A	FALSE	chr19:60212672-60226686	ENSMUSG00000057858.8	Fam204a	-	60220039	60220139	60212672	60212762	60226643	60226686	200,207,179	2,1,0	218,233,192	1,4,0	250	150	1	1	0.984,0.992,1.0	0.992,0.972,1.0	0.004
524	family with sequence similarity 204, member A	FALSE	chr19:60220039-60221304	ENSMUSG00000057858.8	Fam204a	-	60220329	60220360	60220039	60220139	60221053	60221304	83,94,81	1,2,4	78,89,52	0,5,4	181	150	0.409504	1	0.986,0.975,0.944	1.0,0.937,0.915	0.018
525	family with sequence similarity 204, member A	FALSE	chr19:60220039-60226697	ENSMUSG00000057858.8	Fam204a	-	60220329	60220360	60220039	60220139	60226231	60226697	69,76,61	9,1,6	60,64,48	2,1,0	181	150	0.000433349	0.00782841	0.864,0.984,0.894	0.961,0.981,1.0	-0.067
526	family with sequence similarity 204, member A	FALSE	chr19:60220329-60221304	ENSMUSG00000057858.8	Fam204a	-	60220489	60220577	60220329	60220360	60221053	60221304	390,358,356	14,21,20	440,431,320	18,25,4	238	150	0.261548	1	0.946,0.915,0.918	0.939,0.916,0.981	-0.019
527	family with sequence similarity 204, member A	FALSE	chr19:60220039-60226697	ENSMUSG00000057858.8	Fam204a	-	60221053	60221304	60220039	60220139	60226231	60226697	69,53,61	9,1,6	65,50,54	2,1,0	300	150	0.00024968	0.00485959	0.793,0.964,0.836	0.942,0.962,1.0	-0.104
528	family with sequence similarity 204, member A	FALSE	chr19:60220039-60226686	ENSMUSG00000057858.8	Fam204a	-	60221053	60221304	60220039	60220139	60226643	60226686	2,7,7	0,0,0	22,22,12	1,0,0	300	150	1	1	1.0,1.0,1.0	0.917,1.0,1.0	0.028
529	family with sequence similarity 204, member A	FALSE	chr19:60220329-60226697	ENSMUSG00000057858.8	Fam204a	-	60221053	60221304	60220329	60220360	60226231	60226697	82,72,77	0,1,0	83,70,54	0,0,0	300	150	1	1	1.0,0.973,1.0	1.0,1.0,1.0	-0.009
530	PDZ domain containing 8	FALSE	chr19:59297177-59315360	ENSMUSG00000074746.3	Pdzd8	-	59305157	59305320	59297177	59301708	59315257	59315360	362,383,365	0,0,1	498,423,335	0,1,0	300	150	1	1	1.0,1.0,0.995	1.0,0.995,1.0	0
531	PDZ domain containing 8	FALSE	chr19:59305157-59327873	ENSMUSG00000074746.3	Pdzd8	-	59315257	59315360	59305157	59305320	59327750	59327873	272,346,347	0,0,0	414,379,304	2,0,0	253	150	1	1	1.0,1.0,1.0	0.992,1.0,1.0	0.003
532	PDZ domain containing 8	FALSE	chr19:59315257-59345780	ENSMUSG00000074746.3	Pdzd8	-	59327750	59327873	59315257	59315360	59344718	59345780	283,329,319	0,0,0	435,445,314	0,2,0	273	150	1	1	1.0,1.0,1.0	1.0,0.992,1.0	0.003
533	RIKEN cDNA 6720468P15 gene	FALSE	chr19:57510098-57512784	ENSMUSG00000117655.1	6720468P15Rik	+	57511287	57511491	57510098	57510399	57511855	57512784	0,2,0	16,7,3	0,0,1	8,9,2	300	150	1	1	0.0,0.125,0.0	0.0,0.0,0.2	-0.025
534	actin filament associated protein 1-like 2	FALSE	chr19:56950137-57008210	ENSMUSG00000025083.18	Afap1l2	-	57002249	57002303	56950137	56950266	57008150	57008210	12,0,0	17,34,8	0,1,0	5,8,5	204	150	0.00275619	0.0367896	0.342,0.0,0.0	0.0,0.084,0.0	0.086
535	coiled-coil domain containing 186	FALSE	chr19:56787480-56793506	ENSMUSG00000035173.14	Ccdc186	-	56791940	56792160	56787480	56791046	56793295	56793506	345,402,379	3,0,8	418,436,294	0,6,0	300	150	0.408462	1	0.983,1.0,0.959	1.0,0.973,1.0	-0.01
536	coiled-coil domain containing 186	FALSE	chr19:56798566-56800999	ENSMUSG00000035173.14	Ccdc186	-	56800063	56800206	56798566	56798822	56800912	56800999	602,596,478	2,0,0	622,635,470	0,0,0	293	150	1	1	0.994,1.0,1.0	1.0,1.0,1.0	-0.002
537	coiled-coil domain containing 186	FALSE	chr19:56807977-56822190	ENSMUSG00000035173.14	Ccdc186	-	56809192	56809321	56807977	56808190	56821987	56822190	140,207,141	4,0,0	174,222,129	0,0,0	279	150	1	1	0.95,1.0,1.0	1.0,1.0,1.0	-0.017
538	coiled-coil domain containing 186	FALSE	chr19:56809192-56813683	ENSMUSG00000035173.14	Ccdc186	-	56810238	56810365	56809192	56809321	56812994	56813683	316,341,277	1,0,0	300,379,219	2,0,0	277	150	1	1	0.994,1.0,1.0	0.988,1.0,1.0	0.002
539	coiled-coil domain containing 186	FALSE	chr19:56809192-56822190	ENSMUSG00000035173.14	Ccdc186	-	56810238	56810365	56809192	56809321	56821987	56822190	149,152,134	0,0,0	118,183,116	1,3,1	277	150	0.505901	1	1.0,1.0,1.0	0.985,0.971,0.984	0.02
540	coiled-coil domain containing 186	FALSE	chr19:56809192-56822190	ENSMUSG00000035173.14	Ccdc186	-	56812994	56813689	56809192	56809321	56821987	56822190	182,173,243	0,0,0	283,174,159	1,3,1	300	150	0.841678	1	1.0,1.0,1.0	0.993,0.967,0.988	0.017
541	coiled-coil domain containing 186	FALSE	chr19:56810238-56822190	ENSMUSG00000035173.14	Ccdc186	-	56812994	56813689	56810238	56810365	56821987	56822190	349,362,386	1,0,0	463,370,263	0,0,1	300	150	1	1	0.994,1.0,1.0	1.0,1.0,0.992	0.001
542	Gm50100	FALSE	chr19:56741028-56746913	ENSMUSG00000117696.1	Gm50100	-	56746458	56746505	56741028	56741652	56746597	56746913	19,14,18	1,0,0	35,44,10	1,0,0	197	150	1	1	0.935,1.0,1.0	0.964,1.0,1.0	-0.01
543	transcription factor 7 like 2, T cell specific, HMG box	FALSE	chr19:55741819-55755082	ENSMUSG00000024985.20	Tcf7l2	+	55742775	55742842	55741819	55742530	55755013	55755082	42,40,16	0,0,0	23,48,59	0,4,0	217	150	0.665097	1	1.0,1.0,1.0	1.0,0.892,1.0	0.036
544	transcription factor 7 like 2, T cell specific, HMG box	FALSE	chr19:55742775-55755082	ENSMUSG00000024985.20	Tcf7l2	+	55743072	55743197	55742775	55742842	55755013	55755082	107,84,105	0,1,0	98,136,157	0,0,0	275	150	1	1	1.0,0.979,1.0	1.0,1.0,1.0	-0.007
545	transcription factor 7 like 2, T cell specific, HMG box	FALSE	chr19:55742775-55817865	ENSMUSG00000024985.20	Tcf7l2	+	55743072	55743197	55742775	55742842	55817763	55817865	184,161,129	0,0,0	207,204,260	28,9,23	275	150	1.02141e-14	8.2549e-13	1.0,1.0,1.0	0.801,0.925,0.86	0.138
546	transcription factor 7 like 2, T cell specific, HMG box	FALSE	chr19:55742775-55817865	ENSMUSG00000024985.20	Tcf7l2	+	55755013	55755082	55742775	55742842	55817763	55817865	15,13,7	0,0,0	4,3,3	28,9,23	219	150	0	0	1.0,1.0,1.0	0.089,0.186,0.082	0.881
547	transcription factor 7 like 2, T cell specific, HMG box	FALSE	chr19:55743072-55817865	ENSMUSG00000024985.20	Tcf7l2	+	55755013	55755082	55743072	55743197	55817763	55817865	39,32,38	98,96,56	21,17,20	128,86,123	219	150	8.58358e-06	0.000252042	0.214,0.186,0.317	0.101,0.119,0.1	0.132
548	transcription factor 7 like 2, T cell specific, HMG box	FALSE	chr19:55923895-55926049	ENSMUSG00000024985.20	Tcf7l2	+	55924529	55924580	55923895	55923944	55925976	55926049	40,25,43	26,18,22	25,56,37	47,41,29	201	150	0.0680341	0.46326	0.534,0.509,0.593	0.284,0.505,0.488	0.12
549	transcription factor 7 like 2, T cell specific, HMG box	FALSE	chr19:55923895-55933253	ENSMUSG00000024985.20	Tcf7l2	+	55924529	55924580	55923895	55923944	55931433	55933253	12,10,21	1,14,6	16,27,16	18,16,12	201	150	0.190293	0.986265	0.9,0.348,0.723	0.399,0.557,0.499	0.172
550	transcription factor 7 like 2, T cell specific, HMG box	FALSE	chr19:55923895-55926756	ENSMUSG00000024985.20	Tcf7l2	+	55925976	55926049	55923895	55923944	55926683	55926756	19,14,18	0,2,1	18,19,20	0,3,0	223	150	0.48821	1	1.0,0.825,0.924	1.0,0.81,1.0	-0.02
551	transcription factor 7 like 2, T cell specific, HMG box	FALSE	chr19:55923895-55932195	ENSMUSG00000024985.20	Tcf7l2	+	55925976	55926049	55923895	55923944	55931433	55932195	35,44,29	1,14,6	64,45,25	18,16,12	223	150	0.0525543	0.379473	0.959,0.679,0.765	0.705,0.654,0.584	0.153
552	transcription factor 7 like 2, T cell specific, HMG box	FALSE	chr19:55924529-55932195	ENSMUSG00000024985.20	Tcf7l2	+	55925976	55926049	55924529	55924580	55931433	55932195	40,41,33	2,2,4	36,36,29	9,6,6	223	150	0.00425423	0.0526259	0.931,0.932,0.847	0.729,0.801,0.765	0.138
553	transcription factor 7 like 2, T cell specific, HMG box	FALSE	chr19:55925976-55933229	ENSMUSG00000024985.20	Tcf7l2	+	55926681	55926756	55925976	55926049	55931433	55933229	0,5,0	36,39,29	4,5,2	53,34,25	225	150	0.0746307	0.496621	0.0,0.079,0.0	0.048,0.089,0.051	-0.036
554	transcription factor 7 like 2, T cell specific, HMG box	FALSE	chr19:55923895-55932209	ENSMUSG00000024985.20	Tcf7l2	+	55926683	55926756	55923895	55923944	55931433	55932209	0,7,1	1,14,6	4,8,2	18,16,12	223	150	0.862756	1	0.0,0.252,0.101	0.13,0.252,0.101	-0.043
555	transcription factor 7 like 2, T cell specific, HMG box	FALSE	chr19:55925976-55932209	ENSMUSG00000024985.20	Tcf7l2	+	55926683	55926756	55925976	55926049	55931433	55932209	4,9,14	36,39,29	5,9,17	53,34,25	223	150	0.795302	1	0.07,0.134,0.245	0.06,0.151,0.314	-0.025
556	transcription factor 7 like 2, T cell specific, HMG box	FALSE	chr19:55925976-55933229	ENSMUSG00000024985.20	Tcf7l2	+	55927729	55927754	55925976	55926049	55931433	55933229	0,0,0	36,39,29	2,0,0	53,34,25	175	150	1	1	0.0,0.0,0.0	0.031,0.0,0.0	-0.01
557	collagen, type IV, alpha 5	FALSE	chrX:141475384-141558839	ENSMUSG00000031274.16	Col4a5	+	141538712	141538772	141475384	141475815	141558794	141558839	131,157,166	0,0,0	185,184,125	0,0,4	210	150	1	1	1.0,1.0,1.0	1.0,1.0,0.957	0.014
558	collagen, type IV, alpha 5	FALSE	chrX:141538712-141558839	ENSMUSG00000031274.16	Col4a5	+	141545663	141545753	141538712	141538772	141558794	141558839	515,598,559	0,0,0	745,709,647	3,0,0	240	150	1	1	1.0,1.0,1.0	0.994,1.0,1.0	0.002
559	collagen, type IV, alpha 5	FALSE	chrX:141583060-141583485	ENSMUSG00000031274.16	Col4a5	+	141583186	141583228	141583060	141583096	141583392	141583485	538,514,592	1,0,0	652,638,437	0,0,0	192	150	1	1	0.998,1.0,1.0	1.0,1.0,1.0	-0.001
560	collagen, type IV, alpha 5	FALSE	chrX:141591926-141600258	ENSMUSG00000031274.16	Col4a5	+	141599678	141599852	141591926	141592059	141600174	141600258	782,788,931	0,0,0	1008,956,889	0,0,2	300	150	1	1	1.0,1.0,1.0	1.0,1.0,0.996	0.001
561	collagen, type IV, alpha 5	FALSE	chrX:141609822-141612612	ENSMUSG00000031274.16	Col4a5	+	141611174	141611245	141609822	141609915	141612420	141612612	606,567,555	2,0,0	717,573,471	0,0,0	221	150	1	1	0.995,1.0,1.0	1.0,1.0,1.0	-0.002
562	collagen, type IV, alpha 5	FALSE	chrX:141616546-141626944	ENSMUSG00000031274.16	Col4a5	+	141618117	141618268	141616546	141616644	141626830	141626944	976,1022,918	1,2,6	1138,1107,999	0,0,0	300	150	1	1	0.998,0.996,0.987	1.0,1.0,1.0	-0.006
563	collagen, type IV, alpha 5	FALSE	chrX:141655251-141666975	ENSMUSG00000031274.16	Col4a5	+	141656684	141656870	141655251	141655302	141666841	141666975	315,325,368	0,0,1	442,385,319	4,1,3	300	150	0.763651	1	1.0,1.0,0.995	0.982,0.995,0.982	0.012
564	collagen, type IV, alpha 5	FALSE	chrX:141656684-141666975	ENSMUSG00000031274.16	Col4a5	+	141658531	141658540	141656684	141656870	141666841	141666975	30,22,13	28,28,15	13,20,50	28,17,32	159	150	0.790472	1	0.503,0.426,0.45	0.305,0.526,0.596	-0.016
565	collagen, type IV, alpha 5	FALSE	chrX:141658531-141666975	ENSMUSG00000031274.16	Col4a5	+	141664675	141664684	141658531	141658540	141666841	141666975	465,569,496	0,0,0	605,590,422	0,0,18	159	150	0.56979	1	1.0,1.0,1.0	1.0,1.0,0.957	0.014
566	collagen, type IV, alpha 5	FALSE	chrX:141673653-141683719	ENSMUSG00000031274.16	Col4a5	+	141675711	141675924	141673653	141673752	141683541	141683719	865,981,837	0,0,0	1060,1002,765	6,0,0	300	150	1	1	1.0,1.0,1.0	0.989,1.0,1.0	0.004
567	guanylate cyclase 2g	FALSE	chr19:55210211-55217431	ENSMUSG00000055523.7	Gucy2g	-	55215044	55215200	55210211	55210389	55217262	55217431	0,0,0	0,2,12	12,1,0	3,1,0	300	150	1	1	NA,0.0,0.0	0.667,0.333,NA	-0.5
568	Shoc2, leucine rich repeat scaffold protein	FALSE	chr19:53944879-54003146	ENSMUSG00000024976.14	Shoc2	+	53987453	53988383	53944879	53945013	54003008	54003146	265,348,303	3,0,2	275,259,232	0,0,2	300	150	1	1	0.978,1.0,0.987	1.0,1.0,0.983	-0.006
569	Shoc2, leucine rich repeat scaffold protein	FALSE	chr19:53987453-54017679	ENSMUSG00000024976.14	Shoc2	+	54003008	54003146	53987453	53988383	54017548	54017679	512,691,499	6,0,0	619,578,432	0,0,0	288	150	1	1	0.978,1.0,1.0	1.0,1.0,1.0	-0.007
570	Shoc2, leucine rich repeat scaffold protein	FALSE	chr19:54003008-54026538	ENSMUSG00000024976.14	Shoc2	+	54017548	54017679	54003008	54003146	54026349	54026538	564,682,492	0,0,0	675,634,380	0,4,1	281	150	1	1	1.0,1.0,1.0	1.0,0.988,0.995	0.006
571	BBSome interacting protein 1	FALSE	chr19:53932129-53943579	ENSMUSG00000084957.3	Bbip1	-	53933490	53933570	53932129	53932205	53943465	53943579	5,33,11	294,332,185	30,7,18	501,345,247	230	150	0.46549	1	0.011,0.061,0.037	0.038,0.013,0.045	0.004
572	BBSome interacting protein 1	FALSE	chr19:53932129-53943579	ENSMUSG00000084957.3	Bbip1	-	53939357	53939514	53932129	53932205	53943465	53943579	0,0,0	294,332,185	1,0,0	501,345,247	300	150	1	1	0.0,0.0,0.0	0.001,0.0,0.0	0
573	programmed cell death 4	FALSE	chr19:53903298-53909414	ENSMUSG00000024975.13	Pdcd4	+	53907448	53907555	53903298	53903488	53909111	53909414	168,125,167	0,0,0	190,208,155	1,0,0	257	150	1	1	1.0,1.0,1.0	0.991,1.0,1.0	0.003
574	programmed cell death 4	FALSE	chr19:53922016-53927333	ENSMUSG00000024975.13	Pdcd4	+	53926205	53926313	53922016	53922131	53927193	53927333	181,123,167	1,0,0	203,254,135	0,0,0	258	150	1	1	0.991,1.0,1.0	1.0,1.0,1.0	-0.003
575	programmed cell death 4	FALSE	chr19:53926205-53927333	ENSMUSG00000024975.13	Pdcd4	+	53926534	53926645	53926205	53926313	53927193	53927333	458,387,531	1,0,0	510,502,461	0,0,0	261	150	1	1	0.996,1.0,1.0	1.0,1.0,1.0	-0.001
576	RNA binding motif protein 20	FALSE	chr19:53843222-53851816	ENSMUSG00000043639.15	Rbm20	+	53850101	53850188	53843222	53843844	53851176	53851816	2775,2535,2889	0,9,0	3207,3480,1977	1,2,0	237	150	1	1	1.0,0.994,1.0	1.0,0.999,1.0	-0.002
577	adducin 3	FALSE	chr19:53140516-53217015	ENSMUSG00000025026.15	Add3	+	53146715	53146755	53140516	53140714	53216800	53217015	0,0,0	99,123,100	1,0,0	127,150,79	190	150	1	1	0.0,0.0,0.0	0.006,0.0,0.0	-0.002
578	adducin 3	FALSE	chr19:53142795-53217015	ENSMUSG00000025026.15	Add3	+	53146715	53146755	53142795	53143089	53216800	53217015	2,0,2	119,78,189	0,5,6	241,235,268	190	150	0.886738	1	0.013,0.0,0.008	0.0,0.017,0.017	-0.004
579	adducin 3	FALSE	chr19:53140516-53217015	ENSMUSG00000025026.15	Add3	+	53203413	53203475	53140516	53140714	53216800	53217015	11,18,5	99,123,100	18,24,7	127,150,79	212	150	0.253497	1	0.073,0.094,0.034	0.091,0.102,0.059	-0.017
580	adducin 3	FALSE	chr19:53142973-53217015	ENSMUSG00000025026.15	Add3	+	53203413	53203475	53142973	53143089	53216800	53217015	4,9,4	119,78,189	11,16,13	241,235,268	212	150	0.36491	1	0.023,0.075,0.015	0.031,0.046,0.033	0.001
581	adducin 3	FALSE	chr19:53181595-53217015	ENSMUSG00000025026.15	Add3	+	53203413	53203475	53181595	53181734	53216800	53217015	4,9,2	0,0,0	6,16,4	4,1,0	212	150	0.019301	0.173873	1.0,1.0,1.0	0.515,0.919,1.0	0.189
582	adducin 3	FALSE	chr19:53194952-53217015	ENSMUSG00000025026.15	Add3	+	53203413	53203475	53194952	53195027	53216800	53217015	4,9,6	0,0,8	6,16,4	0,0,0	212	150	0.00769815	0.0843467	1.0,1.0,0.347	1.0,1.0,1.0	-0.218
583	adducin 3	FALSE	chr19:53140442-53226729	ENSMUSG00000025026.15	Add3	+	53216800	53217015	53140442	53140714	53226590	53226729	842,878,876	0,8,0	1216,1281,925	0,0,0	300	150	1	1	1.0,0.982,1.0	1.0,1.0,1.0	-0.006
584	adducin 3	FALSE	chr19:53216800-53231331	ENSMUSG00000025026.15	Add3	+	53226590	53226729	53216800	53217015	53231179	53231331	1488,1506,1370	0,0,0	1945,2073,1467	0,2,0	289	150	1	1	1.0,1.0,1.0	1.0,0.998,1.0	0.001
585	adducin 3	FALSE	chr19:53232123-53233175	ENSMUSG00000025026.15	Add3	+	53232355	53232433	53232123	53232204	53233025	53233175	5,7,6	785,787,750	8,11,4	1134,1085,652	228	150	1	1	0.004,0.006,0.005	0.005,0.007,0.004	0
586	adducin 3	FALSE	chr19:53233025-53233923	ENSMUSG00000025026.15	Add3	+	53233572	53233716	53233025	53233175	53233824	53233923	1667,1471,1509	4,0,0	1770,2091,1371	0,0,0	294	150	1	1	0.995,1.0,1.0	1.0,1.0,1.0	-0.002
587	adducin 3	FALSE	chr19:53239406-53245896	ENSMUSG00000025026.15	Add3	+	53242503	53242627	53239406	53239493	53244997	53245896	1490,1419,1432	0,2,0	1969,1972,1428	0,0,0	274	150	1	1	1.0,0.997,1.0	1.0,1.0,1.0	-0.001
588	adducin 3	FALSE	chr19:53242503-53246940	ENSMUSG00000025026.15	Add3	+	53244309	53244405	53242503	53242627	53244997	53246940	84,49,86	768,774,747	231,253,165	996,1000,683	246	150	3.33067e-16	2.90633e-14	0.063,0.037,0.066	0.124,0.134,0.128	-0.073
589	X-prolyl aminopeptidase (aminopeptidase P) 1, soluble	FALSE	chr19:52999151-53002551	ENSMUSG00000025027.18	Xpnpep1	-	53000388	53000460	52999151	52999212	53002473	53002551	835,732,695	0,0,0	1357,1115,719	0,4,2	222	150	1	1	1.0,1.0,1.0	1.0,0.995,0.996	0.003
590	X-prolyl aminopeptidase (aminopeptidase P) 1, soluble	FALSE	chr19:53000388-53002737	ENSMUSG00000025027.18	Xpnpep1	-	53002473	53002551	53000388	53000460	53002678	53002737	850,784,768	2,0,2	1421,1158,733	0,3,0	228	150	1	1	0.996,1.0,0.996	1.0,0.996,1.0	-0.001
591	X-prolyl aminopeptidase (aminopeptidase P) 1, soluble	FALSE	chr19:53012188-53025383	ENSMUSG00000025027.18	Xpnpep1	-	53013398	53013503	53012188	53012281	53025258	53025383	242,267,202	0,0,0	454,355,239	0,1,0	255	150	1	1	1.0,1.0,1.0	1.0,0.995,1.0	0.002
592	X-prolyl aminopeptidase (aminopeptidase P) 1, soluble	FALSE	chr19:53013398-53025383	ENSMUSG00000025027.18	Xpnpep1	-	53014610	53014674	53013398	53013503	53025258	53025383	629,642,554	0,0,0	923,886,547	2,0,0	214	150	1	1	1.0,1.0,1.0	0.997,1.0,1.0	0.001
593	X-prolyl aminopeptidase (aminopeptidase P) 1, soluble	FALSE	chr19:53025258-53038553	ENSMUSG00000025027.18	Xpnpep1	-	53032008	53032097	53025258	53025383	53038513	53038553	330,292,196	83,84,73	427,426,194	174,187,67	239	150	0.0157809	0.14944	0.714,0.686,0.628	0.606,0.588,0.645	0.063
594	glutathione S-transferase omega 1	FALSE	chr19:47857858-47863482	ENSMUSG00000025068.8	Gsto1	+	47859431	47859530	47857858	47858081	47863378	47863482	943,892,1033	0,4,0	1446,1386,1123	0,0,0	249	150	1	1	1.0,0.993,1.0	1.0,1.0,1.0	-0.002
595	STE20-like kinase	FALSE	chr19:47608904-47612051	ENSMUSG00000025060.15	Slk	+	47611574	47611623	47608904	47609069	47611901	47612051	731,786,638	0,4,2	1040,1120,785	2,3,0	199	150	1	1	1.0,0.993,0.996	0.997,0.996,1.0	-0.001
596	STE20-like kinase	FALSE	chr19:47611574-47615268	ENSMUSG00000025060.15	Slk	+	47611901	47612051	47611574	47611623	47615195	47615268	1128,1205,980	0,0,0	1679,1713,1195	3,0,0	300	150	1	1	1.0,1.0,1.0	0.996,1.0,1.0	0.001
597	STE20-like kinase	FALSE	chr19:47625304-47635598	ENSMUSG00000025060.15	Slk	+	47627647	47627740	47625304	47625484	47635468	47635598	5,5,4	554,501,542	3,10,5	874,933,630	243	150	1	1	0.006,0.006,0.005	0.002,0.007,0.005	0.001
598	STN1, CST complex subunit	FALSE	chr19:47524686-47536371	ENSMUSG00000042694.17	Stn1	-	47528636	47528732	47524686	47524755	47536195	47536371	239,214,270	1,0,0	392,328,264	2,0,0	246	150	1	1	0.993,1.0,1.0	0.992,1.0,1.0	0
599	SH3 and PX domains 2A	FALSE	chr19:47260173-47272057	ENSMUSG00000053617.12	Sh3pxd2a	-	47269837	47269957	47260173	47268936	47272007	47272057	420,441,382	0,0,2	624,562,398	0,0,0	270	150	1	1	1.0,1.0,0.991	1.0,1.0,1.0	-0.003
600	SH3 and PX domains 2A	TRUE	chr19:47278312-47286718	ENSMUSG00000053617.12	Sh3pxd2a	-	47283020	47283104	47278312	47278430	47286604	47286718	339,405,316	26,30,27	125,199,145	273,310,285	234	150	0	0	0.893,0.896,0.882	0.227,0.292,0.246	0.635
601	SH3 and PX domains 2A	FALSE	chr19:47286604-47343468	ENSMUSG00000053617.12	Sh3pxd2a	-	47314034	47314166	47286604	47286718	47343439	47343468	232,253,258	0,0,4	343,411,244	3,0,0	282	150	1	1	1.0,1.0,0.972	0.984,1.0,1.0	-0.004
602	SH3 and PX domains 2A	FALSE	chr19:47314034-47343468	ENSMUSG00000053617.12	Sh3pxd2a	-	47320275	47320320	47314034	47314166	47343439	47343468	101,58,89	55,34,64	181,160,98	68,70,32	195	150	0.00328747	0.0425104	0.586,0.568,0.517	0.672,0.637,0.702	-0.113
603	programmed cell death 11	FALSE	chr19:47101062-47103876	ENSMUSG00000025047.9	Pdcd11	+	47102566	47102773	47101062	47101170	47103751	47103876	222,196,162	1,0,0	179,172,149	0,0,0	300	150	1	1	0.991,1.0,1.0	1.0,1.0,1.0	-0.003
604	programmed cell death 11	FALSE	chr19:47120246-47125167	ENSMUSG00000025047.9	Pdcd11	+	47124430	47124487	47120246	47120424	47125044	47125167	180,205,181	2,0,0	263,242,135	0,0,0	207	150	1	1	0.985,1.0,1.0	1.0,1.0,1.0	-0.005
605	TATA-box binding protein associated factor 5	FALSE	chr19:47078767-47081986	ENSMUSG00000025049.6	Taf5	+	47080540	47080705	47078767	47078897	47081808	47081986	44,73,72	0,2,0	66,62,59	0,3,0	300	150	1	1	1.0,0.948,1.0	1.0,0.912,1.0	0.012
606	polycomb group ring finger 6	FALSE	chr19:47042765-47048006	ENSMUSG00000025050.8	Pcgf6	-	47045809	47045918	47042765	47042793	47047946	47048006	64,40,52	0,4,0	65,54,56	6,0,0	259	150	0.47342	1	1.0,0.853,1.0	0.863,1.0,1.0	-0.003
607	cyclin M2	FALSE	chr19:46868537-46877392	ENSMUSG00000064105.13	Cnnm2	+	46871655	46871721	46868537	46868631	46877207	46877392	107,132,118	15,6,9	208,283,221	7,9,12	216	150	0.0109263	0.11151	0.832,0.939,0.901	0.954,0.956,0.927	-0.055
608	WW domain binding protein 1 like	FALSE	chr19:46599113-46644455	ENSMUSG00000047731.17	Wbp1l	+	46606711	46606759	46599113	46599293	46644352	46644455	130,148,199	95,110,122	239,228,142	141,148,124	198	150	0.9907	1	0.509,0.505,0.553	0.562,0.539,0.465	0
609	WW domain binding protein 1 like	FALSE	chr19:46623400-46652635	ENSMUSG00000047731.17	Wbp1l	+	46644352	46644455	46623400	46623579	46652473	46652635	997,873,879	0,8,0	886,995,661	0,0,0	253	150	1	1	1.0,0.985,1.0	1.0,1.0,1.0	-0.005
610	ADP-ribosylation factor-like 3	TRUE	chr19:46531106-46542537	ENSMUSG00000025035.9	Arl3	-	46541442	46541510	46531106	46531386	46542351	46542537	547,466,431	510,399,479	110,147,94	1011,1106,789	218	150	0	0	0.425,0.446,0.382	0.07,0.084,0.076	0.341
611	ADP-ribosylation factor-like 3	FALSE	chr19:46542351-46551689	ENSMUSG00000025035.9	Arl3	-	46543481	46543532	46542351	46542537	46551572	46551689	1293,1328,1189	0,0,0	2001,2006,1554	0,4,0	201	150	1	1	1.0,1.0,1.0	1.0,0.997,1.0	0.001
612	ARP1 actin-related protein 1A, centractin alpha	FALSE	chr19:46385012-46395738	ENSMUSG00000025228.5	Actr1a	-	46387451	46387516	46385012	46385088	46395629	46395738	1091,1129,961	1,4,0	1716,1652,973	0,0,0	215	150	1	1	0.999,0.995,1.0	1.0,1.0,1.0	-0.002
613	major facilitator superfamily domain containing 13a	FALSE	chr19:46356879-46368161	ENSMUSG00000025227.14	Mfsd13a	+	46366310	46366553	46356879	46356984	46367708	46368161	44,26,5	0,2,0	32,29,25	0,0,0	300	150	1	1	1.0,0.867,1.0	1.0,1.0,1.0	-0.044
614	major facilitator superfamily domain containing 13a	FALSE	chr19:46366310-46368161	ENSMUSG00000025227.14	Mfsd13a	+	46367209	46367292	46366310	46366553	46367708	46368161	49,57,80	0,0,0	68,80,83	1,1,0	233	150	1	1	1.0,1.0,1.0	0.978,0.981,1.0	0.014
615	major facilitator superfamily domain containing 13a	FALSE	chr19:46369236-46372375	ENSMUSG00000025227.14	Mfsd13a	+	46371935	46372107	46369236	46369333	46372181	46372375	50,61,86	5,5,5	115,121,65	5,3,5	300	150	0.166372	0.89523	0.833,0.859,0.896	0.92,0.953,0.867	-0.051
616	CUE domain containing 2	FALSE	chr19:46331051-46331619	ENSMUSG00000036748.16	Cuedc2	-	46331289	46331466	46331051	46331113	46331545	46331619	1937,1734,1402	0,0,0	2286,2308,1575	0,0,2	300	150	1	1	1.0,1.0,1.0	1.0,1.0,0.997	0.001
617	CUE domain containing 2	FALSE	chr19:46332617-46338624	ENSMUSG00000036748.16	Cuedc2	-	46338312	46338411	46332617	46332701	46338568	46338624	51,50,55	264,317,268	66,99,46	530,360,308	249	150	0.804626	1	0.104,0.087,0.11	0.07,0.142,0.083	0.002
618	CUE domain containing 2	FALSE	chr19:46332617-46338660	ENSMUSG00000036748.16	Cuedc2	-	46338312	46338420	46332617	46332701	46338568	46338660	45,46,55	264,317,268	56,78,44	530,360,308	258	150	0.357702	1	0.09,0.078,0.107	0.058,0.112,0.077	0.009
619	CUE domain containing 2	FALSE	chr19:46332617-46338608	ENSMUSG00000036748.16	Cuedc2	-	46338312	46338430	46332617	46332698	46338568	46338608	16,5,14	90,109,58	19,24,5	166,118,89	268	150	0.868571	1	0.09,0.025,0.119	0.06,0.102,0.03	0.014
620	CUE domain containing 2	FALSE	chr19:46332617-46338608	ENSMUSG00000036748.16	Cuedc2	-	46338312	46338430	46332617	46332701	46338568	46338608	52,49,66	264,317,268	68,87,44	530,360,308	268	150	0.250767	1	0.099,0.08,0.121	0.067,0.119,0.074	0.013
621	golgi-specific brefeldin A-resistance factor 1	FALSE	chr19:46269744-46270850	ENSMUSG00000025224.16	Gbf1	+	46270257	46270351	46269744	46269981	46270673	46270850	481,504,577	0,0,0	796,730,522	4,2,0	244	150	1	1	1.0,1.0,1.0	0.992,0.996,1.0	0.004
622	golgi-specific brefeldin A-resistance factor 1	FALSE	chr19:46271554-46272057	ENSMUSG00000025224.16	Gbf1	+	46271706	46271830	46271554	46271619	46271985	46272057	556,617,481	0,0,0	927,842,609	3,0,0	274	150	1	1	1.0,1.0,1.0	0.994,1.0,1.0	0.002
623	F-box and WD-40 domain protein 4	FALSE	chr19:45591728-45635867	ENSMUSG00000040913.11	Fbxw4	-	45630864	45630959	45591728	45591794	45635734	45635867	346,387,416	23,11,13	439,445,289	10,5,6	245	150	0.00125994	0.0195106	0.902,0.956,0.951	0.964,0.982,0.967	-0.035
624	polymerase (DNA directed), lambda	FALSE	chr19:45558255-45560531	ENSMUSG00000025218.6	Poll	-	45558624	45558919	45558255	45558415	45560485	45560531	108,88,114	0,0,0	144,143,123	0,1,0	300	150	1	1	1.0,1.0,1.0	1.0,0.986,1.0	0.005
625	polymerase (DNA directed), lambda	FALSE	chr19:45558624-45560531	ENSMUSG00000025218.6	Poll	-	45559579	45559716	45558624	45558919	45560485	45560531	136,101,161	1,0,0	209,205,90	0,0,1	287	150	1	1	0.986,1.0,1.0	1.0,1.0,0.979	0.002
626	leucine zipper, putative tumor suppressor 2	FALSE	chr19:45014864-45024204	ENSMUSG00000035342.14	Lzts2	+	45021386	45021836	45014864	45015323	45023541	45024204	481,548,637	2,0,0	683,627,516	0,0,0	300	150	1	1	0.992,1.0,1.0	1.0,1.0,1.0	-0.003
627	leucine zipper, putative tumor suppressor 2	FALSE	chr19:45015199-45024917	ENSMUSG00000035342.14	Lzts2	+	45021386	45021836	45015199	45015313	45024718	45024917	31,22,20	0,0,0	52,35,28	0,4,0	300	150	0.490473	1	1.0,1.0,1.0	1.0,0.814,1.0	0.062
628	leucine zipper, putative tumor suppressor 2	FALSE	chr19:45018155-45024204	ENSMUSG00000035342.14	Lzts2	+	45021386	45021836	45018155	45018230	45023541	45024204	498,575,682	0,0,0	757,701,584	4,0,0	300	150	1	1	1.0,1.0,1.0	0.99,1.0,1.0	0.003
629	leucine zipper, putative tumor suppressor 2	FALSE	chr19:45021386-45024979	ENSMUSG00000035342.14	Lzts2	+	45023541	45024204	45021386	45021836	45024718	45024979	640,666,935	13,12,1	917,844,673	9,7,5	300	150	0.307084	1	0.961,0.965,0.998	0.981,0.984,0.985	-0.009
630	SMC5-SMC6 complex localization factor 2	FALSE	chr19:44952068-44960875	ENSMUSG00000036097.8	Slf2	+	44959004	44959080	44952068	44952171	44960733	44960875	350,356,340	1,0,0	398,362,292	0,0,0	226	150	1	1	0.996,1.0,1.0	1.0,1.0,1.0	-0.001
631	SMC5-SMC6 complex localization factor 2	FALSE	chr19:44975628-44982375	ENSMUSG00000036097.8	Slf2	+	44979160	44979229	44975628	44975715	44980555	44982375	286,388,299	3,0,0	397,325,306	0,2,0	219	150	1	1	0.985,1.0,1.0	1.0,0.991,1.0	-0.002
632	hypoxia-inducible factor 1, alpha subunit inhibitor	FALSE	chr19:44569403-44570337	ENSMUSG00000036450.4	Hif1an	+	44569892	44569956	44569403	44569510	44570226	44570337	871,872,708	0,0,0	1049,1114,657	0,0,5	214	150	1	1	1.0,1.0,1.0	1.0,1.0,0.989	0.004
633	NADH:ubiquinone oxidoreductase subunit B8	FALSE	chr19:44550239-44553768	ENSMUSG00000025204.10	Ndufb8	-	44552697	44552853	44550239	44550412	44553668	44553768	25981,25287,21951	0,1,0	28034,26849,21379	0,0,0	300	150	1	1	1.0,1.0,1.0	1.0,1.0,1.0	0
634	NADH:ubiquinone oxidoreductase subunit B8	FALSE	chr19:44552697-44555057	ENSMUSG00000025204.10	Ndufb8	-	44553668	44553768	44552697	44552853	44554930	44555057	25119,24436,20534	0,0,0	27360,25582,19406	0,0,3	250	150	1	1	1.0,1.0,1.0	1.0,1.0,1.0	0
635	SEC31 homolog B, COPII coat complex component	FALSE	chr19:44523004-44525247	ENSMUSG00000051984.13	Sec31b	-	44523659	44523833	44523004	44523166	44525120	44525247	152,127,104	0,0,0	82,121,69	0,3,0	300	150	1	1	1.0,1.0,1.0	1.0,0.953,1.0	0.016
636	SEC31 homolog B, COPII coat complex component	FALSE	chr19:44523659-44525247	ENSMUSG00000051984.13	Sec31b	-	44524428	44524574	44523659	44523833	44525120	44525247	294,239,211	0,0,1	167,204,100	0,0,0	296	150	1	1	1.0,1.0,0.991	1.0,1.0,1.0	-0.003
637	SEC31 homolog B, COPII coat complex component	FALSE	chr19:44525475-44526703	ENSMUSG00000051984.13	Sec31b	-	44526215	44526315	44525475	44525654	44526604	44526703	136,199,185	21,25,26	123,92,80	6,14,5	250	150	0.0387692	0.29868	0.795,0.827,0.81	0.925,0.798,0.906	-0.066
638	SEC31 homolog B, COPII coat complex component	FALSE	chr19:44526997-44531770	ENSMUSG00000051984.13	Sec31b	-	44528665	44528896	44526997	44527072	44531680	44531770	206,245,196	0,0,0	131,177,112	0,0,4	300	150	0.884216	1	1.0,1.0,1.0	1.0,1.0,0.933	0.022
639	SEC31 homolog B, COPII coat complex component	FALSE	chr19:44532293-44534383	ENSMUSG00000051984.13	Sec31b	-	44532593	44532693	44532293	44532455	44534240	44534383	210,150,160	4,0,2	67,121,75	1,2,2	250	150	0.780952	1	0.969,1.0,0.98	0.976,0.973,0.957	0.014
640	SEC31 homolog B, COPII coat complex component	FALSE	chr19:44534687-44536253	ENSMUSG00000051984.13	Sec31b	-	44535704	44535800	44534687	44534831	44536057	44536253	201,232,226	0,0,2	143,173,116	0,1,0	246	150	1	1	1.0,1.0,0.986	1.0,0.991,1.0	-0.002
641	SEC31 homolog B, COPII coat complex component	FALSE	chr19:44534687-44543812	ENSMUSG00000051984.13	Sec31b	-	44536057	44536253	44534687	44534831	44543700	44543812	8,5,5	1,0,0	3,3,0	1,0,0	300	150	1	1	0.8,1.0,1.0	0.6,1.0,NA	0.133
642	SEC31 homolog B, COPII coat complex component	FALSE	chr19:44535704-44543389	ENSMUSG00000051984.13	Sec31b	-	44536057	44536253	44535704	44535800	44543265	44543389	246,233,259	0,0,4	168,171,105	0,0,2	300	150	1	1	1.0,1.0,0.97	1.0,1.0,0.963	0.002
643	SEC31 homolog B, COPII coat complex component	FALSE	chr19:44536057-44543812	ENSMUSG00000051984.13	Sec31b	-	44543265	44543389	44536057	44536253	44543700	44543812	227,227,189	8,5,3	216,145,108	3,2,0	274	150	0.0224721	0.196545	0.94,0.961,0.972	0.975,0.975,1.0	-0.026
644	ER lipid raft associated 1	FALSE	chr19:44039172-44047726	ENSMUSG00000025198.16	Erlin1	-	44040746	44040836	44039172	44039252	44047634	44047726	144,127,103	0,0,0	134,176,124	1,4,0	240	150	0.630622	1	1.0,1.0,1.0	0.988,0.965,1.0	0.016
645	dynamin binding protein	FALSE	chr19:43854796-43866693	ENSMUSG00000025195.9	Dnmbp	-	43856501	43856630	43854796	43855129	43866588	43866693	88,178,131	0,0,0	143,166,95	0,0,1	279	150	1	1	1.0,1.0,1.0	1.0,1.0,0.981	0.006
646	dynamin binding protein	FALSE	chr19:43874826-43910847	ENSMUSG00000025195.9	Dnmbp	-	43901069	43903058	43874826	43875020	43910724	43910847	175,170,197	5,0,0	151,180,103	0,0,0	300	150	0.627373	1	0.946,1.0,1.0	1.0,1.0,1.0	-0.018
647	cutC copper transporter	FALSE	chr19:43762872-43767306	ENSMUSG00000025193.14	Cutc	+	43764959	43764987	43762872	43763006	43767200	43767306	235,247,211	8,2,0	269,305,199	0,0,0	178	150	0.824547	1	0.961,0.99,1.0	1.0,1.0,1.0	-0.016
648	cytochrome c oxidase assembly protein 15	FALSE	chr19:43743616-43748912	ENSMUSG00000040018.9	Cox15	-	43746735	43746922	43743616	43743784	43748789	43748912	1136,1027,837	0,6,0	1504,1274,955	8,6,0	300	150	1	1	1.0,0.988,1.0	0.989,0.991,1.0	0.003
649	solute carrier family 25, member 28	FALSE	chr19:43665771-43674881	ENSMUSG00000040414.8	Slc25a28	-	43666914	43667143	43665771	43665828	43674475	43674881	617,480,515	9,17,14	442,495,441	17,19,18	300	150	0.0415488	0.314596	0.972,0.934,0.948	0.929,0.929,0.925	0.024
650	glutamic-oxaloacetic transaminase 1, soluble	FALSE	chr19:43499751-43504687	ENSMUSG00000025190.13	Got1	-	43502907	43503050	43499751	43500557	43504521	43504687	11436,10670,8712	0,6,0	12271,12466,7944	0,0,2	293	150	1	1	1.0,0.999,1.0	1.0,1.0,1.0	0
651	glutamic-oxaloacetic transaminase 1, soluble	FALSE	chr19:43502907-43507026	ENSMUSG00000025190.13	Got1	-	43504521	43504687	43502907	43503050	43506921	43507026	5998,5878,4565	0,0,0	6633,6661,4100	0,2,1	300	150	1	1	1.0,1.0,1.0	1.0,0.999,1.0	0
652	glutamic-oxaloacetic transaminase 1, soluble	FALSE	chr19:43504521-43507026	ENSMUSG00000025190.13	Got1	-	43504775	43504926	43504521	43504687	43506921	43507026	9175,8354,6528	11,21,7	9773,9893,6658	21,10,5	300	150	1	1	0.998,0.995,0.998	0.996,0.998,0.999	-0.001
653	glutamic-oxaloacetic transaminase 1, soluble	FALSE	chr19:43504521-43507434	ENSMUSG00000025190.13	Got1	-	43506921	43507026	43504521	43504687	43507321	43507434	4315,4233,2873	0,0,0	4519,4463,2780	2,0,0	255	150	1	1	1.0,1.0,1.0	0.999,1.0,1.0	0
654	glutamic-oxaloacetic transaminase 1, soluble	FALSE	chr19:43507869-43524605	ENSMUSG00000025190.13	Got1	-	43515680	43515862	43507869	43507993	43524337	43524605	12135,11355,9238	0,2,0	14151,13533,8213	0,0,0	300	150	1	1	1.0,1.0,1.0	1.0,1.0,1.0	0
655	pyridine nucleotide-disulphide oxidoreductase domain 2	FALSE	chr19:42727656-42731473	ENSMUSG00000060224.4	Pyroxd2	-	42729621	42729728	42727656	42727777	42731318	42731473	255,281,316	9,8,6	291,277,120	10,3,5	257	150	0.840539	1	0.943,0.953,0.968	0.944,0.982,0.933	0.002
656	pyridine nucleotide-disulphide oxidoreductase domain 2	FALSE	chr19:42727656-42733877	ENSMUSG00000060224.4	Pyroxd2	-	42731318	42731473	42727656	42727777	42733720	42733877	188,231,202	2,13,7	172,229,93	7,0,5	300	150	0.248894	1	0.979,0.899,0.935	0.925,1.0,0.903	-0.005
657	pyridine nucleotide-disulphide oxidoreductase domain 2	FALSE	chr19:42747346-42749403	ENSMUSG00000060224.4	Pyroxd2	-	42747496	42747590	42747346	42747420	42749383	42749403	280,325,256	5,14,2	338,306,121	5,4,6	244	150	0.538113	1	0.972,0.935,0.987	0.977,0.979,0.925	0.004
658	pyridine nucleotide-disulphide oxidoreductase domain 2	FALSE	chr19:42747346-42749403	ENSMUSG00000060224.4	Pyroxd2	-	42747496	42747608	42747346	42747420	42749383	42749403	106,124,95	5,14,2	115,132,43	5,4,6	262	150	0.583498	1	0.924,0.835,0.965	0.929,0.95,0.804	0.014
659	phosphatidylinositol 4-kinase type 2 alpha	FALSE	chr19:42090469-42104989	ENSMUSG00000025178.9	Pi4k2a	+	42100636	42100837	42090469	42090936	42104857	42104989	391,369,345	0,0,0	527,608,356	0,8,0	300	150	0.893055	1	1.0,1.0,1.0	1.0,0.974,1.0	0.009
660	phosphatidylinositol 4-kinase type 2 alpha	FALSE	chr19:42100636-42113104	ENSMUSG00000025178.9	Pi4k2a	+	42104857	42104989	42100636	42100837	42113042	42113104	195,210,204	0,0,0	336,307,193	1,0,0	282	150	1	1	1.0,1.0,1.0	0.994,1.0,1.0	0.002
661	phosphatidylinositol 4-kinase type 2 alpha	FALSE	chr19:42104857-42113104	ENSMUSG00000025178.9	Pi4k2a	+	42105329	42105483	42104857	42104989	42113042	42113104	520,554,556	0,1,2	764,749,494	2,0,0	300	150	1	1	1.0,0.996,0.993	0.995,1.0,1.0	-0.002
662	phosphatidylinositol 4-kinase type 2 alpha	FALSE	chr19:42105329-42119984	ENSMUSG00000025178.9	Pi4k2a	+	42113042	42113104	42105329	42105483	42119792	42119984	125,113,128	0,0,0	160,143,84	1,0,1	212	150	1	1	1.0,1.0,1.0	0.991,1.0,0.983	0.009
663	phosphatidylinositol 4-kinase type 2 alpha	FALSE	chr19:42115884-42119984	ENSMUSG00000025178.9	Pi4k2a	+	42116506	42116566	42115884	42116018	42119792	42119984	394,463,367	4,0,0	523,546,342	5,1,6	210	150	0.859594	1	0.986,1.0,1.0	0.987,0.997,0.976	0.009
664	4-hydroxy-2-oxoglutarate aldolase 1	FALSE	chr19:42045831-42061062	ENSMUSG00000025176.14	Hoga1	+	42059887	42060016	42045831	42046110	42060927	42061062	13,18,14	0,0,0	23,25,18	0,0,2	279	150	1	1	1.0,1.0,1.0	1.0,1.0,0.829	0.057
665	4-hydroxy-2-oxoglutarate aldolase 1	FALSE	chr19:42059887-42061062	ENSMUSG00000025176.14	Hoga1	+	42060166	42060294	42059887	42060016	42060927	42061062	28,41,30	4,0,2	44,67,55	0,0,0	278	150	0.0178303	0.163664	0.791,1.0,0.89	1.0,1.0,1.0	-0.106
666	4-hydroxy-2-oxoglutarate aldolase 1	FALSE	chr19:42060927-42063325	ENSMUSG00000025176.14	Hoga1	+	42061302	42061399	42060927	42061062	42063191	42063325	27,30,37	0,0,0	49,88,26	0,0,1	247	150	1	1	1.0,1.0,1.0	1.0,1.0,0.94	0.02
667	ankyrin repeat domain 2	FALSE	chr19:42041951-42044141	ENSMUSG00000025172.3	Ankrd2	+	42042368	42042467	42041951	42042050	42044042	42044141	3,6,14	0,0,0	10,0,2	4,0,0	249	150	1	1	1.0,1.0,1.0	0.601,NA,1.0	0.2
668	ankyrin repeat domain 2	FALSE	chr19:42042368-42044141	ENSMUSG00000025172.3	Ankrd2	+	42043752	42043851	42042368	42042467	42044042	42044141	13,11,15	0,0,3	14,1,3	2,0,0	249	150	0.667201	1	1.0,1.0,0.751	0.808,1.0,1.0	-0.019
669	MMS19 cytosolic iron-sulfur assembly component	FALSE	chr19:41954465-41955196	ENSMUSG00000025159.8	Mms19	-	41954732	41954858	41954465	41954547	41955117	41955196	304,244,333	0,0,0	347,343,228	1,0,7	276	150	0.674685	1	1.0,1.0,1.0	0.995,1.0,0.947	0.019
670	MMS19 cytosolic iron-sulfur assembly component	FALSE	chr19:41966213-41981132	ENSMUSG00000025159.8	Mms19	-	41969702	41969751	41966213	41966314	41980998	41981132	237,287,265	1,7,2	415,343,226	7,2,0	199	150	0.739703	1	0.994,0.969,0.99	0.978,0.992,1.0	-0.006
671	zinc finger, DHHC domain containing 16	FALSE	chr19:41933489-41937850	ENSMUSG00000025157.8	Zdhhc16	+	41934737	41934883	41933489	41933665	41937602	41937850	148,139,149	0,0,0	257,222,118	2,0,3	296	150	0.830104	1	1.0,1.0,1.0	0.985,1.0,0.952	0.021
672	zinc finger, DHHC domain containing 16	FALSE	chr19:41940649-41942006	ENSMUSG00000025157.8	Zdhhc16	+	41941515	41941639	41940649	41940735	41941935	41942006	291,209,248	0,0,1	402,435,239	0,0,1	274	150	1	1	1.0,1.0,0.993	1.0,1.0,0.992	0
673	exosome component 1	FALSE	chr19:41922291-41926565	ENSMUSG00000034321.14	Exosc1	-	41924710	41924795	41922291	41924088	41926531	41926565	117,120,80	4,0,2	147,146,93	2,0,1	235	150	0.803493	1	0.949,1.0,0.962	0.979,1.0,0.983	-0.017
674	exosome component 1	FALSE	chr19:41922291-41931430	ENSMUSG00000034321.14	Exosc1	-	41924710	41924795	41922291	41924088	41931355	41931430	114,117,78	1,0,0	147,143,92	0,0,0	235	150	1	1	0.986,1.0,1.0	1.0,1.0,1.0	-0.005
675	exosome component 1	FALSE	chr19:41924710-41926565	ENSMUSG00000034321.14	Exosc1	-	41925188	41925239	41924710	41924795	41926531	41926565	248,303,216	3,4,2	340,350,196	0,3,1	201	150	0.675463	1	0.984,0.983,0.988	1.0,0.989,0.993	-0.009
676	exosome component 1	FALSE	chr19:41924710-41931430	ENSMUSG00000034321.14	Exosc1	-	41925188	41925239	41924710	41924795	41931355	41931430	68,82,53	0,1,0	59,88,53	0,0,0	201	150	1	1	1.0,0.984,1.0	1.0,1.0,1.0	-0.005
677	exosome component 1	FALSE	chr19:41923565-41931430	ENSMUSG00000034321.14	Exosc1	-	41926531	41926565	41923565	41924088	41931355	41931430	3,7,4	1,0,0	4,8,1	0,0,0	184	150	1	1	0.71,1.0,1.0	1.0,1.0,1.0	-0.097
678	exosome component 1	FALSE	chr19:41924710-41931430	ENSMUSG00000034321.14	Exosc1	-	41926531	41926565	41924710	41924795	41931355	41931430	3,8,4	0,1,0	2,9,1	0,0,0	184	150	1	1	1.0,0.867,1.0	1.0,1.0,1.0	-0.044
679	exosome component 1	FALSE	chr19:41925188-41931430	ENSMUSG00000034321.14	Exosc1	-	41926531	41926565	41925188	41925239	41931355	41931430	42,64,40	2,2,0	73,86,32	1,2,1	184	150	0.838157	1	0.945,0.963,1.0	0.983,0.972,0.963	-0.003
680	exosome component 1	FALSE	chr19:41926531-41931430	ENSMUSG00000034321.14	Exosc1	-	41928024	41928113	41926531	41926565	41931355	41931430	289,299,279	5,26,7	361,342,177	20,33,10	239	150	0.024466	0.210193	0.973,0.878,0.962	0.919,0.867,0.917	0.037
681	exosome component 1	FALSE	chr19:41931355-41933296	ENSMUSG00000034321.14	Exosc1	-	41933048	41933164	41931355	41931430	41933251	41933296	214,195,173	1,0,4	230,257,112	8,0,0	266	150	0.368557	1	0.992,1.0,0.961	0.942,1.0,1.0	0.004
682	ribosomal RNA processing 12 homolog	FALSE	chr19:41891083-41895377	ENSMUSG00000035049.4	Rrp12	-	41892537	41892621	41891083	41891160	41895147	41895377	106,85,49	0,0,0	141,134,74	0,0,1	234	150	1	1	1.0,1.0,1.0	1.0,1.0,0.979	0.007
683	Rho GTPase activating protein 19	FALSE	chr19:41766587-41774176	ENSMUSG00000025154.15	Arhgap19	-	41773049	41773128	41766587	41770196	41774065	41774176	35,49,36	0,0,0	48,67,73	0,0,1	229	150	1	1	1.0,1.0,1.0	1.0,1.0,0.98	0.007
684	ligand dependent nuclear receptor corepressor	FALSE	chr19:41483526-41555701	ENSMUSG00000025019.17	Lcor	+	41545874	41546007	41483526	41483600	41555607	41555701	1,1,0	0,0,0	0,2,2	0,0,4	283	150	1	1	1.0,1.0,NA	NA,1.0,0.209	0.395
685	ligand dependent nuclear receptor corepressor	FALSE	chr19:41483526-41586536	ENSMUSG00000025019.17	Lcor	+	41545874	41546007	41483526	41483600	41581777	41586536	2,1,0	4,0,0	11,6,3	2,0,7	283	150	1	1	0.209,1.0,NA	0.745,1.0,0.185	-0.039
686	ligand dependent nuclear receptor corepressor	FALSE	chr19:41528560-41552736	ENSMUSG00000025019.17	Lcor	+	41545874	41546007	41528560	41528640	41552448	41552736	82,132,51	0,0,4	106,107,92	5,2,0	283	150	0.234493	1	1.0,1.0,0.871	0.918,0.966,1.0	-0.004
687	ligand dependent nuclear receptor corepressor	FALSE	chr19:41528560-41555701	ENSMUSG00000025019.17	Lcor	+	41545874	41546007	41528560	41528640	41555607	41555701	19,50,24	3,6,2	51,51,46	4,6,0	283	150	0.26872	1	0.77,0.815,0.864	0.871,0.818,1.0	-0.08
688	ligand dependent nuclear receptor corepressor	FALSE	chr19:41528560-41586536	ENSMUSG00000025019.17	Lcor	+	41545874	41546007	41528560	41528640	41581777	41586536	20,50,24	6,0,2	62,55,47	0,7,1	283	150	0.365611	1	0.639,1.0,0.864	1.0,0.806,0.961	-0.088
689	ligand dependent nuclear receptor corepressor	FALSE	chr19:41528560-41555701	ENSMUSG00000025019.17	Lcor	+	41552448	41552736	41528560	41528640	41555607	41555701	58,92,46	3,6,2	90,41,46	4,6,0	300	150	0.697798	1	0.906,0.885,0.92	0.918,0.774,1.0	0.006
690	ligand dependent nuclear receptor corepressor	FALSE	chr19:41545874-41555701	ENSMUSG00000025019.17	Lcor	+	41552448	41552736	41545874	41546007	41555607	41555701	121,177,70	0,0,0	141,96,93	0,0,1	300	150	1	1	1.0,1.0,1.0	1.0,1.0,0.979	0.007
691	ligand dependent nuclear receptor corepressor	FALSE	chr19:41483526-41586536	ENSMUSG00000025019.17	Lcor	+	41555607	41555701	41483526	41483600	41581777	41586536	10,4,7	4,0,0	10,11,19	2,0,7	244	150	0.873087	1	0.606,1.0,1.0	0.755,1.0,0.625	0.075
692	ligand dependent nuclear receptor corepressor	FALSE	chr19:41528560-41586536	ENSMUSG00000025019.17	Lcor	+	41555607	41555701	41528560	41528640	41581777	41586536	13,10,9	6,0,2	14,13,15	0,7,1	244	150	0.622772	1	0.571,1.0,0.734	1.0,0.533,0.902	-0.043
693	ligand dependent nuclear receptor corepressor	FALSE	chr19:41545874-41586536	ENSMUSG00000025019.17	Lcor	+	41555607	41555701	41545874	41546007	41581777	41586536	10,4,7	1,0,0	10,11,16	11,5,2	244	150	5.94308e-06	0.000182233	0.86,1.0,1.0	0.359,0.575,0.831	0.365
694	B cell linker	FALSE	chr19:40937650-40940256	ENSMUSG00000061132.13	Blnk	-	40939366	40939398	40937650	40937727	40940171	40940256	24,37,57	0,0,0	34,49,33	0,2,0	182	150	1	1	1.0,1.0,1.0	1.0,0.953,1.0	0.016
695	zinc finger protein 518A	FALSE	chr19:40897083-40911109	ENSMUSG00000049164.7	Zfp518a	+	40908058	40908203	40897083	40897165	40911032	40911109	133,143,137	0,0,0	223,214,158	0,2,0	295	150	1	1	1.0,1.0,1.0	1.0,0.982,1.0	0.006
696	ectonucleoside triphosphate diphosphohydrolase 1	FALSE	chr19:40659769-40720574	ENSMUSG00000048120.16	Entpd1	+	40711162	40711290	40659769	40659900	40720456	40720574	380,509,322	0,4,0	423,457,376	0,0,4	278	150	1	1	1.0,0.986,1.0	1.0,1.0,0.981	0.002
697	ectonucleoside triphosphate diphosphohydrolase 1	FALSE	chr19:40727287-40736884	ENSMUSG00000048120.16	Entpd1	+	40733666	40733786	40727287	40727548	40736749	40736884	383,452,377	0,0,3	424,492,388	0,0,0	270	150	1	1	1.0,1.0,0.986	1.0,1.0,1.0	-0.005
698	tectonic family member 3	FALSE	chr19:40608901-40611412	ENSMUSG00000025008.15	Tctn3	-	40609201	40609332	40608901	40609010	40611293	40611412	158,194,120	4,8,1	200,246,141	8,8,9	281	150	0.141854	0.799037	0.955,0.928,0.985	0.93,0.943,0.893	0.034
699	TBC1D12: TBC1 domain family, member 12	FALSE	chr19:38865615-38896069	ENSMUSG00000048720.8	Tbc1d12	+	38882658	38882774	38865615	38865739	38895986	38896069	84,90,89	0,0,0	96,139,111	0,2,0	266	150	1	1	1.0,1.0,1.0	1.0,0.975,1.0	0.008
700	TBC1D12: TBC1 domain family, member 12	FALSE	chr19:38882658-38907852	ENSMUSG00000048720.8	Tbc1d12	+	38895986	38896069	38882658	38882774	38907771	38907852	25,49,28	0,0,0	45,75,49	3,0,0	233	150	0.87173	1	1.0,1.0,1.0	0.906,1.0,1.0	0.031
701	TBC1D12: TBC1 domain family, member 12	FALSE	chr19:38895986-38901415	ENSMUSG00000048720.8	Tbc1d12	+	38898868	38898986	38895986	38896069	38901308	38901415	103,87,98	3,0,0	95,115,114	2,0,1	268	150	1	1	0.951,1.0,1.0	0.964,1.0,0.985	0.001
702	TBC1D12: TBC1 domain family, member 12	FALSE	chr19:38895986-38907852	ENSMUSG00000048720.8	Tbc1d12	+	38898868	38898986	38895986	38896069	38907771	38907852	29,22,44	6,19,3	25,42,40	14,21,4	268	150	0.605487	1	0.73,0.393,0.891	0.5,0.528,0.848	0.046
703	TBC1D12: TBC1 domain family, member 12	FALSE	chr19:38895986-38907852	ENSMUSG00000048720.8	Tbc1d12	+	38901308	38901415	38895986	38896069	38907771	38907852	68,38,51	6,19,3	58,34,61	14,21,4	257	150	0.405315	1	0.869,0.539,0.908	0.707,0.486,0.899	0.075
704	TBC1D12: TBC1 domain family, member 12	FALSE	chr19:38898868-38907852	ENSMUSG00000048720.8	Tbc1d12	+	38901308	38901415	38898868	38898986	38907771	38907852	139,103,113	0,0,6	126,108,135	0,0,0	257	150	0.657659	1	1.0,1.0,0.917	1.0,1.0,1.0	-0.028
705	TBC1D12: TBC1 domain family, member 12	FALSE	chr19:38911006-38914057	ENSMUSG00000048720.8	Tbc1d12	+	38913190	38913262	38911006	38911095	38913928	38914057	167,151,142	0,0,0	170,148,153	4,0,0	222	150	1	1	1.0,1.0,1.0	0.966,1.0,1.0	0.011
706	TBC1D12: TBC1 domain family, member 12	FALSE	chr19:38914303-38919438	ENSMUSG00000048720.8	Tbc1d12	+	38916611	38916870	38914303	38914413	38917870	38919438	202,173,137	1,0,0	155,200,156	0,0,0	300	150	1	1	0.99,1.0,1.0	1.0,1.0,1.0	-0.003
707	retinol binding protein 4, plasma	FALSE	chr19:38118271-38124432	ENSMUSG00000024990.13	Rbp4	-	38124028	38124135	38118271	38118484	38124295	38124432	138,135,283	0,0,0	90,129,94	0,1,0	257	150	1	1	1.0,1.0,1.0	1.0,0.987,1.0	0.004
708	insulin degrading enzyme	FALSE	chr19:37276514-37280752	ENSMUSG00000056999.15	Ide	-	37277740	37278013	37276514	37276576	37280584	37280752	1313,1323,981	1,1,0	1314,1359,842	0,0,0	300	150	1	1	0.998,0.998,1.0	1.0,1.0,1.0	-0.001
709	membrane associated ring-CH-type finger 5	FALSE	chr19:37210670-37220486	ENSMUSG00000023307.14	Marchf5	+	37217182	37217313	37210670	37210873	37220302	37220486	1206,966,883	7,13,11	1452,1436,855	22,16,12	281	150	0.224746	1	0.989,0.975,0.977	0.972,0.98,0.974	0.005
710	cytoplasmic polyadenylation element binding protein 3	FALSE	chr19:37021290-37054374	ENSMUSG00000039652.16	Cpeb3	-	37044521	37044703	37021290	37025087	37054259	37054374	877,690,721	0,0,4	902,901,684	0,0,0	300	150	1	1	1.0,1.0,0.989	1.0,1.0,1.0	-0.004
711	cytoplasmic polyadenylation element binding protein 3	FALSE	chr19:37021290-37068291	ENSMUSG00000039652.16	Cpeb3	-	37044521	37044703	37021290	37025087	37068172	37068291	419,284,361	0,0,0	420,408,303	1,2,0	300	150	1	1	1.0,1.0,1.0	0.995,0.99,1.0	0.005
712	cytoplasmic polyadenylation element binding protein 3	FALSE	chr19:37021290-37068291	ENSMUSG00000039652.16	Cpeb3	-	37054259	37054374	37021290	37025087	37068172	37068291	398,301,312	0,0,0	335,419,224	1,2,0	265	150	1	1	1.0,1.0,1.0	0.995,0.992,1.0	0.004
713	cytoplasmic polyadenylation element binding protein 3	FALSE	chr19:37044521-37068291	ENSMUSG00000039652.16	Cpeb3	-	37054259	37054374	37044521	37044703	37068172	37068291	867,713,684	11,8,16	841,932,603	24,22,0	265	150	0.355214	1	0.978,0.981,0.96	0.952,0.96,1.0	0.002
714	cytoplasmic polyadenylation element binding protein 3	FALSE	chr19:37044521-37087627	ENSMUSG00000039652.16	Cpeb3	-	37068172	37068291	37044521	37044703	37087537	37087627	290,228,240	0,0,0	312,305,163	2,0,0	269	150	1	1	1.0,1.0,1.0	0.989,1.0,1.0	0.004
715	cytoplasmic polyadenylation element binding protein 3	FALSE	chr19:37087537-37126388	ENSMUSG00000039652.16	Cpeb3	-	37088419	37088560	37087537	37087627	37126331	37126388	431,367,353	0,0,1	465,521,343	0,0,0	291	150	1	1	1.0,1.0,0.995	1.0,1.0,1.0	-0.002
716	cytoplasmic polyadenylation element binding protein 3	FALSE	chr19:37087537-37126388	ENSMUSG00000039652.16	Cpeb3	-	37088419	37088587	37087537	37087627	37126331	37126388	923,794,711	0,0,1	936,996,685	0,0,0	300	150	1	1	1.0,1.0,0.997	1.0,1.0,1.0	-0.001
717	cytoplasmic polyadenylation element binding protein 3	FALSE	chr19:37088419-37126388	ENSMUSG00000039652.16	Cpeb3	-	37105790	37105814	37088419	37088587	37126331	37126388	16,21,23	475,395,336	23,25,11	444,446,327	174	150	0.89011	1	0.028,0.044,0.056	0.043,0.046,0.028	0.004
718	cytoplasmic polyadenylation element binding protein 3	FALSE	chr19:37105790-37139221	ENSMUSG00000039652.16	Cpeb3	-	37126331	37126388	37105790	37105814	37139130	37139221	44,52,43	0,0,1	71,83,50	0,0,0	207	150	1	1	1.0,1.0,0.969	1.0,1.0,1.0	-0.01
719	cytoplasmic polyadenylation element binding protein 3	FALSE	chr19:37126331-37174985	ENSMUSG00000039652.16	Cpeb3	-	37139061	37139221	37126331	37126388	37173966	37174985	616,452,409	0,0,0	515,476,329	2,0,9	300	150	0.699708	1	1.0,1.0,1.0	0.992,1.0,0.948	0.02
720	cytoplasmic polyadenylation element binding protein 3	FALSE	chr19:37126331-37174985	ENSMUSG00000039652.16	Cpeb3	-	37139130	37139221	37126331	37126388	37173966	37174985	349,276,237	0,0,0	349,390,294	2,0,9	241	150	0.648377	1	1.0,1.0,1.0	0.991,1.0,0.953	0.019
721	B-TFIID TATA-box binding protein associated factor 1	FALSE	chr19:36980576-36981821	ENSMUSG00000040565.8	Btaf1	+	36980986	36981129	36980576	36980726	36981646	36981821	188,182,140	0,0,0	192,195,87	1,0,0	293	150	1	1	1.0,1.0,1.0	0.99,1.0,1.0	0.003
722	B-TFIID TATA-box binding protein associated factor 1	FALSE	chr19:36981646-36986881	ENSMUSG00000040565.8	Btaf1	+	36983448	36983652	36981646	36981821	36986454	36986881	171,101,81	0,0,0	195,175,113	0,6,0	300	150	0.644307	1	1.0,1.0,1.0	1.0,0.936,1.0	0.021
723	B-TFIID TATA-box binding protein associated factor 1	FALSE	chr19:36994798-36997635	ENSMUSG00000040565.8	Btaf1	+	36996529	36996607	36994798	36994966	36997505	36997635	96,159,93	0,0,0	151,164,151	4,0,0	228	150	1	1	1.0,1.0,1.0	0.961,1.0,1.0	0.013
724	tankyrase, TRF1-interacting ankyrin-related ADP-ribose polymerase 2	FALSE	chr19:36875263-36879487	ENSMUSG00000024811.11	Tnks2	+	36876184	36876373	36875263	36875373	36879234	36879487	821,963,787	121,110,104	954,941,588	125,125,112	300	150	0.282326	1	0.772,0.814,0.791	0.792,0.79,0.724	0.024
725	tankyrase, TRF1-interacting ankyrin-related ADP-ribose polymerase 2	FALSE	chr19:36875263-36880592	ENSMUSG00000024811.11	Tnks2	+	36879234	36879487	36875263	36875373	36880509	36880592	617,614,581	0,2,0	615,557,469	0,2,0	300	150	1	1	1.0,0.994,1.0	1.0,0.993,1.0	0
726	Hectd2, opposite strand	FALSE	chr19:36625222-36685667	ENSMUSG00000087579.7	Hectd2os	-	36645683	36645765	36625222	36625345	36685526	36685667	165,128,161	22,23,30	72,38,60	17,17,0	232	150	0.962377	1	0.829,0.783,0.776	0.733,0.591,1.0	0.021
727	Hectd2, opposite strand	FALSE	chr19:36625222-36689479	ENSMUSG00000087579.7	Hectd2os	-	36645683	36645765	36625222	36625345	36689238	36689479	146,124,150	20,26,13	60,37,47	24,8,2	232	150	0.382036	1	0.825,0.755,0.882	0.618,0.749,0.938	0.052
728	Hectd2, opposite strand	FALSE	chr19:36625222-36689479	ENSMUSG00000087579.7	Hectd2os	-	36685526	36685667	36625222	36625345	36689238	36689479	189,210,221	20,26,13	302,210,97	24,8,2	291	150	0.0169976	0.15777	0.83,0.806,0.898	0.866,0.931,0.962	-0.075
729	Hectd2, opposite strand	FALSE	chr19:36645683-36689479	ENSMUSG00000087579.7	Hectd2os	-	36685526	36685667	36645683	36645765	36689238	36689479	188,198,219	2,7,4	308,201,112	4,4,0	291	150	0.192165	0.991575	0.98,0.936,0.966	0.975,0.963,1.0	-0.019
730	HECT domain E3 ubiquitin protein ligase 2	FALSE	chr19:36569372-36584998	ENSMUSG00000041180.13	Hectd2	+	36583935	36584074	36569372	36569502	36584895	36584998	65,85,36	4,0,0	64,85,49	3,2,6	289	150	0.0212079	0.187812	0.894,1.0,1.0	0.917,0.957,0.809	0.07
731	HECT domain E3 ubiquitin protein ligase 2	FALSE	chr19:36595208-36599035	ENSMUSG00000041180.13	Hectd2	+	36597076	36597186	36595208	36595254	36598886	36599035	58,46,40	1,7,0	83,93,46	3,4,0	260	150	0.340669	1	0.971,0.791,1.0	0.941,0.931,1.0	-0.037
732	HECT domain E3 ubiquitin protein ligase 2	FALSE	chr19:36599595-36604357	ENSMUSG00000041180.13	Hectd2	+	36601428	36601528	36599595	36599719	36604249	36604357	36,45,14	1,0,0	50,42,47	0,0,0	250	150	1	1	0.956,1.0,1.0	1.0,1.0,1.0	-0.015
733	HECT domain E3 ubiquitin protein ligase 2	FALSE	chr19:36599595-36604357	ENSMUSG00000041180.13	Hectd2	+	36601431	36601528	36599595	36599719	36604249	36604357	34,62,22	1,0,0	35,34,48	0,0,0	247	150	1	1	0.954,1.0,1.0	1.0,1.0,1.0	-0.015
734	polycomb group ring finger 5	FALSE	chr19:36348308-36434666	ENSMUSG00000024805.16	Pcgf5	+	36411955	36412236	36348308	36348569	36434569	36434666	676,667,845	0,0,0	961,891,605	3,0,0	300	150	1	1	1.0,1.0,1.0	0.994,1.0,1.0	0.002
735	polycomb group ring finger 5	FALSE	chr19:36444987-36455943	ENSMUSG00000024805.16	Pcgf5	+	36450563	36450623	36444987	36445077	36455620	36455943	211,286,305	415,379,417	293,243,233	639,460,323	210	150	0.149807	0.829668	0.266,0.35,0.343	0.247,0.274,0.34	0.033
736	kinesin family member 20B	FALSE	chr19:34969919-34973009	ENSMUSG00000024795.11	Kif20b	+	34972396	34972498	34969919	34970117	34972858	34973009	0,4,2	2,7,2	1,6,3	1,1,4	252	150	0.0942936	0.589532	0.0,0.254,0.373	0.373,0.781,0.309	-0.279
737	lysosomal acid lipase A	FALSE	chr19:34501502-34509098	ENSMUSG00000024781.16	Lipa	-	34507008	34507145	34501502	34501649	34508988	34509098	704,830,696	0,0,2	690,651,641	0,0,0	287	150	1	1	1.0,1.0,0.995	1.0,1.0,1.0	-0.002
738	actin alpha 2, smooth muscle, aorta	FALSE	chr19:34248423-34252576	ENSMUSG00000035783.9	Acta2	-	34251729	34251858	34248423	34248534	34252424	34252576	7166,2583,4443	3,0,0	5022,3744,3679	0,0,0	279	150	1	1	0.999,1.0,1.0	1.0,1.0,1.0	0
739	STAM binding protein like 1	FALSE	chr19:34238775-34240331	ENSMUSG00000024776.18	Stambpl1	+	34239502	34239602	34238775	34238888	34240016	34240331	50,75,86	0,0,0	102,120,118	0,0,10	250	150	0.0107033	0.109795	1.0,1.0,1.0	1.0,1.0,0.876	0.041
740	eukaryotic translation initiation factor 3, subunit A	FALSE	chr19:60772691-60774017	ENSMUSG00000024991.8	Eif3a	-	60773506	60773692	60772691	60773039	60773900	60774017	2008,2123,2002	1,0,0	2636,2600,1920	0,0,1	300	150	1	1	0.999,1.0,1.0	1.0,1.0,0.999	0
741	eukaryotic translation initiation factor 3, subunit A	FALSE	chr19:60777938-60781517	ENSMUSG00000024991.8	Eif3a	-	60779357	60779557	60777938	60778147	60781353	60781517	1824,1942,1905	0,0,0	2345,2387,1621	0,0,1	300	150	1	1	1.0,1.0,1.0	1.0,1.0,0.999	0
742	AC141640.1	FALSE	chr19:33588200-33590007	ENSMUSG00000118513.1	AC141640.1	-	33589103	33589193	33588200	33588343	33589890	33590007	0,0,0	0,0,1	0,0,1	0,2,0	240	150	1	1	NA,NA,0.0	NA,0.0,1.0	-0.5
743	lipase, member O3	FALSE	chr19:33557106-33580574	ENSMUSG00000024766.15	Lipo3	-	33558264	33558336	33557106	33557178	33580464	33580574	12,18,10	1,1,0	25,18,18	1,0,0	222	150	1	1	0.89,0.924,1.0	0.944,1.0,1.0	-0.043
744	lipase, member O3	FALSE	chr19:33558264-33580574	ENSMUSG00000024766.15	Lipo3	-	33559511	33559655	33558264	33558336	33580464	33580574	8,17,12	1,1,3	14,16,28	5,4,5	294	150	0.127791	0.741112	0.803,0.897,0.671	0.588,0.671,0.741	0.124
745	lipase, member O3	FALSE	chr19:33559511-33580574	ENSMUSG00000024766.15	Lipo3	-	33579361	33579498	33559511	33559655	33580464	33580574	0,0,4	0,5,9	2,6,0	1,2,15	287	150	1	1	NA,0.0,0.189	0.511,0.611,0.0	-0.279
746	lipase, member O3	FALSE	chr19:33557106-33583164	ENSMUSG00000024766.15	Lipo3	-	33580464	33580574	33557106	33557178	33583046	33583164	0,6,1	0,4,0	1,0,0	0,0,0	260	150	1	1	NA,0.464,1.0	1.0,NA,NA	-0.268
747	lipase, member O3	FALSE	chr19:33580464-33583164	ENSMUSG00000024766.15	Lipo3	-	33582052	33582251	33580464	33580574	33583046	33583164	3,6,0	0,5,1	0,6,1	0,1,0	300	150	1	1	1.0,0.375,0.0	NA,0.75,1.0	-0.417
748	renalase, FAD-dependent amine oxidase	FALSE	chr19:33202474-33390059	ENSMUSG00000071573.14	Rnls	-	33382366	33382525	33202474	33202648	33389916	33390059	133,128,90	0,0,0	141,116,85	3,0,0	300	150	1	1	1.0,1.0,1.0	0.959,1.0,1.0	0.014
749	renalase, FAD-dependent amine oxidase	FALSE	chr19:33382366-33391185	ENSMUSG00000071573.14	Rnls	-	33389916	33390059	33382366	33382525	33391079	33391185	99,91,70	0,1,1	105,115,91	3,0,1	293	150	0.565516	1	1.0,0.979,0.973	0.947,1.0,0.979	0.009
750	renalase, FAD-dependent amine oxidase	FALSE	chr19:33382366-33392265	ENSMUSG00000071573.14	Rnls	-	33389916	33390059	33382366	33382525	33391954	33392265	26,21,8	0,0,1	18,26,20	0,0,0	293	150	1	1	1.0,1.0,0.804	1.0,1.0,1.0	-0.065
751	renalase, FAD-dependent amine oxidase	FALSE	chr19:33382366-33392265	ENSMUSG00000071573.14	Rnls	-	33391079	33391185	33382366	33382525	33391954	33392265	78,33,61	0,0,1	80,90,67	0,0,0	256	150	1	1	1.0,1.0,0.973	1.0,1.0,1.0	-0.009
752	renalase, FAD-dependent amine oxidase	FALSE	chr19:33389916-33392265	ENSMUSG00000071573.14	Rnls	-	33391079	33391185	33389916	33390059	33391954	33392265	151,102,120	0,0,0	165,178,137	0,2,0	256	150	1	1	1.0,1.0,1.0	1.0,0.981,1.0	0.006
753	ATPase family, AAA domain containing 1	FALSE	chr19:32684001-32695898	ENSMUSG00000013662.6	Atad1	-	32687232	32687322	32684001	32684052	32695791	32695898	1552,1474,1488	0,1,0	1892,1836,1222	0,0,0	240	150	1	1	1.0,0.999,1.0	1.0,1.0,1.0	0
754	ATPase family, AAA domain containing 1	FALSE	chr19:32701519-32707009	ENSMUSG00000013662.6	Atad1	-	32702539	32702638	32701519	32701640	32706834	32707009	1409,1341,1199	5,0,0	1767,1489,1221	1,2,0	249	150	1	1	0.994,1.0,1.0	0.999,0.998,1.0	-0.001
755	ATPase family, AAA domain containing 1	FALSE	chr19:32702539-32712297	ENSMUSG00000013662.6	Atad1	-	32706834	32707009	32702539	32702638	32712265	32712297	1305,1342,1133	1,0,0	1872,1464,1091	4,0,0	300	150	1	1	0.998,1.0,1.0	0.996,1.0,1.0	0.001
756	N-acylsphingosine amidohydrolase 2	FALSE	chr19:32014201-32016785	ENSMUSG00000024887.10	Asah2	-	32016484	32016566	32014201	32014317	32016683	32016785	380,394,355	0,0,5	517,566,442	3,0,0	232	150	1	1	1.0,1.0,0.979	0.991,1.0,1.0	-0.004
757	N-acylsphingosine amidohydrolase 2	FALSE	chr19:32016484-32019028	ENSMUSG00000024887.10	Asah2	-	32016683	32016785	32016484	32016566	32018941	32019028	164,151,144	0,0,0	216,284,181	2,5,0	252	150	0.622507	1	1.0,1.0,1.0	0.985,0.971,1.0	0.015
758	N-acylsphingosine amidohydrolase 2	FALSE	chr19:32014405-32019028	ENSMUSG00000024887.10	Asah2	-	32016683	32016788	32014405	32016566	32018941	32019028	409,338,327	0,0,0	493,597,364	2,5,0	255	150	1	1	1.0,1.0,1.0	0.993,0.986,1.0	0.007
759	N-acylsphingosine amidohydrolase 2	FALSE	chr19:32018941-32024921	ENSMUSG00000024887.10	Asah2	-	32022253	32022379	32018941	32019028	32024800	32024921	384,323,449	0,0,1	510,576,359	0,0,0	276	150	1	1	1.0,1.0,0.996	1.0,1.0,1.0	-0.001
760	N-acylsphingosine amidohydrolase 2	FALSE	chr19:32057796-32061402	ENSMUSG00000024887.10	Asah2	-	32060551	32060673	32057796	32057925	32061286	32061402	318,268,340	0,0,0	373,428,278	0,2,0	272	150	1	1	1.0,1.0,1.0	1.0,0.992,1.0	0.003
761	protein kinase, cGMP-dependent, type I	FALSE	chr19:30571611-30585302	ENSMUSG00000052920.16	Prkg1	-	30578757	30578880	30571611	30571678	30585138	30585302	118,161,89	0,5,0	130,154,120	4,2,4	273	150	0.130416	0.752605	1.0,0.947,1.0	0.947,0.977,0.943	0.027
762	ubiquitin-like, containing PHD and RING finger domains 2	FALSE	chr19:30039063-30071461	ENSMUSG00000024817.13	Uhrf2	+	30056234	30056494	30039063	30039297	30071242	30071461	343,323,257	4,4,5	281,321,219	11,7,7	300	150	0.0175817	0.161908	0.977,0.976,0.963	0.927,0.958,0.94	0.03
763	ubiquitin-like, containing PHD and RING finger domains 2	FALSE	chr19:30078013-30079943	ENSMUSG00000024817.13	Uhrf2	+	30078539	30078647	30078013	30078137	30079838	30079943	298,265,243	6,0,0	200,311,188	4,0,0	258	150	1	1	0.967,1.0,1.0	0.967,1.0,1.0	0
764	interleukin 33	FALSE	chr19:29954542-29956998	ENSMUSG00000024810.16	Il33	+	29955200	29955251	29954542	29954668	29956900	29956998	389,390,442	0,0,4	482,406,362	0,1,0	201	150	1	1	1.0,1.0,0.988	1.0,0.997,1.0	-0.003
765	9930021J03Rik	FALSE	chr19:29720585-29735205	ENSMUSG00000046138.15	9930021J03Rik	-	29723389	29723505	29720585	29720773	29735115	29735205	211,250,167	0,4,0	248,233,213	0,2,2	266	150	1	1	1.0,0.972,1.0	1.0,0.985,0.984	0.001
766	9930021J03Rik	FALSE	chr19:29720585-29755017	ENSMUSG00000046138.15	9930021J03Rik	-	29723389	29723505	29720585	29720773	29753599	29755017	111,130,86	0,0,0	149,116,130	1,0,0	266	150	1	1	1.0,1.0,1.0	0.988,1.0,1.0	0.004
767	9930021J03Rik	FALSE	chr19:29720585-29755017	ENSMUSG00000046138.15	9930021J03Rik	-	29735115	29735205	29720585	29720773	29753599	29755017	0,2,2	0,0,0	4,4,3	1,0,0	240	150	1	1	NA,1.0,1.0	0.714,1.0,1.0	0.095
768	9930021J03Rik	FALSE	chr19:29723389-29743612	ENSMUSG00000046138.15	9930021J03Rik	-	29735115	29735205	29723389	29723505	29743532	29743612	164,194,124	11,51,23	137,176,130	39,19,10	240	150	0.664381	1	0.903,0.704,0.771	0.687,0.853,0.89	-0.017
769	9930021J03Rik	FALSE	chr19:29723389-29755017	ENSMUSG00000046138.15	9930021J03Rik	-	29735115	29735205	29723389	29723505	29753599	29755017	55,78,50	0,7,0	64,76,57	0,0,0	240	150	0.0506746	0.367857	1.0,0.874,1.0	1.0,1.0,1.0	-0.042
770	9930021J03Rik	FALSE	chr19:29723389-29755017	ENSMUSG00000046138.15	9930021J03Rik	-	29743532	29743612	29723389	29723505	29753599	29755017	63,120,74	0,7,0	78,52,66	0,0,0	230	150	0.145622	0.813928	1.0,0.918,1.0	1.0,1.0,1.0	-0.027
771	9930021J03Rik	FALSE	chr19:29735115-29755017	ENSMUSG00000046138.15	9930021J03Rik	-	29743532	29743612	29735115	29735205	29753599	29755017	162,188,128	0,0,3	117,140,133	4,7,4	230	150	0.000397684	0.00726925	1.0,1.0,0.965	0.95,0.929,0.956	0.043
772	RAB6A GEF complex partner 1	FALSE	chr19:29579764-29584577	ENSMUSG00000038658.15	Ric1	+	29584174	29584213	29579764	29579968	29584466	29584577	168,109,116	0,3,0	109,91,108	5,2,0	189	150	0.465422	1	1.0,0.966,1.0	0.945,0.973,1.0	0.016
773	RAB6A GEF complex partner 1	FALSE	chr19:29584174-29585870	ENSMUSG00000038658.15	Ric1	+	29584466	29584577	29584174	29584213	29585780	29585870	220,171,175	0,0,4	168,148,160	0,0,0	261	150	1	1	1.0,1.0,0.962	1.0,1.0,1.0	-0.013
774	CD274 antigen	FALSE	chr19:29367454-29373899	ENSMUSG00000016496.7	Cd274	+	29372453	29372519	29367454	29367506	29373557	29373899	28,41,19	0,1,2	69,39,118	0,0,6	216	150	0.339402	1	1.0,0.966,0.868	1.0,1.0,0.932	-0.033
775	plasminogen receptor, C-terminal lysine transmembrane protein	FALSE	chr19:29348598-29358403	ENSMUSG00000016495.12	Plgrkt	-	29350359	29350469	29348598	29349005	29358316	29358403	257,288,246	26,24,18	294,324,247	36,32,13	260	150	0.684669	1	0.851,0.874,0.887	0.825,0.854,0.916	0.006
776	plasminogen receptor, C-terminal lysine transmembrane protein	FALSE	chr19:29350359-29358403	ENSMUSG00000016495.12	Plgrkt	-	29351043	29351174	29350359	29350469	29358316	29358403	549,612,479	3,3,0	633,635,594	14,1,5	281	150	0.0604648	0.422482	0.99,0.991,1.0	0.96,0.997,0.984	0.013
777	plasminogen receptor, C-terminal lysine transmembrane protein	FALSE	chr19:29358316-29361873	ENSMUSG00000016495.12	Plgrkt	-	29360816	29360927	29358316	29358403	29361796	29361873	373,354,362	9,1,16	556,558,392	13,8,8	261	150	0.555165	1	0.96,0.995,0.929	0.961,0.976,0.966	-0.006
778	plasminogen receptor, C-terminal lysine transmembrane protein	FALSE	chr19:29360816-29361970	ENSMUSG00000016495.12	Plgrkt	-	29361041	29361139	29360816	29360927	29361796	29361970	7,4,4	152,154,188	4,2,0	296,299,187	248	150	0.264986	1	0.027,0.015,0.013	0.008,0.004,0.0	0.014
779	Janus kinase 2	FALSE	chr19:29252436-29271474	ENSMUSG00000024789.13	Jak2	+	29262182	29262433	29252436	29252519	29271350	29271474	458,457,449	0,8,0	505,540,430	0,0,0	300	150	0.877592	1	1.0,0.966,1.0	1.0,1.0,1.0	-0.011
780	Janus kinase 2	FALSE	chr19:29271350-29276895	ENSMUSG00000024789.13	Jak2	+	29275001	29275119	29271350	29271474	29276749	29276895	473,441,536	0,0,0	571,591,390	2,0,0	268	150	1	1	1.0,1.0,1.0	0.994,1.0,1.0	0.002
781	Janus kinase 2	FALSE	chr19:29286300-29291301	ENSMUSG00000024789.13	Jak2	+	29287900	29288087	29286300	29286412	29291166	29291301	372,261,304	0,0,0	300,350,223	2,0,0	300	150	1	1	1.0,1.0,1.0	0.987,1.0,1.0	0.004
782	Janus kinase 2	FALSE	chr19:29286300-29294943	ENSMUSG00000024789.13	Jak2	+	29287900	29288087	29286300	29286412	29294855	29294943	373,265,304	0,0,0	302,351,226	0,0,2	300	150	1	1	1.0,1.0,1.0	1.0,1.0,0.983	0.006
783	Janus kinase 2	FALSE	chr19:29287900-29291301	ENSMUSG00000024789.13	Jak2	+	29288673	29288801	29287900	29288087	29291166	29291301	640,520,492	0,2,0	660,732,410	0,0,0	278	150	1	1	1.0,0.993,1.0	1.0,1.0,1.0	-0.002
784	Janus kinase 2	FALSE	chr19:29287900-29294943	ENSMUSG00000024789.13	Jak2	+	29288673	29288801	29287900	29288087	29294855	29294943	348,322,314	1,6,0	369,434,214	2,1,3	278	150	0.9298	1	0.995,0.967,1.0	0.99,0.996,0.975	0
785	Janus kinase 2	FALSE	chr19:29286300-29294943	ENSMUSG00000024789.13	Jak2	+	29291166	29291301	29286300	29286412	29294855	29294943	294,199,236	0,0,0	321,318,270	0,0,2	285	150	1	1	1.0,1.0,1.0	1.0,1.0,0.986	0.005
786	Janus kinase 2	FALSE	chr19:29287900-29294943	ENSMUSG00000024789.13	Jak2	+	29291166	29291301	29287900	29288087	29294855	29294943	294,201,236	1,6,0	319,318,270	2,1,3	285	150	0.611329	1	0.994,0.946,1.0	0.988,0.994,0.979	-0.007
787	Janus kinase 2	FALSE	chr19:29288673-29294943	ENSMUSG00000024789.13	Jak2	+	29291166	29291301	29288673	29288801	29294855	29294943	597,417,442	9,13,26	630,634,472	4,8,5	285	150	5.11173e-06	0.000159478	0.972,0.944,0.899	0.988,0.977,0.98	-0.043
788	Janus kinase 2	FALSE	chr19:29291166-29295769	ENSMUSG00000024789.13	Jak2	+	29294855	29294943	29291166	29291301	29295641	29295769	420,341,375	0,5,0	462,525,389	0,0,2	238	150	1	1	1.0,0.977,1.0	1.0,1.0,0.992	-0.005
789	adenylate kinase 3	FALSE	chr19:29026211-29037991	ENSMUSG00000024782.7	Ak3	-	29027170	29027343	29026211	29026330	29037871	29037991	1859,2169,1808	4,0,7	2664,2889,1974	1,0,0	300	150	1	1	0.996,1.0,0.992	0.999,1.0,1.0	-0.004
790	cell division cycle 37-like 1	FALSE	chr19:28995040-29007087	ENSMUSG00000024780.7	Cdc37l1	+	28999260	28999351	28995040	28995322	29006971	29007087	764,759,659	1,0,6	1002,1014,532	0,8,1	241	150	1	1	0.998,1.0,0.986	1.0,0.987,0.997	0
791	cell division cycle 37-like 1	FALSE	chr19:29006971-29012053	ENSMUSG00000024780.7	Cdc37l1	+	29007572	29007695	29006971	29007087	29011888	29012053	1204,1236,1007	0,0,0	1537,1544,880	0,0,5	273	150	1	1	1.0,1.0,1.0	1.0,1.0,0.99	0.003
792	4430402I18Rik	FALSE	chr19:28923063-28928632	ENSMUSG00000064202.15	4430402I18Rik	-	28927648	28927750	28923063	28923702	28928547	28928632	526,503,451	0,0,6	692,687,578	0,0,1	252	150	1	1	1.0,1.0,0.978	1.0,1.0,0.997	-0.006
793	4430402I18Rik	FALSE	chr19:28923063-28938419	ENSMUSG00000064202.15	4430402I18Rik	-	28928547	28928632	28923063	28923702	28938231	28938419	198,215,182	0,0,0	289,301,217	0,0,6	235	150	0.88935	1	1.0,1.0,1.0	1.0,1.0,0.958	0.014
794	4430402I18Rik	FALSE	chr19:28928547-28939169	ENSMUSG00000064202.15	4430402I18Rik	-	28938231	28938419	28928547	28928632	28939134	28939169	732,702,660	0,0,0	996,916,647	12,2,0	300	150	0.83043	1	1.0,1.0,1.0	0.976,0.996,1.0	0.009
795	4430402I18Rik	FALSE	chr19:28928547-28941814	ENSMUSG00000064202.15	4430402I18Rik	-	28939134	28939169	28928547	28928632	28941711	28941814	72,56,36	0,0,3	115,102,85	2,0,4	185	150	0.862096	1	1.0,1.0,0.907	0.979,1.0,0.945	-0.006
796	4430402I18Rik	FALSE	chr19:28928547-28959728	ENSMUSG00000064202.15	4430402I18Rik	-	28939134	28939169	28928547	28928632	28959679	28959728	0,0,0	2,7,0	7,3,0	2,9,7	185	150	1	1	0.0,0.0,NA	0.739,0.213,0.0	-0.317
797	4430402I18Rik	FALSE	chr19:28928547-28944454	ENSMUSG00000064202.15	4430402I18Rik	-	28941711	28941814	28928547	28928632	28944223	28944454	220,225,234	4,2,0	249,343,219	0,0,0	253	150	0.886895	1	0.97,0.985,1.0	1.0,1.0,1.0	-0.015
798	4430402I18Rik	FALSE	chr19:28928547-28948743	ENSMUSG00000064202.15	4430402I18Rik	-	28941711	28941814	28928547	28928632	28948618	28948743	0,2,3	0,1,0	2,0,4	0,0,0	253	150	1	1	NA,0.542,1.0	1.0,NA,1.0	-0.229
799	4430402I18Rik	FALSE	chr19:28928547-28959728	ENSMUSG00000064202.15	4430402I18Rik	-	28941711	28941814	28928547	28928632	28959679	28959728	1,6,10	2,7,0	4,0,4	2,9,7	253	150	0.0606629	0.423343	0.229,0.337,1.0	0.542,0.0,0.253	0.257
800	4430402I18Rik	FALSE	chr19:28939134-28959728	ENSMUSG00000064202.15	4430402I18Rik	-	28941711	28941814	28939134	28939169	28959679	28959728	269,245,221	0,10,2	366,315,187	2,2,4	253	150	0.190831	0.988035	1.0,0.936,0.985	0.991,0.989,0.965	-0.008
801	4430402I18Rik	FALSE	chr19:28928547-28948743	ENSMUSG00000064202.15	4430402I18Rik	-	28944223	28944454	28928547	28928632	28948618	28948743	8,2,0	0,1,0	10,3,4	0,0,0	300	150	1	1	1.0,0.5,NA	1.0,1.0,1.0	-0.25
802	4430402I18Rik	FALSE	chr19:28941711-28945831	ENSMUSG00000064202.15	4430402I18Rik	-	28944223	28944454	28941711	28941814	28945750	28945831	584,511,592	0,1,1	748,877,608	0,4,0	300	150	1	1	1.0,0.996,0.997	1.0,0.991,1.0	0.001
803	4430402I18Rik	FALSE	chr19:28941711-28948743	ENSMUSG00000064202.15	4430402I18Rik	-	28944223	28944454	28941711	28941814	28948618	28948743	304,285,291	0,2,0	394,463,319	2,0,0	300	150	1	1	1.0,0.986,1.0	0.99,1.0,1.0	-0.001
804	4430402I18Rik	FALSE	chr19:28941711-28945831	ENSMUSG00000064202.15	4430402I18Rik	-	28944232	28944454	28941711	28941814	28945750	28945831	290,235,307	0,1,1	399,440,309	0,4,0	300	150	1	1	1.0,0.992,0.994	1.0,0.982,1.0	0.001
805	4430402I18Rik	FALSE	chr19:28941711-28948743	ENSMUSG00000064202.15	4430402I18Rik	-	28944232	28944454	28941711	28941814	28948618	28948743	10,9,6	0,2,0	45,26,20	2,0,0	300	150	0.752051	1	1.0,0.692,1.0	0.918,1.0,1.0	-0.075
806	4430402I18Rik	FALSE	chr19:28941711-28948743	ENSMUSG00000064202.15	4430402I18Rik	-	28945750	28945831	28941711	28941814	28948618	28948743	114,116,146	0,2,0	239,218,139	2,0,0	231	150	1	1	1.0,0.974,1.0	0.987,1.0,1.0	-0.004
807	4430402I18Rik	FALSE	chr19:28944223-28948743	ENSMUSG00000064202.15	4430402I18Rik	-	28945750	28945831	28944223	28944454	28948618	28948743	387,340,443	4,0,0	594,622,431	10,3,4	231	150	0.417972	1	0.984,1.0,1.0	0.975,0.993,0.986	0.01
808	4430402I18Rik	FALSE	chr19:28928547-28959728	ENSMUSG00000064202.15	4430402I18Rik	-	28948618	28948743	28928547	28928632	28959679	28959728	81,62,60	2,7,0	170,139,115	2,9,7	275	150	0.819761	1	0.957,0.829,1.0	0.979,0.894,0.9	0.004
809	4430402I18Rik	FALSE	chr19:28928547-28963587	ENSMUSG00000064202.15	4430402I18Rik	-	28948618	28948743	28928547	28928632	28963535	28963587	0,1,6	0,0,1	6,0,0	0,0,0	275	150	1	1	NA,1.0,0.766	1.0,NA,NA	-0.117
810	4430402I18Rik	FALSE	chr19:28941711-28959728	ENSMUSG00000064202.15	4430402I18Rik	-	28948618	28948743	28941711	28941814	28959679	28959728	81,63,60	1,7,8	172,139,115	3,1,0	275	150	6.08654e-06	0.000186463	0.978,0.831,0.804	0.969,0.987,1.0	-0.114
811	4430402I18Rik	FALSE	chr19:28945750-28963587	ENSMUSG00000064202.15	4430402I18Rik	-	28948618	28948743	28945750	28945831	28963535	28963587	200,193,240	0,1,0	316,309,236	0,0,0	275	150	1	1	1.0,0.991,1.0	1.0,1.0,1.0	-0.003
812	4430402I18Rik	FALSE	chr19:28939134-28959728	ENSMUSG00000064202.15	4430402I18Rik	-	28954089	28954131	28939134	28939169	28959679	28959728	57,33,44	0,10,2	75,56,48	2,2,4	192	150	0.234186	1	1.0,0.721,0.945	0.967,0.956,0.904	-0.054
813	4430402I18Rik	FALSE	chr19:28948618-28959728	ENSMUSG00000064202.15	4430402I18Rik	-	28954089	28954131	28948618	28948743	28959679	28959728	277,199,204	98,70,77	320,245,191	201,153,128	192	150	4.0287e-06	0.000129131	0.688,0.69,0.674	0.554,0.556,0.538	0.135
814	4430402I18Rik	FALSE	chr19:28948618-28963673	ENSMUSG00000064202.15	4430402I18Rik	-	28954089	28954131	28948618	28948743	28963535	28963673	57,45,48	0,0,6	65,44,24	6,0,0	192	150	0.909588	1	1.0,1.0,0.862	0.894,1.0,1.0	-0.011
815	4430402I18Rik	FALSE	chr19:28928547-28963587	ENSMUSG00000064202.15	4430402I18Rik	-	28959679	28959728	28928547	28928632	28963535	28963587	100,97,101	0,0,1	182,134,121	0,0,0	199	150	1	1	1.0,1.0,0.987	1.0,1.0,1.0	-0.004
816	4430402I18Rik	FALSE	chr19:28948618-28963587	ENSMUSG00000064202.15	4430402I18Rik	-	28959679	28959728	28948618	28948743	28963535	28963587	193,160,178	0,0,6	380,275,240	6,0,0	199	150	0.904918	1	1.0,1.0,0.957	0.979,1.0,1.0	-0.007
817	4430402I18Rik	FALSE	chr19:28954089-28963587	ENSMUSG00000064202.15	4430402I18Rik	-	28959679	28959728	28954089	28954131	28963535	28963587	312,238,259	0,0,0	424,325,281	0,0,1	199	150	1	1	1.0,1.0,1.0	1.0,1.0,0.995	0.002
818	GLIS family zinc finger 3	FALSE	chr19:28530872-28666236	ENSMUSG00000052942.13	Glis3	-	28540200	28540408	28530872	28531986	28665752	28666236	4,5,7	6,6,4	8,6,4	0,0,0	300	150	8.23419e-12	5.37503e-10	0.25,0.294,0.467	1.0,1.0,1.0	-0.663
819	SWI/SNF related, matrix associated, actin dependent regulator of chromatin, subfamily a, member 2	FALSE	chr19:26619683-26631131	ENSMUSG00000024921.17	Smarca2	+	26623880	26624010	26619683	26619944	26630669	26631131	626,679,641	5,0,0	719,879,628	1,4,4	280	150	1	1	0.985,1.0,1.0	0.997,0.992,0.988	0.003
820	SWI/SNF related, matrix associated, actin dependent regulator of chromatin, subfamily a, member 2	FALSE	chr19:26679073-26683922	ENSMUSG00000024921.17	Smarca2	+	26681870	26681939	26679073	26679184	26683808	26683922	199,192,182	0,0,0	244,258,184	0,4,0	219	150	1	1	1.0,1.0,1.0	1.0,0.978,1.0	0.007
821	SWI/SNF related, matrix associated, actin dependent regulator of chromatin, subfamily a, member 2	FALSE	chr19:26679073-26683922	ENSMUSG00000024921.17	Smarca2	+	26681870	26682113	26679073	26679184	26683808	26683922	919,1001,904	0,0,0	1105,1159,886	0,4,0	300	150	1	1	1.0,1.0,1.0	1.0,0.993,1.0	0.002
822	SWI/SNF related, matrix associated, actin dependent regulator of chromatin, subfamily a, member 2	FALSE	chr19:26720728-26752041	ENSMUSG00000024921.17	Smarca2	+	26749851	26749947	26720728	26720947	26751823	26752041	50,54,51	629,605,540	83,63,66	716,750,638	246	150	0.294959	1	0.046,0.052,0.054	0.066,0.049,0.059	-0.007
823	SWI/SNF related, matrix associated, actin dependent regulator of chromatin, subfamily a, member 2	FALSE	chr19:26748250-26752041	ENSMUSG00000024921.17	Smarca2	+	26749851	26749947	26748250	26748298	26751823	26752041	50,53,47	16,13,37	85,65,67	19,11,17	246	150	0.0360254	0.28311	0.656,0.713,0.436	0.732,0.783,0.706	-0.139
824	SWI/SNF related, matrix associated, actin dependent regulator of chromatin, subfamily a, member 2	FALSE	chr19:26748401-26752041	ENSMUSG00000024921.17	Smarca2	+	26749851	26749947	26748401	26748503	26751823	26752041	54,53,47	1,2,1	86,69,74	5,0,0	246	150	0.556773	1	0.971,0.942,0.966	0.913,1.0,1.0	-0.011
825	SWI/SNF related, matrix associated, actin dependent regulator of chromatin, subfamily a, member 2	FALSE	chr19:26748402-26752041	ENSMUSG00000024921.17	Smarca2	+	26749851	26749947	26748402	26748544	26751823	26752041	80,79,97	15,14,18	155,118,118	9,9,14	246	150	0.00128156	0.0197464	0.765,0.775,0.767	0.913,0.889,0.837	-0.111
826	SWI/SNF related, matrix associated, actin dependent regulator of chromatin, subfamily a, member 2	FALSE	chr19:26748410-26751156	ENSMUSG00000024921.17	Smarca2	+	26749851	26749947	26748410	26748537	26751121	26751156	6,6,16	0,0,0	11,24,2	0,1,0	246	150	1	1	1.0,1.0,1.0	1.0,0.936,1.0	0.021
827	SWI/SNF related, matrix associated, actin dependent regulator of chromatin, subfamily a, member 2	FALSE	chr19:26748410-26752041	ENSMUSG00000024921.17	Smarca2	+	26749851	26749947	26748410	26748537	26751823	26752041	56,59,63	0,2,2	101,88,76	9,3,7	246	150	0.00222272	0.0309594	1.0,0.947,0.951	0.872,0.947,0.869	0.07
828	SWI/SNF related, matrix associated, actin dependent regulator of chromatin, subfamily a, member 2	FALSE	chr19:26748422-26752041	ENSMUSG00000024921.17	Smarca2	+	26751121	26751156	26748422	26748537	26751823	26752041	0,1,1	0,2,2	0,1,1	9,3,7	185	150	1	1	NA,0.288,0.288	0.0,0.213,0.104	0.182
829	SWI/SNF related, matrix associated, actin dependent regulator of chromatin, subfamily a, member 2	FALSE	chr19:26749851-26752041	ENSMUSG00000024921.17	Smarca2	+	26751121	26751156	26749851	26749947	26751823	26752041	2,2,1	69,70,55	10,5,1	130,95,100	185	150	0.0626987	0.433981	0.023,0.023,0.015	0.059,0.041,0.008	-0.016
830	SWI/SNF related, matrix associated, actin dependent regulator of chromatin, subfamily a, member 2	FALSE	chr19:26751823-26771043	ENSMUSG00000024921.17	Smarca2	+	26759877	26759931	26751823	26752041	26770937	26771043	217,259,211	535,610,438	312,383,252	764,674,497	204	150	0.24355	1	0.23,0.238,0.262	0.231,0.295,0.272	-0.023
831	SWI/SNF related, matrix associated, actin dependent regulator of chromatin, subfamily a, member 2	FALSE	chr19:26751823-26771609	ENSMUSG00000024921.17	Smarca2	+	26770937	26771043	26751823	26752041	26771507	26771609	1103,1264,911	5,6,0	1483,1368,990	2,1,0	256	150	1	1	0.992,0.992,1.0	0.998,0.999,1.0	-0.004
832	KN motif and ankyrin repeat domains 1	FALSE	chr19:25236974-25318432	ENSMUSG00000032702.16	Kank1	+	25274747	25274834	25236974	25237317	25318304	25318432	70,70,58	0,0,0	98,152,102	5,0,0	237	150	0.575093	1	1.0,1.0,1.0	0.925,1.0,1.0	0.025
833	KN motif and ankyrin repeat domains 1	FALSE	chr19:25274747-25378530	ENSMUSG00000032702.16	Kank1	+	25318304	25318432	25274747	25274834	25378410	25378530	134,138,94	3,0,0	145,194,115	14,7,4	278	150	4.94149e-06	0.000154451	0.96,1.0,1.0	0.848,0.937,0.939	0.079
834	KN motif and ankyrin repeat domains 1	FALSE	chr19:25378410-25422341	ENSMUSG00000032702.16	Kank1	+	25409085	25411764	25378410	25378530	25422143	25422341	721,664,689	10,4,3	680,637,476	6,6,6	300	150	0.579555	1	0.973,0.988,0.991	0.983,0.982,0.975	0.004
835	KN motif and ankyrin repeat domains 1	FALSE	chr19:25422918-25425984	ENSMUSG00000032702.16	Kank1	+	25424137	25424383	25422918	25423027	25425896	25425984	901,846,871	274,291,184	920,709,501	363,318,262	300	150	7.96417e-05	0.00182044	0.622,0.592,0.703	0.559,0.527,0.489	0.114
836	phosphoglucomutase 5	FALSE	chr19:24683015-24727852	ENSMUSG00000041731.13	Pgm5	-	24709227	24709362	24683015	24684574	24727668	24727852	3641,3780,3684	17,13,17	5180,4981,3375	21,9,5	285	150	1	1	0.991,0.994,0.991	0.992,0.997,0.997	-0.003
837	phosphoglucomutase 5	FALSE	chr19:24709227-24733677	ENSMUSG00000041731.13	Pgm5	-	24727668	24727852	24709227	24709362	24733541	24733677	4217,4109,4164	8,5,7	5906,5700,3867	1,8,7	300	150	1	1	0.996,0.998,0.997	1.0,0.997,0.996	-0.001
838	phosphoglucomutase 5	FALSE	chr19:24709227-24750480	ENSMUSG00000041731.13	Pgm5	-	24727668	24727852	24709227	24709362	24750364	24750480	1955,1936,1869	10,1,2	2686,2720,1879	0,9,10	300	150	1	1	0.99,0.999,0.998	1.0,0.993,0.989	0.002
839	phosphoglucomutase 5	FALSE	chr19:24709227-24750480	ENSMUSG00000041731.13	Pgm5	-	24733541	24733677	24709227	24709362	24750364	24750480	2157,2196,2018	10,1,2	2804,2941,2074	0,9,10	286	150	1	1	0.991,0.999,0.998	1.0,0.994,0.991	0.001
840	phosphoglucomutase 5	FALSE	chr19:24727668-24750480	ENSMUSG00000041731.13	Pgm5	-	24733541	24733677	24727668	24727852	24750364	24750480	4411,4364,4305	0,0,0	6023,5909,4054	4,0,0	286	150	1	1	1.0,1.0,1.0	0.999,1.0,1.0	0
841	phosphoglucomutase 5	FALSE	chr19:24820119-24834905	ENSMUSG00000041731.13	Pgm5	-	24824291	24824438	24820119	24820245	24834742	24834905	4212,4212,3994	0,1,0	5864,5644,4062	0,0,0	297	150	1	1	1.0,1.0,1.0	1.0,1.0,1.0	0
842	phosphatidylinositol-4-phosphate 5-kinase, type 1 beta	FALSE	chr19:24294793-24346381	ENSMUSG00000024867.14	Pip5k1b	-	24304031	24304146	24294793	24295554	24346236	24346381	619,551,691	0,0,0	746,737,470	0,0,3	265	150	1	1	1.0,1.0,1.0	1.0,1.0,0.989	0.004
843	phosphatidylinositol-4-phosphate 5-kinase, type 1 beta	FALSE	chr19:24304031-24350289	ENSMUSG00000024867.14	Pip5k1b	-	24346236	24346381	24304031	24304146	24350133	24350289	785,742,709	0,2,0	996,959,578	0,0,0	295	150	1	1	1.0,0.995,1.0	1.0,1.0,1.0	-0.002
844	phosphatidylinositol-4-phosphate 5-kinase, type 1 beta	FALSE	chr19:24346236-24355202	ENSMUSG00000024867.14	Pip5k1b	-	24350133	24350289	24346236	24346381	24355117	24355202	775,851,674	6,0,0	917,954,613	2,0,2	300	150	1	1	0.985,1.0,1.0	0.996,1.0,0.994	-0.002
845	phosphatidylinositol-4-phosphate 5-kinase, type 1 beta	FALSE	chr19:24358029-24360151	ENSMUSG00000024867.14	Pip5k1b	-	24358210	24358294	24358029	24358078	24359939	24360151	563,534,549	0,0,0	612,584,405	0,0,1	234	150	1	1	1.0,1.0,1.0	1.0,1.0,0.996	0.001
846	tight junction protein 2	FALSE	chr19:24098000-24100914	ENSMUSG00000024812.11	Tjp2	-	24099452	24099563	24098000	24098315	24100701	24100914	253,206,339	47,31,54	487,466,320	55,41,21	261	150	0.000159517	0.0033321	0.756,0.792,0.783	0.836,0.867,0.898	-0.09
847	tight junction protein 2	FALSE	chr19:24098000-24101997	ENSMUSG00000024812.11	Tjp2	-	24099452	24099563	24098000	24098315	24101896	24101997	124,103,168	0,9,4	221,215,149	4,0,0	261	150	0.001843	0.0267345	1.0,0.868,0.96	0.969,1.0,1.0	-0.047
848	tight junction protein 2	FALSE	chr19:24098000-24101997	ENSMUSG00000024812.11	Tjp2	-	24100701	24100914	24098000	24098315	24101896	24101997	230,170,233	0,9,4	304,299,208	4,0,0	300	150	0.00649102	0.0734928	1.0,0.904,0.967	0.974,1.0,1.0	-0.034
849	tight junction protein 2	FALSE	chr19:24099452-24101997	ENSMUSG00000024812.11	Tjp2	-	24100701	24100914	24099452	24099563	24101896	24101997	312,243,350	0,0,0	515,510,362	0,1,1	300	150	1	1	1.0,1.0,1.0	1.0,0.996,0.995	0.003
850	tight junction protein 2	FALSE	chr19:24125704-24132708	ENSMUSG00000024812.11	Tjp2	-	24130854	24131473	24125704	24125808	24132605	24132708	353,266,302	0,0,0	468,418,259	2,0,0	300	150	1	1	1.0,1.0,1.0	0.992,1.0,1.0	0.003
851	tight junction protein 2	FALSE	chr19:24138778-24225030	ENSMUSG00000024812.11	Tjp2	-	24193708	24193829	24138778	24138832	24224850	24225030	29,53,77	0,0,0	49,43,43	0,1,0	271	150	1	1	1.0,1.0,1.0	1.0,0.96,1.0	0.013
852	structural maintenance of chromosomes 5	FALSE	chr19:23210423-23214170	ENSMUSG00000024943.9	Smc5	-	23213750	23213870	23210423	23210603	23214065	23214170	275,337,311	0,1,0	359,285,235	0,0,0	270	150	1	1	1.0,0.995,1.0	1.0,1.0,1.0	-0.002
853	structural maintenance of chromosomes 5	FALSE	chr19:23210423-23214740	ENSMUSG00000024943.9	Smc5	-	23214065	23214170	23210423	23210603	23214644	23214740	64,98,107	0,0,0	100,86,87	0,1,0	255	150	1	1	1.0,1.0,1.0	1.0,0.981,1.0	0.006
854	structural maintenance of chromosomes 5	FALSE	chr19:23214644-23218530	ENSMUSG00000024943.9	Smc5	-	23215154	23215199	23214644	23214740	23218404	23218530	60,93,126	115,115,127	95,72,89	151,149,105	195	150	0.325449	1	0.286,0.384,0.433	0.326,0.271,0.395	0.037
855	structural maintenance of chromosomes 5	FALSE	chr19:23235873-23242790	ENSMUSG00000024943.9	Smc5	-	23238884	23238998	23235873	23235968	23242635	23242790	218,248,290	6,6,0	250,305,258	4,7,12	264	150	0.0752517	0.499773	0.954,0.959,1.0	0.973,0.961,0.924	0.018
856	structural maintenance of chromosomes 5	FALSE	chr19:23257487-23261467	ENSMUSG00000024943.9	Smc5	-	23259646	23259787	23257487	23257649	23261332	23261467	291,374,376	1,2,0	392,364,303	0,0,0	291	150	1	1	0.993,0.99,1.0	1.0,1.0,1.0	-0.006
857	predicted gene 27151	FALSE	chr19:22438549-22448865	ENSMUSG00000098739.1	Gm27151	-	22446622	22446691	22438549	22438737	22447977	22448865	0,0,0	0,2,0	0,8,0	0,0,0	219	150	1	1	NA,0.0,NA	NA,1.0,NA	-1
858	transient receptor potential cation channel, subfamily M, member 3	FALSE	chr19:22732999-22766808	ENSMUSG00000052387.16	Trpm3	+	22749770	22749845	22732999	22733171	22766633	22766808	8,1,2	4,8,0	4,8,1	3,6,2	225	150	0.933132	1	0.571,0.077,1.0	0.471,0.471,0.25	0.152
859	transient receptor potential cation channel, subfamily M, member 3	FALSE	chr19:22885347-22897810	ENSMUSG00000052387.16	Trpm3	+	22889393	22889444	22885347	22885482	22897669	22897810	3,0,5	0,0,7	2,5,2	0,0,0	201	150	1	1	1.0,NA,0.348	1.0,1.0,1.0	-0.326
860	transient receptor potential cation channel, subfamily M, member 3	FALSE	chr19:22889393-22897810	ENSMUSG00000052387.16	Trpm3	+	22897483	22897519	22889393	22889444	22897669	22897810	7,4,2	1,0,2	6,0,1	0,2,2	186	150	0.057986	0.40929	0.85,1.0,0.446	1.0,0.0,0.287	0.336
861	transient receptor potential cation channel, subfamily M, member 3	FALSE	chr19:22897669-22901335	ENSMUSG00000052387.16	Trpm3	+	22900133	22900163	22897669	22897810	22901045	22901335	20,12,0	0,2,0	4,2,3	0,0,0	180	150	1	1	1.0,0.833,NA	1.0,1.0,1.0	-0.084
862	cell migration inducing hyaluronidase 2	FALSE	chr19:21778341-21792980	ENSMUSG00000024754.13	Cemip2	+	21780170	21780252	21778341	21778786	21792637	21792980	19,8,19	85,83,93	11,17,8	68,92,77	232	150	0.53731	1	0.126,0.059,0.117	0.095,0.107,0.063	0.012
863	cell migration inducing hyaluronidase 2	FALSE	chr19:21823787-21826195	ENSMUSG00000024754.13	Cemip2	+	21825089	21825125	21823787	21823919	21826039	21826195	221,189,257	2,0,0	188,182,185	0,0,0	186	150	1	1	0.989,1.0,1.0	1.0,1.0,1.0	-0.004
864	cell migration inducing hyaluronidase 2	FALSE	chr19:21844619-21852379	ENSMUSG00000024754.13	Cemip2	+	21847936	21848035	21844619	21844839	21852224	21852379	298,312,350	1,0,0	317,290,236	0,0,0	249	150	1	1	0.994,1.0,1.0	1.0,1.0,1.0	-0.002
865	RIKEN cDNA 1110059E24 gene	FALSE	chr19:21590578-21652917	ENSMUSG00000035171.9	1110059E24Rik	-	21619108	21619215	21590578	21590626	21652606	21652917	85,84,109	0,0,0	130,109,104	2,0,0	257	150	1	1	1.0,1.0,1.0	0.974,1.0,1.0	0.009
866	RIKEN cDNA 1110059E24 gene	FALSE	chr19:21598324-21652917	ENSMUSG00000035171.9	1110059E24Rik	-	21619108	21619215	21598324	21598868	21652606	21652917	276,210,237	45,40,37	292,283,248	60,49,48	257	150	0.422679	1	0.782,0.754,0.789	0.74,0.771,0.751	0.021
867	guanine deaminase	FALSE	chr19:21391306-21397637	ENSMUSG00000058624.13	Gda	-	21396032	21396060	21391306	21395258	21397506	21397637	208,242,253	0,2,0	181,192,179	0,0,0	178	150	1	1	1.0,0.99,1.0	1.0,1.0,1.0	-0.003
868	guanine deaminase	FALSE	chr19:21425530-21434309	ENSMUSG00000058624.13	Gda	-	21428478	21428650	21425530	21425618	21434220	21434309	310,354,331	0,0,1	288,330,237	0,0,0	300	150	1	1	1.0,1.0,0.994	1.0,1.0,1.0	-0.002
869	zinc finger, AN1-type domain 5	FALSE	chr19:21276977-21279750	ENSMUSG00000024750.11	Zfand5	+	21277654	21277758	21276977	21277089	21279624	21279750	2838,2733,2562	33,57,66	3244,3216,2036	21,27,29	254	150	2.91977e-06	9.67858e-05	0.981,0.966,0.958	0.989,0.986,0.976	-0.015
870	aldehyde dehydrogenase family 1, subfamily A1	FALSE	chr19:20623324-20629156	ENSMUSG00000053279.8	Aldh1a1	+	20624711	20624825	20623324	20623453	20629053	20629156	1365,1133,827	4,8,0	788,1082,507	0,0,0	264	150	1	1	0.995,0.988,1.0	1.0,1.0,1.0	-0.006
871	transient receptor potential cation channel, subfamily M, member 6	FALSE	chr19:18823332-18827622	ENSMUSG00000024727.9	Trpm6	+	18825750	18825879	18823332	18823479	18827370	18827622	15,3,6	1,0,0	0,1,10	0,0,0	279	150	1	1	0.89,1.0,1.0	NA,1.0,1.0	-0.037
872	carnosine N-methyltransferase 1	FALSE	chr19:18679103-18691595	ENSMUSG00000024726.10	Carnmt1	+	18690229	18690370	18679103	18679267	18691416	18691595	580,633,477	0,2,0	536,658,479	2,0,0	291	150	1	1	1.0,0.994,1.0	0.993,1.0,1.0	0
873	carnosine N-methyltransferase 1	FALSE	chr19:18693648-18707200	ENSMUSG00000024726.10	Carnmt1	+	18703360	18703464	18693648	18693762	18704019	18707200	484,432,470	8,0,0	518,646,461	0,0,0	254	150	0.890469	1	0.973,1.0,1.0	1.0,1.0,1.0	-0.009
874	nicotinamide riboside kinase 1	FALSE	chr19:18631949-18639608	ENSMUSG00000037847.14	Nmrk1	+	18636078	18636142	18631949	18632081	18639517	18639608	64,55,40	0,0,0	129,96,74	0,1,0	214	150	1	1	1.0,1.0,1.0	1.0,0.985,1.0	0.005
875	nicotinamide riboside kinase 1	FALSE	chr19:18631949-18639934	ENSMUSG00000037847.14	Nmrk1	+	18636078	18636142	18631949	18632081	18639885	18639934	14,7,10	0,0,0	60,41,14	2,0,0	214	150	1	1	1.0,1.0,1.0	0.955,1.0,1.0	0.015
876	nicotinamide riboside kinase 1	FALSE	chr19:18631949-18639934	ENSMUSG00000037847.14	Nmrk1	+	18639517	18639608	18631949	18632081	18639885	18639934	23,11,20	0,0,0	48,53,29	2,0,0	241	150	1	1	1.0,1.0,1.0	0.937,1.0,1.0	0.021
877	nicotinamide riboside kinase 1	FALSE	chr19:18636078-18639934	ENSMUSG00000037847.14	Nmrk1	+	18639517	18639608	18636078	18636142	18639885	18639934	75,60,50	0,0,0	118,103,94	0,0,2	241	150	1	1	1.0,1.0,1.0	1.0,1.0,0.967	0.011
878	nicotinamide riboside kinase 1	FALSE	chr19:18639517-18641271	ENSMUSG00000037847.14	Nmrk1	+	18639885	18639934	18639517	18639608	18641123	18641271	59,33,37	0,0,0	87,80,61	0,4,0	199	150	0.533414	1	1.0,1.0,1.0	1.0,0.938,1.0	0.021
879	nicotinamide riboside kinase 1	FALSE	chr19:18645054-18652194	ENSMUSG00000037847.14	Nmrk1	+	18645911	18646021	18645054	18645138	18651235	18652194	0,3,2	37,83,71	0,0,0	87,75,73	260	150	1	1	0.0,0.02,0.016	0.0,0.0,0.0	0.012
880	prune homolog 2	FALSE	chr19:17178789-17199912	ENSMUSG00000039126.10	Prune2	+	17193255	17193429	17178789	17178990	17199780	17199912	230,300,216	2,0,0	672,623,428	0,0,0	300	150	1	1	0.983,1.0,1.0	1.0,1.0,1.0	-0.006
881	prune homolog 2	FALSE	chr19:17193255-17199912	ENSMUSG00000039126.10	Prune2	+	17199112	17199215	17193255	17193429	17199780	17199912	326,273,235	4,1,0	500,503,299	0,0,3	253	150	1	1	0.98,0.994,1.0	1.0,1.0,0.983	-0.003
882	prune homolog 2	FALSE	chr19:17201641-17221584	ENSMUSG00000039126.10	Prune2	+	17208230	17208329	17201641	17201728	17220783	17221584	209,220,193	0,0,0	549,496,280	0,0,1	249	150	1	1	1.0,1.0,1.0	1.0,1.0,0.994	0.002
883	prune homolog 2	TRUE	chr19:17208230-17212330	ENSMUSG00000039126.10	Prune2	+	17211677	17211713	17208230	17208329	17212291	17212330	86,67,49	2,2,1	48,36,36	287,264,165	186	150	0	0	0.972,0.964,0.975	0.119,0.099,0.15	0.848
884	prune homolog 2	TRUE	chr19:17208230-17216373	ENSMUSG00000039126.10	Prune2	+	17211677	17211713	17208230	17208329	17216325	17216373	178,167,101	0,0,0	47,23,21	3,9,7	186	150	2.50255e-12	1.67548e-10	1.0,1.0,1.0	0.927,0.673,0.708	0.231
885	prune homolog 2	TRUE	chr19:17208230-17223932	ENSMUSG00000039126.10	Prune2	+	17211677	17211713	17208230	17208329	17220783	17223932	52,43,30	17,30,31	24,13,23	174,178,75	186	150	1.33227e-15	1.12494e-13	0.712,0.536,0.438	0.1,0.056,0.198	0.444
886	prune homolog 2	FALSE	chr19:17208230-17216373	ENSMUSG00000039126.10	Prune2	+	17212291	17212330	17208230	17208329	17216325	17216373	19,13,12	0,0,0	295,274,199	3,9,7	189	150	0.0147753	0.141516	1.0,1.0,1.0	0.987,0.96,0.958	0.032
887	prune homolog 2	FALSE	chr19:17208230-17221809	ENSMUSG00000039126.10	Prune2	+	17212291	17212330	17208230	17208329	17220783	17221809	2,2,0	17,30,31	149,171,77	174,178,75	189	150	0	0	0.085,0.05,0.0	0.405,0.433,0.449	-0.384
888	prune homolog 2	TRUE	chr19:17211677-17216373	ENSMUSG00000039126.10	Prune2	+	17212291	17212330	17211677	17211713	17216325	17216373	62,46,38	137,133,81	89,87,85	26,12,11	189	150	0	0	0.264,0.215,0.271	0.731,0.852,0.86	-0.564
889	prune homolog 2	FALSE	chr19:17211677-17221809	ENSMUSG00000039126.10	Prune2	+	17212291	17212330	17211677	17211713	17220783	17221809	6,17,11	11,9,10	25,32,16	3,2,13	189	150	0.00585982	0.0678859	0.302,0.6,0.466	0.869,0.927,0.494	-0.307
890	prune homolog 2	TRUE	chr19:17208230-17221809	ENSMUSG00000039126.10	Prune2	+	17216325	17216373	17208230	17208329	17220783	17221809	28,34,20	17,30,31	36,40,31	174,178,75	198	150	1.69743e-07	7.27492e-06	0.555,0.462,0.328	0.136,0.145,0.238	0.275
891	prune homolog 2	FALSE	chr19:17211677-17221809	ENSMUSG00000039126.10	Prune2	+	17216325	17216373	17211677	17211713	17220783	17221809	165,167,101	11,9,10	59,43,35	3,2,13	198	150	0.23413	1	0.919,0.934,0.884	0.937,0.942,0.671	0.062
892	prune homolog 2	TRUE	chr19:17212291-17221809	ENSMUSG00000039126.10	Prune2	+	17216325	17216373	17212291	17212330	17220783	17221809	84,63,50	0,2,2	250,219,187	65,70,30	198	150	7.49401e-14	5.67805e-12	1.0,0.96,0.95	0.744,0.703,0.825	0.213
893	vacuolar protein sorting 13A	FALSE	chr19:16668597-16678109	ENSMUSG00000046230.11	Vps13a	-	16676045	16676206	16668597	16668701	16677853	16678109	322,358,329	0,0,0	387,420,230	0,0,1	300	150	1	1	1.0,1.0,1.0	1.0,1.0,0.991	0.003
894	vacuolar protein sorting 13A	FALSE	chr19:16678244-16682226	ENSMUSG00000046230.11	Vps13a	-	16680009	16680111	16678244	16678403	16681869	16682226	236,300,194	0,1,2	358,266,247	1,0,0	252	150	1	1	1.0,0.994,0.983	0.995,1.0,1.0	-0.006
895	vacuolar protein sorting 13A	FALSE	chr19:16710786-16720467	ENSMUSG00000046230.11	Vps13a	-	16715048	16715127	16710786	16710941	16720328	16720467	167,254,183	0,0,0	236,204,178	2,0,0	229	150	1	1	1.0,1.0,1.0	0.987,1.0,1.0	0.004
896	vacuolar protein sorting 13A	FALSE	chr19:16740762-16742568	ENSMUSG00000046230.11	Vps13a	-	16741176	16741271	16740762	16740905	16742438	16742568	178,275,191	2,2,2	269,292,221	1,2,1	245	150	0.767999	1	0.982,0.988,0.983	0.994,0.989,0.993	-0.008
897	vacuolar protein sorting 13A	FALSE	chr19:16749846-16752178	ENSMUSG00000046230.11	Vps13a	-	16750121	16750181	16749846	16749927	16752118	16752178	142,207,137	0,0,6	144,209,135	0,0,0	210	150	0.636087	1	1.0,1.0,0.942	1.0,1.0,1.0	-0.019
898	centrosomal protein 78	FALSE	chr19:15955773-15961109	ENSMUSG00000041491.8	Cep78	-	15959531	15959700	15955773	15956403	15960942	15961109	116,85,50	8,0,0	111,86,76	0,1,4	300	150	0.335687	1	0.879,1.0,1.0	1.0,0.977,0.905	-0.001
899	centrosomal protein 78	FALSE	chr19:15962371-15970578	ENSMUSG00000041491.8	Cep78	-	15969071	15969200	15962371	15962449	15970532	15970578	99,79,65	0,0,0	134,120,67	1,0,0	279	150	1	1	1.0,1.0,1.0	0.986,1.0,1.0	0.005
900	centrosomal protein 78	FALSE	chr19:15970895-15974952	ENSMUSG00000041491.8	Cep78	-	15974355	15974467	15970895	15971031	15974887	15974952	68,65,46	0,0,0	100,83,86	0,2,0	262	150	1	1	1.0,1.0,1.0	1.0,0.96,1.0	0.013
901	phosphoserine aminotransferase 1	FALSE	chr19:15918205-15920996	ENSMUSG00000024640.9	Psat1	-	15919454	15919524	15918205	15918411	15920935	15920996	162,127,127	0,0,0	163,205,167	0,0,2	220	150	1	1	1.0,1.0,1.0	1.0,1.0,0.983	0.006
902	transducin-like enhancer of split 4	FALSE	chr19:14466548-14468271	ENSMUSG00000024642.17	Tle4	-	14467179	14467233	14466548	14466701	14468151	14468271	76,114,107	0,0,2	90,125,115	0,6,0	204	150	0.724451	1	1.0,1.0,0.975	1.0,0.939,1.0	0.012
903	transducin-like enhancer of split 4	FALSE	chr19:14517771-14564451	ENSMUSG00000024642.17	Tle4	-	14544787	14544862	14517771	14517973	14564388	14564451	61,96,60	0,0,2	104,108,49	0,0,0	225	150	1	1	1.0,1.0,0.952	1.0,1.0,1.0	-0.016
904	transducin-like enhancer of split 4	FALSE	chr19:14564388-14595653	ENSMUSG00000024642.17	Tle4	-	14594383	14594428	14564388	14564451	14595589	14595653	73,60,71	0,0,1	117,129,49	0,0,0	195	150	1	1	1.0,1.0,0.982	1.0,1.0,1.0	-0.006
905	zinc finger protein 91	FALSE	chr19:12771002-12776073	ENSMUSG00000118491.1	Zfp91	-	12774819	12774934	12771002	12771102	12775994	12776073	1622,1686,1224	2,0,0	2072,2150,1296	0,0,0	265	150	1	1	0.998,1.0,1.0	1.0,1.0,1.0	-0.001
906	zinc finger protein 91	FALSE	chr19:12777941-12779099	ENSMUSG00000118491.1	Zfp91	-	12778623	12778660	12777941	12778046	12778892	12779099	1533,1366,1055	0,2,4	1737,1804,1206	3,0,0	187	150	1	1	1.0,0.998,0.995	0.998,1.0,1.0	-0.002
907	zinc finger protein 91	FALSE	chr19:12778892-12796126	ENSMUSG00000118491.1	Zfp91	-	12790259	12790288	12778892	12779099	12794983	12796126	501,468,531	0,0,0	614,669,527	0,0,4	179	150	1	1	1.0,1.0,1.0	1.0,1.0,0.991	0.003
908	oxysterol binding protein	FALSE	chr19:11978868-11988452	ENSMUSG00000024687.11	Osbp	+	11983903	11984149	11978868	11979000	11988348	11988452	748,692,738	0,0,3	942,915,518	0,0,0	300	150	1	1	1.0,1.0,0.992	1.0,1.0,1.0	-0.003
909	oxysterol binding protein	FALSE	chr19:11983903-11988452	ENSMUSG00000024687.11	Osbp	+	11984391	11984512	11983903	11984149	11988348	11988452	1267,1289,1342	0,4,0	1514,1513,1052	0,9,2	271	150	1	1	1.0,0.994,1.0	1.0,0.989,0.997	0.003
910	protein associated with topoisomerase II homolog 1 (yeast)	FALSE	chr19:11933679-11937379	ENSMUSG00000046139.8	Patl1	+	11935678	11935827	11933679	11933739	11937219	11937379	469,496,394	0,2,0	515,552,420	0,0,0	299	150	1	1	1.0,0.992,1.0	1.0,1.0,1.0	-0.003
911	membrane-spanning 4-domains, subfamily A, member 6B	FALSE	chr19:11516511-11520485	ENSMUSG00000024677.13	Ms4a6b	+	11518452	11518674	11516511	11516545	11520322	11520485	36,47,46	0,0,0	65,54,52	0,2,0	300	150	1	1	1.0,1.0,1.0	1.0,0.931,1.0	0.023
912	membrane-spanning 4-domains, subfamily A, member 7	FALSE	chr19:11324421-11328050	ENSMUSG00000024672.11	Ms4a7	-	11325806	11325863	11324421	11324628	11327924	11328050	100,120,114	9,4,7	133,149,129	14,7,9	207	150	0.447795	1	0.89,0.956,0.922	0.873,0.939,0.912	0.015
913	coiled-coil domain containing 86	FALSE	chr19:10943477-10949266	ENSMUSG00000024732.7	Ccdc86	-	10945282	10945412	10943477	10943552	10948277	10949266	224,253,184	1,0,0	253,274,214	0,0,0	280	150	1	1	0.992,1.0,1.0	1.0,1.0,1.0	-0.003
914	CD6 antigen	FALSE	chr19:10791381-10794237	ENSMUSG00000024670.17	Cd6	-	10792827	10792944	10791381	10791453	10794141	10794237	0,6,6	0,4,0	1,0,2	0,1,1	267	150	1	1	NA,0.457,1.0	1.0,0.0,0.529	0.219
915	CD6 antigen	FALSE	chr19:10791381-10794704	ENSMUSG00000024670.17	Cd6	-	10794141	10794237	10791381	10791453	10794563	10794704	0,4,2	0,0,0	1,2,2	0,2,0	246	150	1	1	NA,1.0,1.0	1.0,0.379,1.0	0.207
916	CD6 antigen	FALSE	chr19:10796325-10798627	ENSMUSG00000024670.17	Cd6	-	10797675	10797978	10796325	10796388	10798315	10798627	2,4,2	0,0,0	2,5,6	0,0,2	300	150	1	1	1.0,1.0,1.0	1.0,1.0,0.6	0.133
917	vacuolar protein sorting 37C	FALSE	chr19:10706209-10711353	ENSMUSG00000048832.9	Vps37c	+	10710269	10710441	10706209	10706308	10711270	10711353	443,381,436	4,0,4	564,513,357	11,11,4	300	150	0.00217799	0.0304488	0.982,1.0,0.982	0.962,0.959,0.978	0.022
918	transmembrane protein 216	FALSE	chr19:10550460-10554621	ENSMUSG00000024667.12	Tmem216	-	10551772	10551974	10550460	10551040	10554528	10554621	122,174,128	0,1,0	188,143,90	0,0,0	300	150	1	1	1.0,0.989,1.0	1.0,1.0,1.0	-0.004
919	cleavage and polyadenylation specific factor 7	FALSE	chr19:10531780-10533465	ENSMUSG00000034820.4	Cpsf7	+	10532819	10532923	10531780	10531999	10533292	10533465	248,331,218	0,0,0	379,281,268	0,4,0	254	150	1	1	1.0,1.0,1.0	1.0,0.976,1.0	0.008
920	cleavage and polyadenylation specific factor 7	FALSE	chr19:10531780-10535518	ENSMUSG00000034820.4	Cpsf7	+	10533292	10533465	10531780	10531999	10535103	10535518	134,84,82	0,0,0	118,153,131	0,2,0	300	150	1	1	1.0,1.0,1.0	1.0,0.975,1.0	0.008
921	succinate dehydrogenase complex assembly factor 2	FALSE	chr19:10502442-10517089	ENSMUSG00000024668.8	Sdhaf2	-	10505433	10505525	10502442	10503129	10516979	10517089	1,2,0	584,520,481	0,11,0	613,607,411	242	150	1	1	0.001,0.002,0.0	0.0,0.011,0.0	-0.003
922	synaptotagmin VII	FALSE	chr19:10389089-10418042	ENSMUSG00000024743.16	Syt7	+	10413339	10413443	10389089	10389513	10417962	10418042	131,134,173	3,0,2	99,126,106	0,2,0	254	150	0.570638	1	0.963,1.0,0.981	1.0,0.974,1.0	-0.01
923	synaptotagmin VII	FALSE	chr19:10417962-10423012	ENSMUSG00000024743.16	Syt7	+	10421756	10421888	10417962	10418042	10422784	10423012	135,168,220	4,0,0	114,139,122	0,0,0	282	150	1	1	0.947,1.0,1.0	1.0,1.0,1.0	-0.018
924	synaptotagmin VII	FALSE	chr19:10417962-10426667	ENSMUSG00000024743.16	Syt7	+	10421756	10421888	10417962	10418042	10426298	10426667	207,225,226	4,0,0	142,157,109	0,0,0	282	150	1	1	0.965,1.0,1.0	1.0,1.0,1.0	-0.012
925	synaptotagmin VII	FALSE	chr19:10417962-10435685	ENSMUSG00000024743.16	Syt7	+	10421756	10421888	10417962	10418042	10435549	10435685	122,161,170	12,11,17	111,139,91	8,17,12	282	150	0.444085	1	0.844,0.886,0.842	0.881,0.813,0.801	0.026
926	synaptotagmin VII	FALSE	chr19:10417962-10426667	ENSMUSG00000024743.16	Syt7	+	10422784	10423012	10417962	10418042	10426298	10426667	36,3,69	4,0,0	11,5,9	0,0,0	300	150	0.470566	1	0.818,1.0,1.0	1.0,1.0,1.0	-0.061
927	synaptotagmin VII	FALSE	chr19:10417962-10435685	ENSMUSG00000024743.16	Syt7	+	10422784	10423012	10417962	10418042	10435549	10435685	16,1,2	12,11,17	0,1,9	8,17,12	300	150	0.378146	1	0.4,0.043,0.056	0.0,0.029,0.273	0.066
928	synaptotagmin VII	FALSE	chr19:10421756-10426667	ENSMUSG00000024743.16	Syt7	+	10422784	10423012	10421756	10421888	10426298	10426667	58,30,124	98,84,61	19,25,50	36,38,28	300	150	0.770195	1	0.228,0.152,0.504	0.209,0.248,0.472	-0.015
929	synaptotagmin VII	FALSE	chr19:10421756-10435685	ENSMUSG00000024743.16	Syt7	+	10422784	10423012	10421756	10421888	10435549	10435685	38,28,57	13,20,5	8,21,50	5,20,10	300	150	0.34758	1	0.594,0.412,0.851	0.444,0.344,0.714	0.118
930	synaptotagmin VII	FALSE	chr19:10417962-10435685	ENSMUSG00000024743.16	Syt7	+	10426298	10426667	10417962	10418042	10435549	10435685	4,0,0	12,11,17	0,0,2	8,17,12	300	150	0.79367	1	0.143,0.0,0.0	0.0,0.0,0.077	0.022
931	synaptotagmin VII	FALSE	chr19:10421756-10435685	ENSMUSG00000024743.16	Syt7	+	10426298	10426667	10421756	10421888	10435549	10435685	98,84,61	13,20,5	36,38,30	5,20,10	300	150	0.0492582	0.359807	0.79,0.677,0.859	0.783,0.487,0.6	0.152
932	synaptotagmin VII	FALSE	chr19:10422784-10430460	ENSMUSG00000024743.16	Syt7	+	10426298	10426667	10422784	10423012	10430337	10430460	176,132,232	0,2,0	93,88,79	0,0,0	300	150	1	1	1.0,0.971,1.0	1.0,1.0,1.0	-0.01
933	synaptotagmin VII	FALSE	chr19:10422784-10435685	ENSMUSG00000024743.16	Syt7	+	10426298	10426667	10422784	10423012	10435549	10435685	32,3,69	12,1,2	11,5,11	0,1,9	300	150	0.657045	1	0.571,0.6,0.945	1.0,0.714,0.379	0.008
934	synaptotagmin VII	FALSE	chr19:10422784-10435685	ENSMUSG00000024743.16	Syt7	+	10430337	10430460	10422784	10423012	10435549	10435685	229,184,159	12,1,2	132,118,80	0,1,9	273	150	0.855686	1	0.913,0.99,0.978	1.0,0.985,0.83	0.022
935	synaptotagmin VII	FALSE	chr19:10426298-10435685	ENSMUSG00000024743.16	Syt7	+	10430337	10430460	10426298	10426667	10435549	10435685	373,311,317	0,0,0	213,201,149	0,0,2	273	150	1	1	1.0,1.0,1.0	1.0,1.0,0.976	0.008
936	myelin regulatory factor	FALSE	chr19:10215016-10215810	ENSMUSG00000036098.15	Myrf	-	10215273	10215354	10215016	10215102	10215741	10215810	9,2,7	13,16,18	34,42,28	1,12,13	231	150	4.54022e-08	2.11404e-06	0.31,0.075,0.202	0.957,0.694,0.583	-0.549
937	myelin regulatory factor	TRUE	chr19:10215016-10215810	ENSMUSG00000036098.15	Myrf	-	10215273	10215354	10215016	10215105	10215741	10215810	0,0,7	32,28,29	24,50,33	1,5,7	231	150	0	0	0.0,0.0,0.136	0.94,0.867,0.754	-0.808
938	myelin regulatory factor	FALSE	chr19:10224371-10228916	ENSMUSG00000036098.15	Myrf	-	10225448	10225510	10224371	10224651	10228652	10228916	59,28,68	0,0,0	33,64,39	0,0,2	212	150	1	1	1.0,1.0,1.0	1.0,1.0,0.932	0.023
939	myelin regulatory factor	FALSE	chr19:10225448-10229107	ENSMUSG00000036098.15	Myrf	-	10228652	10228916	10225448	10225510	10229019	10229107	81,37,80	2,0,0	39,63,40	3,4,3	300	150	0.000295366	0.00560107	0.953,1.0,1.0	0.867,0.887,0.87	0.11
940	fatty acid desaturase 1	FALSE	chr19:10185684-10186883	ENSMUSG00000010663.5	Fads1	+	10186377	10186479	10185684	10185882	10186754	10186883	327,296,483	0,0,0	444,570,363	1,0,0	252	150	1	1	1.0,1.0,1.0	0.996,1.0,1.0	0.001
941	fatty acid desaturase 1	FALSE	chr19:10186377-10191500	ENSMUSG00000010663.5	Fads1	+	10186754	10186883	10186377	10186479	10191439	10191500	347,376,471	2,0,0	536,603,456	0,0,0	279	150	1	1	0.989,1.0,1.0	1.0,1.0,1.0	-0.004
942	fatty acid desaturase 1	FALSE	chr19:10193995-10194614	ENSMUSG00000010663.5	Fads1	+	10194317	10194397	10193995	10194092	10194488	10194614	384,349,385	0,0,1	539,494,421	0,0,0	230	150	1	1	1.0,1.0,0.996	1.0,1.0,1.0	-0.001
943	fatty acid desaturase 1	FALSE	chr19:10193995-10196874	ENSMUSG00000010663.5	Fads1	+	10194317	10194397	10193995	10194092	10194870	10196874	125,93,120	0,0,1	139,132,116	7,2,2	230	150	0.00754374	0.0828957	1.0,1.0,0.987	0.928,0.977,0.974	0.036
944	fatty acid desaturase 1	FALSE	chr19:10193995-10196874	ENSMUSG00000010663.5	Fads1	+	10194488	10194614	10193995	10194092	10194870	10196874	218,207,277	0,0,1	301,353,268	7,2,2	276	150	0.254895	1	1.0,1.0,0.993	0.959,0.99,0.986	0.019
945	fatty acid desaturase 1	FALSE	chr19:10194317-10196874	ENSMUSG00000010663.5	Fads1	+	10194488	10194614	10194317	10194397	10194870	10196874	480,464,542	2,0,0	702,719,573	0,2,0	276	150	1	1	0.992,1.0,1.0	1.0,0.995,1.0	-0.001
946	fatty acid desaturase 2	FALSE	chr19:10066514-10070624	ENSMUSG00000024665.8	Fads2	-	10070271	10070348	10066514	10066612	10070563	10070624	223,195,233	0,0,0	221,218,122	1,0,4	227	150	1	1	1.0,1.0,1.0	0.993,1.0,0.953	0.018
947	fatty acid desaturase 2	FALSE	chr19:10066514-10082690	ENSMUSG00000024665.8	Fads2	-	10070563	10070624	10066514	10066612	10082564	10082690	79,81,75	0,4,0	76,60,44	0,0,0	211	150	0.511042	1	1.0,0.935,1.0	1.0,1.0,1.0	-0.022
948	fatty acid desaturase 3	FALSE	chr19:10052835-10054349	ENSMUSG00000024664.5	Fads3	+	10054019	10054121	10052835	10053033	10054226	10054349	1233,1091,1110	7,3,2	1957,2006,1170	7,6,0	252	150	1	1	0.991,0.995,0.997	0.994,0.995,1.0	-0.002
949	fatty acid desaturase 3	FALSE	chr19:10055990-10056550	ENSMUSG00000024664.5	Fads3	+	10056216	10056296	10055990	10056087	10056424	10056550	1673,1354,1602	1,0,0	2724,2569,1528	1,0,0	230	150	1	1	0.999,1.0,1.0	0.999,1.0,1.0	0
950	RAB3A interacting protein (rabin3)-like 1	FALSE	chr19:10027559-10029620	ENSMUSG00000024663.20	Rab3il1	+	10028284	10028503	10027559	10027637	10029473	10029620	81,104,114	0,0,0	143,109,89	0,1,0	300	150	1	1	1.0,1.0,1.0	1.0,0.982,1.0	0.006
951	RAB3A interacting protein (rabin3)-like 1	FALSE	chr19:10027559-10030278	ENSMUSG00000024663.20	Rab3il1	+	10028284	10028503	10027559	10027637	10030149	10030278	150,156,241	50,73,68	249,189,158	75,100,64	300	150	0.461286	1	0.6,0.517,0.639	0.624,0.486,0.552	0.031
952	RAB3A interacting protein (rabin3)-like 1	FALSE	chr19:10027559-10030278	ENSMUSG00000024663.20	Rab3il1	+	10029473	10029620	10027559	10027637	10030149	10030278	1,6,3	50,73,68	1,2,0	75,100,64	297	150	0.174597	0.928332	0.01,0.04,0.022	0.007,0.01,0.0	0.018
953	RAB3A interacting protein (rabin3)-like 1	FALSE	chr19:10028284-10030278	ENSMUSG00000024663.20	Rab3il1	+	10029473	10029620	10028284	10028503	10030149	10030278	3,8,10	75,54,134	1,9,2	106,88,71	297	150	0.0938191	0.587347	0.02,0.07,0.036	0.005,0.049,0.014	0.019
954	RAB3A interacting protein (rabin3)-like 1	FALSE	chr19:10030368-10033810	ENSMUSG00000024663.20	Rab3il1	+	10032352	10032452	10030368	10030481	10033743	10033810	345,319,414	0,6,0	438,431,314	0,0,0	250	150	1	1	1.0,0.97,1.0	1.0,1.0,1.0	-0.01
955	predicted gene, 50340	FALSE	chr19:9899689-9902557	ENSMUSG00000118100.1	Gm50340	+	9900867	9901077	9899689	9900020	9902516	9902557	16,42,44	0,0,0	87,44,33	0,2,0	300	150	1	1	1.0,1.0,1.0	1.0,0.917,1.0	0.028
956	inner centromere protein	FALSE	chr19:9876589-9878248	ENSMUSG00000024660.9	Incenp	-	9877676	9877796	9876589	9876816	9878127	9878248	57,61,72	0,1,2	76,97,39	5,4,0	270	150	0.030994	0.252232	1.0,0.971,0.952	0.894,0.931,1.0	0.033
957	inner centromere protein	FALSE	chr19:9878318-9883833	ENSMUSG00000024660.9	Incenp	-	9883191	9883203	9878318	9878428	9883698	9883833	18,35,15	4,14,2	26,37,15	11,17,15	162	150	0.0490071	0.358357	0.806,0.698,0.874	0.686,0.668,0.481	0.181
958	asparaginase like 1	FALSE	chr19:9116501-9119330	ENSMUSG00000024654.8	Asrgl1	-	9118528	9118686	9116501	9116620	9119187	9119330	1151,1308,916	1,0,0	1964,1765,1284	2,0,1	300	150	1	1	0.998,1.0,1.0	0.998,1.0,0.998	0.001
959	eukaryotic translation elongation factor 1 gamma	FALSE	chr19:8967040-8969225	ENSMUSG00000071644.10	Eef1g	+	8968215	8968374	8967040	8967225	8969161	8969225	5104,5067,4428	0,0,0	6574,5822,4683	2,0,0	300	150	1	1	1.0,1.0,1.0	0.999,1.0,1.0	0
960	eukaryotic translation elongation factor 1 gamma	FALSE	chr19:8969161-8969987	ENSMUSG00000071644.10	Eef1g	+	8969363	8969506	8969161	8969225	8969843	8969987	7542,7057,6461	0,4,0	9244,8187,6250	0,0,0	293	150	1	1	1.0,0.999,1.0	1.0,1.0,1.0	0
961	eukaryotic translation elongation factor 1 gamma	FALSE	chr19:8969363-8972636	ENSMUSG00000071644.10	Eef1g	+	8969843	8969987	8969363	8969506	8972506	8972636	9368,8630,8196	0,0,0	11442,10542,7778	0,0,1	294	150	1	1	1.0,1.0,1.0	1.0,1.0,1.0	0
962	metastasis-associated gene family, member 2	FALSE	chr19:8950299-8952303	ENSMUSG00000071646.9	Mta2	+	8950911	8951030	8950299	8950389	8951489	8952303	524,517,523	0,0,0	531,581,473	0,0,1	269	150	1	1	1.0,1.0,1.0	1.0,1.0,0.996	0.001
963	metastasis-associated gene family, member 2	FALSE	chr19:8950911-8952303	ENSMUSG00000071646.9	Mta2	+	8951135	8951284	8950911	8951030	8951489	8952303	1045,1081,1019	1,0,0	1191,1203,745	0,0,2	299	150	1	1	0.998,1.0,1.0	1.0,1.0,0.995	0.001
964	predicted gene 10353	FALSE	chr19:8936974-8940864	ENSMUSG00000114220.1	Gm10353	-	8938445	8938549	8936974	8937299	8940651	8940864	35,6,27	2,4,0	19,11,6	0,0,2	254	150	0.0445207	0.331533	0.912,0.47,1.0	1.0,1.0,0.639	-0.086
965	echinoderm microtubule associated protein like 3	FALSE	chr19:8936303-8937280	ENSMUSG00000071647.5	Eml3	+	8936618	8936760	8936303	8936459	8937128	8937280	172,121,239	0,0,4	176,121,92	0,0,0	292	150	1	1	1.0,1.0,0.968	1.0,1.0,1.0	-0.011
966	echinoderm microtubule associated protein like 3	FALSE	chr19:8939027-8940677	ENSMUSG00000071647.5	Eml3	+	8939187	8939285	8939027	8939116	8940578	8940677	55,53,51	2,0,0	74,57,35	0,0,0	248	150	1	1	0.943,1.0,1.0	1.0,1.0,1.0	-0.019
967	echinoderm microtubule associated protein like 3	FALSE	chr19:8939187-8940677	ENSMUSG00000071647.5	Eml3	+	8939416	8939504	8939187	8939285	8940578	8940677	156,136,158	0,0,5	143,152,111	2,2,0	238	150	0.67486	1	1.0,1.0,0.952	0.978,0.98,1.0	-0.002
968	beta-1,3-glucuronyltransferase 3	FALSE	chr19:8920373-8925898	ENSMUSG00000071649.6	B3gat3	+	8921805	8921980	8920373	8920648	8925537	8925898	527,462,489	0,0,4	802,835,641	2,2,7	300	150	1	1	1.0,1.0,0.984	0.995,0.995,0.979	0.005
969	alpha glucosidase 2 alpha neutral subunit	FALSE	chr19:8907214-8908747	ENSMUSG00000071650.6	Ganab	+	8907850	8907916	8907214	8907394	8908677	8908747	430,395,377	301,272,249	364,366,209	293,266,225	216	150	0.0585603	0.411885	0.498,0.502,0.513	0.463,0.489,0.392	0.056
970	alpha glucosidase 2 alpha neutral subunit	FALSE	chr19:8912473-8914365	ENSMUSG00000071650.6	Ganab	+	8912710	8912954	8912473	8912575	8914300	8914365	901,946,962	7,8,0	847,950,717	0,10,3	300	150	0.948239	1	0.985,0.983,1.0	1.0,0.979,0.992	-0.001
971	BSCL2 lipid droplet biogenesis associated, seipin	FALSE	chr19:8847405-8847982	ENSMUSG00000071657.12	Bscl2	+	8847666	8847733	8847405	8847547	8847913	8847982	533,542,443	0,0,0	519,575,445	0,0,9	217	150	0.866295	1	1.0,1.0,1.0	1.0,1.0,0.972	0.009
972	Gm50139	FALSE	chr19:8829772-8831332	ENSMUSG00000118124.1	Gm50139	+	8830887	8830961	8829772	8829950	8831224	8831332	1447,1371,1446	27,16,21	1920,1779,1356	38,27,16	224	150	0.740244	1	0.973,0.983,0.979	0.971,0.978,0.983	0.001
973	cilia and flagella associated protein 43	FALSE	chr19:47746628-47751156	ENSMUSG00000044948.17	Cfap43	-	47747841	47748055	47746628	47746741	47751067	47751156	3,6,6	0,0,0	7,7,0	1,0,0	300	150	1	1	1.0,1.0,1.0	0.778,1.0,NA	0.111
974	tetratricopeptide repeat domain 9C	FALSE	chr19:8809074-8818684	ENSMUSG00000071660.10	Ttc9c	-	8815853	8816036	8809074	8811838	8818435	8818684	251,407,260	4,3,6	438,426,290	4,21,2	300	150	0.095069	0.593204	0.969,0.985,0.956	0.982,0.91,0.986	0.011
975	TATA-box binding protein associated factor 6 like	FALSE	chr19:8778512-8782095	ENSMUSG00000003680.16	Taf6l	-	8778850	8778925	8778512	8778733	8782000	8782095	130,123,108	2,1,3	172,217,111	5,2,8	225	150	0.0936532	0.586633	0.977,0.988,0.96	0.958,0.986,0.902	0.026
976	TATA-box binding protein associated factor 6 like	FALSE	chr19:8783834-8786316	ENSMUSG00000003680.16	Taf6l	-	8785121	8785178	8783834	8783994	8786209	8786316	62,61,61	0,4,2	179,142,81	0,2,9	207	150	0.659277	1	1.0,0.917,0.957	1.0,0.981,0.867	0.009
977	TATA-box binding protein associated factor 6 like	FALSE	chr19:8785121-8786316	ENSMUSG00000003680.16	Taf6l	-	8785632	8785827	8785121	8785178	8786209	8786316	7,0,0	35,36,34	2,4,2	131,97,43	300	150	0.339308	1	0.091,0.0,0.0	0.008,0.02,0.023	0.013
978	TATA-box binding protein associated factor 6 like	FALSE	chr19:8785121-8786417	ENSMUSG00000003680.16	Taf6l	-	8785632	8785827	8785121	8785178	8786267	8786417	7,0,0	0,1,0	2,3,2	8,1,2	300	150	1	1	1.0,0.0,NA	0.111,0.6,0.333	0.152
979	transmembrane protein 179B	FALSE	chr19:8772551-8773692	ENSMUSG00000118346.1	Tmem179b	-	8773027	8773106	8772551	8772834	8773504	8773692	152,80,111	0,0,0	105,121,97	0,2,0	229	150	1	1	1.0,1.0,1.0	1.0,0.975,1.0	0.008
980	transmembrane protein 179B	FALSE	chr19:8773027-8773692	ENSMUSG00000118346.1	Tmem179b	-	8773289	8773424	8773027	8773106	8773504	8773692	379,252,357	5,0,2	332,409,293	0,5,0	285	150	1	1	0.976,1.0,0.989	1.0,0.977,1.0	-0.004
981	transmembrane protein 179B	FALSE	chr19:8773027-8774467	ENSMUSG00000118346.1	Tmem179b	-	8773289	8773424	8773027	8773106	8774334	8774467	205,153,214	7,10,3	204,225,171	4,6,4	285	150	0.230506	1	0.939,0.89,0.974	0.964,0.952,0.957	-0.023
982	transmembrane protein 179B	FALSE	chr19:8773027-8774467	ENSMUSG00000118346.1	Tmem179b	-	8773504	8773692	8773027	8773106	8774334	8774467	119,102,103	7,10,3	121,112,103	4,6,4	300	150	0.266406	1	0.895,0.836,0.945	0.938,0.903,0.928	-0.031
983	transmembrane protein 179B	FALSE	chr19:8773289-8774467	ENSMUSG00000118346.1	Tmem179b	-	8773504	8773692	8773289	8773424	8774334	8774467	280,207,242	2,9,3	271,290,224	26,1,1	300	150	0.0969813	0.602036	0.986,0.92,0.976	0.839,0.993,0.991	0.02
984	syntaxin 5A	FALSE	chr19:8741802-8743135	ENSMUSG00000010110.17	Stx5a	+	8742853	8742924	8741802	8742497	8743079	8743135	471,467,513	0,0,0	633,554,518	0,4,0	221	150	1	1	1.0,1.0,1.0	1.0,0.989,1.0	0.004
985	syntaxin 5A	FALSE	chr19:8742853-8743423	ENSMUSG00000010110.17	Stx5a	+	8743079	8743135	8742853	8742924	8743352	8743423	460,457,444	0,0,0	567,532,470	1,0,0	206	150	1	1	1.0,1.0,1.0	0.998,1.0,1.0	0.001
986	syntaxin 5A	FALSE	chr19:8748806-8755123	ENSMUSG00000010110.17	Stx5a	+	8749665	8749772	8748806	8748888	8754908	8755123	279,245,255	0,0,0	390,386,313	0,2,0	257	150	1	1	1.0,1.0,1.0	1.0,0.991,1.0	0.003
987	syntaxin 5A	FALSE	chr19:8749665-8755123	ENSMUSG00000010110.17	Stx5a	+	8749905	8750027	8749665	8749772	8754908	8755123	708,664,689	0,3,0	875,901,611	0,0,0	272	150	1	1	1.0,0.992,1.0	1.0,1.0,1.0	-0.003
988	WD repeat domain 74	FALSE	chr19:8735826-8736297	ENSMUSG00000042729.11	Wdr74	+	8735986	8736093	8735826	8735905	8736175	8736297	292,323,295	2,2,0	428,401,205	13,13,8	257	150	6.08934e-07	2.30688e-05	0.988,0.99,1.0	0.951,0.947,0.937	0.048
989	small nucleolar RNA host gene 1	FALSE	chr19:8724146-8724721	ENSMUSG00000108414.1	Snhg1	+	8724376	8724483	8724146	8724189	8724671	8724721	170,110,154	0,1,0	114,102,102	1,0,0	257	150	1	1	1.0,0.985,1.0	0.985,1.0,1.0	0
990	small nucleolar RNA host gene 1	FALSE	chr19:8724004-8724721	ENSMUSG00000108414.1	Snhg1	+	8724402	8724483	8724004	8724189	8724671	8724721	331,286,338	0,1,0	287,194,221	1,0,0	231	150	1	1	1.0,0.995,1.0	0.995,1.0,1.0	0
991	small nucleolar RNA host gene 1	FALSE	chr19:8725013-8725523	ENSMUSG00000108414.1	Snhg1	+	8725221	8725256	8725013	8725046	8725484	8725523	288,200,301	0,0,0	242,213,177	2,0,0	185	150	1	1	1.0,1.0,1.0	0.99,1.0,1.0	0.003
992	atlastin GTPase 3	FALSE	chr19:7516877-7520843	ENSMUSG00000024759.14	Atl3	+	7518545	7518596	7516877	7516982	7520786	7520843	283,280,303	0,0,0	263,330,213	0,2,0	201	150	1	1	1.0,1.0,1.0	1.0,0.992,1.0	0.003
993	reticulon 3	FALSE	chr19:7434930-7467867	ENSMUSG00000024758.15	Rtn3	-	7456299	7457460	7434930	7435138	7467810	7467867	37,33,31	77,66,104	39,15,12	82,74,82	300	150	0.0426375	0.320835	0.194,0.2,0.13	0.192,0.092,0.068	0.057
994	reticulon 3	FALSE	chr19:7434930-7467867	ENSMUSG00000024758.15	Rtn3	-	7456299	7458423	7434930	7435138	7467810	7467867	55,53,45	77,66,104	39,43,20	82,74,82	300	150	0.0476838	0.350493	0.263,0.286,0.178	0.192,0.225,0.109	0.067
995	reticulon 3	FALSE	chr19:7434930-7483272	ENSMUSG00000024758.15	Rtn3	-	7456299	7458423	7434930	7435138	7482938	7483272	38,35,27	402,275,902	39,13,10	806,726,954	300	150	5.1394e-08	2.37673e-06	0.045,0.06,0.015	0.024,0.009,0.005	0.027
996	reticulon 3	FALSE	chr19:7434930-7483267	ENSMUSG00000024758.15	Rtn3	-	7467810	7467867	7434930	7435138	7482938	7483267	96,85,148	402,275,902	97,95,114	806,726,954	207	150	1.47372e-06	5.2e-05	0.148,0.183,0.106	0.08,0.087,0.08	0.063
997	reticulon 3	FALSE	chr19:7456299-7483267	ENSMUSG00000024758.15	Rtn3	-	7467810	7467867	7456299	7458423	7482938	7483267	38,39,63	1,2,1	15,51,42	0,0,0	207	150	0.379249	1	0.965,0.934,0.979	1.0,1.0,1.0	-0.041
998	MAP/microtubule affinity regulating kinase 2	FALSE	chr19:7275395-7280012	ENSMUSG00000024969.15	Mark2	-	7278041	7278086	7275395	7277450	7279985	7280012	235,175,253	9,12,2	168,152,183	12,23,24	195	150	9.30506e-07	3.422e-05	0.953,0.918,0.99	0.915,0.836,0.854	0.085
999	MAP/microtubule affinity regulating kinase 2	TRUE	chr19:7275395-7281255	ENSMUSG00000024969.15	Mark2	-	7278041	7278086	7275395	7277450	7280997	7281255	378,381,402	12,5,4	349,396,333	127,137,63	195	150	0	0	0.96,0.983,0.987	0.679,0.69,0.803	0.253
1000	MAP/microtubule affinity regulating kinase 2	FALSE	chr19:7276848-7281255	ENSMUSG00000024969.15	Mark2	-	7279985	7280012	7276848	7277450	7280997	7281255	26,25,8	12,5,4	22,33,34	127,137,63	177	150	5.64193e-12	3.70425e-10	0.647,0.809,0.629	0.128,0.17,0.314	0.491
1001	MAP/microtubule affinity regulating kinase 2	FALSE	chr19:7278041-7281255	ENSMUSG00000024969.15	Mark2	-	7279985	7280012	7278041	7278086	7280997	7281255	123,65,116	249,258,259	72,50,56	245,284,197	177	150	0.00274329	0.0366607	0.295,0.176,0.275	0.199,0.13,0.194	0.074
1002	MAP/microtubule affinity regulating kinase 2	FALSE	chr19:7278041-7282823	ENSMUSG00000024969.15	Mark2	-	7280997	7281255	7278041	7278086	7282725	7282823	454,518,459	7,2,1	307,345,234	0,0,0	300	150	0.72954	1	0.97,0.992,0.996	1.0,1.0,1.0	-0.014
1003	MAP/microtubule affinity regulating kinase 2	TRUE	chr19:7280997-7282823	ENSMUSG00000024969.15	Mark2	-	7281797	7281959	7280997	7281255	7282725	7282823	162,141,151	205,260,200	746,808,414	62,61,37	300	150	0	0	0.283,0.213,0.274	0.857,0.869,0.848	-0.601
1004	N(alpha)-acetyltransferase 40, NatD catalytic subunit	FALSE	chr19:7229721-7230283	ENSMUSG00000024764.10	Naa40	-	7229947	7230106	7229721	7229805	7230187	7230283	365,329,372	2,4,6	554,432,304	15,7,2	300	150	0.111994	0.67212	0.989,0.976,0.969	0.949,0.969,0.987	0.01
1005	N(alpha)-acetyltransferase 40, NatD catalytic subunit	FALSE	chr19:7230187-7235158	ENSMUSG00000024764.10	Naa40	-	7234103	7234156	7230187	7230283	7235062	7235158	229,209,251	1,0,0	302,317,167	1,0,0	203	150	1	1	0.994,1.0,1.0	0.996,1.0,1.0	-0.001
1006	N(alpha)-acetyltransferase 40, NatD catalytic subunit	FALSE	chr19:7234103-7241056	ENSMUSG00000024764.10	Naa40	-	7235062	7235158	7234103	7234156	7240937	7241056	219,165,212	0,2,6	251,260,122	4,4,7	246	150	0.121619	0.713907	1.0,0.981,0.956	0.975,0.975,0.914	0.024
1007	OTU domain, ubiquitin aldehyde binding 1	FALSE	chr19:7199662-7204156	ENSMUSG00000024767.11	Otub1	-	7199942	7200061	7199662	7199747	7204057	7204156	1463,1526,1272	8,2,2	2527,2297,1530	2,0,0	269	150	1	1	0.99,0.998,0.997	0.999,1.0,1.0	-0.005
1008	stress-induced phosphoprotein 1	FALSE	chr19:7022271-7026388	ENSMUSG00000024966.9	Stip1	-	7025314	7025439	7022271	7022308	7026291	7026388	2193,2289,1910	0,2,0	2581,2779,1860	0,0,0	275	150	1	1	1.0,0.998,1.0	1.0,1.0,1.0	-0.001
1009	fermitin family member 3	FALSE	chr19:7002212-7002946	ENSMUSG00000024965.9	Fermt3	-	7002569	7002676	7002212	7002452	7002821	7002946	98,92,85	0,0,2	113,85,99	0,0,0	257	150	1	1	1.0,1.0,0.961	1.0,1.0,1.0	-0.013
1010	fermitin family member 3	FALSE	chr19:7003467-7014228	ENSMUSG00000024965.9	Fermt3	-	7013847	7013950	7003467	7003575	7014059	7014228	55,57,77	0,0,0	92,96,107	4,0,0	253	150	0.555985	1	1.0,1.0,1.0	0.932,1.0,1.0	0.023
1011	nudix hydrolase 22	FALSE	chr19:6993432-6994769	ENSMUSG00000037349.9	Nudt22	-	6993661	6993759	6993432	6993526	6994670	6994769	413,425,383	18,5,19	578,554,428	28,27,9	248	150	0.395348	1	0.933,0.981,0.924	0.926,0.925,0.966	0.007
1012	nudix hydrolase 22	FALSE	chr19:6993661-6995735	ENSMUSG00000037349.9	Nudt22	-	6994670	6994769	6993661	6993759	6995241	6995735	392,446,386	0,0,4	640,569,437	0,0,0	249	150	1	1	1.0,1.0,0.983	1.0,1.0,1.0	-0.006
1013	DnaJ heat shock protein family (Hsp40) member C4	FALSE	chr19:6988188-6989865	ENSMUSG00000024963.12	Dnajc4	-	6989422	6989584	6988188	6988275	6989680	6989865	807,663,679	16,10,0	1022,862,699	15,24,16	300	150	0.0137962	0.13441	0.962,0.971,1.0	0.971,0.947,0.956	0.02
1014	DnaJ heat shock protein family (Hsp40) member C4	FALSE	chr19:6988188-6989865	ENSMUSG00000024963.12	Dnajc4	-	6989422	6989587	6988188	6988275	6989680	6989865	1158,1069,1017	16,10,0	1522,1390,1020	15,24,16	300	150	0.0154742	0.146925	0.973,0.982,1.0	0.981,0.967,0.97	0.012
1015	vascular endothelial growth factor B	FALSE	chr19:6985804-6986486	ENSMUSG00000024962.13	Vegfb	-	6986020	6986094	6985804	6985840	6986289	6986486	7110,5960,6187	23,11,24	7770,7873,5482	31,43,11	224	150	1	1	0.995,0.997,0.994	0.994,0.992,0.997	0.001
1016	vascular endothelial growth factor B	FALSE	chr19:6985804-6986816	ENSMUSG00000024962.13	Vegfb	-	6986020	6986094	6985804	6985840	6986773	6986816	2104,1689,2135	9,3,2	2348,2506,1840	6,15,5	224	150	1	1	0.994,0.997,0.999	0.996,0.991,0.996	0.002
1017	vascular endothelial growth factor B	FALSE	chr19:6985804-6987629	ENSMUSG00000024962.13	Vegfb	-	6986020	6986094	6985804	6985840	6987351	6987629	2092,1687,2129	0,0,0	2338,2513,1826	0,2,0	224	150	1	1	1.0,1.0,1.0	1.0,0.999,1.0	0
1018	vascular endothelial growth factor B	FALSE	chr19:6985804-6986816	ENSMUSG00000024962.13	Vegfb	-	6986289	6986486	6985804	6985840	6986773	6986816	1942,1700,2079	9,3,2	2270,2261,1891	6,15,5	300	150	1	1	0.991,0.996,0.998	0.995,0.987,0.995	0.003
1019	vascular endothelial growth factor B	FALSE	chr19:6985804-6987629	ENSMUSG00000024962.13	Vegfb	-	6986289	6986486	6985804	6985840	6987351	6987629	65,30,90	0,0,0	65,70,50	0,2,0	300	150	1	1	1.0,1.0,1.0	1.0,0.946,1.0	0.018
1020	vascular endothelial growth factor B	FALSE	chr19:6986020-6986816	ENSMUSG00000024962.13	Vegfb	-	6986289	6986486	6986020	6986094	6986773	6986816	6961,5989,6141	12,2,6	7705,7633,5547	10,4,14	300	150	1	1	0.997,0.999,0.998	0.997,0.999,0.995	0.001
1021	vascular endothelial growth factor B	FALSE	chr19:6986020-6987629	ENSMUSG00000024962.13	Vegfb	-	6986289	6986486	6986020	6986094	6987351	6987629	5084,4319,4152	0,0,0	5500,5442,3706	0,11,0	300	150	1	1	1.0,1.0,1.0	1.0,0.996,1.0	0.001
1022	vascular endothelial growth factor B	FALSE	chr19:6985804-6987629	ENSMUSG00000024962.13	Vegfb	-	6986773	6986816	6985804	6985840	6987351	6987629	83,53,226	0,0,0	108,71,149	0,2,0	193	150	1	1	1.0,1.0,1.0	1.0,0.965,1.0	0.012
1023	vascular endothelial growth factor B	FALSE	chr19:6986020-6987629	ENSMUSG00000024962.13	Vegfb	-	6986773	6986816	6986020	6986094	6987351	6987629	86,52,230	0,0,0	112,60,158	0,11,0	193	150	0.0082636	0.0894165	1.0,1.0,1.0	1.0,0.809,1.0	0.064
1024	vascular endothelial growth factor B	FALSE	chr19:6986289-6987629	ENSMUSG00000024962.13	Vegfb	-	6986773	6986816	6986289	6986486	6987351	6987629	1960,1716,2243	42,19,66	2290,2242,2005	34,27,39	193	150	0.0427999	0.321629	0.973,0.986,0.964	0.981,0.985,0.976	-0.006
1025	phospholipase C, beta 3	FALSE	chr19:6958795-6959912	ENSMUSG00000024960.9	Plcb3	-	6959050	6959205	6958795	6958957	6959787	6959912	476,526,432	0,2,0	474,499,412	0,0,0	300	150	1	1	1.0,0.992,1.0	1.0,1.0,1.0	-0.003
1026	phospholipase C, beta 3	FALSE	chr19:6965296-6965739	ENSMUSG00000024960.9	Plcb3	-	6965508	6965584	6965296	6965397	6965685	6965739	273,235,286	0,1,0	276,302,259	0,0,0	226	150	1	1	1.0,0.994,1.0	1.0,1.0,1.0	-0.002
1027	G protein-coupled receptor 137	FALSE	chr19:6938056-6939140	ENSMUSG00000024958.13	Gpr137	-	6938755	6938874	6938056	6938529	6939011	6939140	580,590,574	0,2,4	667,513,408	0,3,0	269	150	1	1	1.0,0.994,0.988	1.0,0.99,1.0	-0.003
1028	G protein-coupled receptor 137	FALSE	chr19:6939260-6940401	ENSMUSG00000024958.13	Gpr137	-	6939528	6939754	6939260	6939410	6940351	6940401	430,361,361	51,17,47	553,513,307	42,21,23	300	150	0.0175918	0.161957	0.808,0.914,0.793	0.868,0.924,0.87	-0.049
1029	G protein-coupled receptor 137	FALSE	chr19:6940351-6941219	ENSMUSG00000024958.13	Gpr137	-	6940482	6940949	6940351	6940401	6941091	6941219	208,166,166	7,5,6	220,218,153	9,3,0	300	150	0.171971	0.917827	0.937,0.943,0.933	0.924,0.973,1.0	-0.028
1030	G protein-coupled receptor 137	FALSE	chr19:6940351-6941507	ENSMUSG00000024958.13	Gpr137	-	6940921	6940949	6940351	6940482	6941091	6941507	0,0,1	29,25,33	1,0,0	39,37,21	178	150	1	1	0.0,0.0,0.025	0.021,0.0,0.0	0.001
1031	estrogen related receptor, alpha	FALSE	chr19:6913819-6920399	ENSMUSG00000024955.15	Esrra	-	6914078	6914195	6913819	6913948	6920062	6920399	2842,2602,2521	1,0,0	2854,2668,2024	0,4,0	267	150	1	1	0.999,1.0,1.0	1.0,0.997,1.0	0.001
1032	estrogen related receptor, alpha	FALSE	chr19:6914078-6921808	ENSMUSG00000024955.15	Esrra	-	6920062	6920399	6914078	6914195	6921621	6921808	2083,1826,1899	18,6,12	2042,1889,1556	7,13,10	300	150	0.700071	1	0.983,0.993,0.988	0.993,0.986,0.987	-0.001
1033	neurexin II	FALSE	chr19:6509777-6517248	ENSMUSG00000033768.17	Nrxn2	+	6513715	6513805	6509777	6509949	6516922	6517248	16,11,29	3,17,17	3,6,3	10,3,7	240	150	0.0776525	0.511416	0.769,0.288,0.516	0.158,0.556,0.211	0.216
1034	RAS, guanyl releasing protein 2	FALSE	chr19:6403023-6404450	ENSMUSG00000032946.16	Rasgrp2	+	6403431	6403563	6403023	6403086	6404299	6404450	204,169,186	3,0,0	298,306,227	0,0,0	282	150	1	1	0.973,1.0,1.0	1.0,1.0,1.0	-0.009
1035	muscle glycogen phosphorylase	FALSE	chr19:6385684-6386505	ENSMUSG00000032648.14	Pygm	+	6385865	6385944	6385684	6385786	6386373	6386505	3409,3346,3165	6,0,4	4521,4516,2958	1,2,0	229	150	1	1	0.997,1.0,0.998	1.0,0.999,1.0	-0.001
1036	muscle glycogen phosphorylase	FALSE	chr19:6385865-6386505	ENSMUSG00000032648.14	Pygm	+	6386023	6386127	6385865	6385944	6386373	6386505	7691,7783,6874	1,7,1	10223,10711,6339	5,4,0	254	150	1	1	1.0,0.998,1.0	0.999,0.999,1.0	0
1037	muscle glycogen phosphorylase	FALSE	chr19:6388062-6388880	ENSMUSG00000032648.14	Pygm	+	6388266	6388349	6388062	6388174	6388736	6388880	10677,10613,9146	13,1,1	12536,12859,8701	14,5,0	233	150	1	1	0.998,1.0,1.0	0.998,0.999,1.0	0
1038	muscle glycogen phosphorylase	FALSE	chr19:6388736-6389602	ENSMUSG00000032648.14	Pygm	+	6389159	6389252	6388736	6388880	6389455	6389602	11476,11458,10262	1,0,0	13928,14098,9534	0,0,0	243	150	1	1	1.0,1.0,1.0	1.0,1.0,1.0	0
1039	muscle glycogen phosphorylase	FALSE	chr19:6390330-6391480	ENSMUSG00000032648.14	Pygm	+	6390939	6391041	6390330	6390445	6391332	6391480	10370,10184,8637	0,0,2	12428,12674,7713	0,4,1	252	150	1	1	1.0,1.0,1.0	1.0,0.999,1.0	0
1040	splicing factor 1	FALSE	chr19:6365663-6371419	ENSMUSG00000024949.17	Sf1	+	6368363	6368439	6365663	6365792	6371266	6371419	1177,1204,1204	51,61,87	1414,1594,918	102,72,65	226	150	0.413575	1	0.939,0.929,0.902	0.902,0.936,0.904	0.009
1041	splicing factor 1	FALSE	chr19:6374718-6376512	ENSMUSG00000024949.17	Sf1	+	6375657	6375862	6374718	6374898	6376295	6376512	252,237,392	126,118,209	310,363,296	196,228,193	300	150	0.0528789	0.381492	0.5,0.501,0.484	0.442,0.443,0.434	0.055
1042	multiple endocrine neoplasia 1	FALSE	chr19:6338825-6340172	ENSMUSG00000024947.17	Men1	+	6339338	6339503	6338825	6338961	6339686	6340172	324,306,254	0,0,6	438,426,281	0,0,3	300	150	0.893397	1	1.0,1.0,0.955	1.0,1.0,0.979	-0.008
1043	CDC42 binding protein kinase gamma	FALSE	chr19:6309298-6310366	ENSMUSG00000024769.7	Cdc42bpg	+	6309726	6309822	6309298	6309382	6310217	6310366	140,146,132	0,0,1	161,162,110	0,0,0	246	150	1	1	1.0,1.0,0.988	1.0,1.0,1.0	-0.004
1044	CDC42 binding protein kinase gamma	FALSE	chr19:6310217-6311570	ENSMUSG00000024769.7	Cdc42bpg	+	6310794	6310888	6310217	6310366	6311321	6311570	57,54,85	4,0,0	56,59,52	0,0,0	244	150	0.674384	1	0.898,1.0,1.0	1.0,1.0,1.0	-0.034
1045	CDC42 binding protein kinase gamma	FALSE	chr19:6310794-6311570	ENSMUSG00000024769.7	Cdc42bpg	+	6311021	6311222	6310794	6310888	6311321	6311570	236,270,305	2,0,0	300,283,175	0,0,0	300	150	1	1	0.983,1.0,1.0	1.0,1.0,1.0	-0.006
1046	CDC42 binding protein kinase gamma	FALSE	chr19:6314704-6315286	ENSMUSG00000024769.7	Cdc42bpg	+	6314989	6315096	6314704	6314780	6315171	6315286	256,233,257	0,0,1	248,220,219	0,0,0	257	150	1	1	1.0,1.0,0.993	1.0,1.0,1.0	-0.002
1047	CDC42 binding protein kinase gamma	FALSE	chr19:6316518-6317294	ENSMUSG00000024769.7	Cdc42bpg	+	6316828	6316934	6316518	6316578	6317160	6317294	204,209,232	0,1,0	194,182,135	0,15,0	256	150	0.000409863	0.00745574	1.0,0.992,1.0	1.0,0.877,1.0	0.038
1048	CDC42 binding protein kinase gamma	FALSE	chr19:6316518-6317514	ENSMUSG00000024769.7	Cdc42bpg	+	6316828	6316934	6316518	6316578	6317374	6317514	100,90,89	0,0,2	73,96,69	4,0,0	256	150	0.620736	1	1.0,1.0,0.963	0.914,1.0,1.0	0.016
1049	CDC42 binding protein kinase gamma	FALSE	chr19:6316518-6317514	ENSMUSG00000024769.7	Cdc42bpg	+	6317160	6317294	6316518	6316578	6317374	6317514	116,92,141	0,0,2	75,96,93	4,0,0	284	150	0.636919	1	1.0,1.0,0.974	0.908,1.0,1.0	0.022
1050	CDC42 binding protein kinase gamma	FALSE	chr19:6316828-6317514	ENSMUSG00000024769.7	Cdc42bpg	+	6317160	6317294	6316828	6316934	6317374	6317514	222,209,286	1,0,2	195,171,160	0,0,0	284	150	1	1	0.992,1.0,0.987	1.0,1.0,1.0	-0.007
1051	CDC42 binding protein kinase gamma	FALSE	chr19:6317374-6318574	ENSMUSG00000024769.7	Cdc42bpg	+	6317603	6317685	6317374	6317514	6318357	6318574	227,181,266	0,0,0	227,191,131	0,3,8	232	150	0.0496839	0.362137	1.0,1.0,1.0	1.0,0.976,0.914	0.037
1052	CDC42 binding protein kinase gamma	FALSE	chr19:6318357-6320842	ENSMUSG00000024769.7	Cdc42bpg	+	6320078	6320141	6318357	6318574	6320242	6320842	114,119,152	0,0,0	133,129,102	2,0,12	213	150	0.000322112	0.00605414	1.0,1.0,1.0	0.979,1.0,0.857	0.055
1053	autophagy related 2A	FALSE	chr19:6253333-6254429	ENSMUSG00000024773.15	Atg2a	+	6253523	6253616	6253333	6253440	6254358	6254429	311,256,334	0,0,4	308,334,272	0,1,1	243	150	1	1	1.0,1.0,0.981	1.0,0.995,0.994	-0.003
1054	autophagy related 2A	FALSE	chr19:6254589-6255538	ENSMUSG00000024773.15	Atg2a	+	6255100	6255265	6254589	6254666	6255408	6255538	216,187,223	0,0,2	194,256,161	5,2,3	300	150	0.0564078	0.401454	1.0,1.0,0.982	0.951,0.985,0.964	0.027
1055	sorting nexin 15	FALSE	chr19:6121378-6122155	ENSMUSG00000024787.14	Snx15	-	6121782	6121930	6121378	6121522	6122039	6122155	445,472,472	2,0,0	541,580,414	0,0,0	298	150	1	1	0.991,1.0,1.0	1.0,1.0,1.0	-0.003
1056	sorting nexin 15	FALSE	chr19:6121378-6123950	ENSMUSG00000024787.14	Snx15	-	6122039	6122155	6121378	6121522	6123829	6123950	237,193,217	0,0,2	286,224,150	0,0,0	266	150	1	1	1.0,1.0,0.984	1.0,1.0,1.0	-0.005
1057	sorting nexin 15	FALSE	chr19:6122039-6124188	ENSMUSG00000024787.14	Snx15	-	6123829	6123950	6122039	6122155	6124152	6124188	521,478,480	0,0,0	655,572,369	0,0,2	271	150	1	1	1.0,1.0,1.0	1.0,1.0,0.99	0.003
1058	sorting nexin 15	FALSE	chr19:6123829-6128147	ENSMUSG00000024787.14	Snx15	-	6124152	6124188	6123829	6123950	6128048	6128147	335,362,364	6,2,0	491,415,251	0,12,2	186	150	0.77006	1	0.978,0.993,1.0	1.0,0.965,0.99	0.005
1059	zinc finger like protein 1	FALSE	chr19:6081846-6082471	ENSMUSG00000024792.9	Zfpl1	-	6082180	6082327	6081846	6081964	6082398	6082471	482,330,498	0,7,2	471,569,368	0,0,0	297	150	0.831202	1	1.0,0.96,0.992	1.0,1.0,1.0	-0.016
1060	VPS51 GARP complex subunit	FALSE	chr19:6069464-6071156	ENSMUSG00000024797.14	Vps51	-	6069857	6070073	6069464	6069683	6070438	6071156	272,250,308	0,1,1	310,383,275	0,0,0	300	150	1	1	1.0,0.992,0.994	1.0,1.0,1.0	-0.005
1061	VPS51 GARP complex subunit	FALSE	chr19:6070438-6071708	ENSMUSG00000024797.14	Vps51	-	6071265	6071485	6070438	6071156	6071561	6071708	227,174,265	4,0,0	316,330,223	0,6,12	300	150	0.0034224	0.0439539	0.966,1.0,1.0	1.0,0.965,0.903	0.033
1062	polymerase (DNA directed), alpha 2	FALSE	chr19:5943554-5947742	ENSMUSG00000024833.15	Pola2	-	5946469	5946543	5943554	5943663	5947703	5947742	338,292,190	0,4,0	290,239,171	0,0,2	224	150	1	1	1.0,0.98,1.0	1.0,1.0,0.983	-0.001
1063	polymerase (DNA directed), alpha 2	FALSE	chr19:5946469-5948526	ENSMUSG00000024833.15	Pola2	-	5947703	5947742	5946469	5946543	5948401	5948526	292,203,192	0,0,0	256,206,127	0,3,0	189	150	1	1	1.0,1.0,1.0	1.0,0.982,1.0	0.006
1064	polymerase (DNA directed), alpha 2	FALSE	chr19:5953690-5958875	ENSMUSG00000024833.15	Pola2	-	5956007	5956114	5953690	5953884	5958817	5958875	76,58,121	0,0,0	112,115,100	0,0,2	257	150	1	1	1.0,1.0,1.0	1.0,1.0,0.967	0.011
1065	double PHD fingers 2	FALSE	chr19:5902630-5904318	ENSMUSG00000024826.15	Dpf2	-	5903730	5903772	5902630	5902768	5904239	5904318	477,460,376	85,83,128	559,601,365	99,103,72	192	150	0.14281	0.80231	0.814,0.812,0.697	0.815,0.82,0.798	-0.037
1066	SCY1-like 1 (S. cerevisiae)	FALSE	chr19:5758350-5759146	ENSMUSG00000024941.9	Scyl1	-	5758799	5758860	5758350	5758696	5758939	5759146	1023,1014,1063	0,0,0	1246,1483,950	2,0,0	211	150	1	1	1.0,1.0,1.0	0.998,1.0,1.0	0.001
1067	SCY1-like 1 (S. cerevisiae)	FALSE	chr19:5760532-5761808	ENSMUSG00000024941.9	Scyl1	-	5760712	5760901	5760532	5760608	5761652	5761808	1289,1237,1221	0,1,0	1424,1500,1064	0,0,0	300	150	1	1	1.0,0.998,1.0	1.0,1.0,1.0	-0.001
1068	SCY1-like 1 (S. cerevisiae)	FALSE	chr19:5769468-5770552	ENSMUSG00000024941.9	Scyl1	-	5769720	5769811	5769468	5769624	5770202	5770552	1002,860,900	0,0,0	1135,1188,747	2,1,4	241	150	1	1	1.0,1.0,1.0	0.997,0.999,0.991	0.004
1069	SCY1-like 1 (S. cerevisiae)	FALSE	chr19:5770202-5771401	ENSMUSG00000024941.9	Scyl1	-	5770722	5770863	5770202	5770552	5771219	5771401	1132,976,1256	0,0,0	1212,1041,938	0,4,0	291	150	1	1	1.0,1.0,1.0	1.0,0.993,1.0	0.002
1070	5-hydroxytryptamine (serotonin) receptor 7	FALSE	chr19:35960314-35970064	ENSMUSG00000024798.15	Htr7	-	35964380	35964477	35960314	35960399	35969308	35970064	1,0,0	6,2,0	0,0,0	2,2,2	247	150	1	1	0.092,0.0,NA	0.0,0.0,0.0	0.046
1071	5-hydroxytryptamine (serotonin) receptor 7	FALSE	chr19:35958744-36057368	ENSMUSG00000024798.15	Htr7	-	35969303	35970064	35958744	35960399	36056705	36057368	0,1,0	0,0,0	0,1,8	2,0,0	300	150	1	1	NA,1.0,NA	0.0,1.0,1.0	0.333
1072	5-hydroxytryptamine (serotonin) receptor 7	FALSE	chr19:35958733-36057340	ENSMUSG00000024798.15	Htr7	-	35969308	35970064	35958733	35960399	36056705	36057340	6,3,0	0,0,0	2,3,10	2,0,0	300	150	1	1	1.0,1.0,NA	0.333,1.0,1.0	0.222
1073	v-rel reticuloendotheliosis viral oncogene homolog A (avian)	FALSE	chr19:5638854-5640434	ENSMUSG00000024927.8	Rela	+	5639858	5639950	5638854	5639003	5640302	5640434	665,602,584	3,0,0	691,737,458	3,0,1	242	150	1	1	0.993,1.0,1.0	0.993,1.0,0.996	0.001
1074	ribonuclease H2, subunit C	FALSE	chr19:5601872-5602569	ENSMUSG00000024925.11	Rnaseh2c	+	5602192	5602374	5601872	5602080	5602449	5602569	202,243,384	0,0,1	384,337,335	0,0,0	300	150	1	1	1.0,1.0,0.995	1.0,1.0,1.0	-0.002
1075	sorting nexin 32	FALSE	chr19:5497289-5498028	ENSMUSG00000056185.5	Snx32	-	5497446	5497552	5497289	5497365	5497904	5498028	84,80,50	0,1,0	112,82,72	0,1,0	256	150	1	1	1.0,0.979,1.0	1.0,0.98,1.0	0
1076	sorting nexin 32	FALSE	chr19:5497446-5498028	ENSMUSG00000056185.5	Snx32	-	5497674	5497779	5497446	5497552	5497904	5498028	138,134,119	1,0,4	195,226,127	11,0,4	255	150	0.0434889	0.325797	0.988,1.0,0.946	0.912,1.0,0.949	0.024
1077	MUS81 structure-specific endonuclease subunit	FALSE	chr19:5482831-5483558	ENSMUSG00000024906.10	Mus81	-	5483107	5483191	5482831	5483029	5483454	5483558	227,134,171	0,4,0	150,164,128	0,0,0	234	150	1	1	1.0,0.956,1.0	1.0,1.0,1.0	-0.015
1078	MUS81 structure-specific endonuclease subunit	FALSE	chr19:5483454-5484025	ENSMUSG00000024906.10	Mus81	-	5483634	5483763	5483454	5483558	5483929	5484025	278,243,243	0,1,0	194,181,274	0,2,0	279	150	1	1	1.0,0.992,1.0	1.0,0.98,1.0	0.004
1079	epidermal growth factor-containing fibulin-like extracellular matrix protein 2	FALSE	chr19:5474687-5475456	ENSMUSG00000024909.15	Efemp2	+	5475060	5475178	5474687	5474774	5475407	5475456	145,158,165	0,0,0	209,163,145	0,2,0	268	150	1	1	1.0,1.0,1.0	1.0,0.979,1.0	0.007
1080	epidermal growth factor-containing fibulin-like extracellular matrix protein 2	FALSE	chr19:5477561-5478320	ENSMUSG00000024909.15	Efemp2	+	5477926	5478043	5477561	5477684	5478200	5478320	343,274,351	0,0,0	416,398,274	3,1,0	267	150	1	1	1.0,1.0,1.0	0.987,0.996,1.0	0.006
1081	fibroblast growth factor (acidic) intracellular binding protein	FALSE	chr19:5464128-5465049	ENSMUSG00000024911.7	Fibp	+	5464333	5464431	5464128	5464215	5464924	5465049	731,621,667	16,28,19	734,735,568	25,17,11	248	150	0.35669	1	0.965,0.931,0.955	0.947,0.963,0.969	-0.009
1082	RIKEN cDNA 4930481A15 gene	FALSE	chr19:5415606-5422847	ENSMUSG00000086938.9	4930481A15Rik	+	5417393	5418251	5415606	5415812	5422120	5422847	226,261,311	3,1,4	290,363,251	21,21,3	300	150	5.99351e-07	2.28076e-05	0.974,0.992,0.975	0.873,0.896,0.977	0.065
1083	BAF nuclear assembly factor 1	FALSE	chr19:5364637-5367168	ENSMUSG00000024844.15	Banf1	-	5365817	5365956	5364637	5365158	5366567	5367168	2239,2163,2369	22,24,11	4237,3403,2543	83,44,19	289	150	0.00266129	0.0357903	0.981,0.979,0.991	0.964,0.976,0.986	0.008
1084	phosphofurin acidic cluster sorting protein 1	FALSE	chr19:5156356-5160807	ENSMUSG00000024855.10	Pacs1	-	5159967	5160093	5156356	5156501	5160717	5160807	272,222,247	0,0,0	349,334,243	0,1,0	276	150	1	1	1.0,1.0,1.0	1.0,0.995,1.0	0.002
1085	phosphofurin acidic cluster sorting protein 1	FALSE	chr19:5156356-5168011	ENSMUSG00000024855.10	Pacs1	-	5160717	5160807	5156356	5156501	5167923	5168011	48,36,38	0,0,0	75,62,33	0,0,2	240	150	1	1	1.0,1.0,1.0	1.0,1.0,0.912	0.029
1086	RAB1B, member RAS oncogene family	FALSE	chr19:5099204-5104736	ENSMUSG00000024870.6	Rab1b	-	5100666	5100798	5099204	5100572	5104640	5104736	5436,4995,4459	0,0,0	8196,7601,5130	13,2,10	282	150	1	1	1.0,1.0,1.0	0.997,1.0,0.996	0.002
1087	RAB1B, member RAS oncogene family	FALSE	chr19:5100307-5104736	ENSMUSG00000024870.6	Rab1b	-	5100723	5100798	5100307	5100572	5104640	5104736	1502,1345,1244	0,0,0	2239,2047,1548	13,2,10	225	150	1	1	1.0,1.0,1.0	0.991,0.999,0.99	0.007
1088	RAB1B, member RAS oncogene family	FALSE	chr19:5100387-5104928	ENSMUSG00000024870.6	Rab1b	-	5104640	5104736	5100387	5100798	5104832	5104928	4503,3861,3691	0,0,0	7156,6346,4341	1,1,2	246	150	1	1	1.0,1.0,1.0	1.0,1.0,0.999	0
1089	Yip1 interacting factor homolog A (S. cerevisiae)	FALSE	chr19:5090003-5092505	ENSMUSG00000024875.5	Yif1a	+	5091367	5091425	5090003	5090082	5092301	5092505	358,335,356	1,4,0	430,416,379	0,8,14	208	150	0.00858922	0.092176	0.996,0.984,1.0	1.0,0.974,0.951	0.018
1090	Yip1 interacting factor homolog A (S. cerevisiae)	FALSE	chr19:5091367-5092222	ENSMUSG00000024875.5	Yif1a	+	5091540	5091696	5091367	5091425	5092128	5092222	1586,1655,1706	3,5,0	1815,1998,1764	4,6,2	300	150	1	1	0.996,0.994,1.0	0.996,0.994,0.998	0.001
1091	Yip1 interacting factor homolog A (S. cerevisiae)	FALSE	chr19:5091367-5092505	ENSMUSG00000024875.5	Yif1a	+	5091540	5091696	5091367	5091425	5092301	5092505	978,1002,925	0,0,5	1045,1138,1044	10,6,8	300	150	0.318071	1	1.0,1.0,0.989	0.981,0.99,0.985	0.011
1092	Yip1 interacting factor homolog A (S. cerevisiae)	FALSE	chr19:5091367-5092505	ENSMUSG00000024875.5	Yif1a	+	5092128	5092222	5091367	5091425	5092301	5092505	684,669,648	0,0,5	795,859,502	10,6,8	244	150	0.0767884	0.507372	1.0,1.0,0.988	0.98,0.989,0.975	0.015
1093	Yip1 interacting factor homolog A (S. cerevisiae)	FALSE	chr19:5091540-5092505	ENSMUSG00000024875.5	Yif1a	+	5092128	5092222	5091540	5091696	5092301	5092505	1331,1355,1501	47,45,77	1616,1810,1292	62,100,73	244	150	0.0974207	0.604211	0.946,0.949,0.923	0.941,0.918,0.916	0.014
1094	transmembrane protein 151A	FALSE	chr19:5071034-5085487	ENSMUSG00000061451.13	Tmem151a	-	5071654	5071894	5071034	5071111	5085297	5085487	1,1,0	0,0,0	0,0,0	0,2,0	300	150	1	1	1.0,1.0,NA	NA,0.0,NA	1
1095	breast cancer metastasis-suppressor 1	FALSE	chr19:5046814-5048573	ENSMUSG00000080268.4	Brms1	+	5047391	5047484	5046814	5046911	5048508	5048573	282,230,311	0,0,2	285,366,152	0,0,0	243	150	1	1	1.0,1.0,0.99	1.0,1.0,1.0	-0.003
1096	breast cancer metastasis-suppressor 1	FALSE	chr19:5048508-5049917	ENSMUSG00000080268.4	Brms1	+	5048992	5049032	5048508	5048573	5049406	5049917	184,165,218	0,0,0	214,217,112	5,0,0	190	150	1	1	1.0,1.0,1.0	0.971,1.0,1.0	0.01
1097	solute carrier family 29 (nucleoside transporters), member 2	FALSE	chr19:5023859-5026188	ENSMUSG00000024891.6	Slc29a2	+	5024510	5024592	5023859	5024277	5026027	5026188	38,49,46	3,0,0	86,83,62	0,0,0	232	150	0.865727	1	0.891,1.0,1.0	1.0,1.0,1.0	-0.036
1098	mitochondrial ribosomal protein L11	FALSE	chr19:4962146-4963419	ENSMUSG00000024902.5	Mrpl11	+	4962878	4962974	4962146	4962515	4963325	4963419	1398,1324,1106	9,8,0	1634,1616,1128	2,0,0	246	150	1	1	0.99,0.99,1.0	0.998,1.0,1.0	-0.006
1099	pellino 3	FALSE	chr19:4934902-4938178	ENSMUSG00000024901.15	Peli3	-	4936117	4936219	4934902	4935097	4938048	4938178	112,72,119	5,0,13	99,44,60	17,6,7	252	150	0.00361707	0.046036	0.93,1.0,0.845	0.776,0.814,0.836	0.116
1100	pellino 3	FALSE	chr19:4934902-4941912	ENSMUSG00000024901.15	Peli3	-	4938048	4938178	4934902	4935097	4941759	4941912	51,39,67	2,0,0	75,46,35	0,0,0	280	150	1	1	0.932,1.0,1.0	1.0,1.0,1.0	-0.023
1101	pellino 3	FALSE	chr19:4938048-4943127	ENSMUSG00000024901.15	Peli3	-	4941759	4941912	4938048	4938178	4942937	4943127	95,88,108	2,0,0	89,68,57	0,3,0	300	150	0.888345	1	0.96,1.0,1.0	1.0,0.919,1.0	0.014
1102	cathepsin F	FALSE	chr19:4855129-4856154	ENSMUSG00000083282.3	Ctsf	+	4855697	4855796	4855129	4855486	4856069	4856154	306,304,345	6,0,0	383,308,287	0,8,0	249	150	0.894411	1	0.968,1.0,1.0	1.0,0.959,1.0	0.003
1103	cathepsin F	FALSE	chr19:4859601-4860308	ENSMUSG00000083282.3	Ctsf	+	4859757	4859848	4859601	4859666	4860249	4860308	548,525,595	0,0,1	452,496,373	0,4,0	241	150	1	1	1.0,1.0,0.997	1.0,0.987,1.0	0.003
1104	copper chaperone for superoxide dismutase	FALSE	chr19:4825943-4833447	ENSMUSG00000034108.6	Ccs	-	4832832	4832893	4825943	4826021	4833340	4833447	621,520,483	1,0,3	786,765,454	0,1,0	211	150	1	1	0.998,1.0,0.991	1.0,0.998,1.0	-0.003
1105	copper chaperone for superoxide dismutase	FALSE	chr19:4825943-4838903	ENSMUSG00000034108.6	Ccs	-	4832832	4832893	4825943	4826021	4838830	4838903	203,202,187	3,0,0	310,294,139	0,1,1	211	150	1	1	0.98,1.0,1.0	1.0,0.995,0.99	-0.002
1106	copper chaperone for superoxide dismutase	FALSE	chr19:4825943-4834310	ENSMUSG00000034108.6	Ccs	-	4833340	4833447	4825943	4826021	4834239	4834310	4,2,3	5,1,3	3,1,0	0,0,3	257	150	0.0627531	0.43427	0.318,0.539,0.369	1.0,1.0,0.0	-0.258
1107	copper chaperone for superoxide dismutase	FALSE	chr19:4825943-4838903	ENSMUSG00000034108.6	Ccs	-	4833340	4833518	4825943	4826021	4838830	4838903	1,1,3	3,0,0	0,1,0	0,1,1	300	150	1	1	0.143,1.0,1.0	NA,0.333,0.0	0.548
1108	copper chaperone for superoxide dismutase	FALSE	chr19:4832832-4838903	ENSMUSG00000034108.6	Ccs	-	4833340	4833518	4832832	4832893	4838830	4838903	417,319,293	0,0,0	466,466,315	0,1,0	300	150	1	1	1.0,1.0,1.0	1.0,0.996,1.0	0.001
1109	copper chaperone for superoxide dismutase	FALSE	chr19:4833340-4838903	ENSMUSG00000034108.6	Ccs	-	4834172	4834310	4833340	4833518	4838830	4838903	733,672,658	0,1,0	1045,1114,712	0,0,0	288	150	1	1	1.0,0.997,1.0	1.0,1.0,1.0	-0.001
1110	copper chaperone for superoxide dismutase	FALSE	chr19:4833340-4838903	ENSMUSG00000034108.6	Ccs	-	4834193	4834310	4833340	4833518	4838830	4838903	302,316,331	0,1,0	516,573,355	0,0,0	267	150	1	1	1.0,0.994,1.0	1.0,1.0,1.0	-0.002
1111	copper chaperone for superoxide dismutase	FALSE	chr19:4825943-4838903	ENSMUSG00000034108.6	Ccs	-	4834239	4834310	4825943	4826021	4838830	4838903	218,230,195	3,0,0	350,387,224	0,1,1	221	150	1	1	0.98,1.0,1.0	1.0,0.996,0.993	-0.003
1112	RNA binding motif protein 4	FALSE	chr19:4784292-4790310	ENSMUSG00000094936.8	Rbm4	-	4787360	4788042	4784292	4785567	4790156	4790310	75,45,61	0,16,1	73,57,38	3,6,1	300	150	0.818562	1	1.0,0.584,0.968	0.924,0.826,0.95	-0.049
1113	RNA binding motif protein 4	FALSE	chr19:4784292-4792820	ENSMUSG00000094936.8	Rbm4	-	4787360	4788042	4784292	4785567	4792397	4792820	131,112,138	142,112,130	168,152,88	230,160,115	300	150	0.113699	0.679714	0.316,0.333,0.347	0.268,0.322,0.277	0.043
1114	RNA binding motif protein 4	FALSE	chr19:4785156-4792820	ENSMUSG00000094936.8	Rbm4	-	4790156	4790310	4785156	4785567	4792397	4792820	4,33,6	142,112,130	19,14,9	230,160,115	300	150	0.302872	1	0.014,0.128,0.023	0.04,0.042,0.038	0.015
1115	RNA binding motif protein 4	FALSE	chr19:4787360-4792820	ENSMUSG00000094936.8	Rbm4	-	4790156	4790310	4787360	4788042	4792397	4792820	8,17,5	60,67,77	16,8,9	95,95,51	300	150	0.949177	1	0.062,0.113,0.031	0.078,0.04,0.081	0.002
1116	lysine (K)-specific demethylase 2A	FALSE	chr19:4322386-4326898	ENSMUSG00000054611.17	Kdm2a	-	4324336	4325046	4322386	4322550	4326808	4326898	558,551,538	0,1,2	614,580,488	2,0,4	300	150	1	1	1.0,0.996,0.993	0.994,1.0,0.984	0.004
1117	lysine (K)-specific demethylase 2A	FALSE	chr19:4324336-4328259	ENSMUSG00000054611.17	Kdm2a	-	4326808	4326898	4324336	4325046	4328127	4328259	413,399,501	0,0,3	467,441,363	0,0,0	240	150	1	1	1.0,1.0,0.991	1.0,1.0,1.0	-0.003
1118	lysine (K)-specific demethylase 2A	FALSE	chr19:4326808-4329222	ENSMUSG00000054611.17	Kdm2a	-	4328127	4328259	4326808	4326898	4328952	4329222	515,508,534	0,0,0	507,522,413	1,0,0	282	150	1	1	1.0,1.0,1.0	0.996,1.0,1.0	0.001
1119	lysine (K)-specific demethylase 2A	FALSE	chr19:4361537-4362914	ENSMUSG00000054611.17	Kdm2a	-	4361976	4362055	4361537	4361584	4362775	4362914	399,359,288	2,0,0	446,347,241	0,0,0	229	150	1	1	0.992,1.0,1.0	1.0,1.0,1.0	-0.003
1120	lysine (K)-specific demethylase 2A	FALSE	chr19:4362775-4394892	ENSMUSG00000054611.17	Kdm2a	-	4388940	4389057	4362775	4362914	4394791	4394892	0,7,6	245,201,186	8,1,3	234,218,173	267	150	0.95327	1	0.0,0.019,0.018	0.019,0.003,0.01	0.002
1121	ankyrin repeat domain 13 family, member D	FALSE	chr19:4280936-4282042	ENSMUSG00000005986.16	Ankrd13d	-	4281162	4281208	4280936	4281080	4281917	4282042	1,20,14	0,2,0	11,35,7	0,0,0	196	150	1	1	1.0,0.884,1.0	1.0,1.0,1.0	-0.039
1122	ankyrin repeat domain 13 family, member D	FALSE	chr19:4281917-4283033	ENSMUSG00000005986.16	Ankrd13d	-	4282168	4282304	4281917	4282042	4282880	4283033	14,10,17	0,1,0	8,12,4	0,0,0	286	150	1	1	1.0,0.84,1.0	1.0,1.0,1.0	-0.053
1123	polymerase (DNA-directed), delta 4	FALSE	chr19:4232437-4233631	ENSMUSG00000024854.4	Pold4	+	4232747	4232859	4232437	4232552	4233213	4233631	505,495,537	0,0,4	522,481,343	0,0,0	262	150	1	1	1.0,1.0,0.987	1.0,1.0,1.0	-0.004
1124	predicted gene, 30082	FALSE	chr19:4201778-4203240	ENSMUSG00000118245.1	Gm30082	+	4202126	4202238	4201778	4201798	4202537	4203240	44,86,45	1,0,0	61,87,52	0,0,0	262	150	1	1	0.962,1.0,1.0	1.0,1.0,1.0	-0.013
1125	RAD9 checkpoint clamp component A	FALSE	chr19:4197112-4197586	ENSMUSG00000024824.7	Rad9a	-	4197338	4197403	4197112	4197250	4197476	4197586	116,73,132	0,0,0	106,156,102	0,14,0	215	150	0.000438022	0.00790442	1.0,1.0,1.0	1.0,0.886,1.0	0.038
1126	RAD9 checkpoint clamp component A	FALSE	chr19:4197476-4200371	ENSMUSG00000024824.7	Rad9a	-	4197670	4197780	4197476	4197586	4200271	4200371	103,116,142	2,4,3	96,150,92	3,0,0	260	150	0.0417847	0.315551	0.967,0.944,0.965	0.949,1.0,1.0	-0.024
1127	protein phosphatase 1 catalytic subunit alpha	FALSE	chr19:4192064-4193252	ENSMUSG00000040385.7	Ppp1ca	+	4192744	4192876	4192064	4192271	4193021	4193252	5890,5497,6169	0,0,3	9399,8393,5939	0,1,0	282	150	1	1	1.0,1.0,0.999	1.0,1.0,1.0	0
1128	protein phosphatase 1 catalytic subunit alpha	FALSE	chr19:4193021-4194690	ENSMUSG00000040385.7	Ppp1ca	+	4193766	4193871	4193021	4193252	4194466	4194690	7251,6904,6159	0,0,2	9462,8972,6550	0,0,0	255	150	1	1	1.0,1.0,0.999	1.0,1.0,1.0	0
1129	protein phosphatase 1 catalytic subunit alpha	FALSE	chr19:4194466-4195420	ENSMUSG00000040385.7	Ppp1ca	+	4194771	4194906	4194466	4194690	4194981	4195420	6709,6602,6406	0,0,0	8993,9069,6956	2,0,0	285	150	1	1	1.0,1.0,1.0	1.0,1.0,1.0	0
1130	TBC1 domain family, member 10c	FALSE	chr19:4185351-4188311	ENSMUSG00000040247.6	Tbc1d10c	-	4187941	4188080	4185351	4185506	4188245	4188311	2,10,4	0,0,0	5,11,3	8,0,0	289	150	0.0109262	0.11151	1.0,1.0,1.0	0.245,1.0,1.0	0.252
1131	TBC1 domain family, member 10c	FALSE	chr19:4185351-4188311	ENSMUSG00000040247.6	Tbc1d10c	-	4187941	4188131	4185351	4185506	4188245	4188311	6,14,4	0,0,0	9,16,8	8,0,0	300	150	0.00584376	0.0677648	1.0,1.0,1.0	0.36,1.0,1.0	0.213
1132	Gm50230	FALSE	chr19:4170995-4173220	ENSMUSG00000117905.1	Gm50230	-	4171836	4171899	4170995	4171170	4172624	4173220	1,7,2	0,0,4	4,2,6	0,0,0	213	150	0.0695408	0.47078	1.0,1.0,0.26	1.0,1.0,1.0	-0.247
1133	Gm50230	FALSE	chr19:4171836-4173220	ENSMUSG00000117905.1	Gm50230	-	4172145	4172235	4171836	4171899	4172624	4173220	125,141,173	0,0,4	117,109,63	0,4,2	240	150	0.42086	1	1.0,1.0,0.964	1.0,0.945,0.952	0.022
1134	carnosine synthase 1	FALSE	chr19:4164323-4170130	ENSMUSG00000075289.5	Carns1	-	4169527	4169808	4164323	4166564	4169898	4170130	489,344,472	2,0,3	382,365,290	21,11,1	300	150	6.54024e-08	3.00409e-06	0.992,1.0,0.987	0.901,0.943,0.993	0.047
1135	carnosine synthase 1	FALSE	chr19:4164323-4170911	ENSMUSG00000075289.5	Carns1	-	4169898	4170130	4164323	4166564	4170825	4170911	124,94,104	11,4,6	106,121,57	18,8,9	300	150	0.0289229	0.239045	0.849,0.922,0.897	0.746,0.883,0.76	0.093
1136	carnosine synthase 1	FALSE	chr19:4171411-4173220	ENSMUSG00000075289.5	Carns1	-	4172145	4172235	4171411	4171899	4172958	4173220	148,201,207	0,1,0	157,120,95	0,0,0	240	150	1	1	1.0,0.992,1.0	1.0,1.0,1.0	-0.003
1137	carnosine synthase 1	FALSE	chr19:4172958-4175479	ENSMUSG00000075289.5	Carns1	-	4175004	4175031	4172958	4173220	4175393	4175479	138,130,140	5,9,1	179,116,85	6,7,0	177	150	0.807334	1	0.959,0.924,0.992	0.962,0.934,1.0	-0.007
1138	ribosomal protein S6 kinase, polypeptide 2	FALSE	chr19:4156985-4157956	ENSMUSG00000024830.17	Rps6kb2	-	4157681	4157789	4156985	4157199	4157878	4157956	84,112,94	0,0,1	146,167,100	0,2,0	258	150	1	1	1.0,1.0,0.982	1.0,0.98,1.0	0.001
1139	ribosomal protein S6 kinase, polypeptide 2	FALSE	chr19:4159226-4161215	ENSMUSG00000024830.17	Rps6kb2	-	4159402	4159460	4159226	4159327	4161067	4161215	190,215,197	19,26,11	367,309,185	24,29,8	208	150	0.206757	1	0.878,0.856,0.928	0.917,0.885,0.943	-0.028
1140	ribosomal protein S6 kinase, polypeptide 2	FALSE	chr19:4162259-4163285	ENSMUSG00000024830.17	Rps6kb2	-	4162602	4162723	4162259	4162328	4163167	4163285	128,136,105	0,0,0	232,186,104	0,1,2	271	150	1	1	1.0,1.0,1.0	1.0,0.99,0.966	0.015
1141	ribosomal protein S6 kinase, polypeptide 2	FALSE	chr19:4162602-4163285	ENSMUSG00000024830.17	Rps6kb2	-	4162821	4162862	4162602	4162723	4163167	4163285	108,135,118	2,5,0	210,151,86	11,9,2	191	150	0.0088417	0.0943189	0.977,0.955,1.0	0.937,0.929,0.971	0.032
1142	coronin, actin binding protein 1B	FALSE	chr19:4148618-4149985	ENSMUSG00000024835.15	Coro1b	+	4149341	4149544	4148618	4148736	4149862	4149985	427,405,472	0,0,0	604,587,444	0,2,0	300	150	1	1	1.0,1.0,1.0	1.0,0.993,1.0	0.002
1143	coronin, actin binding protein 1B	FALSE	chr19:4149862-4150621	ENSMUSG00000024835.15	Coro1b	+	4150089	4150219	4149862	4149985	4150439	4150621	832,868,713	0,0,2	1015,1014,673	0,0,0	280	150	1	1	1.0,1.0,0.995	1.0,1.0,1.0	-0.002
1144	coronin, actin binding protein 1B	FALSE	chr19:4150706-4152579	ENSMUSG00000024835.15	Coro1b	+	4151394	4151499	4150706	4150826	4152521	4152579	246,199,266	0,2,0	260,316,248	0,0,0	255	150	1	1	1.0,0.983,1.0	1.0,1.0,1.0	-0.006
1145	coronin, actin binding protein 1B	FALSE	chr19:4151394-4152579	ENSMUSG00000024835.15	Coro1b	+	4151579	4151725	4151394	4151499	4152521	4152579	1011,1091,1062	3,0,0	1250,1088,917	0,0,0	296	150	1	1	0.994,1.0,1.0	1.0,1.0,1.0	-0.002
1146	coronin, actin binding protein 1B	FALSE	chr19:4152521-4154035	ENSMUSG00000024835.15	Coro1b	+	4153226	4153490	4152521	4152579	4153596	4154035	933,1058,923	18,0,0	1020,938,851	2,3,7	300	150	0.747891	1	0.963,1.0,1.0	0.996,0.994,0.984	-0.004
1147	transmembrane protein 134	FALSE	chr19:4126041-4127639	ENSMUSG00000024845.17	Tmem134	+	4127056	4127121	4126041	4126200	4127549	4127639	842,725,1171	0,1,0	799,887,727	0,0,0	215	150	1	1	1.0,0.998,1.0	1.0,1.0,1.0	-0.001
1148	transmembrane protein 134	FALSE	chr19:4126041-4131282	ENSMUSG00000024845.17	Tmem134	+	4127056	4127121	4126041	4126200	4131228	4131282	293,234,520	0,6,0	288,351,304	3,0,0	215	150	1	1	1.0,0.965,1.0	0.985,1.0,1.0	-0.007
1149	transmembrane protein 134	FALSE	chr19:4126041-4131282	ENSMUSG00000024845.17	Tmem134	+	4127549	4127639	4126041	4126200	4131228	4131282	10,2,12	0,6,0	11,5,1	3,0,0	240	150	0.275083	1	1.0,0.172,1.0	0.696,1.0,1.0	-0.175
1150	transmembrane protein 134	FALSE	chr19:4127056-4131282	ENSMUSG00000024845.17	Tmem134	+	4127549	4127639	4127056	4127121	4131228	4131282	246,242,379	0,0,0	255,293,222	4,2,0	240	150	1	1	1.0,1.0,1.0	0.976,0.989,1.0	0.012
1151	transmembrane protein 134	FALSE	chr19:4127549-4131282	ENSMUSG00000024845.17	Tmem134	+	4127759	4127836	4127549	4127639	4131228	4131282	1094,870,961	24,13,21	861,843,678	17,7,7	227	150	0.0548463	0.392931	0.968,0.978,0.968	0.971,0.988,0.985	-0.01
1152	glutathione S-transferase, pi 2	FALSE	chr19:4040707-4041485	ENSMUSG00000038155.11	Gstp2	-	4040981	4041085	4040707	4040815	4041397	4041485	58,69,66	2,5,2	81,50,46	1,0,1	254	150	0.00532195	0.0629035	0.945,0.891,0.951	0.98,1.0,0.964	-0.052
1153	glutathione S-transferase, pi 2	FALSE	chr19:4041583-4042263	ENSMUSG00000038155.11	Gstp2	-	4041902	4041938	4041583	4041690	4042164	4042263	54,59,47	0,2,2	59,60,48	1,1,1	186	150	1	1	1.0,0.96,0.95	0.979,0.98,0.975	-0.008
1154	glutathione S-transferase, pi 1	FALSE	chr19:4035823-4037191	ENSMUSG00000060803.6	Gstp1	-	4036687	4036791	4035823	4035931	4037103	4037191	4789,4632,4480	0,4,2	6064,5975,4437	2,10,0	254	150	1	1	1.0,0.999,0.999	0.999,0.997,1.0	0.001
1155	glutathione S-transferase, pi 1	FALSE	chr19:4037103-4037620	ENSMUSG00000060803.6	Gstp1	-	4037289	4037396	4037103	4037191	4037584	4037620	5032,5114,4249	0,1,0	6999,6516,4398	0,0,2	257	150	1	1	1.0,1.0,1.0	1.0,1.0,0.999	0
1156	Ras-related GTP binding B	FALSE	chrX:153143975-153150428	ENSMUSG00000041658.12	Rragb	+	153148451	153148535	153143975	153144075	153150361	153150428	0,0,0	12,33,27	2,0,0	7,16,22	234	150	1	1	0.0,0.0,0.0	0.155,0.0,0.0	-0.052
1157	NADH:ubiquinone oxidoreductase core subunit V1	FALSE	chr19:4008593-4010009	ENSMUSG00000037916.14	Ndufv1	-	4009343	4009533	4008593	4008806	4009825	4010009	15244,14826,13206	0,0,0	15774,16031,10058	0,0,3	300	150	1	1	1.0,1.0,1.0	1.0,1.0,0.999	0
1158	NADH:ubiquinone oxidoreductase core subunit V1	FALSE	chr19:4009825-4011428	ENSMUSG00000037916.14	Ndufv1	-	4011101	4011272	4009825	4010009	4011345	4011428	16089,15791,14806	33,18,15	17765,17007,11628	27,41,16	300	150	1	1	0.996,0.998,0.998	0.997,0.995,0.997	0.001
1159	double C2, gamma	FALSE	chr19:4003510-4004167	ENSMUSG00000024871.11	Doc2g	+	4003944	4004024	4003510	4003814	4004095	4004167	7746,7563,6895	54,49,48	5155,5132,3269	29,32,21	230	150	0.950105	1	0.989,0.99,0.989	0.991,0.991,0.99	-0.001
1160	predicted gene, 49405	FALSE	chr19:4000625-4001705	ENSMUSG00000024869.10	Gm49405	+	4001195	4001328	4000625	4000847	4001627	4001705	2581,2416,2387	34,32,67	1142,1289,1176	4,30,47	283	150	0.241112	1	0.976,0.976,0.95	0.993,0.958,0.93	0.007
1161	T-box 10	FALSE	chr19:3996873-3997960	ENSMUSG00000037477.8	Tbx10	+	3997274	3997446	3996873	3996975	3997804	3997960	4,8,2	0,6,0	0,2,4	0,0,0	300	150	1	1	1.0,0.4,1.0	NA,1.0,1.0	-0.2
1162	choline kinase alpha	FALSE	chr19:3864647-3884585	ENSMUSG00000024843.15	Chka	+	3875734	3875788	3864647	3864759	3884471	3884585	113,146,77	6,25,7	132,132,112	34,18,3	204	150	0.521401	1	0.933,0.811,0.89	0.741,0.844,0.965	0.028
1163	choline kinase alpha	FALSE	chr19:3864647-3885993	ENSMUSG00000024843.15	Chka	+	3884471	3884585	3864647	3864759	3885859	3885993	76,122,75	0,0,0	149,124,67	0,2,4	264	150	0.553878	1	1.0,1.0,1.0	1.0,0.972,0.905	0.041
1164	lysine methyltransferase 5B	FALSE	chr19:3768021-3786627	ENSMUSG00000045098.19	Kmt5b	+	3782219	3782279	3768021	3768340	3786388	3786627	7,29,27	69,82,72	20,14,32	103,71,100	210	150	0.592292	1	0.068,0.202,0.211	0.122,0.123,0.186	0.017
1165	lysine methyltransferase 5B	FALSE	chr19:3768021-3793215	ENSMUSG00000045098.19	Kmt5b	+	3782219	3782279	3768021	3768340	3793067	3793215	0,1,13	24,23,51	8,3,10	37,41,50	210	150	0.459774	1	0.0,0.03,0.154	0.134,0.05,0.125	-0.042
1166	lysine methyltransferase 5B	FALSE	chr19:3782219-3786627	ENSMUSG00000045098.19	Kmt5b	+	3782755	3782852	3782219	3782279	3786388	3786627	8,11,10	7,29,15	6,13,22	12,11,24	247	150	0.321215	1	0.41,0.187,0.288	0.233,0.418,0.358	-0.041
1167	lysine methyltransferase 5B	FALSE	chr19:3768021-3793215	ENSMUSG00000045098.19	Kmt5b	+	3786388	3786627	3768021	3768340	3793067	3793215	246,284,298	24,23,51	330,254,245	37,41,50	300	150	0.113949	0.680703	0.837,0.861,0.745	0.817,0.756,0.71	0.053
1168	lysine methyltransferase 5B	FALSE	chr19:3768021-3796708	ENSMUSG00000045098.19	Kmt5b	+	3786388	3786627	3768021	3768340	3796639	3796708	69,82,72	0,0,0	104,71,100	2,0,0	300	150	1	1	1.0,1.0,1.0	0.963,1.0,1.0	0.012
1169	lysine methyltransferase 5B	FALSE	chr19:3782219-3793215	ENSMUSG00000045098.19	Kmt5b	+	3786388	3786627	3782219	3782279	3793067	3793215	184,231,241	0,1,0	239,194,169	0,0,2	300	150	1	1	1.0,0.991,1.0	1.0,1.0,0.977	0.005
1170	lysine methyltransferase 5B	FALSE	chr19:3768021-3796708	ENSMUSG00000045098.19	Kmt5b	+	3793067	3793215	3768021	3768340	3796639	3796708	228,289,307	0,0,0	342,309,288	2,0,0	298	150	1	1	1.0,1.0,1.0	0.989,1.0,1.0	0.004
1171	lysine methyltransferase 5B	FALSE	chr19:3768021-3802240	ENSMUSG00000045098.19	Kmt5b	+	3793067	3793215	3768021	3768340	3802074	3802240	39,39,70	0,0,0	49,45,60	6,0,0	298	150	0.0600625	0.420412	1.0,1.0,1.0	0.804,1.0,1.0	0.065
1172	lysine methyltransferase 5B	FALSE	chr19:3786388-3796708	ENSMUSG00000045098.19	Kmt5b	+	3793067	3793215	3786388	3786627	3796639	3796708	381,469,482	0,0,0	532,451,383	1,0,0	298	150	1	1	1.0,1.0,1.0	0.996,1.0,1.0	0.001
1173	lysine methyltransferase 5B	FALSE	chr19:3768021-3802240	ENSMUSG00000045098.19	Kmt5b	+	3796639	3796708	3768021	3768340	3802074	3802240	97,80,122	0,0,0	96,142,102	6,0,0	219	150	0.858799	1	1.0,1.0,1.0	0.916,1.0,1.0	0.028
1174	lysine methyltransferase 5B	FALSE	chr19:3793067-3802240	ENSMUSG00000045098.19	Kmt5b	+	3796639	3796708	3793067	3793215	3802074	3802240	301,348,379	15,16,19	399,413,341	12,4,10	219	150	0.00167043	0.0246956	0.932,0.937,0.932	0.958,0.986,0.959	-0.034
1175	lysine methyltransferase 5B	FALSE	chr19:3802787-3804833	ENSMUSG00000045098.19	Kmt5b	+	3804394	3804561	3802787	3802897	3804813	3804833	489,437,411	0,0,0	568,588,368	0,0,1	300	150	1	1	1.0,1.0,1.0	1.0,1.0,0.995	0.002
1176	lysine methyltransferase 5B	FALSE	chr19:3804916-3816391	ENSMUSG00000045098.19	Kmt5b	+	3807224	3807421	3804916	3805053	3814114	3816391	340,381,335	18,10,17	375,508,334	10,9,21	300	150	0.284292	1	0.904,0.95,0.908	0.949,0.966,0.888	-0.014
1177	testis expressed metallothionein like	FALSE	chr19:3392102-3395993	ENSMUSG00000024905.15	Tesmin	+	3393924	3394045	3392102	3392261	3395919	3395993	38,29,19	15,4,4	7,19,1	0,5,6	271	150	0.663305	1	0.584,0.801,0.724	1.0,0.678,0.084	0.116
1178	mitochondrial ribosomal protein L21	FALSE	chr19:3285309-3289087	ENSMUSG00000024829.12	Mrpl21	+	3286874	3287038	3285309	3285395	3288983	3289087	796,790,718	0,2,0	973,970,676	0,0,0	300	150	1	1	1.0,0.995,1.0	1.0,1.0,1.0	-0.002
1179	mitochondrial ribosomal protein L21	FALSE	chr19:3286874-3289087	ENSMUSG00000024829.12	Mrpl21	+	3287702	3287755	3286874	3287038	3288983	3289087	1075,1028,1032	0,0,1	1337,1183,865	0,0,0	203	150	1	1	1.0,1.0,0.999	1.0,1.0,1.0	0
1180	immunoglobulin mu DNA binding protein 2	FALSE	chr19:3266335-3268416	ENSMUSG00000024831.14	Ighmbp2	-	3267241	3267336	3266335	3266459	3268297	3268416	76,38,56	0,0,4	49,68,85	1,0,0	245	150	0.681228	1	1.0,1.0,0.896	0.968,1.0,1.0	-0.024
1181	immunoglobulin mu DNA binding protein 2	FALSE	chr19:3271525-3274556	ENSMUSG00000024831.14	Ighmbp2	-	3272887	3273035	3271525	3271700	3274355	3274556	74,47,33	0,0,1	72,48,39	0,1,0	298	150	1	1	1.0,1.0,0.943	1.0,0.96,1.0	-0.006
1182	immunoglobulin mu DNA binding protein 2	FALSE	chr19:3276755-3279996	ENSMUSG00000024831.14	Ighmbp2	-	3279532	3279630	3276755	3276919	3279806	3279996	54,62,82	0,0,0	76,65,54	0,0,2	248	150	1	1	1.0,1.0,1.0	1.0,1.0,0.942	0.019
1183	immunoglobulin mu DNA binding protein 2	FALSE	chr19:3279806-3282979	ENSMUSG00000024831.14	Ighmbp2	-	3281418	3281588	3279806	3279996	3282700	3282979	47,46,57	10,0,0	65,79,53	2,0,0	300	150	0.00178545	0.0260781	0.701,1.0,1.0	0.942,1.0,1.0	-0.08
1184	plexin B3	FALSE	chrX:73762907-73763476	ENSMUSG00000031385.14	Plxnb3	+	73763151	73763277	73762907	73763022	73763359	73763476	0,0,2	0,0,0	0,5,3	1,0,0	276	150	1	1	NA,NA,1.0	0.0,1.0,1.0	0.333
1185	plexin B3	FALSE	chrX:73766940-73767672	ENSMUSG00000031385.14	Plxnb3	+	73767290	73767452	73766940	73767180	73767520	73767672	185,128,105	2,0,2	100,122,91	2,0,1	300	150	1	1	0.979,1.0,0.963	0.962,1.0,0.978	0.001
1186	plexin B3	FALSE	chrX:73769133-73769886	ENSMUSG00000031385.14	Plxnb3	+	73769601	73769705	73769133	73769461	73769789	73769886	118,154,178	0,1,0	82,117,107	0,0,0	254	150	1	1	1.0,0.989,1.0	1.0,1.0,1.0	-0.004
1187	plexin B3	FALSE	chrX:73770578-73771475	ENSMUSG00000031385.14	Plxnb3	+	73771094	73771242	73770578	73770739	73771410	73771475	185,218,163	0,1,6	120,135,141	0,0,0	298	150	0.713206	1	1.0,0.991,0.932	1.0,1.0,1.0	-0.026
1188	plexin B3	FALSE	chrX:73771542-73772514	ENSMUSG00000031385.14	Plxnb3	+	73771745	73771820	73771542	73771618	73772145	73772514	137,129,121	0,5,4	60,79,82	0,4,2	225	150	1	1	1.0,0.945,0.953	1.0,0.929,0.965	0.001
1189	rotatin	FALSE	chr18:89060751-89065918	ENSMUSG00000023066.10	Rttn	+	89064100	89064259	89060751	89060862	89065846	89065918	46,44,69	1,0,0	54,61,46	0,0,0	300	150	1	1	0.958,1.0,1.0	1.0,1.0,1.0	-0.014
1190	rotatin	FALSE	chr18:89075426-89090616	ENSMUSG00000023066.10	Rttn	+	89081893	89081984	89075426	89075518	89090426	89090616	56,75,43	0,0,0	53,46,65	0,3,0	241	150	0.873158	1	1.0,1.0,1.0	1.0,0.905,1.0	0.032
1191	rotatin	FALSE	chr18:89103843-89109348	ENSMUSG00000023066.10	Rttn	+	89108048	89108154	89103843	89104061	89109250	89109348	47,64,41	0,0,2	30,61,37	0,3,2	256	150	0.174269	0.927032	1.0,1.0,0.923	1.0,0.923,0.916	0.028
1192	suppressor of cytokine signaling 6	FALSE	chr18:88868494-88887333	ENSMUSG00000056153.15	Socs6	-	88886991	88887065	88868494	88870918	88887208	88887333	81,102,88	67,51,75	45,92,105	58,51,54	224	150	0.985705	1	0.447,0.573,0.44	0.342,0.547,0.566	0.002
1193	suppressor of cytokine signaling 6	FALSE	chr18:88868494-88887333	ENSMUSG00000056153.15	Socs6	-	88886991	88887065	88868494	88870918	88887212	88887333	27,52,35	3,9,6	26,26,41	7,5,10	224	150	0.23878	1	0.858,0.795,0.796	0.713,0.777,0.733	0.075
1194	cytochrome b5 type A (microsomal)	FALSE	chr18:84851337-84877861	ENSMUSG00000024646.14	Cyb5a	+	84871504	84871633	84851337	84851607	84877826	84877861	1215,1414,1342	0,0,1	1382,1365,1045	0,0,0	279	150	1	1	1.0,1.0,0.999	1.0,1.0,1.0	0
1195	cytochrome b5 type A (microsomal)	FALSE	chr18:84871504-84877861	ENSMUSG00000024646.14	Cyb5a	+	84873139	84873169	84871504	84871633	84877826	84877861	1694,1803,1804	0,6,0	1803,1754,1589	0,0,0	180	150	1	1	1.0,0.996,1.0	1.0,1.0,1.0	-0.001
1196	zinc finger protein 516	FALSE	chr18:82955523-82993189	ENSMUSG00000058881.13	Zfp516	+	82986743	82988198	82955523	82957449	82993069	82993189	208,167,196	0,0,0	250,214,211	6,0,0	300	150	0.616695	1	1.0,1.0,1.0	0.954,1.0,1.0	0.015
1197	zinc finger protein 516	FALSE	chr18:82955523-82994537	ENSMUSG00000058881.13	Zfp516	+	82986743	82988198	82955523	82957449	82994469	82994537	107,89,95	0,0,0	130,102,108	2,0,0	300	150	1	1	1.0,1.0,1.0	0.97,1.0,1.0	0.01
1198	zinc finger protein 516	FALSE	chr18:82955523-83005314	ENSMUSG00000058881.13	Zfp516	+	82986743	82988198	82955523	82957449	83001272	83005314	125,99,107	2,0,0	141,134,126	1,1,2	300	150	0.690188	1	0.969,1.0,1.0	0.986,0.985,0.969	0.01
1199	zinc finger protein 516	FALSE	chr18:82955523-82994537	ENSMUSG00000058881.13	Zfp516	+	82993069	82993189	82955523	82957449	82994469	82994537	112,103,87	0,0,0	116,115,101	2,0,0	270	150	1	1	1.0,1.0,1.0	0.97,1.0,1.0	0.01
1200	zinc finger protein 516	FALSE	chr18:82986743-82994537	ENSMUSG00000058881.13	Zfp516	+	82993069	82993189	82986743	82988198	82994469	82994537	213,184,192	0,3,4	243,227,203	13,0,0	270	150	0.234333	1	1.0,0.971,0.964	0.912,1.0,1.0	0.008
1201	zinc finger protein 516	FALSE	chr18:82955523-83005314	ENSMUSG00000058881.13	Zfp516	+	82994469	82994537	82955523	82957449	83001272	83005314	77,60,50	2,0,0	64,78,52	1,1,2	218	150	0.714994	1	0.964,1.0,1.0	0.978,0.982,0.947	0.019
1202	zinc finger protein 516	FALSE	chr18:82986743-83005314	ENSMUSG00000058881.13	Zfp516	+	82994469	82994537	82986743	82988198	83001272	83005314	77,63,54	18,13,16	75,78,52	24,32,18	218	150	0.0706849	0.47653	0.746,0.769,0.699	0.683,0.626,0.665	0.08
1203	zinc finger protein 236	FALSE	chr18:82604188-82609475	ENSMUSG00000041258.18	Zfp236	-	82607747	82607879	82604188	82604386	82609287	82609475	109,127,137	0,0,0	157,216,131	0,0,2	282	150	1	1	1.0,1.0,1.0	1.0,1.0,0.972	0.009
1204	zinc finger protein 236	FALSE	chr18:82604188-82617889	ENSMUSG00000041258.18	Zfp236	-	82609287	82609475	82604188	82604386	82617709	82617889	104,91,111	0,2,0	122,114,104	0,0,0	300	150	1	1	1.0,0.958,1.0	1.0,1.0,1.0	-0.014
1205	zinc finger protein 236	FALSE	chr18:82624203-82630122	ENSMUSG00000041258.18	Zfp236	-	82628153	82628366	82624203	82624486	82629970	82630122	186,176,151	0,1,0	163,210,155	0,0,0	300	150	1	1	1.0,0.989,1.0	1.0,1.0,1.0	-0.004
1206	zinc finger protein 236	FALSE	chr18:82658002-82668744	ENSMUSG00000041258.18	Zfp236	-	82664837	82664981	82658002	82658206	82668571	82668744	130,141,148	3,0,1	183,136,101	0,0,0	294	150	0.957358	1	0.957,1.0,0.987	1.0,1.0,1.0	-0.019
1207	zinc finger protein 236	FALSE	chr18:82674306-82682287	ENSMUSG00000041258.18	Zfp236	-	82680591	82680756	82674306	82674485	82682144	82682287	168,196,211	0,0,6	204,230,179	0,0,0	300	150	0.573666	1	1.0,1.0,0.946	1.0,1.0,1.0	-0.018
1208	myelin basic protein	FALSE	chr18:82475145-82522137	ENSMUSG00000041607.17	Mbp	+	82500726	82500802	82475145	82475394	82522049	82522137	199,167,203	0,0,0	126,126,81	0,0,4	226	150	1	1	1.0,1.0,1.0	1.0,1.0,0.931	0.023
1209	myelin basic protein	FALSE	chr18:82522049-82572926	ENSMUSG00000041607.17	Mbp	+	82554319	82554750	82522049	82522137	82572824	82572926	199,190,194	0,0,0	113,171,75	0,2,0	300	150	1	1	1.0,1.0,1.0	1.0,0.977,1.0	0.008
1210	myelin basic protein	FALSE	chr18:82554469-82572926	ENSMUSG00000041607.17	Mbp	+	82561777	82561855	82554469	82554750	82572824	82572926	62,41,59	65,47,56	10,29,16	28,46,15	228	150	0.0877308	0.557979	0.386,0.365,0.409	0.19,0.293,0.412	0.088
1211	myelin basic protein	FALSE	chr18:82575171-82579058	ENSMUSG00000041607.17	Mbp	+	82575534	82575633	82575171	82575207	82578935	82579058	11,9,6	2,13,1	3,0,0	0,1,0	249	150	1	1	0.768,0.294,0.783	1.0,0.0,NA	0.115
1212	myelin basic protein	FALSE	chr18:82575171-82584156	ENSMUSG00000041607.17	Mbp	+	82575534	82575633	82575171	82575207	82584111	82584156	13,7,32	5,7,1	4,8,1	4,19,2	249	150	0.000986984	0.0159017	0.61,0.376,0.951	0.376,0.202,0.231	0.376
1213	myelin basic protein	FALSE	chr18:82575171-82579058	ENSMUSG00000041607.17	Mbp	+	82575600	82575633	82575171	82575207	82578935	82579058	25,28,31	2,13,1	8,15,12	0,1,0	183	150	0.000138378	0.0029449	0.911,0.638,0.962	1.0,0.925,1.0	-0.138
1214	myelin basic protein	FALSE	chr18:82575171-82585627	ENSMUSG00000041607.17	Mbp	+	82575600	82575633	82575171	82575207	82584111	82585627	37,35,69	5,7,1	24,34,11	4,19,2	183	150	0.0046622	0.0566608	0.858,0.804,0.983	0.831,0.595,0.818	0.134
1215	myelin basic protein	FALSE	chr18:82575171-82584156	ENSMUSG00000041607.17	Mbp	+	82578935	82579058	82575171	82575207	82584111	82584156	13,23,13	5,7,1	9,5,13	4,19,2	273	150	0.112602	0.674985	0.588,0.644,0.877	0.553,0.126,0.781	0.216
1216	myelin basic protein	FALSE	chr18:82575534-82584156	ENSMUSG00000041607.17	Mbp	+	82578935	82579058	82575534	82575633	82584111	82584156	31,28,29	32,26,57	17,15,21	24,30,7	273	150	0.646815	1	0.347,0.372,0.218	0.28,0.216,0.622	-0.06
1217	ATPase, class II, type 9B	FALSE	chr18:80734140-80738856	ENSMUSG00000024566.10	Atp9b	-	80736811	80736844	80734140	80736149	80738652	80738856	89,95,106	55,78,49	88,115,74	75,69,45	183	150	0.6235	1	0.57,0.5,0.639	0.49,0.577,0.574	0.023
1218	ATPase, class II, type 9B	FALSE	chr18:80752757-80754013	ENSMUSG00000024566.10	Atp9b	-	80752991	80753147	80752757	80752822	80753948	80754013	336,274,395	1,0,0	385,361,229	0,0,0	300	150	1	1	0.994,1.0,1.0	1.0,1.0,1.0	-0.002
1219	ATPase, class II, type 9B	FALSE	chr18:80758294-80762957	ENSMUSG00000024566.10	Atp9b	-	80762061	80762232	80758294	80758393	80762873	80762957	298,396,381	0,1,0	352,311,253	0,1,0	300	150	1	1	1.0,0.995,1.0	1.0,0.994,1.0	0
1220	ATPase, class II, type 9B	FALSE	chr18:80758294-80765115	ENSMUSG00000024566.10	Atp9b	-	80762061	80762232	80758294	80758393	80765022	80765115	147,215,205	0,0,0	185,150,152	2,0,0	300	150	1	1	1.0,1.0,1.0	0.979,1.0,1.0	0.007
1221	ATPase, class II, type 9B	FALSE	chr18:80758294-80765115	ENSMUSG00000024566.10	Atp9b	-	80762873	80762957	80758294	80758393	80765022	80765115	75,99,60	0,0,0	73,78,67	2,0,0	234	150	1	1	1.0,1.0,1.0	0.959,1.0,1.0	0.014
1222	ATPase, class II, type 9B	FALSE	chr18:80762061-80765115	ENSMUSG00000024566.10	Atp9b	-	80762873	80762957	80762061	80762232	80765022	80765115	226,279,240	0,0,4	240,238,168	0,0,0	234	150	1	1	1.0,1.0,0.975	1.0,1.0,1.0	-0.008
1223	ATPase, class II, type 9B	FALSE	chr18:80795289-80836431	ENSMUSG00000024566.10	Atp9b	-	80808611	80808772	80795289	80795432	80836354	80836431	317,243,293	1,1,6	284,216,163	2,3,0	300	150	0.632539	1	0.994,0.992,0.961	0.986,0.973,1.0	-0.004
1224	ATPase, class II, type 9B	FALSE	chr18:80795289-80844602	ENSMUSG00000024566.10	Atp9b	-	80808611	80808772	80795289	80795432	80844526	80844602	205,150,181	0,2,0	160,145,103	1,0,0	300	150	1	1	1.0,0.974,1.0	0.988,1.0,1.0	-0.005
1225	ATPase, class II, type 9B	FALSE	chr18:80795289-80844602	ENSMUSG00000024566.10	Atp9b	-	80836354	80836431	80795289	80795432	80844526	80844602	50,65,101	0,2,0	78,56,47	1,0,0	227	150	1	1	1.0,0.956,1.0	0.981,1.0,1.0	-0.008
1226	ATPase, class II, type 9B	FALSE	chr18:80808611-80844602	ENSMUSG00000024566.10	Atp9b	-	80836354	80836431	80808611	80808772	80844526	80844602	172,162,220	12,5,13	210,131,116	11,8,9	227	150	0.695333	1	0.905,0.955,0.918	0.927,0.915,0.895	0.014
1227	ATPase, class II, type 9B	FALSE	chr18:80844526-80858638	ENSMUSG00000024566.10	Atp9b	-	80847171	80847252	80844526	80844602	80858543	80858638	180,206,200	7,3,2	198,185,139	6,0,0	231	150	0.137992	0.783542	0.943,0.978,0.985	0.955,1.0,1.0	-0.016
1228	ATPase, class II, type 9B	FALSE	chr18:80847171-80869793	ENSMUSG00000024566.10	Atp9b	-	80858543	80858638	80847171	80847252	80869741	80869793	197,211,153	1,9,0	175,206,162	5,1,0	245	150	0.280241	1	0.992,0.935,1.0	0.955,0.992,1.0	-0.007
1229	ATPase, class II, type 9B	FALSE	chr18:80869741-80891923	ENSMUSG00000024566.10	Atp9b	-	80877314	80877373	80869741	80869793	80891814	80891923	152,176,153	1,0,9	171,171,204	2,2,1	209	150	0.113057	0.677063	0.991,1.0,0.924	0.984,0.984,0.993	-0.015
1230	ATPase, class II, type 9B	FALSE	chr18:80869741-80909705	ENSMUSG00000024566.10	Atp9b	-	80877314	80877373	80869741	80869793	80909591	80909705	50,64,29	0,0,2	58,68,39	0,5,1	209	150	0.139179	0.78817	1.0,1.0,0.912	1.0,0.907,0.966	0.013
1231	ATPase, class II, type 9B	FALSE	chr18:80869741-80909705	ENSMUSG00000024566.10	Atp9b	-	80891814	80891923	80869741	80869793	80909591	80909705	88,99,102	0,0,2	128,105,100	0,5,1	259	150	0.57189	1	1.0,1.0,0.967	1.0,0.924,0.983	0.02
1232	ATPase, class II, type 9B	FALSE	chr18:80877314-80909705	ENSMUSG00000024566.10	Atp9b	-	80891814	80891923	80877314	80877373	80909591	80909705	190,211,218	0,0,1	238,206,269	0,0,0	259	150	1	1	1.0,1.0,0.992	1.0,1.0,1.0	-0.003
1233	ATPase, class II, type 9B	FALSE	chr18:80891814-80912947	ENSMUSG00000024566.10	Atp9b	-	80909591	80909705	80891814	80891923	80912796	80912947	191,230,209	2,0,0	224,229,223	0,0,2	264	150	1	1	0.982,1.0,1.0	1.0,1.0,0.984	-0.001
1234	potassium voltage-gated channel, subfamily G, member 2	FALSE	chr18:80322472-80364254	ENSMUSG00000059852.7	Kcng2	-	80340440	80340596	80322472	80323170	80364158	80364254	30,28,43	1,0,0	38,41,26	0,1,0	300	150	1	1	0.938,1.0,1.0	1.0,0.953,1.0	-0.005
1235	solute carrier family 66 member 2	TRUE	chr18:80263419-80283492	ENSMUSG00000034006.17	Slc66a2	+	80272461	80272515	80263419	80263553	80283275	80283492	71,78,71	304,233,320	195,266,203	404,392,256	204	150	9.47442e-12	6.17274e-10	0.147,0.198,0.14	0.262,0.333,0.368	-0.159
1236	solute carrier family 66 member 2	FALSE	chr18:80263419-80292637	ENSMUSG00000034006.17	Slc66a2	+	80272461	80272515	80263419	80263553	80291575	80292637	25,11,16	0,0,0	57,76,75	0,0,7	204	150	0.105955	0.645235	1.0,1.0,1.0	1.0,1.0,0.887	0.038
1237	solute carrier family 66 member 2	FALSE	chr18:80263419-80292637	ENSMUSG00000034006.17	Slc66a2	+	80283275	80283492	80263419	80263553	80291575	80292637	643,516,733	0,0,0	828,830,663	0,0,7	300	150	1	1	1.0,1.0,1.0	1.0,1.0,0.979	0.007
1238	solute carrier family 66 member 2	FALSE	chr18:80272461-80292637	ENSMUSG00000034006.17	Slc66a2	+	80283275	80283492	80272461	80272515	80291575	80292637	388,350,470	0,0,2	567,630,535	0,0,0	300	150	1	1	1.0,1.0,0.992	1.0,1.0,1.0	-0.003
1239	SET binding protein 1	FALSE	chr18:78750379-78859931	ENSMUSG00000024548.11	Setbp1	-	78783258	78783429	78750379	78755825	78856483	78859931	194,195,186	6,0,6	245,190,139	0,5,2	300	150	0.191147	0.98937	0.942,1.0,0.939	1.0,0.95,0.972	-0.014
1240	Atp5a1	FALSE	chr18:77779826-77781092	ENSMUSG00000025428.15	Atp5a1	+	77780078	77780303	77779826	77779978	77780984	77781092	80007,76698,63662	2,0,0	86282,84851,54505	2,0,2	300	150	1	1	1.0,1.0,1.0	1.0,1.0,1.0	0
1241	Atp5a1	FALSE	chr18:77780078-77781356	ENSMUSG00000025428.15	Atp5a1	+	77780984	77781092	77780078	77780303	77781211	77781356	64043,60770,50639	0,3,0	69249,67302,43722	0,0,0	258	150	1	1	1.0,1.0,1.0	1.0,1.0,1.0	0
1242	Atp5a1	FALSE	chr18:77780984-77781949	ENSMUSG00000025428.15	Atp5a1	+	77781211	77781356	77780984	77781092	77781798	77781949	79532,74368,64481	5,5,0	88170,86344,54774	6,20,3	295	150	1	1	1.0,1.0,1.0	1.0,1.0,1.0	0
1243	Atp5a1	FALSE	chr18:77780984-77782866	ENSMUSG00000025428.15	Atp5a1	+	77781798	77781949	77780984	77781092	77782300	77782866	34693,32690,28541	0,0,1	37743,35538,25051	0,0,0	300	150	1	1	1.0,1.0,1.0	1.0,1.0,1.0	0
1244	HAUS augmin-like complex, subunit 1	FALSE	chr18:77760467-77764208	ENSMUSG00000041840.8	Haus1	-	77760906	77761030	77760467	77760533	77764072	77764208	185,257,224	3,7,3	353,318,263	1,7,0	274	150	0.0584642	0.411468	0.971,0.953,0.976	0.995,0.961,1.0	-0.019
1245	HAUS augmin-like complex, subunit 1	FALSE	chr18:77760906-77764208	ENSMUSG00000041840.8	Haus1	-	77761981	77762116	77760906	77761030	77764072	77764208	498,502,442	0,0,3	721,728,614	0,0,0	285	150	1	1	1.0,1.0,0.987	1.0,1.0,1.0	-0.004
1246	HAUS augmin-like complex, subunit 1	FALSE	chr18:77760467-77767038	ENSMUSG00000041840.8	Haus1	-	77764072	77764208	77760467	77760533	77766863	77767038	216,209,184	1,0,2	318,269,217	0,0,0	286	150	1	1	0.991,1.0,0.98	1.0,1.0,1.0	-0.01
1247	HAUS augmin-like complex, subunit 1	FALSE	chr18:77761981-77767038	ENSMUSG00000041840.8	Haus1	-	77764072	77764208	77761981	77762116	77766863	77767038	506,499,413	0,0,0	720,645,534	0,0,2	286	150	1	1	1.0,1.0,1.0	1.0,1.0,0.993	0.002
1248	HAUS augmin-like complex, subunit 1	FALSE	chr18:77764072-77768497	ENSMUSG00000041840.8	Haus1	-	77766863	77767038	77764072	77764208	77768343	77768497	248,238,214	0,0,0	362,315,252	1,0,0	300	150	1	1	1.0,1.0,1.0	0.995,1.0,1.0	0.002
1249	ST8 alpha-N-acetyl-neuraminide alpha-2,8-sialyltransferase 5	FALSE	chr18:77185838-77232885	ENSMUSG00000025425.18	St8sia5	+	77211655	77211763	77185838	77186225	77232792	77232885	2,1,5	14,10,0	4,10,0	9,18,0	258	150	1	1	0.077,0.055,1.0	0.205,0.244,NA	0.153
1250	ST8 alpha-N-acetyl-neuraminide alpha-2,8-sialyltransferase 5	FALSE	chr18:77185838-77242190	ENSMUSG00000025425.18	St8sia5	+	77211655	77211763	77185838	77186225	77242103	77242190	2,0,4	0,0,2	1,7,0	0,0,0	258	150	1	1	1.0,NA,0.538	1.0,1.0,NA	-0.231
1251	ST8 alpha-N-acetyl-neuraminide alpha-2,8-sialyltransferase 5	FALSE	chr18:77185852-77242190	ENSMUSG00000025425.18	St8sia5	+	77232792	77232885	77185852	77186225	77242103	77242190	20,11,2	0,0,2	20,34,2	0,0,0	243	150	0.628408	1	1.0,1.0,0.382	1.0,1.0,1.0	-0.206
1252	ST8 alpha-N-acetyl-neuraminide alpha-2,8-sialyltransferase 5	FALSE	chr18:77211655-77242190	ENSMUSG00000025425.18	St8sia5	+	77232792	77232885	77211655	77211763	77242103	77242190	6,2,3	0,0,0	15,19,2	1,0,0	243	150	1	1	1.0,1.0,1.0	0.903,1.0,1.0	0.032
1253	Gm50364	FALSE	chr18:76956838-76967207	ENSMUSG00000117732.1	Gm50364	+	76965050	76965267	76956838	76956923	76967143	76967207	1131,1098,910	15,13,16	1763,1737,1134	12,13,25	300	150	0.301672	1	0.974,0.977,0.966	0.987,0.985,0.958	-0.004
1254	myosin VB	FALSE	chr18:74580389-74625705	ENSMUSG00000025885.18	Myo5b	+	74616922	74617079	74580389	74580534	74625561	74625705	103,128,80	0,0,0	77,101,29	6,0,0	300	150	0.122299	0.71698	1.0,1.0,1.0	0.865,1.0,1.0	0.045
1255	myosin VB	FALSE	chr18:74715958-74720902	ENSMUSG00000025885.18	Myo5b	+	74716969	74717107	74715958	74716078	74720836	74720902	140,120,176	2,0,0	124,145,75	1,12,0	288	150	0.000366766	0.00676972	0.973,1.0,1.0	0.985,0.863,1.0	0.042
1256	myosin VB	FALSE	chr18:74723756-74731843	ENSMUSG00000025885.18	Myo5b	+	74728870	74728948	74723756	74723857	74731644	74731843	6,8,1	91,78,68	0,0,0	98,72,28	228	150	0.00112393	0.0177776	0.042,0.063,0.01	0.0,0.0,0.0	0.038
1257	malic enzyme 2, NAD(+)-dependent, mitochondrial	FALSE	chr18:73769902-73775449	ENSMUSG00000024556.4	Me2	-	73773129	73773228	73769902	73770808	73775378	73775449	299,225,247	0,0,0	259,346,193	0,6,0	249	150	1	1	1.0,1.0,1.0	1.0,0.972,1.0	0.009
1258	malic enzyme 2, NAD(+)-dependent, mitochondrial	FALSE	chr18:73773129-73781144	ENSMUSG00000024556.4	Me2	-	73775378	73775449	73773129	73773228	73781041	73781144	246,163,190	0,0,0	212,265,195	2,0,0	221	150	1	1	1.0,1.0,1.0	0.986,1.0,1.0	0.005
1259	malic enzyme 2, NAD(+)-dependent, mitochondrial	FALSE	chr18:73794780-73797978	ENSMUSG00000024556.4	Me2	-	73796313	73796389	73794780	73794942	73797828	73797978	230,220,205	0,0,4	341,291,220	0,10,0	226	150	0.801313	1	1.0,1.0,0.971	1.0,0.951,1.0	0.007
1260	elaC ribonuclease Z 1	FALSE	chr18:73742336-73754479	ENSMUSG00000036941.2	Elac1	-	73747166	73747331	73742336	73742801	73754401	73754479	108,159,166	0,0,3	157,149,83	0,0,0	300	150	1	1	1.0,1.0,0.965	1.0,1.0,1.0	-0.012
1261	transcription factor 4	FALSE	chr18:69344145-69349144	ENSMUSG00000053477.17	Tcf4	+	69347278	69347370	69344145	69345025	69349071	69349144	80,142,84	6,4,4	131,112,81	2,8,2	242	150	0.578879	1	0.892,0.957,0.929	0.976,0.897,0.962	-0.019
1262	transcription factor 4	FALSE	chr18:69345718-69349144	ENSMUSG00000053477.17	Tcf4	+	69347278	69347370	69345718	69346365	69349071	69349144	91,149,99	0,0,0	127,110,90	0,3,0	242	150	1	1	1.0,1.0,1.0	1.0,0.958,1.0	0.014
1263	transcription factor 4	FALSE	chr18:69349071-69461923	ENSMUSG00000053477.17	Tcf4	+	69413641	69413707	69349071	69349144	69461861	69461923	0,0,6	129,175,131	0,3,0	169,153,141	216	150	1	1	0.0,0.0,0.031	0.0,0.013,0.0	0.006
1264	SEH1-like (S. cerevisiae	FALSE	chr18:67774875-67784061	ENSMUSG00000079614.4	Seh1l	+	67779204	67779255	67774875	67775120	67783914	67784061	426,435,424	0,0,0	645,678,400	3,0,5	201	150	1	1	1.0,1.0,1.0	0.994,1.0,0.984	0.007
1265	SEH1-like (S. cerevisiae	FALSE	chr18:67779204-67785098	ENSMUSG00000079614.4	Seh1l	+	67783914	67784061	67779204	67779255	67784886	67785098	704,745,811	0,0,0	1021,980,678	6,9,0	297	150	0.873741	1	1.0,1.0,1.0	0.988,0.982,1.0	0.01
1266	protein tyrosine phosphatase, non-receptor type 2	FALSE	chr18:67680839-67688989	ENSMUSG00000024539.17	Ptpn2	-	67681442	67681577	67680839	67681049	67688890	67688989	257,249,217	2,0,0	247,302,178	1,0,0	285	150	1	1	0.985,1.0,1.0	0.992,1.0,1.0	-0.002
1267	protein tyrosine phosphatase, non-receptor type 2	FALSE	chr18:67681442-67724573	ENSMUSG00000024539.17	Ptpn2	-	67688890	67688989	67681442	67681577	67724441	67724573	106,97,95	0,0,2	91,106,80	0,0,0	249	150	1	1	1.0,1.0,0.966	1.0,1.0,1.0	-0.011
1268	protein tyrosine phosphatase, non-receptor type 2	FALSE	chr18:67688890-67711927	ENSMUSG00000024539.17	Ptpn2	-	67695623	67695724	67688890	67688989	67711836	67711927	207,197,241	6,15,10	245,265,179	3,3,6	251	150	0.00124054	0.0192629	0.954,0.887,0.935	0.98,0.981,0.947	-0.044
1269	protein tyrosine phosphatase, non-receptor type 2	FALSE	chr18:67688890-67724573	ENSMUSG00000024539.17	Ptpn2	-	67695623	67695724	67688890	67688989	67724441	67724573	87,95,100	0,0,3	83,126,66	0,0,3	251	150	1	1	1.0,1.0,0.952	1.0,1.0,0.929	0.008
1270	protein tyrosine phosphatase, non-receptor type 2	FALSE	chr18:67688890-67724573	ENSMUSG00000024539.17	Ptpn2	-	67711836	67711927	67688890	67688989	67724441	67724573	76,99,115	0,0,3	135,102,96	0,0,3	241	150	1	1	1.0,1.0,0.96	1.0,1.0,0.952	0.003
1271	protein tyrosine phosphatase, non-receptor type 2	FALSE	chr18:67695623-67724573	ENSMUSG00000024539.17	Ptpn2	-	67711836	67711927	67695623	67695724	67724441	67724573	190,182,251	0,0,6	302,241,203	0,0,0	241	150	0.782892	1	1.0,1.0,0.963	1.0,1.0,1.0	-0.012
1272	cell death-inducing DNA fragmentation factor, alpha subunit-like effector A	FALSE	chr18:67358709-67366556	ENSMUSG00000024526.9	Cidea	+	67360095	67360242	67358709	67358854	67366374	67366556	494,508,480	8,0,0	421,456,264	1,1,0	297	150	0.887591	1	0.969,1.0,1.0	0.995,0.996,1.0	-0.007
1273	inositol monophosphatase 2	FALSE	chr18:67309051-67315728	ENSMUSG00000024525.7	Impa2	+	67310646	67310755	67309051	67309097	67315619	67315728	101,124,142	2,0,0	122,147,65	0,0,0	259	150	1	1	0.967,1.0,1.0	1.0,1.0,1.0	-0.011
1274	Gm50136	FALSE	chr19:23061882-23063991	ENSMUSG00000118155.1	Gm50136	+	23062773	23062917	23061882	23062067	23063277	23063991	0,0,1	0,0,0	0,0,4	0,0,2	294	150	1	1	NA,NA,1.0	NA,NA,0.505	0.495
1275	lectin, mannose-binding, 1	FALSE	chr18:65982563-65984274	ENSMUSG00000041891.16	Lman1	-	65983820	65983887	65982563	65982710	65984152	65984274	249,343,214	0,0,3	295,370,240	0,0,0	217	150	1	1	1.0,1.0,0.98	1.0,1.0,1.0	-0.007
1276	lectin, mannose-binding, 1	FALSE	chr18:65980737-65984274	ENSMUSG00000041891.16	Lman1	-	65983824	65983887	65980737	65982710	65984152	65984274	489,592,458	0,0,3	601,703,462	0,0,0	213	150	1	1	1.0,1.0,0.991	1.0,1.0,1.0	-0.003
1277	zinc finger protein 532	FALSE	chr18:65579911-65583006	ENSMUSG00000042439.13	Zfp532	+	65582726	65582809	65579911	65580510	65582896	65583006	6,7,5	0,3,0	10,16,0	0,4,1	233	150	0.552978	1	1.0,0.6,1.0	1.0,0.72,0.0	0.293
1278	zinc finger protein 532	FALSE	chr18:65581443-65583006	ENSMUSG00000042439.13	Zfp532	+	65582726	65582809	65581443	65581591	65582896	65583006	6,7,5	1,0,0	10,16,0	2,0,0	233	150	1	1	0.794,1.0,1.0	0.763,1.0,NA	0.05
1279	zinc finger protein 532	FALSE	chr18:65622983-65644369	ENSMUSG00000042439.13	Zfp532	+	65638749	65638931	65622983	65625334	65644192	65644369	39,41,80	8,4,13	40,71,53	4,7,8	300	150	0.383688	1	0.709,0.837,0.755	0.833,0.835,0.768	-0.045
1280	zinc finger protein 532	FALSE	chr18:65622983-65683007	ENSMUSG00000042439.13	Zfp532	+	65638749	65638931	65622983	65625334	65682894	65683007	26,17,52	71,48,94	15,38,21	133,115,51	300	150	0.00726179	0.0806064	0.155,0.15,0.217	0.053,0.142,0.171	0.052
1281	zinc finger protein 532	FALSE	chr18:65622983-65651722	ENSMUSG00000042439.13	Zfp532	+	65644192	65644369	65622983	65625334	65651559	65651722	28,17,32	0,0,0	36,29,17	0,2,4	300	150	0.00776551	0.0850573	1.0,1.0,1.0	1.0,0.879,0.68	0.147
1282	zinc finger protein 532	FALSE	chr18:65622983-65656632	ENSMUSG00000042439.13	Zfp532	+	65644192	65644369	65622983	65625334	65656350	65656632	17,7,19	2,5,0	18,16,8	0,0,0	300	150	0.000253508	0.00492564	0.81,0.412,1.0	1.0,1.0,1.0	-0.259
1283	zinc finger protein 532	FALSE	chr18:65622983-65683007	ENSMUSG00000042439.13	Zfp532	+	65644192	65644369	65622983	65625334	65682894	65683007	11,14,31	71,48,94	9,35,11	133,115,51	300	150	0.133377	0.765011	0.072,0.127,0.142	0.033,0.132,0.097	0.026
1284	zinc finger protein 532	FALSE	chr18:65638749-65683007	ENSMUSG00000042439.13	Zfp532	+	65644192	65644369	65638749	65638931	65682894	65683007	16,34,46	0,0,0	31,63,35	1,2,0	300	150	0.297336	1	1.0,1.0,1.0	0.939,0.94,1.0	0.04
1285	zinc finger protein 532	FALSE	chr18:65622983-65656632	ENSMUSG00000042439.13	Zfp532	+	65651559	65651722	65622983	65625334	65656350	65656632	41,23,21	2,5,0	42,44,35	0,0,0	300	150	0.00144509	0.021869	0.911,0.697,1.0	1.0,1.0,1.0	-0.131
1286	zinc finger protein 532	FALSE	chr18:65622983-65683007	ENSMUSG00000042439.13	Zfp532	+	65651559	65651722	65622983	65625334	65682894	65683007	0,2,0	71,48,94	0,3,5	133,115,51	300	150	0.887036	1	0.0,0.02,0.0	0.0,0.013,0.047	-0.013
1287	zinc finger protein 532	FALSE	chr18:65644192-65656632	ENSMUSG00000042439.13	Zfp532	+	65651559	65651722	65644192	65644369	65656350	65656632	61,36,40	9,3,6	74,64,40	14,9,0	300	150	0.819126	1	0.772,0.857,0.769	0.725,0.78,1.0	-0.036
1288	zinc finger protein 532	FALSE	chr18:65644192-65683007	ENSMUSG00000042439.13	Zfp532	+	65651559	65651722	65644192	65644369	65682894	65683007	20,15,19	3,10,18	32,23,10	5,28,3	300	150	0.760779	1	0.769,0.429,0.345	0.762,0.291,0.625	-0.045
1289	zinc finger protein 532	FALSE	chr18:65622983-65683007	ENSMUSG00000042439.13	Zfp532	+	65656350	65656632	65622983	65625334	65682894	65683007	41,27,44	71,48,94	57,32,48	133,115,51	300	150	0.679172	1	0.224,0.22,0.19	0.176,0.122,0.32	0.005
1290	zinc finger protein 532	FALSE	chr18:65644192-65683007	ENSMUSG00000042439.13	Zfp532	+	65656350	65656632	65644192	65644369	65682894	65683007	48,25,50	3,10,18	71,41,48	5,28,3	300	150	0.516289	1	0.889,0.556,0.581	0.877,0.423,0.889	-0.054
1291	zinc finger protein 532	FALSE	chr18:65651559-65683007	ENSMUSG00000042439.13	Zfp532	+	65656350	65656632	65651559	65651722	65682894	65683007	80,45,65	0,2,0	99,74,79	0,1,1	300	150	1	1	1.0,0.918,1.0	1.0,0.974,0.975	-0.01
1292	alpha-kinase 2	FALSE	chr18:65265528-65281095	ENSMUSG00000032845.16	Alpk2	-	65276645	65276694	65265528	65266290	65280877	65281095	1059,958,1017	57,38,30	1566,1610,907	35,21,11	199	150	5.41052e-08	2.4987e-06	0.933,0.95,0.962	0.971,0.983,0.984	-0.031
1293	alpha-kinase 2	FALSE	chr18:65265528-65289766	ENSMUSG00000032845.16	Alpk2	-	65276645	65276694	65265528	65266290	65289677	65289766	175,193,184	262,145,170	304,311,141	242,255,129	199	150	0.215991	1	0.335,0.501,0.449	0.486,0.479,0.452	-0.044
1294	alpha-kinase 2	FALSE	chr18:65265528-65289766	ENSMUSG00000032845.16	Alpk2	-	65280877	65281095	65265528	65266290	65289677	65289766	941,900,910	262,145,170	1277,1473,983	242,255,129	300	150	0.0799317	0.521252	0.642,0.756,0.728	0.725,0.743,0.792	-0.045
1295	alpha-kinase 2	FALSE	chr18:65265528-65300161	ENSMUSG00000032845.16	Alpk2	-	65280877	65281095	65265528	65266290	65300013	65300161	62,38,30	0,4,0	35,26,17	0,1,1	300	150	1	1	1.0,0.826,1.0	1.0,0.929,0.895	0.001
1296	alpha-kinase 2	FALSE	chr18:65276645-65289766	ENSMUSG00000032845.16	Alpk2	-	65280877	65281095	65276645	65276694	65289677	65289766	1781,1640,1728	7,0,7	2529,2766,1760	13,8,7	300	150	1	1	0.992,1.0,0.992	0.99,0.994,0.992	0.003
1297	alpha-kinase 2	FALSE	chr18:65280877-65291530	ENSMUSG00000032845.16	Alpk2	-	65289677	65289766	65280877	65281095	65291255	65291530	1448,1314,1402	13,4,8	1960,2235,1460	51,7,13	239	150	0.00194782	0.0278936	0.986,0.995,0.991	0.96,0.995,0.986	0.01
1298	alpha-kinase 2	FALSE	chr18:65289677-65294115	ENSMUSG00000032845.16	Alpk2	-	65291255	65291530	65289677	65289766	65294079	65294115	2066,1780,1951	0,0,0	2672,2950,1724	2,0,0	300	150	1	1	1.0,1.0,1.0	0.999,1.0,1.0	0
1299	alpha-kinase 2	FALSE	chr18:65294079-65300161	ENSMUSG00000032845.16	Alpk2	-	65294211	65294339	65294079	65294115	65300013	65300161	2118,1746,1828	11,18,1	2479,2488,1607	10,0,4	278	150	0.731596	1	0.99,0.981,0.999	0.993,1.0,0.995	-0.006
1300	alpha-kinase 2	FALSE	chr18:65300013-65350708	ENSMUSG00000032845.16	Alpk2	-	65304449	65307813	65300013	65300161	65349027	65350708	1924,1631,1641	1,0,0	2354,2480,1535	4,4,0	300	150	1	1	0.999,1.0,1.0	0.997,0.997,1.0	0.002
1301	alpha-kinase 2	FALSE	chr18:65304449-65372838	ENSMUSG00000032845.16	Alpk2	-	65349027	65350708	65304449	65307813	65372720	65372838	1334,1231,1273	12,11,18	1846,1888,1086	13,39,17	300	150	0.147904	0.822071	0.982,0.982,0.972	0.986,0.96,0.97	0.007
1302	alpha-kinase 2	FALSE	chr18:65372720-65394066	ENSMUSG00000032845.16	Alpk2	-	65378015	65378142	65372720	65372838	65393633	65394066	1234,1095,1021	0,1,3	1563,1674,993	1,0,0	277	150	1	1	1.0,0.998,0.995	0.999,1.0,1.0	-0.002
1303	neural precursor cell expressed, developmentally down-regulated gene 4-like	FALSE	chr18:65155255-65158011	ENSMUSG00000024589.18	Nedd4l	+	65155645	65155748	65155255	65155317	65157844	65158011	893,839,747	2,0,0	1014,1166,691	1,0,0	253	150	1	1	0.996,1.0,1.0	0.998,1.0,1.0	-0.001
1304	neural precursor cell expressed, developmentally down-regulated gene 4-like	FALSE	chr18:65165571-65172406	ENSMUSG00000024589.18	Nedd4l	+	65167513	65167573	65165571	65165646	65172274	65172406	5,9,4	133,156,151	0,0,0	169,228,116	210	150	0.00471564	0.0571875	0.026,0.04,0.019	0.0,0.0,0.0	0.028
1305	neural precursor cell expressed, developmentally down-regulated gene 4-like	FALSE	chr18:65165571-65174242	ENSMUSG00000024589.18	Nedd4l	+	65167513	65167573	65165571	65165646	65174044	65174242	1,3,4	60,103,81	0,0,0	172,172,127	210	150	0.551874	1	0.012,0.02,0.034	0.0,0.0,0.0	0.022
1306	neural precursor cell expressed, developmentally down-regulated gene 4-like	FALSE	chr18:65165571-65178996	ENSMUSG00000024589.18	Nedd4l	+	65167513	65167573	65165571	65165646	65178918	65178996	1,2,2	211,261,170	0,4,0	283,222,131	210	150	1	1	0.003,0.005,0.008	0.0,0.013,0.0	0.001
1307	neural precursor cell expressed, developmentally down-regulated gene 4-like	FALSE	chr18:65165571-65178996	ENSMUSG00000024589.18	Nedd4l	+	65172274	65172406	65165571	65165646	65178918	65178996	168,191,186	211,261,170	215,264,122	283,222,131	282	150	0.452027	1	0.298,0.28,0.368	0.288,0.387,0.331	-0.02
1308	neural precursor cell expressed, developmentally down-regulated gene 4-like	FALSE	chr18:65167513-65178996	ENSMUSG00000024589.18	Nedd4l	+	65172274	65172406	65167513	65167573	65178918	65178996	48,48,45	0,0,1	58,41,15	0,4,0	282	150	0.567735	1	1.0,1.0,0.96	1.0,0.845,1.0	0.038
1309	neural precursor cell expressed, developmentally down-regulated gene 4-like	FALSE	chr18:65165571-65174242	ENSMUSG00000024589.18	Nedd4l	+	65172915	65173035	65165571	65165646	65174044	65174242	64,71,67	60,103,81	93,81,91	172,172,127	270	150	0.0115376	0.116314	0.372,0.277,0.315	0.231,0.207,0.285	0.08
1310	neural precursor cell expressed, developmentally down-regulated gene 4-like	FALSE	chr18:65165571-65178996	ENSMUSG00000024589.18	Nedd4l	+	65172915	65173035	65165571	65165646	65178918	65178996	27,23,29	211,261,170	41,42,22	283,222,131	270	150	0.0997188	0.615786	0.066,0.047,0.087	0.074,0.095,0.085	-0.018
1311	neural precursor cell expressed, developmentally down-regulated gene 4-like	TRUE	chr18:65172274-65178996	ENSMUSG00000024589.18	Nedd4l	+	65172915	65173035	65172274	65172406	65178918	65178996	88,74,101	48,44,45	149,166,93	60,46,17	270	150	0.00354593	0.0452833	0.505,0.483,0.555	0.58,0.667,0.752	-0.152
1312	neural precursor cell expressed, developmentally down-regulated gene 4-like	FALSE	chr18:65165571-65178996	ENSMUSG00000024589.18	Nedd4l	+	65174044	65174242	65165571	65165646	65178918	65178996	228,250,252	211,261,170	459,478,339	283,222,131	300	150	2.32045e-05	0.000609476	0.351,0.324,0.426	0.448,0.518,0.564	-0.143
1313	neural precursor cell expressed, developmentally down-regulated gene 4-like	FALSE	chr18:65167513-65178996	ENSMUSG00000024589.18	Nedd4l	+	65174044	65174242	65167513	65167573	65178918	65178996	168,148,174	0,0,1	287,306,212	0,4,0	300	150	1	1	1.0,1.0,0.989	1.0,0.975,1.0	0.005
1314	neural precursor cell expressed, developmentally down-regulated gene 4-like	FALSE	chr18:65172915-65178996	ENSMUSG00000024589.18	Nedd4l	+	65174044	65174242	65172915	65173035	65178918	65178996	241,245,252	31,32,40	407,408,309	51,49,29	300	150	0.232653	1	0.795,0.793,0.759	0.8,0.806,0.842	-0.034
1315	neural precursor cell expressed, developmentally down-regulated gene 4-like	FALSE	chr18:65165571-65181382	ENSMUSG00000024589.18	Nedd4l	+	65178918	65178996	65165571	65165646	65181327	65181382	510,535,417	0,1,4	567,566,352	0,0,0	228	150	1	1	1.0,0.997,0.986	1.0,1.0,1.0	-0.006
1316	neural precursor cell expressed, developmentally down-regulated gene 4-like	FALSE	chr18:65165571-65186384	ENSMUSG00000024589.18	Nedd4l	+	65181327	65181382	65165571	65165646	65186325	65186384	100,131,65	3,0,0	144,207,143	0,0,0	205	150	1	1	0.961,1.0,1.0	1.0,1.0,1.0	-0.013
1317	neural precursor cell expressed, developmentally down-regulated gene 4-like	FALSE	chr18:65165571-65191502	ENSMUSG00000024589.18	Nedd4l	+	65186325	65186384	65165571	65165646	65191436	65191502	234,250,196	4,1,0	273,349,152	0,0,8	209	150	0.758406	1	0.977,0.994,1.0	1.0,1.0,0.932	0.013
1318	neural precursor cell expressed, developmentally down-regulated gene 4-like	FALSE	chr18:65198630-65205693	ENSMUSG00000024589.18	Nedd4l	+	65203875	65203949	65198630	65198726	65205632	65205693	780,854,812	0,0,5	1009,1129,759	0,0,0	224	150	1	1	1.0,1.0,0.991	1.0,1.0,1.0	-0.003
1319	neural precursor cell expressed, developmentally down-regulated gene 4-like	FALSE	chr18:65208048-65209749	ENSMUSG00000024589.18	Nedd4l	+	65208391	65208499	65208048	65208108	65209652	65209749	888,786,863	0,0,6	936,1098,745	0,0,0	258	150	1	1	1.0,1.0,0.988	1.0,1.0,1.0	-0.004
1320	Nars	FALSE	chr18:64499646-64503621	ENSMUSG00000024587.10	Nars	-	64501302	64501434	64499646	64500649	64503507	64503621	712,743,708	0,0,0	922,860,696	0,0,4	282	150	1	1	1.0,1.0,1.0	1.0,1.0,0.989	0.004
1321	Nars	FALSE	chr18:64501302-64503621	ENSMUSG00000024587.10	Nars	-	64501743	64501875	64501302	64501434	64503507	64503621	1815,1808,1648	0,0,0	2448,2220,1708	0,0,2	282	150	1	1	1.0,1.0,1.0	1.0,1.0,0.998	0.001
1322	Nars	FALSE	chr18:64511983-64516515	ENSMUSG00000024587.10	Nars	-	64515325	64515405	64511983	64512049	64516415	64516515	455,627,532	4,6,4	873,707,432	19,18,29	230	150	2.04664e-07	8.62996e-06	0.987,0.986,0.989	0.968,0.962,0.907	0.042
1323	Nars	FALSE	chr18:64511983-64516652	ENSMUSG00000024587.10	Nars	-	64515325	64515408	64511983	64512049	64516415	64516652	728,850,617	4,6,4	1166,931,649	19,18,29	233	150	3.26321e-07	1.32022e-05	0.992,0.989,0.99	0.975,0.971,0.935	0.03
1324	WD repeat domain 7	FALSE	chr18:63708684-63720863	ENSMUSG00000040560.10	Wdr7	+	63720217	63720389	63708684	63708919	63720756	63720863	248,174,168	0,2,0	297,278,200	0,0,0	300	150	1	1	1.0,0.978,1.0	1.0,1.0,1.0	-0.007
1325	WD repeat domain 7	FALSE	chr18:63728438-63735724	ENSMUSG00000040560.10	Wdr7	+	63730089	63730209	63728438	63728515	63735578	63735724	224,209,174	0,0,2	250,236,253	0,0,0	270	150	1	1	1.0,1.0,0.98	1.0,1.0,1.0	-0.007
1326	WD repeat domain 7	TRUE	chr18:63779868-63794343	ENSMUSG00000040560.10	Wdr7	+	63791795	63791891	63779868	63779957	63794224	63794343	87,94,52	98,76,80	160,120,94	33,31,17	246	150	0	0	0.351,0.43,0.284	0.747,0.702,0.771	-0.385
1327	WD repeat domain 7	FALSE	chr18:63779868-63865506	ENSMUSG00000040560.10	Wdr7	+	63825124	63825238	63779868	63779957	63865284	63865506	96,90,104	0,0,0	138,169,104	6,0,0	264	150	0.740827	1	1.0,1.0,1.0	0.929,1.0,1.0	0.024
1328	WD repeat domain 7	FALSE	chr18:63927265-63979424	ENSMUSG00000040560.10	Wdr7	+	63935848	63935948	63927265	63927348	63979319	63979424	274,257,260	0,0,0	323,267,240	0,6,2	250	150	0.666707	1	1.0,1.0,1.0	1.0,0.964,0.986	0.017
1329	WD repeat domain 7	FALSE	chr18:63927265-63989754	ENSMUSG00000040560.10	Wdr7	+	63979319	63979424	63927265	63927348	63987155	63989754	107,127,95	0,2,0	111,115,99	0,0,0	255	150	1	1	1.0,0.974,1.0	1.0,1.0,1.0	-0.009
1330	thioredoxin-like 1	FALSE	chr18:63663366-63671686	ENSMUSG00000024583.3	Txnl1	-	63665651	63665694	63663366	63664332	63671581	63671686	68,84,62	1059,1092,974	7,17,14	1390,1257,909	193	150	0	0	0.048,0.056,0.047	0.004,0.01,0.012	0.042
1331	piezo-type mechanosensitive ion channel component 2	FALSE	chr18:63042432-63050698	ENSMUSG00000041482.17	Piezo2	-	63045376	63045544	63042432	63042840	63050531	63050698	2,0,2	9,13,6	3,2,1	16,4,8	300	150	0.362174	1	0.1,0.0,0.143	0.086,0.2,0.059	-0.034
1332	piezo-type mechanosensitive ion channel component 2	FALSE	chr18:63117648-63121342	ENSMUSG00000041482.17	Piezo2	-	63118905	63118944	63117648	63117787	63121222	63121342	4,0,3	11,1,11	6,1,0	12,2,8	189	150	0.957222	1	0.224,0.0,0.178	0.284,0.284,0.0	-0.055
1333	piezo-type mechanosensitive ion channel component 2	FALSE	chr18:63117648-63124728	ENSMUSG00000041482.17	Piezo2	-	63121222	63121342	63117648	63117787	63124565	63124728	24,5,14	1,0,0	21,7,12	0,0,0	270	150	1	1	0.93,1.0,1.0	1.0,1.0,1.0	-0.023
1334	N-ethylmaleimide sensitive fusion protein attachment protein gamma	FALSE	chr18:62977830-62982703	ENSMUSG00000024581.13	Napg	+	62980465	62980533	62977830	62978024	62982618	62982703	233,257,257	3,6,0	365,347,222	0,0,2	218	150	0.828592	1	0.982,0.967,1.0	1.0,1.0,0.987	-0.013
1335	N-ethylmaleimide sensitive fusion protein attachment protein gamma	FALSE	chr18:62986178-62987024	ENSMUSG00000024581.13	Napg	+	62986410	62986477	62986178	62986288	62986953	62987024	229,262,242	0,0,0	390,380,207	0,2,0	217	150	1	1	1.0,1.0,1.0	1.0,0.992,1.0	0.003
1336	F-box protein 38	FALSE	chr18:62511013-62517143	ENSMUSG00000042211.7	Fbxo38	-	62514794	62515544	62511013	62511114	62516963	62517143	316,275,328	0,0,0	387,386,317	0,2,0	300	150	1	1	1.0,1.0,1.0	1.0,0.99,1.0	0.003
1337	F-box protein 38	FALSE	chr18:62529551-62533674	ENSMUSG00000042211.7	Fbxo38	-	62530688	62530826	62529551	62529689	62533508	62533674	579,448,468	3,16,2	463,587,409	6,5,0	288	150	0.069264	0.469694	0.99,0.936,0.992	0.976,0.984,1.0	-0.014
1338	F-box protein 38	FALSE	chr18:62529551-62534064	ENSMUSG00000042211.7	Fbxo38	-	62530688	62530826	62529551	62529689	62533900	62534064	318,217,230	2,0,0	217,275,195	0,0,0	288	150	1	1	0.988,1.0,1.0	1.0,1.0,1.0	-0.004
1339	F-box protein 38	FALSE	chr18:62529551-62534064	ENSMUSG00000042211.7	Fbxo38	-	62533508	62533674	62529551	62529689	62533900	62534064	175,214,160	2,0,0	204,187,143	0,0,0	300	150	1	1	0.978,1.0,1.0	1.0,1.0,1.0	-0.007
1340	F-box protein 38	FALSE	chr18:62530688-62534064	ENSMUSG00000042211.7	Fbxo38	-	62533508	62533674	62530688	62530826	62533900	62534064	436,429,396	0,0,0	448,497,358	0,0,1	300	150	1	1	1.0,1.0,1.0	1.0,1.0,0.994	0.002
1341	braveheart long non-coding RNA	FALSE	chr18:61639652-61647472	ENSMUSG00000098098.7	Bvht	+	61645162	61645365	61639652	61639768	61647203	61647472	200,192,182	4,0,0	230,181,114	8,0,2	300	150	0.0457623	0.338791	0.962,1.0,1.0	0.935,1.0,0.966	0.02
1342	casein kinase 1, alpha 1	FALSE	chr18:61555273-61568390	ENSMUSG00000024576.14	Csnk1a1	+	61556502	61556609	61555273	61555873	61568263	61568390	3329,3329,3311	0,0,0	4667,4483,3358	1,0,0	257	150	1	1	1.0,1.0,1.0	1.0,1.0,1.0	0
1343	casein kinase 1, alpha 1	FALSE	chr18:61556502-61569562	ENSMUSG00000024576.14	Csnk1a1	+	61568263	61568390	61556502	61556609	61569463	61569562	3936,3946,3665	0,0,1	5235,5161,3807	0,0,0	277	150	1	1	1.0,1.0,0.999	1.0,1.0,1.0	0
1344	casein kinase 1, alpha 1	FALSE	chr18:61568263-61575549	ENSMUSG00000024576.14	Csnk1a1	+	61569463	61569562	61568263	61568390	61575409	61575549	3144,3075,2739	5,13,4	4275,4047,2995	17,1,12	249	150	1	1	0.997,0.993,0.998	0.993,1.0,0.993	0.001
1345	casein kinase 1, alpha 1	FALSE	chr18:61569463-61575549	ENSMUSG00000024576.14	Csnk1a1	+	61571873	61571957	61569463	61569562	61575409	61575549	584,556,443	1619,1475,1337	706,641,426	2185,2010,1470	234	150	0.137241	0.780713	0.188,0.195,0.175	0.172,0.17,0.157	0.02
1346	casein kinase 1, alpha 1	FALSE	chr18:61577177-61580451	ENSMUSG00000024576.14	Csnk1a1	+	61578666	61578773	61577177	61577252	61580338	61580451	2852,2750,2171	0,0,7	3739,3687,2247	0,0,0	257	150	1	1	1.0,1.0,0.995	1.0,1.0,1.0	-0.002
1347	casein kinase 1, alpha 1	FALSE	chr18:61577177-61587531	ENSMUSG00000024576.14	Csnk1a1	+	61580338	61580451	61577177	61577252	61587425	61587531	712,714,597	0,0,0	977,953,601	2,0,0	263	150	1	1	1.0,1.0,1.0	0.996,1.0,1.0	0.001
1348	casein kinase 1, alpha 1	FALSE	chr18:61577177-61588182	ENSMUSG00000024576.14	Csnk1a1	+	61580338	61580487	61577177	61577252	61587425	61588182	678,737,450	0,0,0	793,890,412	2,0,0	299	150	1	1	1.0,1.0,1.0	0.995,1.0,1.0	0.002
1349	peroxisome proliferative activated receptor, gamma, coactivator 1 beta	FALSE	chr18:61309032-61311508	ENSMUSG00000033871.14	Ppargc1b	-	61309645	61309682	61309032	61309094	61310406	61311508	67,71,63	0,2,0	82,91,56	0,0,0	187	150	1	1	1.0,0.966,1.0	1.0,1.0,1.0	-0.011
1350	peroxisome proliferative activated receptor, gamma, coactivator 1 beta	FALSE	chr18:61310406-61315949	ENSMUSG00000033871.14	Ppargc1b	-	61312153	61312270	61310406	61311508	61315736	61315949	69,67,52	0,0,0	120,120,47	0,0,1	267	150	1	1	1.0,1.0,1.0	1.0,1.0,0.964	0.012
1351	platelet derived growth factor receptor, beta polypeptide	FALSE	chr18:61045199-61060189	ENSMUSG00000024620.11	Pdgfrb	+	61046029	61046100	61045199	61045572	61060143	61060189	1,3,0	204,215,212	0,0,0	219,139,110	221	150	1	1	0.003,0.009,0.0	0.0,0.0,0.0	0.004
1352	calcium/calmodulin-dependent protein kinase II alpha	TRUE	chr18:60963553-60970042	ENSMUSG00000024617.16	Camk2a	+	60969010	60969043	60963553	60963963	60969993	60970042	429,357,257	159,149,142	296,307,265	303,275,176	183	150	3.54499e-07	1.419e-05	0.689,0.663,0.597	0.445,0.478,0.552	0.158
1353	calcium/calmodulin-dependent protein kinase II alpha	FALSE	chr18:60969993-60980154	ENSMUSG00000024617.16	Camk2a	+	60977939	60978015	60969993	60970042	60980059	60980154	780,647,672	1,0,2	881,887,716	0,0,0	226	150	1	1	0.998,1.0,0.996	1.0,1.0,1.0	-0.002
1354	CD74 antigen (invariant polypeptide of major histocompatibility complex, class II antigen-associated)	FALSE	chr18:60810327-60811921	ENSMUSG00000024610.15	Cd74	+	60811293	60811485	60810327	60810418	60811858	60811921	907,1661,927	1044,1667,1095	4465,3246,5681	4971,3646,5985	300	150	0.911093	1	0.303,0.333,0.297	0.31,0.308,0.322	-0.002
1355	CXXC finger protein 1	FALSE	chr18:74217388-74218277	ENSMUSG00000024560.7	Cxxc1	+	74217760	74217996	74217388	74217489	74218085	74218277	484,486,483	5,11,1	544,572,369	4,4,2	300	150	0.12979	0.750141	0.98,0.957,0.996	0.986,0.986,0.989	-0.009
1356	CXXC finger protein 1	FALSE	chr18:74218085-74218977	ENSMUSG00000024560.7	Cxxc1	+	74218628	74218655	74218085	74218277	74218731	74218977	352,434,379	3,0,0	388,357,271	0,2,0	177	150	1	1	0.99,1.0,1.0	1.0,0.993,1.0	-0.001
1357	CXXC finger protein 1	FALSE	chr18:74219130-74220045	ENSMUSG00000024560.7	Cxxc1	+	74219382	74219567	74219130	74219238	74219837	74220045	451,555,545	0,2,0	599,569,421	0,0,0	300	150	1	1	1.0,0.993,1.0	1.0,1.0,1.0	-0.002
1358	CXXC finger protein 1	FALSE	chr18:74220120-74220605	ENSMUSG00000024560.7	Cxxc1	+	74220356	74220406	74220120	74220231	74220508	74220605	380,387,352	4,0,1	374,424,303	0,0,2	200	150	1	1	0.986,1.0,0.996	1.0,1.0,0.991	-0.003
1359	ribosomal protein S14	FALSE	chr18:60774509-60777091	ENSMUSG00000024608.11	Rps14	+	60776400	60776551	60774509	60774686	60776929	60777091	14899,14901,13942	7,11,3	19738,17448,14428	5,3,1	300	150	1	1	0.999,0.999,1.0	0.999,1.0,1.0	0
1360	N-deacetylase/N-sulfotransferase (heparan glucosaminyl) 1	FALSE	chr18:60691177-60695510	ENSMUSG00000054008.9	Ndst1	-	60691928	60692099	60691177	60691287	60695335	60695510	746,742,706	0,6,2	1158,1239,859	1,3,11	300	150	0.914542	1	1.0,0.984,0.994	0.998,0.995,0.975	0.003
1361	N-deacetylase/N-sulfotransferase (heparan glucosaminyl) 1	FALSE	chr18:60698438-60700500	ENSMUSG00000054008.9	Ndst1	-	60699507	60699690	60698438	60698535	60700371	60700500	848,895,838	0,0,0	1436,1330,870	3,8,0	300	150	1	1	1.0,1.0,1.0	0.996,0.988,1.0	0.005
1362	N-deacetylase/N-sulfotransferase (heparan glucosaminyl) 1	FALSE	chr18:60700371-60703891	ENSMUSG00000054008.9	Ndst1	-	60702772	60702958	60700371	60700500	60703736	60703891	1002,922,995	0,0,0	1675,1645,1160	0,0,2	300	150	1	1	1.0,1.0,1.0	1.0,1.0,0.997	0.001
1363	N-deacetylase/N-sulfotransferase (heparan glucosaminyl) 1	FALSE	chr18:60705075-60713389	ENSMUSG00000054008.9	Ndst1	-	60707600	60708095	60705075	60705163	60712722	60713389	875,784,784	1,0,0	1419,1321,771	6,6,0	300	150	1	1	0.998,1.0,1.0	0.992,0.991,1.0	0.005
1364	synaptopodin	FALSE	chr18:60600205-60624236	ENSMUSG00000043079.17	Synpo	-	60609910	60610001	60600205	60604490	60624170	60624236	40,42,43	195,170,234	34,45,42	215,289,132	241	150	0.647169	1	0.113,0.133,0.103	0.09,0.088,0.165	0.002
1365	synaptopodin	FALSE	chr18:60600205-60624573	ENSMUSG00000043079.17	Synpo	-	60609910	60610001	60600205	60604490	60624488	60624573	29,26,19	0,8,0	17,24,31	0,3,0	241	150	0.028558	0.236721	1.0,0.669,1.0	1.0,0.833,1.0	-0.055
1366	solute carrier family 12, member 2	FALSE	chr18:57932479-57936430	ENSMUSG00000024597.11	Slc12a2	+	57934950	57934998	57932479	57932605	57936307	57936430	161,174,170	11,14,6	169,195,93	12,1,7	198	150	0.245664	1	0.917,0.904,0.955	0.914,0.993,0.91	-0.014
1367	coiled-coil domain containing 192	FALSE	chr18:57538032-57592099	ENSMUSG00000058925.11	Ccdc192	+	57563943	57564042	57538032	57538084	57591967	57592099	42,67,29	3,2,0	60,47,39	0,0,0	249	150	0.312726	1	0.894,0.953,1.0	1.0,1.0,1.0	-0.051
1368	coiled-coil domain containing 192	FALSE	chr18:57563943-57594135	ENSMUSG00000058925.11	Ccdc192	+	57591967	57592099	57563943	57564042	57594078	57594135	54,77,32	0,0,4	51,53,12	0,0,0	282	150	0.588026	1	1.0,1.0,0.81	1.0,1.0,1.0	-0.063
1369	coiled-coil domain containing 192	FALSE	chr18:57594078-57731065	ENSMUSG00000058925.11	Ccdc192	+	57667234	57667367	57594078	57594135	57730714	57731065	2,10,0	27,30,8	3,1,3	6,7,4	283	150	0.362136	1	0.038,0.15,0.0	0.209,0.07,0.284	-0.125
1370	phosphorylated adaptor for RNA export	FALSE	chr18:56575461-56584374	ENSMUSG00000008301.11	Phax	+	56580179	56580300	56575461	56576048	56584290	56584374	547,587,533	0,1,0	704,845,546	0,0,0	271	150	1	1	1.0,0.997,1.0	1.0,1.0,1.0	-0.001
1371	casein kinase 1, gamma 3	FALSE	chr18:53862121-53902893	ENSMUSG00000073563.3	Csnk1g3	+	53895530	53895954	53862121	53862600	53902852	53902893	109,107,84	0,0,0	149,138,130	2,0,0	300	150	1	1	1.0,1.0,1.0	0.974,1.0,1.0	0.009
1372	casein kinase 1, gamma 3	FALSE	chr18:53895530-53906669	ENSMUSG00000073563.3	Csnk1g3	+	53902852	53902893	53895530	53895954	53906599	53906669	122,144,97	0,0,0	182,193,145	0,4,1	191	150	1	1	1.0,1.0,1.0	1.0,0.974,0.991	0.012
1373	casein kinase 1, gamma 3	FALSE	chr18:53933449-53948154	ENSMUSG00000073563.3	Csnk1g3	+	53936852	53936948	53933449	53933545	53948047	53948154	122,115,106	85,89,60	179,176,120	125,105,86	246	150	0.888953	1	0.467,0.441,0.519	0.466,0.505,0.46	-0.001
1374	casein kinase 1, gamma 3	FALSE	chr18:53948047-53955548	ENSMUSG00000073563.3	Csnk1g3	+	53948644	53948668	53948047	53948154	53953244	53955548	217,171,166	13,32,28	318,249,149	20,45,26	174	150	0.960752	1	0.935,0.822,0.836	0.932,0.827,0.832	0.001
1375	centrosomal protein 120	FALSE	chr18:53681722-53697693	ENSMUSG00000048799.8	Cep120	-	53685882	53686028	53681722	53683464	53697594	53697693	512,562,423	5,4,7	533,539,351	12,13,6	296	150	0.0163765	0.153659	0.981,0.986,0.968	0.957,0.955,0.967	0.019
1376	centrosomal protein 120	FALSE	chr18:53685494-53703244	ENSMUSG00000048799.8	Cep120	-	53697594	53697693	53685494	53686028	53703121	53703244	440,422,301	0,5,0	415,421,293	4,4,0	249	150	1	1	1.0,0.981,1.0	0.984,0.984,1.0	0.004
1377	centrosomal protein 120	FALSE	chr18:53706819-53713471	ENSMUSG00000048799.8	Cep120	-	53709056	53709149	53706819	53706981	53713381	53713471	369,428,240	0,0,2	427,429,260	2,1,8	243	150	0.859241	1	1.0,1.0,0.987	0.992,0.996,0.953	0.015
1378	centrosomal protein 120	FALSE	chr18:53718446-53721800	ENSMUSG00000048799.8	Cep120	-	53719215	53719365	53718446	53718629	53721622	53721800	375,430,410	0,0,2	449,489,313	0,0,0	300	150	1	1	1.0,1.0,0.99	1.0,1.0,1.0	-0.003
1379	centrosomal protein 120	FALSE	chr18:53724353-53731239	ENSMUSG00000048799.8	Cep120	-	53727546	53727744	53724353	53724581	53731090	53731239	453,427,436	1,0,3	499,499,363	5,0,6	300	150	0.803629	1	0.996,1.0,0.986	0.98,1.0,0.968	0.011
1380	centrosomal protein 120	FALSE	chr18:53735642-53740208	ENSMUSG00000048799.8	Cep120	-	53738477	53738592	53735642	53735784	53740051	53740208	397,397,439	0,4,0	452,340,294	0,0,0	265	150	1	1	1.0,0.983,1.0	1.0,1.0,1.0	-0.006
1381	predicted gene, 19466	FALSE	chr18:53648150-53703519	ENSMUSG00000118362.1	Gm19466	+	53692846	53692913	53648150	53648370	53703399	53703519	9,14,5	4,0,0	8,13,23	0,0,0	217	150	0.289278	1	0.609,1.0,1.0	1.0,1.0,1.0	-0.13
1382	peptidylprolyl isomerase C	FALSE	chr18:53409124-53411619	ENSMUSG00000024538.8	Ppic	-	53410986	53411080	53409124	53409309	53411505	53411619	719,592,702	0,3,0	1006,1013,727	12,2,3	244	150	0.883228	1	1.0,0.992,1.0	0.981,0.997,0.993	0.007
1383	peptidylprolyl isomerase C	FALSE	chr18:53409124-53418115	ENSMUSG00000024538.8	Ppic	-	53411505	53411619	53409124	53409309	53417839	53418115	252,191,283	4,4,3	420,326,275	8,14,1	264	150	0.200294	1	0.973,0.964,0.982	0.968,0.93,0.994	0.009
1384	sorting nexing 24	FALSE	chr18:53245661-53340234	ENSMUSG00000024535.16	Snx24	+	53327411	53327495	53245661	53245852	53340129	53340234	226,220,176	0,0,0	395,255,212	3,0,0	234	150	1	1	1.0,1.0,1.0	0.988,1.0,1.0	0.004
1385	sorting nexing 24	FALSE	chr18:53327411-53383164	ENSMUSG00000024535.16	Snx24	+	53340129	53340234	53327411	53327495	53383069	53383164	319,354,293	0,0,0	632,452,385	0,3,7	255	150	0.850161	1	1.0,1.0,1.0	1.0,0.989,0.97	0.014
1386	sorting nexing 24	FALSE	chr18:53383069-53385242	ENSMUSG00000024535.16	Snx24	+	53384616	53384649	53383069	53383164	53385177	53385242	225,246,192	1,0,2	477,388,311	0,0,0	183	150	1	1	0.995,1.0,0.987	1.0,1.0,1.0	-0.006
1387	sorting nexin 2	FALSE	chr18:53189654-53197921	ENSMUSG00000034484.8	Snx2	+	53194429	53194593	53189654	53189772	53197854	53197921	1004,895,832	12,13,5	1024,1128,825	12,15,5	300	150	0.993751	1	0.977,0.972,0.988	0.977,0.974,0.988	-0.001
1388	synuclein, alpha interacting protein (synphilin)	FALSE	chr18:52837963-52869407	ENSMUSG00000024534.15	Sncaip	+	52851438	52851511	52837963	52838066	52868538	52869407	102,107,127	4,0,0	98,72,121	0,0,0	223	150	1	1	0.945,1.0,1.0	1.0,1.0,1.0	-0.018
1389	synuclein, alpha interacting protein (synphilin)	FALSE	chr18:52837963-52885081	ENSMUSG00000024534.15	Sncaip	+	52868538	52869407	52837963	52838066	52884967	52885081	17,11,0	2,0,0	4,1,2	0,0,0	300	150	1	1	0.81,1.0,NA	1.0,1.0,1.0	-0.095
1390	synuclein, alpha interacting protein (synphilin)	FALSE	chr18:52868538-52885081	ENSMUSG00000024534.15	Sncaip	+	52871301	52871481	52868538	52869407	52884967	52885081	139,140,203	13,11,0	125,165,129	4,1,2	300	150	0.00278691	0.0371558	0.842,0.864,1.0	0.94,0.988,0.97	-0.064
1391	synuclein, alpha interacting protein (synphilin)	FALSE	chr18:52884967-52898289	ENSMUSG00000024534.15	Sncaip	+	52894833	52894959	52884967	52885081	52898119	52898289	157,158,148	0,0,2	128,123,68	2,0,0	276	150	1	1	1.0,1.0,0.976	0.972,1.0,1.0	0.001
1392	synuclein, alpha interacting protein (synphilin)	FALSE	chr18:52906417-52915930	ENSMUSG00000024534.15	Sncaip	+	52908609	52908680	52906417	52907477	52915306	52915930	10,0,2	43,98,67	1,4,3	68,98,44	221	150	0.346872	1	0.136,0.0,0.02	0.01,0.027,0.044	0.025
1393	serum response factor binding protein 1	FALSE	chr18:52488250-52491931	ENSMUSG00000024528.8	Srfbp1	+	52490017	52490055	52488250	52488971	52490443	52491931	189,181,150	0,0,0	157,149,136	1,3,0	188	150	1	1	1.0,1.0,1.0	0.992,0.975,1.0	0.011
1394	Dmx-like 1	FALSE	chr18:49857232-49863117	ENSMUSG00000037416.13	Dmxl1	+	49859115	49859284	49857232	49857422	49862904	49863117	313,303,275	0,0,3	309,355,215	0,0,1	300	150	1	1	1.0,1.0,0.979	1.0,1.0,0.991	-0.004
1395	Dmx-like 1	FALSE	chr18:49893218-49898780	ENSMUSG00000037416.13	Dmxl1	+	49894981	49895173	49893218	49894297	49898703	49898780	453,481,421	3,5,1	621,632,467	1,0,0	300	150	0.839968	1	0.987,0.98,0.995	0.997,1.0,1.0	-0.012
1396	Dmx-like 1	FALSE	chr18:49894981-49902388	ENSMUSG00000037416.13	Dmxl1	+	49898703	49898780	49894981	49895173	49902260	49902388	305,435,341	2,0,0	457,462,426	0,0,0	227	150	1	1	0.99,1.0,1.0	1.0,1.0,1.0	-0.003
1397	sema domain, transmembrane domain (TM), and cytoplasmic domain, (semaphorin) 6A	FALSE	chr18:47245253-47276606	ENSMUSG00000019647.16	Sema6a	-	47270608	47270773	47245253	47249584	47276585	47276606	125,94,149	6,12,3	123,110,136	8,13,3	300	150	0.718276	1	0.912,0.797,0.961	0.885,0.809,0.958	0.006
1398	sema domain, transmembrane domain (TM), and cytoplasmic domain, (semaphorin) 6A	FALSE	chr18:47245254-47279174	ENSMUSG00000019647.16	Sema6a	-	47270608	47270794	47245254	47249584	47279115	47279174	62,45,64	0,0,1	62,59,80	0,0,0	300	150	1	1	1.0,1.0,0.97	1.0,1.0,1.0	-0.01
1399	sema domain, transmembrane domain (TM), and cytoplasmic domain, (semaphorin) 6A	FALSE	chr18:47270608-47276606	ENSMUSG00000019647.16	Sema6a	-	47276418	47276469	47270608	47270773	47276585	47276606	3,0,4	63,49,85	3,0,0	61,51,56	201	150	0.465248	1	0.034,0.0,0.034	0.035,0.0,0.0	0.011
1400	sema domain, transmembrane domain (TM), and cytoplasmic domain, (semaphorin) 6A	FALSE	chr18:47247437-47279174	ENSMUSG00000019647.16	Sema6a	-	47276585	47276606	47247437	47249584	47279115	47279174	23,21,8	0,0,1	13,14,14	0,0,0	171	150	1	1	1.0,1.0,0.875	1.0,1.0,1.0	-0.042
1401	cysteine dioxygenase 1, cytosolic	FALSE	chr18:46713192-46720441	ENSMUSG00000033022.8	Cdo1	-	46715596	46715766	46713192	46713961	46720286	46720441	430,616,697	1,8,0	551,630,543	3,0,4	300	150	0.896507	1	0.995,0.975,1.0	0.989,1.0,0.985	-0.001
1402	cysteine dioxygenase 1, cytosolic	FALSE	chr18:46720286-46728395	ENSMUSG00000033022.8	Cdo1	-	46723317	46723395	46720286	46720441	46727972	46728395	274,364,433	0,0,0	442,423,338	0,2,0	228	150	1	1	1.0,1.0,1.0	1.0,0.993,1.0	0.002
1403	eukaryotic translation initiation factor 1A	FALSE	chr18:46597700-46598700	ENSMUSG00000057561.10	Eif1a	+	46598050	46598156	46597700	46597800	46598640	46598700	6,3,1	83,78,66	2,1,0	106,134,73	256	150	0.193789	0.997115	0.041,0.022,0.009	0.011,0.004,0.0	0.019
1404	transmembrane p24 trafficking protein 7	FALSE	chr18:46588031-46597314	ENSMUSG00000033184.14	Tmed7	-	46593248	46593494	46588031	46588688	46597090	46597314	1915,1822,1657	0,2,0	1983,2106,1562	0,0,0	300	150	1	1	1.0,0.998,1.0	1.0,1.0,1.0	-0.001
1405	protein geranylgeranyltransferase type I, beta subunit	FALSE	chr18:46235350-46254324	ENSMUSG00000024477.4	Pggt1b	-	46246561	46246670	46235350	46241701	46254278	46254324	107,127,94	0,0,0	112,110,97	0,0,2	259	150	1	1	1.0,1.0,1.0	1.0,1.0,0.966	0.011
1406	protein geranylgeranyltransferase type I, beta subunit	FALSE	chr18:46246561-46254324	ENSMUSG00000024477.4	Pggt1b	-	46248870	46249055	46246561	46246670	46254278	46254324	241,222,292	0,0,0	340,285,251	0,2,0	300	150	1	1	1.0,1.0,1.0	1.0,0.986,1.0	0.005
1407	protein geranylgeranyltransferase type I, beta subunit	FALSE	chr18:46259603-46274708	ENSMUSG00000024477.4	Pggt1b	-	46262889	46262957	46259603	46259755	46274589	46274708	195,209,201	0,4,0	201,224,167	0,0,0	218	150	1	1	1.0,0.973,1.0	1.0,1.0,1.0	-0.009
1408	YTH domain containing 2	FALSE	chr18:44830151-44834658	ENSMUSG00000034653.11	Ythdc2	+	44833021	44833218	44830151	44830242	44834458	44834658	231,162,164	0,1,6	259,190,151	2,0,0	300	150	0.660703	1	1.0,0.988,0.932	0.985,1.0,1.0	-0.022
1409	YTH domain containing 2	FALSE	chr18:44830151-44837507	ENSMUSG00000034653.11	Ythdc2	+	44833021	44833218	44830151	44830242	44837340	44837507	126,73,65	0,5,6	129,91,77	4,0,9	300	150	0.813882	1	1.0,0.88,0.844	0.942,1.0,0.811	-0.01
1410	YTH domain containing 2	FALSE	chr18:44830151-44837507	ENSMUSG00000034653.11	Ythdc2	+	44834458	44834658	44830151	44830242	44837340	44837507	108,108,76	0,5,6	111,107,100	4,0,9	300	150	0.783196	1	1.0,0.915,0.864	0.933,1.0,0.847	0
1411	YTH domain containing 2	FALSE	chr18:44833021-44837507	ENSMUSG00000034653.11	Ythdc2	+	44834458	44834658	44833021	44833218	44837340	44837507	213,198,169	0,2,0	239,210,174	0,4,0	300	150	1	1	1.0,0.98,1.0	1.0,0.963,1.0	0.006
1412	YTH domain containing 2	FALSE	chr18:44847743-44850701	ENSMUSG00000034653.11	Ythdc2	+	44850307	44850434	44847743	44847879	44850635	44850701	161,177,140	0,0,0	174,228,102	0,0,2	277	150	1	1	1.0,1.0,1.0	1.0,1.0,0.965	0.012
1413	YTH domain containing 2	FALSE	chr18:44877617-44886422	ENSMUSG00000034653.11	Ythdc2	+	44885122	44885326	44877617	44877795	44886239	44886422	224,234,228	0,8,0	305,316,198	0,2,0	300	150	0.53761	1	1.0,0.936,1.0	1.0,0.987,1.0	-0.017
1414	RIKEN cDNA A930012L18 gene	FALSE	chr18:44661664-44672363	ENSMUSG00000097610.2	A930012L18Rik	+	44668794	44668890	44661664	44662282	44672222	44672363	11,31,28	9,0,0	31,18,8	2,6,5	246	150	0.102122	0.626843	0.427,1.0,1.0	0.904,0.647,0.494	0.127
1415	myotilin	FALSE	chr18:44341302-44344488	ENSMUSG00000024471.12	Myot	+	44342341	44342443	44341302	44341477	44344441	44344488	38,33,49	2,0,0	48,30,23	0,0,0	252	150	1	1	0.919,1.0,1.0	1.0,1.0,1.0	-0.027
1416	predicted gene, 41717	FALSE	chr18:44315706-44328323	ENSMUSG00000117919.1	Gm41717	+	44318569	44318708	44315706	44315882	44327430	44328323	58,35,57	2,2,0	18,13,14	0,1,0	289	150	0.583044	1	0.938,0.901,1.0	1.0,0.871,1.0	-0.011
1417	transcription elongation regulator 1 (CA150)	FALSE	chr18:42530647-42536378	ENSMUSG00000024498.16	Tcerg1	+	42535084	42535147	42530647	42530890	42536177	42536378	173,170,154	53,31,46	244,179,146	30,30,21	213	150	0.000877639	0.0143985	0.697,0.794,0.702	0.851,0.808,0.83	-0.099
1418	transcription elongation regulator 1 (CA150)	FALSE	chr18:42568427-42571907	ENSMUSG00000024498.16	Tcerg1	+	42571014	42571194	42568427	42568610	42571823	42571907	349,390,373	0,0,0	483,330,347	1,0,0	300	150	1	1	1.0,1.0,1.0	0.996,1.0,1.0	0.001
1419	RNA binding motif protein 27	FALSE	chr18:42299142-42305814	ENSMUSG00000024491.16	Rbm27	+	42300249	42300510	42299142	42299336	42305679	42305814	123,136,99	0,0,0	188,206,121	0,2,0	300	150	1	1	1.0,1.0,1.0	1.0,0.981,1.0	0.006
1420	RNA binding motif protein 27	FALSE	chr18:42300249-42305814	ENSMUSG00000024491.16	Rbm27	+	42301722	42302016	42300249	42300510	42305679	42305814	215,215,186	0,0,2	310,260,224	0,0,0	300	150	1	1	1.0,1.0,0.979	1.0,1.0,1.0	-0.007
1421	RNA binding motif protein 27	FALSE	chr18:42305679-42317750	ENSMUSG00000024491.16	Rbm27	+	42313970	42314135	42305679	42305814	42317600	42317750	238,293,191	17,17,6	293,295,163	12,23,2	300	150	0.568171	1	0.875,0.896,0.941	0.924,0.865,0.976	-0.018
1422	RNA binding motif protein 27	FALSE	chr18:42321911-42326024	ENSMUSG00000024491.16	Rbm27	+	42324054	42324198	42321911	42322208	42325904	42326024	369,348,344	0,0,0	413,419,260	2,0,0	294	150	1	1	1.0,1.0,1.0	0.991,1.0,1.0	0.003
1423	RNA binding motif protein 27	FALSE	chr18:42324054-42327238	ENSMUSG00000024491.16	Rbm27	+	42325904	42326024	42324054	42324198	42327163	42327238	400,336,352	3,1,0	426,412,241	2,1,0	270	150	1	1	0.987,0.995,1.0	0.992,0.996,1.0	-0.002
1424	RNA binding motif protein 27	FALSE	chr18:42327353-42337073	ENSMUSG00000024491.16	Rbm27	+	42332779	42332884	42327353	42327518	42336962	42337073	141,158,124	0,2,0	200,181,133	0,0,0	255	150	1	1	1.0,0.979,1.0	1.0,1.0,1.0	-0.007
1425	RNA binding motif protein 27	FALSE	chr18:42332779-42337073	ENSMUSG00000024491.16	Rbm27	+	42333208	42333397	42332779	42332884	42336962	42337073	349,362,361	0,1,0	450,455,234	0,0,0	300	150	1	1	1.0,0.995,1.0	1.0,1.0,1.0	-0.002
1426	Lars	FALSE	chr18:42218503-42221662	ENSMUSG00000024493.9	Lars	-	42219857	42219948	42218503	42218644	42221478	42221662	465,395,436	0,6,1	573,707,402	2,0,5	241	150	1	1	1.0,0.976,0.996	0.994,1.0,0.98	-0.001
1427	Lars	FALSE	chr18:42250828-42257194	ENSMUSG00000024493.9	Lars	-	42251292	42251380	42250828	42250909	42257069	42257194	583,610,548	0,0,0	717,750,524	0,4,0	238	150	1	1	1.0,1.0,1.0	1.0,0.992,1.0	0.003
1428	Lars	FALSE	chr18:42251292-42262194	ENSMUSG00000024493.9	Lars	-	42257069	42257194	42251292	42251380	42261960	42262194	697,686,638	0,4,0	881,873,614	0,2,0	275	150	1	1	1.0,0.989,1.0	1.0,0.996,1.0	-0.002
1429	SH3 domain containing ring finger 2	FALSE	chr18:42101531-42111439	ENSMUSG00000057719.11	Sh3rf2	+	42104061	42104157	42101531	42101801	42111118	42111439	90,64,73	0,0,0	156,167,163	2,4,0	246	150	0.563158	1	1.0,1.0,1.0	0.979,0.962,1.0	0.02
1430	SH3 domain containing ring finger 2	FALSE	chr18:42140927-42153375	ENSMUSG00000057719.11	Sh3rf2	+	42149610	42149855	42140927	42141098	42153016	42153375	59,63,67	0,0,0	128,194,154	1,0,0	300	150	1	1	1.0,1.0,1.0	0.985,1.0,1.0	0.005
1431	PRELI domain containing 2	FALSE	chr18:41875599-41912475	ENSMUSG00000056671.7	Prelid2	-	41881212	41881285	41875599	41875853	41912369	41912475	149,111,126	0,1,0	232,207,187	0,0,0	223	150	1	1	1.0,0.987,1.0	1.0,1.0,1.0	-0.004
1432	PRELI domain containing 2	FALSE	chr18:41881212-41932761	ENSMUSG00000056671.7	Prelid2	-	41912369	41912475	41881212	41881285	41932600	41932761	188,137,212	0,2,0	348,273,226	10,0,0	256	150	0.456767	1	1.0,0.976,1.0	0.953,1.0,1.0	0.008
1433	PRELI domain containing 2	FALSE	chr18:41932600-41937691	ENSMUSG00000056671.7	Prelid2	-	41935167	41935241	41932600	41932761	41937633	41937691	120,127,170	4,0,0	238,176,208	1,0,0	224	150	1	1	0.953,1.0,1.0	0.994,1.0,1.0	-0.014
1434	Yip1 domain family, member 5	FALSE	chr18:40207686-40212215	ENSMUSG00000024487.5	Yipf5	-	40210747	40210893	40207686	40207868	40212042	40212215	747,668,742	0,0,0	962,1094,807	0,2,0	296	150	1	1	1.0,1.0,1.0	1.0,0.996,1.0	0.001
1435	Rho GTPase activating protein 26	FALSE	chr18:39099571-39110534	ENSMUSG00000118193.1	Arhgap26	+	39102168	39102240	39099571	39099633	39110454	39110534	454,409,359	2,1,6	700,763,507	9,4,3	222	150	0.910461	1	0.994,0.996,0.976	0.981,0.992,0.991	0.001
1436	Nedd4 family interacting protein 1	FALSE	chr18:38451554-38456121	ENSMUSG00000024425.4	Ndfip1	+	38452304	38452429	38451554	38451642	38456054	38456121	4575,4930,4579	0,0,1	6384,5861,4822	0,0,0	275	150	1	1	1.0,1.0,1.0	1.0,1.0,1.0	0
1437	Nedd4 family interacting protein 1	FALSE	chr18:38456054-38465197	ENSMUSG00000024425.4	Ndfip1	+	38460544	38460650	38456054	38456121	38464276	38465197	3651,3743,3389	6,0,0	5053,4483,3399	0,6,0	256	150	1	1	0.997,1.0,1.0	1.0,0.998,1.0	0
1438	glucosamine-6-phosphate deaminase 1	FALSE	chr18:38327549-38332152	ENSMUSG00000052102.15	Gnpda1	-	38330485	38330660	38327549	38328973	38331967	38332152	215,217,189	0,0,0	190,176,146	0,0,5	300	150	0.577502	1	1.0,1.0,1.0	1.0,1.0,0.936	0.021
1439	glucosamine-6-phosphate deaminase 1	FALSE	chr18:38327549-38333336	ENSMUSG00000052102.15	Gnpda1	-	38330485	38330660	38327549	38328973	38333153	38333336	52,65,20	0,0,0	44,57,55	0,0,7	300	150	0.0141891	0.137146	1.0,1.0,1.0	1.0,1.0,0.797	0.068
1440	glucosamine-6-phosphate deaminase 1	FALSE	chr18:38327557-38333336	ENSMUSG00000052102.15	Gnpda1	-	38331967	38332152	38327557	38328973	38333153	38333336	146,171,197	0,0,0	149,145,80	0,0,7	300	150	0.15512	0.851071	1.0,1.0,1.0	1.0,1.0,0.851	0.05
1441	glucosamine-6-phosphate deaminase 1	FALSE	chr18:38330485-38333336	ENSMUSG00000052102.15	Gnpda1	-	38331967	38332152	38330485	38330660	38333153	38333336	317,325,366	8,2,0	300,269,170	5,5,4	300	150	0.117903	0.697806	0.952,0.988,1.0	0.968,0.964,0.955	0.018
1442	DAP3 binding cell death enhancer 1	FALSE	chr18:38252820-38254368	ENSMUSG00000024442.6	Dele1	+	38253907	38254069	38252820	38252965	38254279	38254368	3227,2880,2673	3,0,0	3487,3776,2529	0,0,0	300	150	1	1	0.998,1.0,1.0	1.0,1.0,1.0	-0.001
1443	DAP3 binding cell death enhancer 1	FALSE	chr18:38257257-38258362	ENSMUSG00000024442.6	Dele1	+	38258027	38258186	38257257	38257400	38258269	38258362	3133,2846,2658	9,0,18	3285,3294,2316	35,11,10	300	150	0.41767	1	0.994,1.0,0.987	0.979,0.993,0.991	0.006
1444	DAP3 binding cell death enhancer 1	FALSE	chr18:38257257-38260056	ENSMUSG00000024442.6	Dele1	+	38258027	38258186	38257257	38257400	38259896	38260056	1617,1496,1375	1,0,2	1728,1668,1218	1,0,1	300	150	1	1	0.999,1.0,0.997	0.999,1.0,0.998	0
1445	DAP3 binding cell death enhancer 1	FALSE	chr18:38257257-38260056	ENSMUSG00000024442.6	Dele1	+	38258269	38258362	38257257	38257400	38259896	38260056	1122,993,785	1,0,2	1166,1045,807	1,0,1	243	150	1	1	0.999,1.0,0.996	0.999,1.0,0.998	-0.001
1446	DAP3 binding cell death enhancer 1	FALSE	chr18:38258027-38260056	ENSMUSG00000024442.6	Dele1	+	38258269	38258362	38258027	38258186	38259896	38260056	2554,2284,1979	1,0,0	2596,2553,1840	0,3,2	243	150	1	1	0.999,1.0,1.0	1.0,0.998,0.998	0.001
1447	DAP3 binding cell death enhancer 1	FALSE	chr18:38259896-38262629	ENSMUSG00000024442.6	Dele1	+	38261063	38261285	38259896	38260056	38261879	38262629	3198,3050,2807	2,0,0	3690,4181,2567	0,0,0	300	150	1	1	0.999,1.0,1.0	1.0,1.0,1.0	0
1448	RIKEN cDNA 1700086O06 gene	FALSE	chr18:38239121-38240953	ENSMUSG00000097080.8	1700086O06Rik	-	38239572	38239751	38239121	38239189	38240838	38240953	0,0,1	4,0,0	0,0,0	11,2,7	300	150	1	1	0.0,NA,1.0	0.0,0.0,0.0	0.5
1449	RIKEN cDNA 1700086O06 gene	FALSE	chr18:38239121-38249938	ENSMUSG00000097080.8	1700086O06Rik	-	38240838	38240953	38239121	38239189	38249713	38249938	6,0,0	2,2,0	15,6,8	0,6,0	265	150	1	1	0.629,0.0,NA	1.0,0.361,1.0	-0.472
1450	protocadherin 1	FALSE	chr18:38185913-38192271	ENSMUSG00000051375.15	Pcdh1	-	38191060	38191099	38185913	38189942	38192051	38192271	4,2,12	35,38,55	4,4,6	57,48,15	189	150	0.725896	1	0.083,0.04,0.148	0.053,0.062,0.241	-0.028
1451	RELT-like 2	FALSE	chr18:37956928-37957774	ENSMUSG00000044024.16	Rell2	+	37957088	37957155	37956928	37956994	37957588	37957774	5,8,3	2,0,0	8,2,10	0,0,0	217	150	1	1	0.633,1.0,1.0	1.0,1.0,1.0	-0.122
1452	Gm26672	FALSE	chr18:37752269-37768242	ENSMUSG00000097330.2	Gm26672	-	37755363	37757111	37752269	37752898	37767934	37768242	7,8,3	0,0,0	7,7,6	0,4,0	300	150	0.105588	0.643694	1.0,1.0,1.0	1.0,0.467,1.0	0.178
1453	Hars	FALSE	chr18:36768086-36770544	ENSMUSG00000001380.7	Hars	-	36770081	36770324	36768086	36768203	36770416	36770544	1014,1102,921	0,0,0	1172,1228,857	2,0,0	300	150	1	1	1.0,1.0,1.0	0.997,1.0,1.0	0.001
1454	Hars	FALSE	chr18:36770804-36771435	ENSMUSG00000001380.7	Hars	-	36771095	36771194	36770804	36770898	36771327	36771435	755,822,713	3,0,5	907,809,650	2,4,0	249	150	1	1	0.993,1.0,0.988	0.996,0.992,1.0	-0.002
1455	Hars	FALSE	chr18:36776176-36783205	ENSMUSG00000001380.7	Hars	-	36782679	36782769	36776176	36776296	36783010	36783205	812,767,615	0,2,0	1187,1059,708	0,2,0	240	150	1	1	1.0,0.996,1.0	1.0,0.997,1.0	0
1456	IK cytokine	FALSE	chr18:36756547-36757318	ENSMUSG00000024474.7	Ik	+	36756821	36756930	36756547	36756636	36757283	36757318	1319,1419,1280	0,0,0	1622,1567,1288	1,0,0	259	150	1	1	1.0,1.0,1.0	0.999,1.0,1.0	0
1457	amyloid beta precursor protein binding family B member 3	FALSE	chr18:36676362-36676992	ENSMUSG00000117679.1	Apbb3	-	36676616	36676622	36676362	36676477	36676864	36676992	51,44,44	2,1,12	13,24,15	2,0,0	156	150	0.00267268	0.0359293	0.961,0.977,0.779	0.862,1.0,1.0	-0.048
1458	steroid receptor RNA activator 1	FALSE	chr18:36666680-36668848	ENSMUSG00000006050.12	Sra1	-	36667790	36667899	36666680	36667659	36668651	36668848	1925,1944,1630	3,6,0	1977,2099,1446	4,0,0	259	150	1	1	0.997,0.995,1.0	0.997,1.0,1.0	-0.002
1459	steroid receptor RNA activator 1	FALSE	chr18:36668651-36670815	ENSMUSG00000006050.12	Sra1	-	36670003	36670129	36668651	36668848	36670247	36670815	1545,1425,1224	1,10,1	1624,1644,941	11,0,3	276	150	1	1	0.999,0.987,0.998	0.988,1.0,0.994	0.001
1460	ankyrin repeat and KH domain containing 1	FALSE	chr18:36578617-36583759	ENSMUSG00000024483.19	Ankhd1	+	36581067	36581215	36578617	36578774	36583611	36583759	324,354,356	1,0,1	417,449,327	9,2,0	298	150	0.526791	1	0.994,1.0,0.994	0.959,0.991,1.0	0.013
1461	ankyrin repeat and KH domain containing 1	FALSE	chr18:36583611-36591541	ENSMUSG00000024483.19	Ankhd1	+	36589347	36589581	36583611	36583759	36591446	36591541	313,323,339	0,2,0	379,413,334	0,0,0	300	150	1	1	1.0,0.988,1.0	1.0,1.0,1.0	-0.004
1462	ankyrin repeat and KH domain containing 1	FALSE	chr18:36614714-36632212	ENSMUSG00000024483.19	Ankhd1	+	36624508	36625267	36614714	36614817	36632066	36632212	139,163,143	145,163,120	127,201,123	202,232,156	300	150	0.0104093	0.1072	0.324,0.333,0.373	0.239,0.302,0.283	0.069
1463	ankyrin repeat and KH domain containing 1	FALSE	chr18:36638204-36640360	ENSMUSG00000024483.19	Ankhd1	+	36638545	36638708	36638204	36638380	36640264	36640360	309,406,304	1,0,0	290,326,259	0,0,0	300	150	1	1	0.994,1.0,1.0	1.0,1.0,1.0	-0.002
1464	ankyrin repeat and KH domain containing 1	FALSE	chr18:36654092-36656834	ENSMUSG00000024483.19	Ankhd1	+	36655422	36655677	36654092	36654266	36656685	36656834	447,408,387	2,0,0	418,497,408	0,0,0	300	150	1	1	0.991,1.0,1.0	1.0,1.0,1.0	-0.003
1465	heparin-binding EGF-like growth factor	FALSE	chr18:36507448-36515260	ENSMUSG00000024486.6	Hbegf	-	36512556	36512734	36507448	36507604	36515086	36515260	198,273,223	0,2,0	408,373,243	0,0,0	300	150	1	1	1.0,0.986,1.0	1.0,1.0,1.0	-0.005
1466	cysteine-rich transmembrane module containing 1	FALSE	chr18:36342936-36345840	ENSMUSG00000046727.13	Cystm1	+	36344795	36344966	36342936	36343224	36345622	36345840	4,15,3	0,0,0	5,0,2	0,1,0	300	150	1	1	1.0,1.0,1.0	1.0,0.0,1.0	0.333
1467	cysteine-rich transmembrane module containing 1	FALSE	chr18:36342797-36366741	ENSMUSG00000046727.13	Cystm1	+	36345622	36345840	36342797	36343224	36366514	36366741	0,0,2	4,0,1	0,1,0	0,0,0	300	150	1	1	0.0,NA,0.5	NA,1.0,NA	-0.75
1468	cysteine-rich transmembrane module containing 1	FALSE	chr18:36348658-36366741	ENSMUSG00000046727.13	Cystm1	+	36350693	36350808	36348658	36348816	36366514	36366741	29,46,38	1081,981,1083	54,30,42	1965,1881,871	265	150	0.0921333	0.578898	0.015,0.026,0.019	0.015,0.009,0.027	0.003
1469	neuregulin 2	TRUE	chr18:36024305-36038351	ENSMUSG00000060275.14	Nrg2	-	36032335	36032412	36024305	36024408	36038230	36038351	50,37,37	13,10,0	72,59,45	1,2,0	227	150	1.86052e-06	6.452e-05	0.718,0.71,1.0	0.979,0.951,1.0	-0.167
1470	neuregulin 2	FALSE	chr18:36038230-36052951	ENSMUSG00000060275.14	Nrg2	-	36045857	36045976	36038230	36038351	36052779	36052951	191,134,138	2,0,0	196,259,132	0,0,0	269	150	1	1	0.982,1.0,1.0	1.0,1.0,1.0	-0.006
1471	spermidine/spermine N1-acetyl transferase 1	FALSE	chrX:155213131-155214134	ENSMUSG00000025283.15	Sat1	-	155213896	155213937	155213131	155213667	155214032	155214134	498,645,500	0,4,0	625,529,481	0,3,4	191	150	1	1	1.0,0.992,1.0	1.0,0.993,0.99	0.003
1472	spermidine/spermine N1-acetyl transferase 1	FALSE	chrX:155213314-155214134	ENSMUSG00000025283.15	Sat1	-	155213896	155213958	155213314	155213667	155214032	155214134	110,155,126	0,4,0	113,129,136	0,3,4	212	150	0.433592	1	1.0,0.965,1.0	1.0,0.968,0.96	0.012
1473	spermidine/spermine N1-acetyl transferase 1	FALSE	chrX:155215600-155216345	ENSMUSG00000025283.15	Sat1	-	155215784	155215836	155215600	155215684	155216102	155216345	791,855,737	0,0,0	850,814,587	1,0,0	202	150	1	1	1.0,1.0,1.0	0.998,1.0,1.0	0.001
1474	Gm50371	FALSE	chr18:35799841-35800215	ENSMUSG00000117841.1	Gm50371	+	35799951	35800029	35799841	35799872	35800109	35800215	1671,1745,1445	0,0,0	2020,2013,1441	0,2,0	228	150	1	1	1.0,1.0,1.0	1.0,0.998,1.0	0.001
1475	Gm50371	FALSE	chr18:35799951-35801367	ENSMUSG00000117841.1	Gm50371	+	35800109	35800215	35799951	35800029	35801273	35801367	2344,2543,2042	3,0,0	2605,2571,1920	6,13,0	256	150	1	1	0.998,1.0,1.0	0.996,0.991,1.0	0.004
1476	ubiquitin-conjugating enzyme E2D 2A	FALSE	chr18:35771557-35799872	ENSMUSG00000091896.8	Ube2d2a	+	35793464	35793528	35771557	35772012	35799840	35799872	823,772,808	0,0,0	1046,1001,798	3,1,0	214	150	1	1	1.0,1.0,1.0	0.996,0.999,1.0	0.002
1477	ubiquitin-conjugating enzyme E2D 2A	FALSE	chr18:35800109-35805821	ENSMUSG00000091896.8	Ube2d2a	+	35801273	35801367	35800109	35800215	35805517	35805821	1988,2301,1806	0,0,0	2238,2220,1663	2,0,0	244	150	1	1	1.0,1.0,1.0	0.999,1.0,1.0	0
1478	endothelial cell surface expressed chemotaxis and apoptosis regulator	FALSE	chr18:35713085-35715215	ENSMUSG00000073599.10	Ecscr	-	35713640	35713737	35713085	35713434	35715178	35715215	350,341,342	3,8,14	356,388,341	5,15,6	247	150	0.886114	1	0.986,0.963,0.937	0.977,0.94,0.972	-0.001
1479	endothelial cell surface expressed chemotaxis and apoptosis regulator	FALSE	chr18:35715422-35716812	ENSMUSG00000073599.10	Ecscr	-	35715952	35716075	35715422	35715521	35716752	35716812	374,321,392	0,0,0	371,294,306	0,4,0	273	150	1	1	1.0,1.0,1.0	1.0,0.976,1.0	0.008
1480	DnaJ heat shock protein family (Hsp40) member C18	FALSE	chr18:35680765-35683324	ENSMUSG00000024350.6	Dnajc18	-	35681919	35682029	35680765	35680938	35683217	35683324	480,363,458	6,0,0	709,552,512	1,0,9	260	150	0.940716	1	0.979,1.0,1.0	0.998,1.0,0.97	0.004
1481	DnaJ heat shock protein family (Hsp40) member C18	FALSE	chr18:35680765-35686853	ENSMUSG00000024350.6	Dnajc18	-	35683217	35683324	35680765	35680938	35686667	35686853	251,222,174	0,0,0	275,322,272	2,0,0	257	150	1	1	1.0,1.0,1.0	0.988,1.0,1.0	0.004
1482	DnaJ heat shock protein family (Hsp40) member C18	FALSE	chr18:35696977-35703121	ENSMUSG00000024350.6	Dnajc18	-	35700803	35700990	35696977	35697123	35703025	35703121	397,470,424	0,0,1	714,664,467	0,0,0	300	150	1	1	1.0,1.0,0.995	1.0,1.0,1.0	-0.002
1483	spermatogenesis associated 24	FALSE	chr18:35656948-35660574	ENSMUSG00000024352.12	Spata24	-	35660282	35660353	35656948	35657051	35660443	35660574	59,52,53	0,0,0	174,109,124	10,0,0	221	150	0.0394647	0.302595	1.0,1.0,1.0	0.922,1.0,1.0	0.026
1484	spermatogenesis associated 24	FALSE	chr18:35656948-35662186	ENSMUSG00000024352.12	Spata24	-	35660282	35660353	35656948	35657051	35662011	35662186	17,12,12	0,0,3	27,23,15	0,0,0	221	150	0.66718	1	1.0,1.0,0.731	1.0,1.0,1.0	-0.09
1485	spermatogenesis associated 24	FALSE	chr18:35656948-35662186	ENSMUSG00000024352.12	Spata24	-	35660443	35660574	35656948	35657051	35662011	35662186	6,0,4	0,0,3	15,4,0	0,0,0	281	150	1	1	1.0,NA,0.416	1.0,1.0,NA	-0.292
1486	spermatogenesis associated 24	FALSE	chr18:35660015-35660857	ENSMUSG00000024352.12	Spata24	-	35660443	35660574	35660015	35660353	35660791	35660857	117,135,86	0,0,0	316,237,230	0,2,0	281	150	1	1	1.0,1.0,1.0	1.0,0.984,1.0	0.005
1487	spermatogenesis associated 24	FALSE	chr18:35660015-35662186	ENSMUSG00000024352.12	Spata24	-	35660443	35660574	35660015	35660353	35662011	35662186	66,48,40	1,0,0	182,116,119	2,1,0	281	150	1	1	0.972,1.0,1.0	0.98,0.984,1.0	0.003
1488	spermatogenesis associated 24	FALSE	chr18:35660015-35662186	ENSMUSG00000024352.12	Spata24	-	35660791	35660857	35660015	35660353	35662011	35662186	23,32,10	1,0,0	80,65,68	2,1,0	216	150	1	1	0.941,1.0,1.0	0.965,0.978,1.0	-0.001
1489	spermatogenesis associated 24	FALSE	chr18:35660443-35662186	ENSMUSG00000024352.12	Spata24	-	35660791	35660857	35660443	35660574	35662011	35662186	79,112,51	6,0,4	205,187,173	7,4,0	216	150	0.178099	0.940915	0.901,1.0,0.899	0.953,0.97,1.0	-0.041
1490	Gm50318	FALSE	chr18:35647267-35648383	ENSMUSG00000117874.1	Gm50318	-	35647823	35647934	35647267	35647726	35648258	35648383	95,77,91	0,0,0	116,99,63	2,0,0	261	150	1	1	1.0,1.0,1.0	0.971,1.0,1.0	0.01
1491	polyadenylate-binding protein-interacting protein 2	FALSE	chr18:35598648-35600117	ENSMUSG00000037058.16	Paip2	+	35599712	35599758	35598648	35598759	35600044	35600117	12,0,5	4,2,4	14,4,0	8,5,0	196	150	1	1	0.697,0.0,0.489	0.573,0.38,NA	-0.081
1492	polyadenylate-binding protein-interacting protein 2	FALSE	chr18:35598648-35608819	ENSMUSG00000037058.16	Paip2	+	35599712	35599758	35598648	35598759	35608737	35608819	0,0,0	6,2,7	1,3,0	14,8,3	196	150	0.327225	1	0.0,0.0,0.0	0.052,0.223,0.0	-0.092
1493	polyadenylate-binding protein-interacting protein 2	FALSE	chr18:35598648-35611034	ENSMUSG00000037058.16	Paip2	+	35599712	35599758	35598648	35598759	35610870	35611034	2,0,10	1700,1517,1698	5,17,0	3129,2603,1546	196	150	1	1	0.001,0.0,0.004	0.001,0.005,0.0	0
1494	polyadenylate-binding protein-interacting protein 2	FALSE	chr18:35598640-35608819	ENSMUSG00000037058.16	Paip2	+	35600044	35600117	35598640	35598759	35608737	35608819	4,3,0	6,2,7	2,2,0	14,8,3	223	150	0.101496	0.623785	0.31,0.502,0.0	0.088,0.144,0.0	0.193
1495	polyadenylate-binding protein-interacting protein 2	FALSE	chr18:35598640-35611034	ENSMUSG00000037058.16	Paip2	+	35600044	35600117	35598640	35598759	35610870	35611034	9,4,4	1700,1517,1698	11,6,0	3129,2603,1546	223	150	1	1	0.004,0.002,0.002	0.002,0.002,0.0	0.001
1496	polyadenylate-binding protein-interacting protein 2	FALSE	chr18:35598640-35613502	ENSMUSG00000037058.16	Paip2	+	35600044	35600117	35598640	35598759	35613322	35613502	5,2,0	4,3,14	2,2,0	17,18,1	223	150	0.0796838	0.520408	0.457,0.31,0.0	0.073,0.07,0.0	0.208
1497	polyadenylate-binding protein-interacting protein 2	FALSE	chr18:35599712-35608819	ENSMUSG00000037058.16	Paip2	+	35600044	35600117	35599712	35599758	35608737	35608819	8,6,4	0,0,0	6,5,2	4,4,4	223	150	9.08555e-11	5.48755e-09	1.0,1.0,1.0	0.502,0.457,0.252	0.596
1498	polyadenylate-binding protein-interacting protein 2	FALSE	chr18:35599712-35611034	ENSMUSG00000037058.16	Paip2	+	35600044	35600117	35599712	35599758	35610870	35611034	20,7,3	2,0,10	18,6,2	9,24,4	223	150	0.0341947	0.272594	0.871,1.0,0.168	0.574,0.144,0.252	0.356
1499	polyadenylate-binding protein-interacting protein 2	FALSE	chr18:35598648-35609673	ENSMUSG00000037058.16	Paip2	+	35608737	35608819	35598648	35598759	35609592	35609673	6,0,3	5,4,1	6,3,0	6,2,12	232	150	0.599995	1	0.437,0.0,0.66	0.393,0.492,0.0	0.071
1500	polyadenylate-binding protein-interacting protein 2	FALSE	chr18:35598648-35611034	ENSMUSG00000037058.16	Paip2	+	35608737	35608819	35598648	35598759	35610870	35611034	14,20,15	1700,1517,1698	16,11,8	3129,2603,1546	232	150	1	1	0.005,0.008,0.006	0.003,0.003,0.003	0.003
1501	polyadenylate-binding protein-interacting protein 2	FALSE	chr18:35598695-35611034	ENSMUSG00000037058.16	Paip2	+	35608737	35608819	35598695	35598843	35610870	35611034	8,19,8	4,0,0	2,3,5	1,0,4	232	150	0.105646	0.64393	0.564,1.0,1.0	0.564,1.0,0.447	0.184
1502	polyadenylate-binding protein-interacting protein 2	FALSE	chr18:35599712-35611034	ENSMUSG00000037058.16	Paip2	+	35608737	35608819	35599712	35599758	35610870	35611034	8,18,8	2,0,10	6,7,9	9,24,4	232	150	0.0115116	0.116157	0.721,1.0,0.341	0.301,0.159,0.593	0.336
1503	polyadenylate-binding protein-interacting protein 2	FALSE	chr18:35600044-35611034	ENSMUSG00000037058.16	Paip2	+	35608737	35608819	35600044	35600117	35610870	35611034	12,19,9	20,2,4	4,6,5	20,6,0	232	150	0.531752	1	0.28,0.86,0.593	0.115,0.393,1.0	0.075
1504	polyadenylate-binding protein-interacting protein 2	FALSE	chr18:35598623-35611034	ENSMUSG00000037058.16	Paip2	+	35609592	35609673	35598623	35598759	35610870	35611034	8,11,3	1700,1517,1698	9,10,15	3129,2603,1546	231	150	1	1	0.003,0.005,0.001	0.002,0.002,0.006	0
1505	polyadenylate-binding protein-interacting protein 2	FALSE	chr18:35608737-35611034	ENSMUSG00000037058.16	Paip2	+	35609592	35609673	35608737	35608819	35610870	35611034	3,7,3	19,23,13	3,8,3	10,11,10	231	150	0.214072	1	0.093,0.165,0.13	0.163,0.321,0.163	-0.086
1506	polyadenylate-binding protein-interacting protein 2	FALSE	chr18:35598616-35613502	ENSMUSG00000037058.16	Paip2	+	35610870	35611034	35598616	35598759	35613322	35613502	5077,4885,4702	4,3,14	7661,7068,4515	17,18,1	300	150	1	1	0.998,0.999,0.994	0.996,0.995,1.0	0
1507	polyadenylate-binding protein-interacting protein 2	FALSE	chr18:35600044-35613502	ENSMUSG00000037058.16	Paip2	+	35610870	35611034	35600044	35600117	35613322	35613502	3397,3370,3008	5,0,2	4552,4471,2969	0,2,0	300	150	1	1	0.997,1.0,0.999	1.0,0.999,1.0	-0.001
1508	polyadenylate-binding protein-interacting protein 2	FALSE	chr18:35610870-35616345	ENSMUSG00000037058.16	Paip2	+	35613322	35613502	35610870	35611034	35616198	35616345	6483,6533,6091	0,0,0	8781,8642,6255	13,10,1	300	150	1	1	1.0,1.0,1.0	0.997,0.998,1.0	0.002
1509	matrin 3	FALSE	chr18:35562157-35577619	ENSMUSG00000037236.16	Matr3	+	35571842	35572935	35562157	35562292	35577557	35577619	1293,1267,1240	29,39,32	1717,1502,1108	23,23,17	300	150	0.000923354	0.015054	0.957,0.942,0.951	0.974,0.97,0.97	-0.021
1510	matrin 3	FALSE	chr18:35562210-35577619	ENSMUSG00000037236.16	Matr3	+	35571842	35572935	35562210	35562259	35577557	35577619	979,961,933	0,0,0	1291,1146,847	1,0,0	300	150	1	1	1.0,1.0,1.0	0.998,1.0,1.0	0.001
1511	matrin 3	FALSE	chr18:35562444-35577619	ENSMUSG00000037236.16	Matr3	+	35571842	35572935	35562444	35562521	35577557	35577619	978,952,931	0,1,0	1299,1142,844	0,0,0	300	150	1	1	1.0,0.998,1.0	1.0,1.0,1.0	-0.001
1512	matrin 3	FALSE	chr18:35579265-35581722	ENSMUSG00000037236.16	Matr3	+	35581169	35581295	35579265	35579318	35581596	35581722	1744,1621,1400	1,0,0	1976,1882,1357	0,0,0	276	150	1	1	0.999,1.0,1.0	1.0,1.0,1.0	0
1513	matrin 3	FALSE	chr18:35581169-35582086	ENSMUSG00000037236.16	Matr3	+	35581596	35581722	35581169	35581295	35581918	35582086	1762,1671,1561	0,0,1	2010,2000,1342	0,0,0	276	150	1	1	1.0,1.0,0.999	1.0,1.0,1.0	0
1514	matrin 3	FALSE	chr18:35581596-35582847	ENSMUSG00000037236.16	Matr3	+	35581918	35582086	35581596	35581722	35582715	35582847	2494,2326,2106	1,0,0	2444,2608,1811	0,0,0	300	150	1	1	0.999,1.0,1.0	1.0,1.0,1.0	0
1515	matrin 3	FALSE	chr18:35583877-35587853	ENSMUSG00000037236.16	Matr3	+	35584514	35584881	35583877	35583921	35587630	35587853	2059,2007,1855	0,1,0	2496,2551,1665	0,0,0	300	150	1	1	1.0,0.999,1.0	1.0,1.0,1.0	0
1516	matrin 3	FALSE	chr18:35584514-35590464	ENSMUSG00000037236.16	Matr3	+	35587630	35587853	35584514	35584881	35590379	35590464	867,887,896	2,2,4	1173,1275,729	0,6,0	300	150	1	1	0.995,0.996,0.991	1.0,0.991,1.0	-0.003
1517	matrin 3	FALSE	chr18:35587630-35590464	ENSMUSG00000037236.16	Matr3	+	35588331	35588453	35587630	35587853	35590379	35590464	1608,1538,1509	2,1,1	1759,1731,1377	11,0,3	272	150	1	1	0.998,0.999,0.999	0.989,1.0,0.996	0.004
1518	catenin alpha 1	FALSE	chr18:35118858-35154540	ENSMUSG00000037815.7	Ctnna1	+	35152600	35152707	35118858	35118981	35154344	35154540	5394,5103,4709	2,0,0	7682,7339,5064	3,0,2	257	150	1	1	0.999,1.0,1.0	0.999,1.0,0.999	0
1519	catenin alpha 1	FALSE	chr18:35118858-35174419	ENSMUSG00000037815.7	Ctnna1	+	35152600	35152707	35118858	35118981	35174252	35174419	966,962,918	0,0,11	1848,1470,837	0,6,8	257	150	0.990277	1	1.0,1.0,0.98	1.0,0.993,0.984	0.001
1520	catenin alpha 1	FALSE	chr18:35118858-35174419	ENSMUSG00000037815.7	Ctnna1	+	35154344	35154540	35118858	35118981	35174252	35174419	3105,3191,2713	0,0,11	4529,4382,3176	0,6,8	300	150	1	1	1.0,1.0,0.992	1.0,0.997,0.995	0
1521	catenin alpha 1	FALSE	chr18:35152600-35174419	ENSMUSG00000037815.7	Ctnna1	+	35154344	35154540	35152600	35152707	35174252	35174419	7624,7374,6563	0,0,0	10422,10305,7456	4,0,0	300	150	1	1	1.0,1.0,1.0	0.999,1.0,1.0	0
1522	catenin alpha 1	FALSE	chr18:35175096-35182553	ENSMUSG00000037815.7	Ctnna1	+	35179684	35179954	35175096	35175216	35182349	35182553	6831,6675,6009	0,0,2	9340,9439,6373	0,0,0	300	150	1	1	1.0,1.0,0.999	1.0,1.0,1.0	0
1523	catenin alpha 1	FALSE	chr18:35182349-35235700	ENSMUSG00000037815.7	Ctnna1	+	35222064	35222145	35182349	35182553	35235607	35235700	2010,2033,1873	0,0,0	3155,2969,1962	6,10,0	231	150	1	1	1.0,1.0,1.0	0.997,0.995,1.0	0.003
1524	catenin alpha 1	FALSE	chr18:35222064-35235700	ENSMUSG00000037815.7	Ctnna1	+	35223422	35223575	35222064	35222145	35235607	35235700	7644,6993,6493	0,0,1	9804,9575,6894	8,2,0	300	150	1	1	1.0,1.0,1.0	0.998,1.0,1.0	0.001
1525	catenin alpha 1	FALSE	chr18:35182349-35239539	ENSMUSG00000037815.7	Ctnna1	+	35235607	35235700	35182349	35182553	35239382	35239539	2867,2619,2279	1,0,0	3779,3747,2660	0,0,0	243	150	1	1	0.999,1.0,1.0	1.0,1.0,1.0	0
1526	catenin alpha 1	FALSE	chr18:35223422-35239539	ENSMUSG00000037815.7	Ctnna1	+	35235607	35235700	35223422	35223575	35239382	35239539	7224,6424,5924	2,0,2	9111,8783,6827	0,2,0	243	150	1	1	1.0,1.0,0.999	1.0,1.0,1.0	0
1527	catenin alpha 1	FALSE	chr18:35243954-35249812	ENSMUSG00000037815.7	Ctnna1	+	35244696	35244848	35243954	35244155	35249701	35249812	11310,10024,10304	2,2,5	14386,15049,11018	4,3,0	300	150	1	1	1.0,1.0,0.999	0.999,1.0,1.0	0
1528	heat shock protein 9	FALSE	chr18:34938932-34940314	ENSMUSG00000024359.10	Hspa9	-	34939342	34939437	34938932	34939025	34940196	34940314	7032,6585,5073	0,3,0	5954,5685,3901	1,0,0	245	150	1	1	1.0,0.999,1.0	1.0,1.0,1.0	0
1529	heat shock protein 9	FALSE	chr18:34943075-34946658	ENSMUSG00000024359.10	Hspa9	-	34945943	34946036	34943075	34943285	34946495	34946658	8163,7884,6992	0,0,1	7857,7336,5247	0,2,0	243	150	1	1	1.0,1.0,1.0	1.0,1.0,1.0	0
1530	eukaryotic translation termination factor 1	FALSE	chr18:34902784-34907679	ENSMUSG00000024360.8	Etf1	-	34905981	34906129	34902784	34905070	34907614	34907679	2134,2233,1707	7,2,0	3309,3089,2052	5,3,5	298	150	1	1	0.994,0.998,1.0	0.997,0.998,0.995	0.001
1531	eukaryotic translation termination factor 1	FALSE	chr18:34910115-34914175	ENSMUSG00000024360.8	Etf1	-	34913553	34913693	34910115	34910254	34913999	34914175	1888,1906,1604	0,8,0	2739,2465,1807	0,0,0	290	150	1	1	1.0,0.992,1.0	1.0,1.0,1.0	-0.003
1532	receptor accessory protein 2	FALSE	chr18:34842453-34845372	ENSMUSG00000038555.7	Reep2	+	34842856	34842933	34842453	34842526	34845251	34845372	16,21,21	0,0,0	74,76,66	0,1,0	227	150	1	1	1.0,1.0,1.0	1.0,0.98,1.0	0.007
1533	KDM3B lysine (K)-specific demethylase 3B	FALSE	chr18:34795674-34799359	ENSMUSG00000038773.11	Kdm3b	+	34796787	34796912	34795674	34795780	34799284	34799359	494,469,474	2,0,0	581,625,406	0,4,0	275	150	1	1	0.993,1.0,1.0	1.0,0.988,1.0	0.002
1534	KDM3B lysine (K)-specific demethylase 3B	FALSE	chr18:34796787-34804049	ENSMUSG00000038773.11	Kdm3b	+	34799284	34799359	34796787	34796912	34803449	34804049	379,364,314	0,3,0	390,450,263	8,0,0	225	150	0.897838	1	1.0,0.988,1.0	0.97,1.0,1.0	0.006
1535	KDM3B lysine (K)-specific demethylase 3B	FALSE	chr18:34796787-34809489	ENSMUSG00000038773.11	Kdm3b	+	34799284	34799359	34796787	34796912	34808240	34809489	213,173,199	0,0,0	185,229,142	0,0,2	225	150	1	1	1.0,1.0,1.0	1.0,1.0,0.979	0.007
1536	KDM3B lysine (K)-specific demethylase 3B	FALSE	chr18:34796787-34809489	ENSMUSG00000038773.11	Kdm3b	+	34803449	34804049	34796787	34796912	34808240	34809489	147,139,142	0,0,0	174,167,97	0,0,2	300	150	1	1	1.0,1.0,1.0	1.0,1.0,0.96	0.013
1537	KDM3B lysine (K)-specific demethylase 3B	FALSE	chr18:34799284-34809489	ENSMUSG00000038773.11	Kdm3b	+	34803449	34804049	34799284	34799359	34808240	34809489	370,398,331	56,71,74	432,453,260	60,60,42	300	150	0.0699047	0.472226	0.768,0.737,0.691	0.783,0.791,0.756	-0.045
1538	KDM3B lysine (K)-specific demethylase 3B	FALSE	chr18:34810258-34813561	ENSMUSG00000038773.11	Kdm3b	+	34812371	34812586	34810258	34810460	34813408	34813561	495,538,544	2,0,0	541,570,403	0,0,0	300	150	1	1	0.992,1.0,1.0	1.0,1.0,1.0	-0.003
1539	KDM3B lysine (K)-specific demethylase 3B	FALSE	chr18:34813408-34822499	ENSMUSG00000038773.11	Kdm3b	+	34819780	34819888	34813408	34813561	34822371	34822499	547,518,486	0,0,2	646,760,452	0,4,0	258	150	1	1	1.0,1.0,0.993	1.0,0.991,1.0	0.001
1540	KDM3B lysine (K)-specific demethylase 3B	FALSE	chr18:34822371-34824958	ENSMUSG00000038773.11	Kdm3b	+	34823431	34823711	34822371	34822499	34824701	34824958	533,520,550	0,0,0	617,715,429	0,0,2	300	150	1	1	1.0,1.0,1.0	1.0,1.0,0.991	0.003
1541	family with sequence similarity 53, member C	FALSE	chr18:34762494-34768952	ENSMUSG00000034300.17	Fam53c	+	34763072	34763130	34762494	34762724	34768167	34768952	218,207,188	9,10,11	253,232,146	8,5,2	208	150	0.0161772	0.152321	0.946,0.937,0.925	0.958,0.971,0.981	-0.034
1542	family with sequence similarity 53, member C	FALSE	chr18:34763072-34773738	ENSMUSG00000034300.17	Fam53c	+	34768167	34768952	34763072	34763130	34770597	34773738	324,338,289	0,0,2	308,359,249	0,0,0	300	150	1	1	1.0,1.0,0.986	1.0,1.0,1.0	-0.005
1543	CDC23 cell division cycle 23	FALSE	chr18:34630950-34634512	ENSMUSG00000024370.17	Cdc23	-	34634082	34634164	34630950	34631301	34634392	34634512	235,198,239	0,3,0	214,283,256	0,0,2	232	150	1	1	1.0,0.977,1.0	1.0,1.0,0.988	-0.004
1544	CDC23 cell division cycle 23	FALSE	chr18:34636285-34637178	ENSMUSG00000024370.17	Cdc23	-	34636702	34636778	34636285	34636347	34637058	34637178	503,455,441	0,0,0	554,585,331	0,0,2	226	150	1	1	1.0,1.0,1.0	1.0,1.0,0.991	0.003
1545	CDC23 cell division cycle 23	FALSE	chr18:34641472-34644130	ENSMUSG00000024370.17	Cdc23	-	34643798	34643931	34641472	34641650	34644024	34644130	855,747,776	5,0,1	1052,921,676	2,0,2	283	150	1	1	0.989,1.0,0.998	0.996,1.0,0.994	-0.001
1546	bromodomain containing 8	FALSE	chr18:34598614-34602776	ENSMUSG00000003778.14	Brd8	-	34602202	34602247	34598614	34600241	34602671	34602776	273,342,246	0,2,2	340,324,257	3,2,0	195	150	1	1	1.0,0.992,0.99	0.989,0.992,1.0	0
1547	bromodomain containing 8	FALSE	chr18:34605473-34606768	ENSMUSG00000003778.14	Brd8	-	34606419	34606466	34605473	34605688	34606674	34606768	456,355,319	12,6,19	456,445,314	6,11,5	197	150	0.0277514	0.231334	0.967,0.978,0.927	0.983,0.969,0.98	-0.02
1548	bromodomain containing 8	FALSE	chr18:34607774-34609949	ENSMUSG00000003778.14	Brd8	-	34608417	34608627	34607774	34608055	34609804	34609949	442,401,468	5,5,5	453,508,325	1,2,10	300	150	0.715598	1	0.978,0.976,0.979	0.996,0.992,0.942	0.001
1549	bromodomain containing 8	FALSE	chr18:34609804-34611268	ENSMUSG00000003778.14	Brd8	-	34610409	34610628	34609804	34609949	34611131	34611268	379,344,324	36,66,79	354,344,244	75,113,55	300	150	0.0274134	0.229023	0.84,0.723,0.672	0.702,0.604,0.689	0.08
1550	bromodomain containing 8	FALSE	chr18:34614747-34623551	ENSMUSG00000003778.14	Brd8	-	34616664	34616734	34614747	34614797	34623454	34623551	334,342,316	2,2,0	466,427,361	0,0,2	220	150	1	1	0.991,0.991,1.0	1.0,1.0,0.992	-0.003
1551	NME/NM23 family member 5	FALSE	chr18:34567035-34571661	ENSMUSG00000035984.14	Nme5	-	34569797	34569898	34567035	34567154	34571455	34571661	59,63,43	2,2,0	39,74,32	2,0,0	251	150	0.415354	1	0.946,0.95,1.0	0.921,1.0,1.0	-0.008
1552	NME/NM23 family member 5	FALSE	chr18:34567035-34578767	ENSMUSG00000035984.14	Nme5	-	34569797	34569898	34567035	34567154	34578557	34578767	15,22,15	26,36,18	12,37,13	36,53,22	251	150	0.538898	1	0.256,0.268,0.332	0.166,0.294,0.261	0.045
1553	NME/NM23 family member 5	FALSE	chr18:34567035-34578767	ENSMUSG00000035984.14	Nme5	-	34571455	34571661	34567035	34567154	34578557	34578767	44,35,15	26,36,18	18,18,9	36,53,22	300	150	8.58348e-05	0.00194498	0.458,0.327,0.294	0.2,0.145,0.17	0.188
1554	NME/NM23 family member 5	FALSE	chr18:34569797-34578767	ENSMUSG00000035984.14	Nme5	-	34571455	34571661	34569797	34569898	34578557	34578767	86,76,43	0,2,0	45,56,28	2,1,0	300	150	0.685535	1	1.0,0.95,1.0	0.918,0.966,1.0	0.022
1555	family with sequence similarity 13, member B	FALSE	chr18:34443900-34445615	ENSMUSG00000036501.7	Fam13b	-	34445276	34445440	34443900	34444002	34445531	34445615	469,470,432	0,0,0	559,608,382	2,0,0	300	150	1	1	1.0,1.0,1.0	0.993,1.0,1.0	0.002
1556	family with sequence similarity 13, member B	FALSE	chr18:34445531-34448451	ENSMUSG00000036501.7	Fam13b	-	34448025	34448121	34445531	34445615	34448367	34448451	272,260,190	12,23,12	393,370,258	17,25,4	246	150	0.106792	0.648959	0.933,0.873,0.906	0.934,0.9,0.975	-0.032
1557	family with sequence similarity 13, member B	FALSE	chr18:34445531-34451437	ENSMUSG00000036501.7	Fam13b	-	34448025	34448121	34445531	34445615	34451207	34451437	96,114,77	5,3,8	144,135,105	2,4,1	246	150	0.00654457	0.0740496	0.921,0.959,0.854	0.978,0.954,0.985	-0.061
1558	family with sequence similarity 13, member B	FALSE	chr18:34445531-34451437	ENSMUSG00000036501.7	Fam13b	-	34448367	34448451	34445531	34445615	34451207	34451437	129,126,93	5,3,8	164,133,127	2,4,1	234	150	0.011411	0.115416	0.943,0.964,0.882	0.981,0.955,0.988	-0.045
1559	family with sequence similarity 13, member B	FALSE	chr18:34448025-34451437	ENSMUSG00000036501.7	Fam13b	-	34448367	34448451	34448025	34448121	34451207	34451437	292,256,195	0,0,0	394,337,275	0,0,2	234	150	1	1	1.0,1.0,1.0	1.0,1.0,0.989	0.004
1560	family with sequence similarity 13, member B	FALSE	chr18:34462960-34473685	ENSMUSG00000036501.7	Fam13b	-	34465155	34465220	34462960	34463009	34473549	34473685	218,232,238	4,5,6	376,428,341	0,0,0	215	150	0.00841703	0.0906721	0.974,0.97,0.965	1.0,1.0,1.0	-0.03
1561	family with sequence similarity 13, member B	FALSE	chr18:34462960-34487139	ENSMUSG00000036501.7	Fam13b	-	34473549	34473685	34462960	34463009	34486978	34487139	100,125,96	0,0,0	180,270,114	1,0,0	286	150	1	1	1.0,1.0,1.0	0.99,1.0,1.0	0.003
1562	family with sequence similarity 13, member B	FALSE	chr18:34486978-34494776	ENSMUSG00000036501.7	Fam13b	-	34494156	34494298	34486978	34487139	34494598	34494776	432,306,309	0,0,0	399,420,334	0,0,1	292	150	1	1	1.0,1.0,1.0	1.0,1.0,0.994	0.002
1563	family with sequence similarity 13, member B	FALSE	chr18:34486978-34499852	ENSMUSG00000036501.7	Fam13b	-	34494598	34494776	34486978	34487139	34499685	34499852	7,9,16	8,2,0	12,20,11	8,5,6	300	150	0.297744	1	0.304,0.692,1.0	0.429,0.667,0.478	0.141
1564	family with sequence similarity 13, member B	FALSE	chr18:34494598-34499852	ENSMUSG00000036501.7	Fam13b	-	34497333	34497546	34494598	34494776	34499685	34499852	132,113,86	7,9,16	151,126,88	12,20,10	300	150	0.537826	1	0.904,0.863,0.729	0.863,0.759,0.815	0.02
1565	family with sequence similarity 13, member B	FALSE	chr18:34497333-34499852	ENSMUSG00000036501.7	Fam13b	-	34497967	34498159	34497333	34497546	34499685	34499852	246,268,219	16,15,21	321,330,230	29,16,23	300	150	0.658905	1	0.885,0.899,0.839	0.847,0.912,0.833	0.01
1566	polycystic kidney disease 2-like 2	FALSE	chr18:34409422-34414719	ENSMUSG00000014503.15	Pkd2l2	+	34409809	34409911	34409422	34409497	34414462	34414719	21,15,14	1,0,0	46,14,8	4,0,3	252	150	0.0034963	0.0447843	0.926,1.0,1.0	0.873,1.0,0.613	0.147
1567	polycystic kidney disease 2-like 2	FALSE	chr18:34409809-34414719	ENSMUSG00000014503.15	Pkd2l2	+	34412680	34412814	34409809	34409911	34414462	34414719	109,154,105	1,0,3	157,199,113	15,0,2	284	150	0.00292284	0.0386343	0.983,1.0,0.949	0.847,1.0,0.968	0.039
1568	polycystic kidney disease 2-like 2	FALSE	chr18:34416827-34427487	ENSMUSG00000014503.15	Pkd2l2	+	34425015	34425244	34416827	34417049	34427316	34427487	23,23,8	0,2,0	22,4,6	0,0,0	300	150	1	1	1.0,0.852,1.0	1.0,1.0,1.0	-0.049
1569	polycystic kidney disease 2-like 2	FALSE	chr18:34416827-34428268	ENSMUSG00000014503.15	Pkd2l2	+	34427316	34427487	34416827	34417049	34428086	34428268	6,13,2	0,0,2	24,5,2	1,0,0	300	150	0.573011	1	1.0,1.0,0.333	0.923,1.0,1.0	-0.197
1570	polycystic kidney disease 2-like 2	FALSE	chr18:34430682-34435367	ENSMUSG00000014503.15	Pkd2l2	+	34433288	34433353	34430682	34430784	34435315	34435367	4,6,6	6,6,21	4,4,0	2,0,4	215	150	0.384252	1	0.317,0.411,0.166	0.583,1.0,0.0	-0.23
1571	polycystic kidney disease 2-like 2	FALSE	chr18:34435315-34438832	ENSMUSG00000014503.15	Pkd2l2	+	34438101	34438214	34435315	34435367	34438730	34438832	6,0,0	10,7,29	6,0,4	4,1,0	263	150	0.0207097	0.184353	0.255,0.0,0.0	0.461,0.0,1.0	-0.402
1572	receptor accessory protein 5	FALSE	chr18:34349634-34372498	ENSMUSG00000005873.6	Reep5	-	34357091	34357230	34349634	34349803	34372404	34372498	10361,9632,9427	10,10,12	12730,12121,10168	29,44,21	289	150	1	1	0.998,0.998,0.998	0.996,0.993,0.996	0.003
1573	signal recognition particle 19	FALSE	chr18:34331144-34334364	ENSMUSG00000014504.16	Srp19	+	34331749	34331825	34331144	34331259	34334292	34334364	575,514,413	7,4,1	835,593,441	4,5,9	226	150	0.553993	1	0.982,0.988,0.996	0.993,0.987,0.97	0.005
1574	signal recognition particle 19	FALSE	chr18:34331144-34334568	ENSMUSG00000014504.16	Srp19	+	34331749	34331825	34331144	34331259	34334456	34334568	101,74,78	13,7,9	162,123,96	17,10,8	226	150	0.467556	1	0.838,0.875,0.852	0.863,0.891,0.888	-0.026
1575	signal recognition particle 19	FALSE	chr18:34331144-34334568	ENSMUSG00000014504.16	Srp19	+	34334292	34334364	34331144	34331259	34334456	34334568	339,319,262	13,7,9	499,396,273	17,10,8	222	150	0.907867	1	0.946,0.969,0.952	0.952,0.964,0.958	-0.002
1576	signal recognition particle 19	FALSE	chr18:34331749-34334568	ENSMUSG00000014504.16	Srp19	+	34334292	34334364	34331749	34331825	34334456	34334568	814,770,606	3,7,8	1179,871,625	11,10,14	222	150	0.0823045	0.532352	0.995,0.987,0.981	0.986,0.983,0.968	0.009
1577	neuronal regeneration related protein	FALSE	chr18:33437018-33462087	ENSMUSG00000042834.15	Nrep	-	33442815	33442893	33437018	33438839	33462020	33462087	521,494,349	1,0,0	531,611,339	0,0,0	228	150	1	1	0.997,1.0,1.0	1.0,1.0,1.0	-0.001
1578	StAR related lipid transfer domain containing 4	FALSE	chr18:33199354-33206246	ENSMUSG00000024378.9	Stard4	-	33205050	33205165	33199354	33203815	33206119	33206246	60,61,67	0,0,1	74,43,63	0,2,0	265	150	1	1	1.0,1.0,0.974	1.0,0.924,1.0	0.017
1579	StAR related lipid transfer domain containing 4	FALSE	chr18:33203404-33206246	ENSMUSG00000024378.9	Stard4	-	33205220	33205325	33203404	33203815	33206119	33206246	4,1,0	0,0,1	8,4,0	0,2,0	255	150	1	1	1.0,1.0,0.0	1.0,0.541,NA	-0.104
1580	excision repair cross-complementing rodent repair deficiency, complementation group 3	FALSE	chr18:32248162-32257392	ENSMUSG00000024382.13	Ercc3	+	32254080	32254265	32248162	32248477	32257189	32257392	464,490,436	2,3,0	540,580,397	0,2,1	300	150	1	1	0.991,0.988,1.0	1.0,0.993,0.995	-0.003
1581	excision repair cross-complementing rodent repair deficiency, complementation group 3	FALSE	chr18:32257189-32264665	ENSMUSG00000024382.13	Ercc3	+	32261301	32261398	32257189	32257392	32264547	32264665	377,486,389	3,2,1	589,584,462	0,7,8	247	150	0.591558	1	0.987,0.993,0.996	1.0,0.981,0.972	0.008
1582	excision repair cross-complementing rodent repair deficiency, complementation group 3	FALSE	chr18:32265617-32270151	ENSMUSG00000024382.13	Ercc3	+	32267163	32267316	32265617	32265736	32269757	32270151	504,455,371	1,0,0	553,609,317	1,0,0	300	150	1	1	0.996,1.0,1.0	0.996,1.0,1.0	0
1583	mitogen-activated protein kinase kinase kinase 2	FALSE	chr18:32217143-32220634	ENSMUSG00000024383.9	Map3k2	+	32218359	32218491	32217143	32217292	32220504	32220634	140,170,150	4,0,0	145,159,101	0,0,0	282	150	1	1	0.949,1.0,1.0	1.0,1.0,1.0	-0.017
1584	IWS1, SUPT6 interacting protein	FALSE	chr18:32067740-32080577	ENSMUSG00000024384.4	Iws1	+	32070106	32070222	32067740	32068039	32079670	32080577	269,257,334	4,0,3	328,355,229	0,0,0	266	150	0.800273	1	0.974,1.0,0.984	1.0,1.0,1.0	-0.014
1585	IWS1, SUPT6 interacting protein	TRUE	chr18:32093117-32097519	ENSMUSG00000024384.4	Iws1	+	32093538	32093697	32093117	32093229	32097149	32097519	307,247,246	123,129,93	84,63,50	313,276,221	300	150	0	0	0.555,0.489,0.569	0.118,0.102,0.102	0.43
1586	LIM and senescent cell antigen like domains 2	FALSE	chr18:31931324-31954585	ENSMUSG00000024395.9	Lims2	+	31941739	31941899	31931324	31931550	31954435	31954585	651,697,838	0,13,0	627,517,395	2,0,0	300	150	0.724222	1	1.0,0.964,1.0	0.994,1.0,1.0	-0.01
1587	LIM and senescent cell antigen like domains 2	FALSE	chr18:31941739-31944556	ENSMUSG00000024395.9	Lims2	+	31944138	31944205	31941739	31941899	31944435	31944556	1589,1539,1498	7,1,4	1447,1201,916	8,2,0	217	150	1	1	0.994,0.999,0.996	0.992,0.998,1.0	0
1588	LIM and senescent cell antigen like domains 2	FALSE	chr18:31941739-31954585	ENSMUSG00000024395.9	Lims2	+	31944435	31944556	31941739	31941899	31954435	31954585	1079,1005,1088	0,0,0	1089,957,713	2,1,0	271	150	1	1	1.0,1.0,1.0	0.997,0.998,1.0	0.002
1589	LIM and senescent cell antigen like domains 2	FALSE	chr18:31954435-31956350	ENSMUSG00000024395.9	Lims2	+	31955257	31955408	31954435	31954585	31956257	31956350	2701,2515,2754	0,0,0	2122,2179,1409	0,2,0	300	150	1	1	1.0,1.0,1.0	1.0,0.998,1.0	0.001
1590	LIM and senescent cell antigen like domains 2	FALSE	chr18:31956257-31957313	ENSMUSG00000024395.9	Lims2	+	31956952	31957001	31956257	31956350	31957237	31957313	1650,1662,1709	0,0,0	1213,1342,852	3,0,0	199	150	1	1	1.0,1.0,1.0	0.997,1.0,1.0	0.001
1591	LIM and senescent cell antigen like domains 2	FALSE	chr18:31956257-31958619	ENSMUSG00000024395.9	Lims2	+	31956952	31957001	31956257	31956350	31957842	31958619	433,437,431	0,1,0	338,360,232	0,6,5	199	150	0.913554	1	1.0,0.997,1.0	1.0,0.978,0.972	0.016
1592	LIM and senescent cell antigen like domains 2	FALSE	chr18:31956257-31958619	ENSMUSG00000024395.9	Lims2	+	31957237	31957313	31956257	31956350	31957842	31958619	661,673,564	0,1,0	584,518,351	0,6,5	226	150	0.844783	1	1.0,0.998,1.0	1.0,0.983,0.979	0.012
1593	LIM and senescent cell antigen like domains 2	FALSE	chr18:31956952-31958619	ENSMUSG00000024395.9	Lims2	+	31957237	31957313	31956952	31957001	31957842	31958619	1858,1866,1829	0,0,0	1456,1488,968	0,8,0	226	150	1	1	1.0,1.0,1.0	1.0,0.992,1.0	0.003
1594	polymerase (RNA) II (DNA directed) polypeptide D	FALSE	chr18:31791839-31796701	ENSMUSG00000024258.4	Polr2d	+	31795287	31795383	31791839	31792020	31796049	31796701	590,620,486	9,16,17	889,769,572	36,25,12	246	150	0.16879	0.905547	0.976,0.959,0.946	0.938,0.949,0.967	0.009
1595	Sin3A associated protein	FALSE	chr18:31666635-31674496	ENSMUSG00000024260.14	Sap130	+	31666904	31667009	31666635	31666726	31674354	31674496	241,222,231	0,2,0	293,312,241	0,0,2	255	150	1	1	1.0,0.985,1.0	1.0,1.0,0.986	0
1596	Sin3A associated protein	FALSE	chr18:31682006-31698880	ENSMUSG00000024260.14	Sap130	+	31689397	31689502	31682006	31682184	31698521	31698880	228,266,200	0,3,4	301,273,195	0,9,0	255	150	0.705881	1	1.0,0.981,0.967	1.0,0.947,1.0	0
1597	solute carrier family 25, member 46	FALSE	chr18:31594576-31600232	ENSMUSG00000024259.9	Slc25a46	-	31597038	31597095	31594576	31594634	31600131	31600232	926,897,944	32,15,7	1107,1215,768	3,14,14	207	150	0.00470814	0.0571169	0.954,0.977,0.99	0.996,0.984,0.975	-0.011
1598	solute carrier family 25, member 46	FALSE	chr18:31594576-31602800	ENSMUSG00000024259.9	Slc25a46	-	31597038	31597095	31594576	31594634	31602722	31602800	272,254,285	0,4,2	312,342,236	3,4,0	207	150	1	1	1.0,0.979,0.99	0.987,0.984,1.0	-0.001
1599	solute carrier family 25, member 46	FALSE	chr18:31594576-31602800	ENSMUSG00000024259.9	Slc25a46	-	31600131	31600232	31594576	31594634	31602722	31602800	393,284,268	0,4,2	438,511,314	3,4,0	251	150	1	1	1.0,0.977,0.988	0.989,0.987,1.0	-0.004
1600	solute carrier family 25, member 46	FALSE	chr18:31594576-31605810	ENSMUSG00000024259.9	Slc25a46	-	31600131	31600232	31594576	31594634	31605752	31605810	31,9,6	0,1,0	2,9,12	0,0,0	251	150	1	1	1.0,0.843,1.0	1.0,1.0,1.0	-0.052
1601	solute carrier family 25, member 46	FALSE	chr18:31597038-31602800	ENSMUSG00000024259.9	Slc25a46	-	31600131	31600232	31597038	31597095	31602722	31602800	1007,918,918	2,9,3	1226,1364,833	5,6,7	251	150	1	1	0.997,0.984,0.995	0.993,0.993,0.986	0.001
1602	solute carrier family 25, member 46	FALSE	chr18:31594576-31605810	ENSMUSG00000024259.9	Slc25a46	-	31602722	31602800	31594576	31594634	31605752	31605810	121,85,162	0,1,0	199,157,115	0,0,0	228	150	1	1	1.0,0.982,1.0	1.0,1.0,1.0	-0.006
1603	solute carrier family 25, member 46	FALSE	chr18:31600131-31605810	ENSMUSG00000024259.9	Slc25a46	-	31602722	31602800	31600131	31600232	31605752	31605810	632,492,576	4,0,0	760,817,532	0,0,0	228	150	1	1	0.99,1.0,1.0	1.0,1.0,1.0	-0.003
1604	phosphatidylinositol 3-kinase catalytic subunit type 3	FALSE	chr18:30274268-30282086	ENSMUSG00000033628.15	Pik3c3	+	30276971	30277115	30274268	30274457	30281956	30282086	405,398,393	0,0,1	449,467,375	0,0,0	294	150	1	1	1.0,1.0,0.995	1.0,1.0,1.0	-0.002
1605	tubulin polyglutamylase complex subunit 2	FALSE	chr18:25141520-25158323	ENSMUSG00000024269.11	Tpgs2	-	25149113	25149242	25141520	25141637	25158243	25158323	186,138,150	0,1,0	225,197,171	0,0,0	279	150	1	1	1.0,0.987,1.0	1.0,1.0,1.0	-0.004
1606	tubulin polyglutamylase complex subunit 2	FALSE	chr18:25149113-25158323	ENSMUSG00000024269.11	Tpgs2	-	25151199	25151287	25149113	25149242	25158243	25158323	208,238,162	0,0,0	311,359,237	3,0,0	238	150	1	1	1.0,1.0,1.0	0.985,1.0,1.0	0.005
1607	RIKEN cDNA 2700062C07 gene	FALSE	chr18:24470868-24473149	ENSMUSG00000024273.8	2700062C07Rik	+	24471061	24471084	24470868	24470980	24472949	24473149	55,73,99	8,8,5	90,94,64	5,18,2	173	150	0.859557	1	0.856,0.888,0.945	0.94,0.819,0.965	-0.012
1608	RIKEN cDNA 2700062C07 gene	FALSE	chr18:24470868-24475724	ENSMUSG00000024273.8	2700062C07Rik	+	24471061	24471084	24470868	24470980	24475524	24475724	3,19,9	0,8,0	6,4,17	0,0,0	173	150	0.000481843	0.00860824	1.0,0.673,1.0	1.0,1.0,1.0	-0.109
1609	RIKEN cDNA 2700062C07 gene	FALSE	chr18:24470868-24475724	ENSMUSG00000024273.8	2700062C07Rik	+	24472949	24473149	24470868	24470980	24475524	24475724	69,70,70	0,8,0	94,80,80	0,0,0	300	150	0.00817543	0.088717	1.0,0.814,1.0	1.0,1.0,1.0	-0.062
1610	RIKEN cDNA 2700062C07 gene	FALSE	chr18:24471061-24475724	ENSMUSG00000024273.8	2700062C07Rik	+	24472949	24473149	24471061	24471084	24475524	24475724	113,130,162	0,6,1	175,157,127	0,0,2	300	150	0.230284	1	1.0,0.915,0.988	1.0,1.0,0.969	-0.022
1611	polypeptide N-acetylgalactosaminyltransferase 1	FALSE	chr18:24205766-24246224	ENSMUSG00000000420.15	Galnt1	+	24232598	24232653	24205766	24206080	24246049	24246224	0,0,3	0,0,0	5,0,3	0,1,0	205	150	1	1	NA,NA,1.0	1.0,0.0,1.0	0.333
1612	polypeptide N-acetylgalactosaminyltransferase 1	FALSE	chr18:24232596-24246224	ENSMUSG00000000420.15	Galnt1	+	24238241	24238485	24232596	24232653	24246049	24246224	1275,1283,1016	0,0,3	1537,1378,989	5,0,3	300	150	1	1	1.0,1.0,0.994	0.994,1.0,0.994	0.002
1613	polypeptide N-acetylgalactosaminyltransferase 1	FALSE	chr18:24232596-24264532	ENSMUSG00000000420.15	Galnt1	+	24238241	24238485	24232596	24232653	24264324	24264532	143,153,86	0,0,0	116,107,74	0,2,0	300	150	1	1	1.0,1.0,1.0	1.0,0.964,1.0	0.012
1614	polypeptide N-acetylgalactosaminyltransferase 1	FALSE	chr18:24232596-24264532	ENSMUSG00000000420.15	Galnt1	+	24246049	24246224	24232596	24232653	24264324	24264532	3,2,14	0,0,0	5,4,11	0,2,0	300	150	0.780323	1	1.0,1.0,1.0	1.0,0.5,1.0	0.167
1615	polypeptide N-acetylgalactosaminyltransferase 1	FALSE	chr18:24238241-24254684	ENSMUSG00000000420.15	Galnt1	+	24246049	24246224	24238241	24238485	24254517	24254684	2265,2563,1952	1,0,1	3063,2799,1938	0,1,0	300	150	1	1	0.999,1.0,0.999	1.0,0.999,1.0	0
1616	polypeptide N-acetylgalactosaminyltransferase 1	FALSE	chr18:24238241-24264532	ENSMUSG00000000420.15	Galnt1	+	24246049	24246224	24238241	24238485	24264324	24264532	1135,1132,941	0,0,0	1421,1275,928	0,0,5	300	150	1	1	1.0,1.0,1.0	1.0,1.0,0.989	0.004
1617	polypeptide N-acetylgalactosaminyltransferase 1	FALSE	chr18:24238241-24264532	ENSMUSG00000000420.15	Galnt1	+	24254517	24254684	24238241	24238485	24264324	24264532	1227,1279,737	0,0,0	1556,1588,941	0,0,5	300	150	1	1	1.0,1.0,1.0	1.0,1.0,0.989	0.004
1618	polypeptide N-acetylgalactosaminyltransferase 1	FALSE	chr18:24246049-24264532	ENSMUSG00000000420.15	Galnt1	+	24254517	24254684	24246049	24246224	24264324	24264532	2359,2712,1758	3,2,11	3198,3115,1959	0,4,8	300	150	1	1	0.997,0.999,0.988	1.0,0.997,0.992	-0.002
1619	polypeptide N-acetylgalactosaminyltransferase 1	FALSE	chr18:24269447-24272801	ENSMUSG00000000420.15	Galnt1	+	24271585	24271766	24269447	24269565	24272661	24272801	2568,2654,1942	2,2,0	3391,3138,2066	0,2,0	300	150	1	1	0.998,0.998,1.0	1.0,0.999,1.0	-0.001
1620	microtubule-associated protein, RP/EB family, member 2	FALSE	chr18:23752332-23832980	ENSMUSG00000024277.14	Mapre2	+	23772603	23772659	23752332	23752420	23832852	23832980	545,598,539	2,0,0	708,635,530	3,0,0	206	150	1	1	0.995,1.0,1.0	0.994,1.0,1.0	0
1621	microtubule-associated protein, RP/EB family, member 2	FALSE	chr18:23772603-23853799	ENSMUSG00000024277.14	Mapre2	+	23832852	23832980	23772603	23772659	23853653	23853799	1491,1647,1354	0,0,3	2018,1811,1540	0,0,0	278	150	1	1	1.0,1.0,0.996	1.0,1.0,1.0	-0.001
1622	microtubule-associated protein, RP/EB family, member 2	FALSE	chr18:23803983-23853799	ENSMUSG00000024277.14	Mapre2	+	23832852	23832980	23803983	23804221	23853653	23853799	1304,1377,1036	0,1,0	2018,1733,1394	0,1,0	278	150	1	1	1.0,0.999,1.0	1.0,0.999,1.0	0
1623	predicted gene 15972	FALSE	chr18:23750446-23752305	ENSMUSG00000086287.1	Gm15972	-	23751579	23751823	23750446	23750559	23752244	23752305	34,95,40	2,0,0	87,55,79	0,0,0	300	150	1	1	0.895,1.0,1.0	1.0,1.0,1.0	-0.035
1624	GRB2 associated regulator of MAPK1 subtype 1	FALSE	chr18:21128486-21168866	ENSMUSG00000042680.8	Garem1	-	21147731	21148904	21128486	21131499	21168735	21168866	388,335,311	0,2,0	420,506,427	0,0,0	300	150	1	1	1.0,0.988,1.0	1.0,1.0,1.0	-0.004
1625	GRB2 associated regulator of MAPK1 subtype 1	FALSE	chr18:21168735-21300123	ENSMUSG00000042680.8	Garem1	-	21236000	21236141	21168735	21168866	21299649	21300123	278,306,297	0,0,3	356,377,229	0,0,0	291	150	1	1	1.0,1.0,0.981	1.0,1.0,1.0	-0.006
1626	ring finger protein 138	FALSE	chr18:21001907-21017875	ENSMUSG00000024317.15	Rnf138	+	21008724	21008890	21001907	21002169	21017818	21017875	73,82,82	0,0,0	109,115,64	1,0,0	300	150	1	1	1.0,1.0,1.0	0.982,1.0,1.0	0.006
1627	ring finger protein 138	FALSE	chr18:21008724-21017875	ENSMUSG00000024317.15	Rnf138	+	21010676	21010792	21008724	21008890	21017818	21017875	120,136,109	6,0,0	181,191,108	0,0,1	266	150	0.666466	1	0.919,1.0,1.0	1.0,1.0,0.984	-0.022
1628	ring finger protein 138	FALSE	chr18:21001907-21020999	ENSMUSG00000024317.15	Rnf138	+	21017818	21017875	21001907	21002169	21020887	21020999	13,20,42	0,0,0	31,29,26	2,0,4	207	150	0.0299022	0.245406	1.0,1.0,1.0	0.918,1.0,0.825	0.086
1629	ring finger protein 138	FALSE	chr18:21010676-21020999	ENSMUSG00000024317.15	Rnf138	+	21017818	21017875	21010676	21010792	21020887	21020999	87,112,111	15,11,6	131,159,85	14,18,14	207	150	0.467897	1	0.808,0.881,0.931	0.871,0.865,0.815	0.023
1630	ring finger protein 138	FALSE	chr18:21001907-21028223	ENSMUSG00000024317.15	Rnf138	+	21020887	21020999	21001907	21002169	21026085	21028223	44,84,43	0,0,0	100,47,40	2,0,0	262	150	1	1	1.0,1.0,1.0	0.966,1.0,1.0	0.011
1631	ring finger protein 138	FALSE	chr18:21020887-21027535	ENSMUSG00000024317.15	Rnf138	+	21024408	21024516	21020887	21020999	21026085	21027535	59,60,50	56,93,73	84,63,65	114,58,58	258	150	0.262149	1	0.38,0.273,0.285	0.3,0.387,0.395	-0.048
1632	trafficking protein particle complex 8	FALSE	chr18:20819223-20825068	ENSMUSG00000033382.15	Trappc8	-	20820877	20821023	20819223	20819313	20824966	20825068	634,680,578	0,0,0	773,799,679	1,0,0	296	150	1	1	1.0,1.0,1.0	0.997,1.0,1.0	0.001
1633	trafficking protein particle complex 8	FALSE	chr18:20828468-20831678	ENSMUSG00000033382.15	Trappc8	-	20831449	20831508	20828468	20828648	20831609	20831678	345,392,380	0,0,0	503,449,341	0,0,2	209	150	1	1	1.0,1.0,1.0	1.0,1.0,0.992	0.003
1634	trafficking protein particle complex 8	FALSE	chr18:20841527-20845652	ENSMUSG00000033382.15	Trappc8	-	20844123	20844250	20841527	20841682	20845577	20845652	520,523,408	0,0,0	595,623,342	9,0,1	277	150	0.854983	1	1.0,1.0,1.0	0.973,1.0,0.995	0.011
1635	trafficking protein particle complex 8	FALSE	chr18:20852629-20860538	ENSMUSG00000033382.15	Trappc8	-	20854944	20855076	20852629	20852854	20860432	20860538	441,359,266	0,0,0	470,476,441	1,0,0	282	150	1	1	1.0,1.0,1.0	0.996,1.0,1.0	0.001
1636	trafficking protein particle complex 8	FALSE	chr18:20854944-20862995	ENSMUSG00000033382.15	Trappc8	-	20860432	20860538	20854944	20855076	20862894	20862995	436,358,345	0,0,3	483,467,398	0,0,0	256	150	1	1	1.0,1.0,0.985	1.0,1.0,1.0	-0.005
1637	UDP-Gal:betaGlcNAc beta 1,4-galactosyltransferase, polypeptide 6	FALSE	chr18:20688934-20692579	ENSMUSG00000056124.5	B4galt6	-	20689220	20689343	20688934	20689036	20692391	20692579	375,428,432	0,0,1	658,668,536	0,0,0	273	150	1	1	1.0,1.0,0.996	1.0,1.0,1.0	-0.001
1638	UDP-Gal:betaGlcNAc beta 1,4-galactosyltransferase, polypeptide 6	FALSE	chr18:20692391-20706529	ENSMUSG00000056124.5	B4galt6	-	20700738	20700855	20692391	20692579	20706404	20706529	470,545,589	0,0,0	722,721,430	0,2,0	267	150	1	1	1.0,1.0,1.0	1.0,0.995,1.0	0.002
1639	UDP-Gal:betaGlcNAc beta 1,4-galactosyltransferase, polypeptide 6	FALSE	chr18:20706404-20728078	ENSMUSG00000056124.5	B4galt6	-	20720028	20720142	20706404	20706529	20727961	20728078	530,482,574	0,0,4	729,677,678	0,0,0	264	150	1	1	1.0,1.0,0.988	1.0,1.0,1.0	-0.004
1640	UDP-Gal:betaGlcNAc beta 1,4-galactosyltransferase, polypeptide 6	FALSE	chr18:20706404-20746404	ENSMUSG00000056124.5	B4galt6	-	20727961	20728078	20706404	20706529	20745352	20746404	195,176,222	0,2,0	239,252,261	0,0,0	267	150	1	1	1.0,0.98,1.0	1.0,1.0,1.0	-0.007
1641	desmocollin 2	FALSE	chr18:20030632-20033322	ENSMUSG00000024331.11	Dsc2	-	20032489	20032535	20030632	20032403	20033061	20033322	844,889,719	265,393,312	707,735,509	336,455,279	196	150	0.0012173	0.0189716	0.709,0.634,0.638	0.617,0.553,0.583	0.076
1642	desmocollin 2	FALSE	chr18:20033061-20038277	ENSMUSG00000024331.11	Dsc2	-	20034584	20034709	20033061	20033322	20038052	20038277	1224,1394,1119	0,1,0	1108,1229,893	0,0,0	275	150	1	1	1.0,0.999,1.0	1.0,1.0,1.0	0
1643	desmocollin 2	FALSE	chr18:20034584-20038277	ENSMUSG00000024331.11	Dsc2	-	20035275	20035512	20034584	20034709	20038052	20038277	2168,2326,2464	0,1,3	2199,2310,1773	0,0,0	300	150	1	1	1.0,0.999,0.998	1.0,1.0,1.0	-0.001
1644	desmocollin 2	FALSE	chr18:20041434-20043911	ENSMUSG00000024331.11	Dsc2	-	20041696	20041953	20041434	20041577	20043725	20043911	2016,2289,1929	0,1,0	2057,2218,1729	0,0,0	300	150	1	1	1.0,0.999,1.0	1.0,1.0,1.0	0
1645	desmocollin 2	FALSE	chr18:20047064-20050205	ENSMUSG00000024331.11	Dsc2	-	20048274	20048394	20047064	20047220	20050005	20050205	1468,1913,1528	0,0,0	1576,1552,1331	0,2,4	270	150	1	1	1.0,1.0,1.0	1.0,0.998,0.995	0.002
1646	desmocollin 2	FALSE	chr18:20050005-20059478	ENSMUSG00000024331.11	Dsc2	-	20051175	20051260	20050005	20050205	20059183	20059478	1215,1427,1532	0,0,3	1249,1280,1019	2,0,0	235	150	1	1	1.0,1.0,0.997	0.997,1.0,1.0	0
1647	predicted gene 15328	FALSE	chr18:16816880-16820447	ENSMUSG00000086095.2	Gm15328	+	16818141	16818330	16816880	16817070	16819964	16820447	0,0,0	4,2,3	0,0,2	15,6,0	300	150	0.411982	1	0.0,0.0,0.0	0.0,0.0,1.0	-0.333
1648	aquaporin 4	FALSE	chr18:15389495-15398255	ENSMUSG00000024411.11	Aqp4	-	15397578	15397659	15389495	15393729	15398090	15398255	129,65,100	0,0,0	356,396,185	0,2,0	231	150	1	1	1.0,1.0,1.0	1.0,0.992,1.0	0.003
1649	potassium channel tetramerisation domain containing 1	FALSE	chr18:14973979-15007874	ENSMUSG00000036225.15	Kctd1	-	14986335	14986480	14973979	14974285	15007695	15007874	367,388,375	0,4,0	392,421,308	2,2,0	295	150	1	1	1.0,0.98,1.0	0.99,0.991,1.0	0
[truncated: 32,295 more rows]

## Sheet: On off dox vs On dox_SE.MATS.JC
	full_name	PASS	location	GeneID	geneSymbol	strand	exonStart_0base	exonEnd	upstreamES	upstreamEE	downstreamES	downstreamEE	IJC_SAMPLE_1	SJC_SAMPLE_1	IJC_SAMPLE_2	SJC_SAMPLE_2	IncFormLen	SkipFormLen	PValue	FDR	IncLevel1	IncLevel2	IncLevelDifference
[truncated: 33,485 more rows]

[truncated: 3 more sheets: MBNL1+2 vs On dox_SE.MATS.JC, MBNL1 vs On dox_SE.MATS.JC, MBNL2 vs On dox_SE.MATS.JC]
