# Supplementary material for: MBNL overexpression rescues cardiac phenotypes in a myotonic dystrophy type 1 heart mouse model
Source: J Clin Invest. 2025 Feb 11;135(7):e186416. doi: 10.1172/JCI186416 (PMC11957708; doi:10.1172/JCI186416)
Supplement: Supplemental data set 3 [file jci-135-186416-s094.xlsx]

## Sheet: DEG summary table
DEG: adjusted P value < 0.05, absolute fold change ≥ 1.5
Ventricles	Comparisons	Up in treat	Down in treat	Total
	Nodox vs Ondox	824	850	1674
	Onoff vs Ondox	690	757	1447
	MBNL1+2 vs Ondox	293	353	646
	MBNL1 vs Ondox	314	413	727
	MBNL2 vs Ondox	249	182	431
DEG: adjusted P value < 0.05, absolute fold change ≥ 1.5
Atria	Comparisons	Up in treat	Down in treat	Total
	Nodox vs Ondox	678	526	1204
	Onoff vs Ondox	454	417	871
	MBNL1+2 vs Ondox	65	33	98
	MBNL1 vs Ondox	35	20	55
	MBNL2 vs Ondox	8	1	9

## Sheet: No dox vs On dox
Ventircle (padj0.05_FC1.5)									Atria (padj0.05_FC1.5)
gene	baseMean	log2FoldChange	lfcSE	stat	pvalue	padj			gene	baseMean	log2FoldChange	lfcSE	stat	pvalue	padj
0610012D04Rik	21.0279	2.2857	0.766652	2.98141	0.00286925	0.0161323			0610040B10Rik	87.7495	-0.75214	0.291214	-2.58277	0.00980101	0.0469175
1110038B12Rik	135.349	0.825671	0.206906	3.99056	6.59168e-05	0.00074647			1110008P14Rik	1034.62	-0.619338	0.136142	-4.54919	5.38532e-06	0.000108129
1500015A07Rik	100.932	-1.06502	0.220248	-4.83555	1.32778e-06	2.68126e-05			1110038B12Rik	135.349	1.07833	0.203308	5.30391	1.13348e-07	3.99447e-06
1700001K19Rik	16.2172	1.53475	0.550441	2.78822	0.00529988	0.0260804			1700001L05Rik	27.8549	-1.20513	0.384165	-3.13701	0.00170682	0.0123443
1700094D03Rik	53.6871	0.760803	0.288589	2.63628	0.00838198	0.0371661			1700001O22Rik	62.1096	-0.823248	0.271849	-3.02833	0.00245906	0.0163242
1810037I17Rik	2361.19	-0.836227	0.103222	-8.10126	5.43908e-16	8.27421e-14			1700019D03Rik	157.795	0.75025	0.195188	3.84373	0.000121177	0.0014782
1810044D09Rik	104.329	-0.750473	0.218599	-3.4331	0.000596723	0.00452939			1700094D03Rik	53.6871	0.780294	0.278825	2.79851	0.00513394	0.0289336
2010001K21Rik	64.1378	1.97568	0.500202	3.94977	7.82264e-05	0.000859737			1700109K24Rik	14.8383	1.87194	0.67883	2.7576	0.00582282	0.0317704
2010007H06Rik	91.4631	0.660139	0.228348	2.89094	0.00384095	0.0202123			1810010H24Rik	77.7876	0.80423	0.296268	2.71453	0.0066369	0.034997
2010300C02Rik	553.371	0.766703	0.232398	3.29909	0.000969987	0.00665431			1810014B01Rik	346.599	0.652269	0.16221	4.02115	5.79157e-05	0.000799938
2310015A16Rik	537.117	-1.4728	0.210783	-6.98732	2.80194e-12	2.22931e-10			1810021B22Rik	149.196	-0.625567	0.218297	-2.86567	0.00416125	0.0246182
2310016G11Rik	90.9164	0.928466	0.275573	3.36923	0.000753797	0.00544111			1810037I17Rik	2361.19	-0.589441	0.102911	-5.72766	1.01823e-08	4.84425e-07
2310068J16Rik	37.1994	-1.70037	0.430154	-3.95294	7.71963e-05	0.000850978			1810044D09Rik	104.329	-0.714677	0.221897	-3.22076	0.0012785	0.00985459
2610037D02Rik	108.87	0.729083	0.277659	2.62582	0.00864407	0.0379777			2010001K21Rik	64.1378	1.71696	0.389049	4.41322	1.01845e-05	0.000184387
2610306M01Rik	472.93	-0.699355	0.134188	-5.21176	1.87057e-07	4.78922e-06			2010007H06Rik	91.4631	0.832206	0.229353	3.62849	0.000285081	0.00300837
2700054A10Rik	48.1448	1.48177	0.479095	3.09285	0.00198243	0.0119279			2010300C02Rik	553.371	-0.741772	0.209822	-3.53524	0.000407401	0.00401371
4632427E13Rik	131.137	0.850715	0.277929	3.06091	0.00220666	0.0130138			2310002L09Rik	2544.74	1.21704	0.165931	7.33463	2.22334e-13	2.82068e-11
4731419I09Rik	22.5473	2.23024	0.614864	3.62721	0.000286498	0.0024893			2310015A16Rik	537.117	-2.72516	0.228528	-11.9248	8.78436e-33	8.35832e-30
4833412C05Rik	316.896	-2.09401	0.554552	-3.77605	0.000159337	0.0015476			2310015D24Rik	241.003	-1.78799	0.335491	-5.32949	9.84907e-08	3.53637e-06
4833422M21Rik	72.8831	-1.30497	0.390919	-3.33821	0.0008432	0.00593622			2310016G11Rik	90.9164	1.06137	0.248429	4.27231	1.93462e-05	0.000317987
4930429F24Rik	892.877	0.655056	0.103833	6.30873	2.81342e-10	1.51502e-08			2310034G01Rik	26.5304	-1.66875	0.472272	-3.53346	0.000410163	0.00402571
4930431P19Rik	122.881	-0.700083	0.232329	-3.01333	0.00258395	0.0148333			2310039L15Rik	100.678	-1.0083	0.350556	-2.87629	0.00402378	0.0239872
4930466I24Rik	8.95172	2.22132	0.751889	2.95432	0.00313355	0.0173027			2310068J16Rik	37.1994	-1.23717	0.433754	-2.85223	0.00434137	0.0254357
4930481A15Rik	571.95	0.721402	0.194309	3.71265	0.000205102	0.00189769			2510046G10Rik	26.5471	-1.10867	0.404971	-2.73766	0.0061878	0.0332325
4930565N06Rik	32.4592	1.18891	0.451054	2.63585	0.00839274	0.0371777			2600006K01Rik	20.8523	-2.05917	0.542253	-3.79743	0.000146207	0.00172364
4930579G24Rik	174.485	-0.691823	0.20215	-3.42233	0.000620879	0.00466042			2610028H24Rik	54.8351	3.56362	0.674378	5.28431	1.26183e-07	4.35938e-06
4931406C07Rik	1085.87	-0.737354	0.120219	-6.13344	8.59962e-10	4.12037e-08			4632428C04Rik	245.482	0.921763	0.18836	4.89363	9.89906e-07	2.65739e-05
4933402D24Rik	9.89557	1.5147	0.574877	2.63483	0.00841794	0.0372442			4732465J04Rik	14.3214	2.09999	0.452223	4.6437	3.42216e-06	7.40751e-05
4933413J09Rik	15.7173	1.56031	0.589531	2.64669	0.0081284	0.0362886			4921531C22Rik	216.157	-0.641748	0.2061	-3.11377	0.00184712	0.0131323
4933427D14Rik	265.677	0.738973	0.274846	2.68868	0.00717355	0.0328224			4930429F24Rik	892.877	0.660653	0.104423	6.32669	2.50475e-10	1.68893e-08
4933432I09Rik	58.1736	1.07039	0.344975	3.10281	0.0019169	0.0115832			4932422M17Rik	174.087	1.3186	0.307118	4.29346	1.75911e-05	0.000294222
5033421B08Rik	8.19258	-2.67718	0.863654	-3.09983	0.00193634	0.0116891			5031434O11Rik	93.3784	0.586123	0.222178	2.63807	0.00833787	0.0416577
5330406M23Rik	35.6451	1.33914	0.507142	2.64056	0.00827701	0.0368349			5033428I22Rik	167.335	0.621006	0.221652	2.80171	0.00508325	0.0287329
5830454E08Rik	33.5459	-1.26328	0.46271	-2.73017	0.00633018	0.029829			5830418P13Rik	30.2665	2.94371	0.981866	2.99808	0.00271689	0.0176727
6330410L21Rik	109.376	1.15968	0.364927	3.17785	0.00148372	0.00945387			6430571L13Rik	314.517	-0.829292	0.235323	-3.52406	0.00042499	0.00412659
6330418K02Rik	73.7867	-0.712916	0.260586	-2.73582	0.00622251	0.0294432			6530402F18Rik	555.099	-0.596398	0.121951	-4.89045	1.00604e-06	2.69581e-05
6430548M08Rik	4568.9	0.632257	0.166984	3.78633	0.00015289	0.00149411			6820408C15Rik	152.277	0.934545	0.219503	4.25755	2.06684e-05	0.00033681
6530409C15Rik	7.12728	3.01905	0.949523	3.17954	0.0014751	0.00941866			9030025P20Rik	104.899	-0.848253	0.295696	-2.86867	0.00412202	0.0244573
6820408C15Rik	152.277	0.716053	0.208735	3.43044	0.000602601	0.00455884			9030407P20Rik	126.474	-0.791989	0.269573	-2.93794	0.00330398	0.0205997
9030025P20Rik	104.899	-0.890698	0.302981	-2.93978	0.00328447	0.0179427			9030619P08Rik	11.551	-3.79262	1.18053	-3.21263	0.00131526	0.010088
9030619P08Rik	11.551	-3.7845	0.750491	-5.04269	4.59026e-07	1.05403e-05			9430064I24Rik	69.3904	0.830593	0.263156	3.15627	0.00159799	0.0117362
9230112J17Rik	334.816	0.769917	0.200043	3.84876	0.000118718	0.0012114			9930017N22Rik	35.771	1.41484	0.536274	2.63828	0.00833283	0.0416447
9330179D12Rik	37.9583	-1.49575	0.500933	-2.98594	0.00282711	0.0159681			A330023F24Rik	244.251	1.24576	0.27494	4.53101	5.87025e-06	0.000115829
9430064I24Rik	69.3904	0.881553	0.276451	3.18883	0.00142852	0.00916934			A430110L20Rik	37.1434	1.26673	0.358232	3.53605	0.00040616	0.00400858
9630013D21Rik	42.7982	-0.974868	0.377346	-2.58349	0.00978075	0.0418615			A530016L24Rik	1277.59	0.656653	0.212815	3.08555	0.00203176	0.0140996
A230052G05Rik	15.8005	3.28355	1.24498	2.63744	0.00835334	0.0370842			A730020M07Rik	132.293	0.939164	0.296555	3.16691	0.00154067	0.0114131
A330023F24Rik	244.251	1.01476	0.276109	3.67521	0.00023765	0.00212871			A930002C04Rik	120.398	0.696532	0.190722	3.65208	0.00026012	0.00277921
A430110L20Rik	37.1434	1.34467	0.348676	3.8565	0.000115024	0.00118163			A930004J17Rik	116.182	0.762302	0.28143	2.70867	0.00675531	0.0355557
A4galt	362.286	0.589639	0.230508	2.558	0.0105277	0.0441901			A930016O22Rik	59.94	1.13618	0.372616	3.04919	0.00229456	0.0154582
A530016L24Rik	1277.59	0.687336	0.210384	3.26706	0.00108671	0.00731213			A930017K11Rik	28.4483	-1.39306	0.533861	-2.60941	0.00906982	0.0442813
A530017D24Rik	159.43	0.744117	0.257464	2.89018	0.00385021	0.0202494			A930033H14Rik	64.4972	0.78836	0.261098	3.01941	0.00253269	0.0167093
A930016O22Rik	59.94	1.22675	0.352123	3.48387	0.000494219	0.0038871			AA474408	43.8902	1.09298	0.361684	3.02191	0.00251185	0.0166166
A930028N01Rik	7.10566	3.4377	1.06821	3.21818	0.00129008	0.00844103			AI480526	105.731	1.33381	0.37632	3.54436	0.00039357	0.00391671
A930033H14Rik	64.4972	0.761627	0.273236	2.78743	0.00531275	0.0261132			Aass	1628.17	-0.79028	0.269741	-2.92978	0.00339204	0.021011
AC147806.2	59.4776	-1.23304	0.492347	-2.50442	0.0122652	0.0497036			Abat	15590.5	-0.823069	0.157794	-5.21611	1.82719e-07	6.05306e-06
AC160336.1	175.139	1.0375	0.171366	6.05428	1.41044e-09	6.32812e-08			Abca8b	2764.56	0.630258	0.110549	5.70117	1.18991e-08	5.50799e-07
AC169509.1	17.3942	1.7977	0.701472	2.56275	0.0103846	0.0437911			Abcb1b	529.244	0.798458	0.146596	5.44666	5.13254e-08	1.98496e-06
AI480526	105.731	1.04717	0.373727	2.80196	0.00507937	0.025231			Abhd1	868.078	0.632123	0.215818	2.92896	0.00340094	0.0210559
AI507597	22.6143	1.74642	0.579168	3.0154	0.00256642	0.0147512			Acad11	9809.04	0.789238	0.122257	6.45556	1.07819e-10	8.13488e-09
Aaas	684.193	-0.691406	0.115937	-5.96364	2.46673e-09	1.04721e-07			Acbd5	2386.26	0.590287	0.103639	5.69559	1.22943e-08	5.63008e-07
Aass	1628.17	-3.10083	0.275473	-11.2564	2.15423e-29	1.26856e-26			Ache	358.84	0.89091	0.250885	3.55106	0.000383678	0.00383835
Abat	15590.5	-2.07777	0.158241	-13.1304	2.20415e-39	2.68245e-36			Acot1	350.977	1.25453	0.393671	3.18675	0.00143883	0.0108214
Abca6	1309.07	0.675327	0.15266	4.42373	9.7009e-06	0.000150204			Acot7	3016.05	0.625039	0.127162	4.91531	8.86414e-07	2.41745e-05
Abca7	1353.29	0.699735	0.130592	5.35817	8.40712e-08	2.39426e-06			Acrbp	48.4498	0.95687	0.36402	2.62862	0.00857317	0.0425355
Abcd2	1214.6	-0.864954	0.165289	-5.23299	1.66785e-07	4.33142e-06			Acy3	1921.37	0.993476	0.142022	6.99525	2.64789e-12	2.8344e-10
Abhd1	868.078	0.730932	0.214172	3.41282	0.000642935	0.0047964			Adam19	2715.84	0.646754	0.199969	3.23427	0.00121955	0.00951867
Abhd15	115.995	0.764875	0.241886	3.16214	0.00156616	0.00988258			Adam33	137.657	0.972738	0.252725	3.849	0.000118601	0.00144987
Ablim3	3000.52	0.63374	0.131608	4.81536	1.46937e-06	2.90686e-05			Adamdec1	10.5025	-2.8911	1.05558	-2.73886	0.00616518	0.0331422
Abra	2494.99	0.698653	0.186043	3.75534	0.000173109	0.0016571			Adamts10	1460.65	0.605036	0.201915	2.99649	0.00273111	0.0177551
Abracl	634.734	0.827322	0.199658	4.1437	3.41753e-05	0.000430552			Adamts3	713.623	-0.82773	0.149207	-5.54751	2.89759e-08	1.20162e-06
Abtb1	1033.35	0.643889	0.175359	3.67183	0.000240816	0.00215161			Adamts4	22.7685	1.88148	0.736088	2.55605	0.0105869	0.0497526
Acad11	9809.04	1.35403	0.122082	11.0911	1.38572e-28	7.44011e-26			Adamts6	317.863	0.684745	0.181865	3.76513	0.000166463	0.00192116
Acat2	601.232	-0.814576	0.138536	-5.87987	4.10591e-09	1.64012e-07			Adamtsl5	3201.31	1.11939	0.171384	6.53148	6.51231e-11	5.21198e-09
Acer2	2881.51	0.78861	0.173128	4.55506	5.23704e-06	8.98516e-05			Adap1	972.235	-0.899769	0.139886	-6.43218	1.2579e-10	9.2862e-09
Acer3	965.284	-0.645732	0.105833	-6.10144	1.05115e-09	4.89508e-08			Adarb1	3835.04	-0.843597	0.119959	-7.03235	2.03083e-12	2.244e-10
Ache	358.84	0.995388	0.266122	3.74034	0.000183772	0.00173642			Adcy1	10546.9	-0.839942	0.308324	-2.72422	0.00644543	0.0342935
Acot1	350.977	2.7372	0.396638	6.901	5.16373e-12	3.9428e-10			Adgra1	59.4499	-2.71132	0.66263	-4.09175	4.28122e-05	0.000619295
Acot2	2218.12	0.998864	0.201152	4.96571	6.84494e-07	1.50005e-05			Adgrb2	843.919	-0.905223	0.193038	-4.68935	2.74081e-06	6.18469e-05
Acot4	51.2025	1.99676	0.490683	4.06935	4.71447e-05	0.000563975			Adgrd1	437.209	0.723829	0.210174	3.44395	0.000573288	0.00524504
Acot7	3016.05	1.5979	0.127486	12.534	4.86551e-36	4.22952e-33			Adgrg2	165.284	0.760161	0.222594	3.41502	0.00063778	0.00574112
Acsbg1	44.1118	1.28832	0.377057	3.41678	0.000633675	0.00473699			Adgrg6	328.403	0.810173	0.178562	4.53722	5.7e-06	0.000113121
Acss3	737.429	-0.984674	0.183455	-5.36738	7.9888e-08	2.29301e-06			Adgrl1	8981.25	-0.64942	0.118961	-5.4591	4.78556e-08	1.87128e-06
Actn3	19.8282	-3.19708	1.26796	-2.52143	0.0116879	0.0479576			Adm	2926.95	-0.71927	0.191357	-3.75879	0.000170739	0.00196126
Acy3	1921.37	0.69263	0.144529	4.79233	1.64856e-06	3.22901e-05			Adora1	3028.4	-1.17962	0.169431	-6.96227	3.34836e-12	3.4756e-10
Adam15	3831.14	0.65064	0.13139	4.95196	7.34692e-07	1.59285e-05			Adora2a	316.203	0.631527	0.23764	2.65749	0.00787249	0.0399502
Adam19	2715.84	0.723352	0.200475	3.60819	0.000308342	0.00264073			Adra1a	673.093	0.935558	0.237536	3.93859	8.19626e-05	0.0010667
Adam23	289.599	1.05122	0.163872	6.4149	1.40913e-10	8.32481e-09			Adra1d	118.448	0.927819	0.33957	2.73234	0.0062887	0.0336268
Adamts3	713.623	-0.930692	0.15345	-6.06511	1.31866e-09	6.00303e-08			Adra2c	17.9573	1.75407	0.598886	2.92889	0.00340174	0.0210559
Adamtsl5	3201.31	0.891624	0.170725	5.22258	1.76449e-07	4.55597e-06			Aebp1	3033.43	0.820768	0.283501	2.89511	0.00379022	0.0228722
Adap1	972.235	-1.06371	0.145988	-7.28625	3.1871e-13	3.12799e-11			Afap1l2	239.62	0.698907	0.213978	3.26626	0.00108979	0.00871784
Adcy1	10546.9	-1.89966	0.31425	-6.04506	1.49353e-09	6.63368e-08			Agpat5	2488.37	-1.08373	0.0955849	-11.3379	8.51408e-30	6.34003e-27
Add2	104.402	1.07927	0.426387	2.5312	0.0113674	0.0469164			Agtr1a	2710.66	-0.828232	0.136352	-6.07423	1.24583e-09	7.23298e-08
Adgra1	59.4499	-2.30308	0.628354	-3.66525	0.000247093	0.00219819			Ak4	3063.09	0.809609	0.143094	5.65786	1.53269e-08	6.87182e-07
Adgrb2	843.919	-0.849598	0.219325	-3.87369	0.000107199	0.00111442			Akip1	542.17	-0.709066	0.119377	-5.93974	2.85478e-09	1.52317e-07
Adgrd1	437.209	0.684156	0.215371	3.17663	0.00148996	0.00948698			Akr1b8	411.131	0.590544	0.198209	2.9794	0.00288809	0.0185886
Adgrf5	12755.6	0.626026	0.100818	6.20944	5.31727e-10	2.70381e-08			Akr1c14	554.169	0.741101	0.223579	3.31472	0.000917359	0.00763069
Adgrg2	165.284	0.752528	0.23796	3.16242	0.00156465	0.00987985			Akt1	12885.5	-0.664402	0.0972545	-6.83159	8.39805e-12	8.1005e-10
Adgrl1	8981.25	-0.634349	0.119665	-5.30105	1.15139e-07	3.13243e-06			Aldh1l1	1079.27	-0.863351	0.225557	-3.82765	0.000129374	0.00155932
Adora1	3028.4	-0.912227	0.170105	-5.36274	8.19685e-08	2.34168e-06			Aldh1l2	4372.56	-0.609122	0.148593	-4.09926	4.14477e-05	0.000603122
Adora2a	316.203	1.19664	0.227202	5.26686	1.3878e-07	3.67695e-06			Aldh3b3	393.173	1.12266	0.168617	6.65807	2.77447e-11	2.38785e-09
Adra1a	673.093	1.18129	0.20885	5.65615	1.54807e-08	5.41379e-07			Aldh6a1	18623.4	0.591618	0.103727	5.70361	1.17294e-08	5.45897e-07
Adss	660.148	-0.621528	0.1104	-5.62977	1.8045e-08	6.20361e-07			Aldh9a1	1617.04	0.67116	0.121755	5.5124	3.53972e-08	1.42923e-06
Afap1l2	239.62	0.589161	0.214364	2.74841	0.00598847	0.0286121			Alkbh3	1293.5	0.732164	0.118446	6.18139	6.35387e-10	3.94285e-08
Aff2	800.573	-0.644578	0.180607	-3.56894	0.000358424	0.00299589			Alpl	1386.32	0.603574	0.162557	3.713	0.000204815	0.00227489
Afmid	627.593	-0.817393	0.185725	-4.40108	1.07711e-05	0.000163312			Amn1	245.333	-0.96067	0.274022	-3.50581	0.000455219	0.00437271
Aga	952.984	0.594555	0.140379	4.23535	2.28195e-05	0.000309028			Amtn	14.0019	-4.1581	1.34559	-3.09016	0.0020005	0.0139392
Agap2	405.513	0.913665	0.126142	7.24312	4.38472e-13	4.19074e-11			Amy1	675.207	1.07062	0.241063	4.44125	8.94394e-06	0.00016489
Agbl4	8.44928	-2.57521	0.93834	-2.74444	0.00606149	0.0288383			Angpt4	31.8914	1.27935	0.499309	2.56224	0.0104	0.0490691
Agt	2420.85	-0.945845	0.189568	-4.98947	6.05451e-07	1.34678e-05			Angptl4	420.043	1.95853	0.691202	2.83351	0.00460406	0.0265769
Agtr1a	2710.66	-0.967236	0.134489	-7.19191	6.38914e-13	5.83168e-11			Ankrd23	24353.5	1.03386	0.343412	3.01055	0.00260772	0.0170989
Aif1	160.569	-1.1103	0.220605	-5.03296	4.82964e-07	1.10069e-05			Ankrd34b	14.6176	-3.06725	0.625731	-4.90187	9.49293e-07	2.57255e-05
Aif1l	1231.66	-0.781835	0.19586	-3.9918	6.55726e-05	0.000743958			Ankrd35	108.779	-1.16958	0.308469	-3.79156	0.000149705	0.00175978
Ak4	3063.09	0.654814	0.14118	4.63816	3.5153e-06	6.34735e-05			Ankrd45	197.69	2.20006	0.384388	5.72353	1.04331e-08	4.89716e-07
Akr1c14	554.169	0.769318	0.220717	3.48553	0.000491154	0.00386466			Ankzf1	660.57	0.673528	0.108296	6.21933	4.99283e-10	3.15543e-08
Aldh1b1	11859.2	-0.850963	0.130653	-6.51315	7.35887e-11	4.53838e-09			Ano5	38.332	2.76601	0.606306	4.56207	5.06525e-06	0.000102666
Aldh1l1	1079.27	-1.23771	0.230376	-5.37257	7.76221e-08	2.24208e-06			Anxa5	7140.44	-0.904473	0.0829019	-10.9102	1.03082e-27	6.53885e-25
Aldh1l2	4372.56	-0.819948	0.150439	-5.45038	5.02613e-08	1.53431e-06			Aoc3	1246	0.594457	0.12193	4.8754	1.08589e-06	2.86283e-05
Aldh9a1	1617.04	0.9851	0.122262	8.05731	7.79891e-16	1.13895e-13			Ap1s3	65.7415	-1.15177	0.376274	-3.06098	0.00220616	0.0150322
Aldob	307.068	2.51241	0.410888	6.11458	9.68105e-10	4.54313e-08			Apbb3	361.778	1.04504	0.165815	6.30246	2.92951e-10	1.91503e-08
Aldoc	65.7362	-1.4374	0.396191	-3.62805	0.000285565	0.00248356			Apc2	1618.57	0.686846	0.149453	4.59572	4.31262e-06	8.98567e-05
Alg8	282.55	-0.662184	0.147434	-4.4914	7.0757e-06	0.000115328			Aqp4	1562.16	-1.71727	0.33432	-5.13661	2.79745e-07	8.77507e-06
Alox5	371.123	0.595116	0.188013	3.16529	0.00154926	0.00979352			Aqp7	870.325	0.937769	0.208416	4.4995	6.81122e-06	0.000131074
Als2cl	960.658	0.761368	0.142026	5.36075	8.28759e-08	2.36391e-06			Arhgap1	3630.46	-0.654097	0.072119	-9.06969	1.19356e-19	3.40703e-17
Amt	222.415	-0.83476	0.223129	-3.74115	0.000183179	0.0017326			Arhgap33	83.53	-0.845803	0.302297	-2.79792	0.00514327	0.0289728
Amtn	14.0019	-2.76284	0.89778	-3.07742	0.00208802	0.0124402			Arhgap8	71.3235	-0.723814	0.253701	-2.85302	0.00433059	0.0254094
Angpt1	4720.85	0.896284	0.299136	2.99625	0.00273326	0.0155293			Arhgap9	732.298	-0.623336	0.209446	-2.97613	0.00291915	0.0187322
Angpt2	300.201	0.61957	0.19202	3.22659	0.00125273	0.00823502			Arhgef19	1466.82	-0.737269	0.147551	-4.99672	5.83145e-07	1.67824e-05
Angptl4	420.043	2.43836	0.68982	3.53478	0.000408115	0.00331707			Arhgef7	11470.3	-0.712413	0.101447	-7.02254	2.17865e-12	2.37667e-10
Angptl8	5.96061	5.51741	1.41688	3.89405	9.85836e-05	0.00103826			Arid3b	317.934	-1.11664	0.144818	-7.71065	1.25174e-14	1.84815e-12
Ankrd23	24353.5	1.00842	0.342937	2.94055	0.00327634	0.0179285			Arl4a	1429.64	0.652951	0.0970561	6.72756	1.72532e-11	1.54709e-09
Ankrd37	129.911	0.900345	0.178346	5.04832	4.45723e-07	1.02866e-05			Armc2	2160.83	0.684826	0.151622	4.51667	6.2821e-06	0.000123173
Ankrd45	197.69	1.85973	0.35188	5.28513	1.25617e-07	3.37425e-06			Armcx4	597.589	1.34687	0.207864	6.47957	9.19815e-11	7.16076e-09
Ankrd63	274.866	1.7244	0.288436	5.97846	2.25262e-09	9.65296e-08			Armh4	2201.52	-0.621998	0.108482	-5.73365	9.82934e-09	4.70243e-07
Anln	164.218	-1.30753	0.389766	-3.35465	0.000794642	0.00567313			Arsi	49.2811	1.04072	0.405898	2.56399	0.0103475	0.0488484
Ano5	38.332	4.88021	0.549548	8.88042	6.66106e-19	1.51997e-16			Art5	852.459	1.04253	0.192037	5.42878	5.6741e-08	2.1692e-06
Anxa11os	22.5135	1.33917	0.48102	2.78402	0.00536892	0.0263396			Asb11	4418.21	0.680381	0.152656	4.45697	8.31279e-06	0.000154753
Anxa5	7140.44	-0.68713	0.0828469	-8.29397	1.09526e-16	1.85129e-14			Asb4	631.366	-0.789088	0.146957	-5.3695	7.89558e-08	2.89567e-06
Aox1	2088.46	0.931109	0.129444	7.19315	6.33128e-13	5.83168e-11			Asns	201.693	0.880455	0.298266	2.95191	0.00315814	0.0199005
Ap1s2	1300.26	0.60352	0.139229	4.33472	1.45946e-05	0.000212799			Aspg	17.7161	1.42347	0.521421	2.72998	0.00633382	0.0338153
Apbb3	361.778	1.2706	0.167469	7.58707	3.27219e-14	3.87881e-12			Atcayos	4519.04	-0.969385	0.179291	-5.40676	6.41767e-08	2.41573e-06
Apln	889.831	-0.752006	0.236177	-3.18408	0.00145214	0.00929482			Atox1	1754.88	-0.586965	0.104864	-5.59742	2.17563e-08	9.36229e-07
Apod	1028.58	-1.12778	0.336824	-3.34828	0.000813152	0.00578491			Atp2a1	106.166	0.865422	0.231661	3.73573	0.000187168	0.00211453
Apol10b	62.1801	-1.8854	0.549061	-3.43387	0.000595027	0.00451901			Atp8a2	2272.74	0.909354	0.1609	5.65166	1.58902e-08	7.08726e-07
Apol9a	66.3264	-5.9424	1.01371	-5.86205	4.57183e-09	1.81038e-07			Avpr1a	104.555	1.39694	0.310898	4.49325	7.01456e-06	0.000134083
Apol9b	57.2579	-6.19512	1.09934	-5.63531	1.74744e-08	6.04158e-07			B230369F24Rik	637.174	-0.763002	0.121568	-6.27637	3.46575e-10	2.24841e-08
Aprt	1002.51	-0.637661	0.0925133	-6.89264	5.47669e-12	4.14843e-10			B3galt2	785.787	1.45278	0.374205	3.8823	0.000103472	0.00129207
Aqp4	1562.16	-1.91549	0.336687	-5.68923	1.27611e-08	4.59475e-07			B430212C06Rik	81.8417	-0.87911	0.329357	-2.66917	0.00760386	0.0389564
Aqp7	870.325	0.854341	0.20167	4.23633	2.27201e-05	0.000307952			B430305J03Rik	9.68743	36.7002	7.1666	5.121	3.03914e-07	9.42958e-06
Arap3	2652.74	0.661994	0.119934	5.51966	3.39664e-08	1.08212e-06			B430306N03Rik	79.9855	0.675894	0.239582	2.82114	0.0047853	0.027374
Arhgap11a	321.696	-1.64472	0.243905	-6.74326	1.54868e-11	1.09155e-09			B4galt2	695.643	-0.802046	0.142281	-5.63706	1.72976e-08	7.59632e-07
Arhgap27	734.828	0.765845	0.15408	4.97045	6.6797e-07	1.47268e-05			B4galt5	2000.23	-0.797972	0.100408	-7.94731	1.90599e-15	3.26438e-13
Arhgap44	3034.32	-0.586748	0.0833264	-7.04156	1.90095e-12	1.58456e-10			B930095G15Rik	145.735	0.819171	0.187084	4.37862	1.19432e-05	0.000211313
Arhgap9	732.298	-1.02605	0.199093	-5.1536	2.55528e-07	6.3036e-06			BB123696	21.7999	3.79241	1.379	2.75012	0.00595737	0.0322682
Arhgef15	2698.91	0.655295	0.0972961	6.73506	1.63863e-11	1.15051e-09			BB365896	9.83487	2.32333	0.881302	2.63624	0.00838297	0.0417944
Arhgef28	415.878	0.876668	0.162826	5.38407	7.28208e-08	2.12355e-06			BC002189	46.2997	1.21325	0.438214	2.76861	0.00562952	0.0309061
Arid3b	317.934	-0.852358	0.151412	-5.6294	1.80842e-08	6.20539e-07			BC034090	2567.48	0.615672	0.125929	4.88903	1.01333e-06	2.70752e-05
Armcx3	2341.98	0.708384	0.106259	6.6666	2.61802e-11	1.78996e-09			BC043934	137.834	1.11873	0.28407	3.93822	8.20874e-05	0.00106751
Armcx4	597.589	1.25293	0.212977	5.88293	4.03076e-09	1.61718e-07			Batf2	100.336	-1.91365	0.654859	-2.92224	0.00347523	0.0213794
Arpp21	72.9825	-1.07585	0.413682	-2.60066	0.00930454	0.0401737			Bcl11b	342.284	0.838121	0.19314	4.33946	1.42836e-05	0.000246359
Arrdc2	365.548	0.775171	0.221264	3.50338	0.00045939	0.00365889			Bcl2	1099.02	-0.660584	0.143678	-4.59768	4.2723e-06	8.92337e-05
Arsi	49.2811	1.19856	0.398436	3.00815	0.0026284	0.0150553			Bcl6	1665.25	0.910918	0.299463	3.04183	0.00235141	0.0157254
Art5	852.459	1.35874	0.19326	7.03062	2.05622e-12	1.69083e-10			Bend5	293.224	-1.12395	0.248983	-4.51417	6.35638e-06	0.000124276
Asb18	1857.52	0.632057	0.107868	5.85953	4.64173e-09	1.83012e-07			Blm	196.889	-0.930152	0.181691	-5.11942	3.06477e-07	9.4919e-06
Asf1b	135.212	-1.31912	0.256737	-5.13803	2.77629e-07	6.77556e-06			Bmp5	704.063	-1.24172	0.162881	-7.62345	2.46983e-14	3.38407e-12
Asl	385.916	-0.902573	0.184478	-4.89256	9.95304e-07	2.09082e-05			Bmx	447.581	0.691549	0.216272	3.19759	0.00138583	0.0105069
Asph	25794.1	-0.827314	0.0903165	-9.16017	5.18172e-20	1.50147e-17			Bpifb1	60.7273	-2.24362	0.548845	-4.0879	4.35301e-05	0.000628088
Astn2	290.193	-1.81343	0.236863	-7.65602	1.91783e-14	2.34966e-12			Brsk1	533.001	-0.749116	0.134332	-5.57662	2.45232e-08	1.04521e-06
Atcayos	4519.04	-1.62975	0.179662	-9.07118	1.17736e-19	3.30656e-17			Btbd3	1634.46	0.612877	0.0848296	7.2248	5.01858e-13	6.01071e-11
Atox1	1754.88	-0.596475	0.106073	-5.62326	1.87384e-08	6.3819e-07			Btnl10	11.5855	-3.64392	0.877963	-4.15042	3.31862e-05	0.000497705
Atp1b4	18.6481	-2.73866	0.636212	-4.30464	1.67259e-05	0.000238913			C030006K11Rik	1431.84	0.700633	0.0795649	8.80581	1.2991e-18	3.37116e-16
Atp2a1	106.166	0.960701	0.293029	3.27852	0.00104353	0.00707379			C230037L18Rik	20.4344	1.45807	0.455017	3.20444	0.00135328	0.0103149
Atp2a3	907.85	0.647647	0.206793	3.13185	0.00173707	0.0107165			C530008M17Rik	1094.8	1.41593	0.182882	7.7423	9.76344e-15	1.49302e-12
Aurka	70.8254	-2.1853	0.433806	-5.03749	4.71666e-07	1.08033e-05			Cabcoco1	1555.24	-0.72598	0.134857	-5.38334	7.31164e-08	2.70467e-06
Avpr1a	104.555	1.24268	0.302181	4.11237	3.9161e-05	0.000481788			Cacna1d	1545.69	-1.23851	0.135778	-9.12161	7.40145e-20	2.14855e-17
Azin1	9653.41	-0.720359	0.109074	-6.60431	3.99371e-11	2.59449e-09			Cacna1e	12.0864	2.15479	0.774225	2.78316	0.00538321	0.0299637
B130024G19Rik	50.6053	1.27808	0.39512	3.23465	0.00121791	0.00805833			Cacna1g	4616.32	-1.3556	0.27684	-4.89669	9.74623e-07	2.62872e-05
B130034C11Rik	8.78556	-2.24936	0.856758	-2.62543	0.00865386	0.0380025			Cacna1h	1751.06	-1.30978	0.394836	-3.31728	0.000908975	0.00757936
B230206L02Rik	11.1084	-2.37303	0.837459	-2.83361	0.00460261	0.0233747			Cadm4	2223.6	-1.86071	0.166344	-11.1859	4.77794e-29	3.40966e-26
B230369F24Rik	637.174	-1.03325	0.118591	-8.71269	2.96756e-18	6.22675e-16			Cald1	3757	0.607737	0.108093	5.62236	1.88361e-08	8.22974e-07
B2m	13922.9	-2.10961	0.554261	-3.80616	0.000141142	0.00139499			Camk2b	2591.63	-0.860219	0.161384	-5.33028	9.8064e-08	3.52845e-06
B3galt1	260.913	-0.787344	0.181133	-4.34678	1.38151e-05	0.000203055			Camkk1	265.147	-0.867836	0.195897	-4.43006	9.42049e-06	0.000172193
B430305J03Rik	9.68743	36.3852	7.16753	5.07639	3.84666e-07	9.04907e-06			Capn3	349.689	0.624077	0.211088	2.95647	0.00311178	0.0196734
B4galt5	2000.23	-0.698119	0.103059	-6.774	1.25268e-11	9.04867e-10			Car11	371.546	0.733332	0.150684	4.86668	1.13487e-06	2.96294e-05
BC002189	46.2997	1.21742	0.444385	2.73957	0.00615199	0.0291624			Car2	186.181	1.0291	0.174135	5.9098	3.42525e-09	1.78311e-07
BC023105	1762.6	-8.99321	1.50197	-5.98761	2.12944e-09	9.25548e-08			Car4	410.637	1.05469	0.235817	4.47248	7.73167e-06	0.000145677
BC034090	2567.48	0.604772	0.125092	4.83462	1.33402e-06	2.69088e-05			Carmn	52.6069	1.09988	0.358876	3.06479	0.00217821	0.0148868
BC037032	138.964	0.607135	0.217295	2.79406	0.00520503	0.0256944			Casq2	65297	-0.614285	0.13126	-4.67992	2.86993e-06	6.42526e-05
BC055324	96.4506	-1.16586	0.22893	-5.09263	3.53137e-07	8.36125e-06			Catsperg1	18.1271	1.53224	0.528405	2.89974	0.0037347	0.0226262
Bard1	84.2362	-0.875401	0.273619	-3.19934	0.00137742	0.00888506			Cav3	3197.37	-0.627804	0.125933	-4.98523	6.18874e-07	1.76364e-05
Batf2	100.336	-2.68293	0.654262	-4.10069	4.11917e-05	0.000503317			Cavin4	6676.53	0.606665	0.156001	3.88885	0.000100719	0.00126282
Bcl2a1b	27.5777	-1.6537	0.642025	-2.57576	0.0100021	0.0425813			Ccbe1	978.366	0.6331	0.22157	2.85734	0.00427214	0.0251526
Bcl2l1	2035.31	0.650806	0.127047	5.12254	3.01444e-07	7.30204e-06			Ccdc28a	662.988	0.797839	0.124123	6.4278	1.29463e-10	9.47569e-09
Bean1	105.388	0.708619	0.268642	2.63778	0.00834511	0.0370567			Ccdc69	447.866	-0.693168	0.228992	-3.02704	0.00246964	0.0163754
Bend4	676.976	-0.6658	0.140881	-4.72596	2.2903e-06	4.3461e-05			Ccdc84	168.43	0.805264	0.256442	3.14014	0.00168866	0.0122601
Bend5	293.224	-0.813877	0.246627	-3.30004	0.000966727	0.00663444			Ccdc85a	648.278	0.606725	0.205253	2.95598	0.00311676	0.0196904
Bend6	131.626	-0.894748	0.337518	-2.65097	0.00802619	0.0359317			Ccdc9b	3006.4	0.881567	0.110782	7.95764	1.75345e-15	3.09602e-13
Bhlhb9	1582.77	-0.770498	0.0991588	-7.77034	7.82763e-15	1.02067e-12			Ccl27a	239.859	-0.786867	0.252612	-3.11493	0.00183989	0.0131033
Birc5	57.9209	-1.66078	0.496756	-3.34325	0.000828035	0.00585656			Ccl7	43.8133	-1.60081	0.467624	-3.4233	0.000618666	0.00558561
Blm	196.889	-1.59542	0.191529	-8.32992	8.08979e-17	1.38018e-14			Ccn2	13372.4	1.34652	0.309932	4.34458	1.39545e-05	0.000241657
Bpifb1	60.7273	-2.75673	0.707217	-3.89799	9.69927e-05	0.00102465			Ccn4	927.616	-0.646918	0.22102	-2.92697	0.00342278	0.0211555
Brca2	318.352	-0.799463	0.202839	-3.94136	8.10199e-05	0.000882469			Ccnd2	16484.4	-1.16516	0.14079	-8.2759	1.27488e-16	2.48124e-14
Brinp1	16.4351	-3.14181	0.70582	-4.45128	8.53581e-06	0.00013491			Ccne1	255.236	-2.04062	0.264092	-7.72692	1.10176e-14	1.6699e-12
Bst2	872.827	-1.21721	0.433004	-2.81108	0.00493756	0.0246608			Ccnl2	1648.93	0.674175	0.171612	3.92848	8.54835e-05	0.00110242
Btbd16	47.7638	1.46031	0.457643	3.19094	0.00141808	0.00910878			Ccrl2	622.157	-0.716361	0.172029	-4.16418	3.12477e-05	0.000473191
Btla	94.2004	-1.44536	0.477713	-3.02558	0.00248154	0.0143388			Ccser1	38.2948	1.32206	0.428461	3.0856	0.00203139	0.0140996
Btnl2	49.2237	-1.23949	0.428359	-2.89358	0.0038088	0.0201011			Cd1d1	112.659	0.837086	0.196334	4.26359	2.01166e-05	0.000329385
Btnl9	2613.24	1.03212	0.19428	5.31252	1.08117e-07	2.98139e-06			Cd209a	46.9386	0.855515	0.33081	2.58612	0.00970635	0.0465791
Bub1	39.343	-2.10689	0.553598	-3.80582	0.000141334	0.00139552			Cd209b	91.8797	1.12547	0.3683	3.05586	0.00224418	0.0152222
Bvht	108.037	0.644147	0.190865	3.37488	0.000738474	0.00536658			Cd209f	259.523	0.823876	0.233499	3.52839	0.000418092	0.00408015
C030006K11Rik	1431.84	0.585355	0.0774761	7.5553	4.17894e-14	4.89016e-12			Cd24a	495.577	-0.902064	0.277157	-3.2547	0.00113512	0.00898396
C030034I22Rik	104.748	-0.655739	0.233173	-2.81225	0.0049197	0.0245985			Cd274	776.86	-1.67512	0.638127	-2.62506	0.00866338	0.0428219
C130026I21Rik	36.7293	-1.98041	0.615712	-3.21646	0.00129784	0.00848572			Cd38	674.514	0.594904	0.160004	3.71805	0.00020077	0.00224012
C2	432.429	-1.26424	0.420637	-3.00554	0.00265111	0.0151522			Cd46	164.992	1.21612	0.240489	5.05687	4.26189e-07	1.27388e-05
C2cd2	1321.86	0.753408	0.113985	6.60973	3.85026e-11	2.52829e-09			Cd52	79.0291	-1.4229	0.504708	-2.81927	0.00481336	0.0274886
C4b	5031.79	-1.13109	0.338136	-3.34509	0.000822558	0.00583591			Cd74	9449.18	-1.88615	0.576565	-3.27135	0.00107036	0.00858648
C6	42.7374	-3.71065	1.02794	-3.60978	0.00030646	0.00262772			Cda	104.593	-1.78012	0.47319	-3.76196	0.000168585	0.00194042
C77080	499.742	0.602726	0.181217	3.326	0.000881033	0.00615039			Cdh19	640.908	0.692346	0.164408	4.21115	2.54075e-05	0.00039802
C78197	55.9497	-1.28219	0.361445	-3.54741	0.000389033	0.00319757			Cdh23	509.545	0.638137	0.179941	3.54638	0.000390564	0.00389133
Cabcoco1	1555.24	-0.931726	0.136372	-6.83224	8.36004e-12	6.17864e-10			Cdh4	804.221	-0.745817	0.202773	-3.67809	0.000234988	0.00255208
Cables1	442.645	0.600458	0.137286	4.37378	1.22116e-05	0.000181829			Cdk16	16089.5	-1.03654	0.0837732	-12.3732	3.65098e-35	4.16869e-32
Cacna1c	19721.3	0.648246	0.0768859	8.43128	3.41915e-17	6.24166e-15			Cdkl1	435.452	0.88927	0.151401	5.87362	4.26389e-09	2.19302e-07
Cacna1d	1545.69	-1.20373	0.149198	-8.06797	7.14774e-16	1.05227e-13			Cdnf	1350.51	3.32511	0.210801	15.7737	4.72162e-56	1.34779e-52
Cacna1g	4616.32	-1.16574	0.276749	-4.21227	2.52813e-05	0.00033467			Cend1	84.2193	1.0311	0.245296	4.20348	2.62842e-05	0.000408132
Cadm4	2223.6	-1.55496	0.165007	-9.42363	4.3577e-21	1.42053e-18			Cenpq	374.351	0.633188	0.145367	4.35579	1.3259e-05	0.000232195
Calhm6	17.8967	-4.02894	1.09761	-3.67066	0.000241922	0.00215797			Ces1f	10.4603	3.2113	1.18642	2.70671	0.00679529	0.0357003
Camkk1	265.147	-0.701071	0.216054	-3.24489	0.00117495	0.00782801			Ces2g	928.531	-0.699096	0.151027	-4.62894	3.67543e-06	7.84901e-05
Capn3	349.689	2.48354	0.215879	11.5043	1.25486e-30	8.18125e-28			Cfap54	61.2512	1.29012	0.363154	3.55254	0.000381525	0.00382575
Car2	186.181	0.706895	0.185938	3.80177	0.000143668	0.00141536			Ch25h	40.8253	-1.53757	0.540978	-2.84221	0.00448024	0.0260731
Car4	410.637	0.800805	0.21719	3.68713	0.000226801	0.00205573			Chd3	1752.68	0.823799	0.103631	7.94936	1.87473e-15	3.26438e-13
Car8	711.146	0.602002	0.17102	3.52006	0.000431446	0.00347115			Chd6	4357.31	1.44211	0.0826807	17.4419	3.96777e-68	2.2652e-64
Carmn	52.6069	1.20441	0.338982	3.55302	0.000380834	0.0031415			Chid1	2034.99	-0.64086	0.0863005	-7.42591	1.12004e-13	1.45326e-11
Casc1	12.7223	2.01781	0.757203	2.66482	0.00770293	0.0347631			Chn1	3879.3	-0.590086	0.111289	-5.30228	1.14365e-07	4.01379e-06
Cbfa2t3	1776.82	0.702782	0.14458	4.86085	1.16882e-06	2.40009e-05			Chrd	222.695	0.914141	0.224947	4.0638	4.82797e-05	0.000682932
Ccdc149	1204.82	-0.854936	0.12253	-6.97734	3.00827e-12	2.35691e-10			Chrna10	186.806	0.676515	0.181873	3.71971	0.00019945	0.00222684
Ccdc17	33.5577	1.09042	0.417658	2.6108	0.00903309	0.0392898			Chst1	211.748	0.830244	0.228505	3.63337	0.000279744	0.00296484
Ccdc69	447.866	-0.725596	0.229971	-3.15517	0.00160407	0.0100661			Chst11	825.169	-0.916311	0.143403	-6.38975	1.66155e-10	1.19068e-08
Ccdc84	168.43	0.752677	0.253099	2.97385	0.0029409	0.0164329			Ciita	268.62	-2.0806	0.700066	-2.972	0.00295865	0.0189219
Ccdc96	47.279	0.78801	0.313937	2.51009	0.0120701	0.0492159			Cited1	192.726	-3.38319	0.366312	-9.23579	2.56382e-20	7.98373e-18
Ccdc9b	3006.4	0.915836	0.110826	8.26371	1.41219e-16	2.32248e-14			Ckmt2	67997.6	1.78867	0.116963	15.2926	8.56313e-53	2.09515e-49
Ccl11	162.198	1.99808	0.577545	3.45961	0.000540965	0.00417561			Clcn1	316.223	2.55691	0.209509	12.2043	2.94844e-34	3.15612e-31
Ccl19	24.506	-2.26627	0.748536	-3.0276	0.00246502	0.0142628			Cldn15	236.486	1.05593	0.34819	3.03261	0.00242446	0.0161382
Ccl24	127.963	0.776387	0.247929	3.13149	0.00173922	0.0107234			Cldn23	22.9498	2.7733	0.452628	6.12711	8.94909e-10	5.41594e-08
Ccl25	43.5845	-1.06167	0.36032	-2.94647	0.00321422	0.0176468			Clec18a	27.7684	2.41255	0.584051	4.13073	3.61617e-05	0.000536692
Ccl27a	239.859	-0.904852	0.258375	-3.50208	0.000461639	0.00367199			Clec2l	451.89	-1.48065	0.210698	-7.02736	2.10482e-12	2.31085e-10
Ccl8	173.522	-2.78413	0.922472	-3.01812	0.0025435	0.014638			Clu	83683.1	0.909602	0.0982467	9.25834	2.07628e-20	6.83854e-18
Ccn4	927.616	-2.08567	0.230341	-9.05469	1.36956e-19	3.73155e-17			Cmah	197.278	0.724564	0.219834	3.29595	0.000980884	0.00803809
Ccn5	487.857	-1.61295	0.559708	-2.88177	0.00395452	0.0206788			Cmya5	78207.5	0.878805	0.119285	7.36726	1.74165e-13	2.22606e-11
Ccnb1	59.9537	-2.42877	0.647277	-3.75229	0.000175227	0.00167213			Cnga3	258.946	0.979045	0.354054	2.76524	0.00568802	0.031164
Ccnd2	16484.4	-1.69592	0.140933	-12.0335	2.36942e-33	1.80224e-30			Cnksr1	536.539	1.90413	0.26108	7.29326	3.02541e-13	3.78221e-11
Ccne1	255.236	-2.63115	0.260344	-10.1065	5.17226e-24	2.30292e-21			Cnksr2	105.609	0.789293	0.288627	2.73465	0.00624465	0.0334539
Ccne2	231.305	-0.591361	0.234117	-2.52592	0.0115396	0.0474745			Cnnm2	1150.01	-0.845008	0.125571	-6.72933	1.7045e-11	1.53647e-09
Ccr2	233.793	-1.74364	0.485738	-3.58968	0.000331082	0.00280459			Cnrip1	185.275	0.711155	0.173433	4.10046	4.12322e-05	0.000601007
Ccr5	251.769	-1.35116	0.338775	-3.98836	6.65307e-05	0.00075249			Cntf	318.39	1.59602	0.231521	6.89364	5.43828e-12	5.47891e-10
Cd163	1591.42	0.649985	0.202698	3.20668	0.00134278	0.00871397			Cntfr	1369.51	0.98024	0.353517	2.77282	0.00555729	0.0305871
Cd244a	7.09454	-3.10415	1.17831	-2.6344	0.00842858	0.0372642			Cntnap1	234.898	0.807798	0.230768	3.50048	0.000464413	0.0044312
Cd24a	495.577	-0.854016	0.289366	-2.95133	0.00316405	0.0174396			Coasy	1046.56	-0.895468	0.113188	-7.91132	2.54665e-15	4.23462e-13
Cd274	776.86	-2.20377	0.637333	-3.45779	0.000544621	0.00419673			Col11a2	109.998	1.27572	0.312894	4.07716	4.55898e-05	0.000652312
Cd300lg	5003.62	0.6075	0.108938	5.57659	2.45284e-08	8.12642e-07			Col13a1	232.091	-0.62092	0.223895	-2.77326	0.00554984	0.0305634
Cd3g	24.437	-1.6465	0.604016	-2.72592	0.00641233	0.0301227			Col16a1	1250.95	0.596002	0.200096	2.97858	0.00289584	0.0186303
Cd46	164.992	0.775324	0.239879	3.23214	0.00122865	0.0081147			Col25a1	80.0999	1.15085	0.364467	3.15762	0.00159065	0.0116973
Cd48	108.203	-0.877812	0.277932	-3.15837	0.00158652	0.00998			Col7a1	28.8627	1.4528	0.557073	2.60791	0.00910956	0.0443994
Cd52	79.0291	-1.44248	0.510627	-2.82492	0.00472929	0.0238358			Coq8a	21077.3	2.3503	0.167765	14.0095	1.36322e-44	1.94565e-41
Cd53	368.736	-0.627845	0.235449	-2.66659	0.00766258	0.0346245			Corin	15526.6	1.02453	0.136513	7.50502	6.14204e-14	8.15462e-12
Cd74	9449.18	-1.89733	0.576718	-3.28988	0.00100232	0.00684213			Coro6	10889.9	0.846468	0.117832	7.18368	6.7859e-13	7.96042e-11
Cd80	150.076	0.733728	0.22899	3.20419	0.00135442	0.00877396			Cox6b2	55.9088	0.865451	0.311857	2.77516	0.00551752	0.0304381
Cda	104.593	-2.10112	0.489158	-4.29538	1.74393e-05	0.00024717			Cpn2	359.136	-0.999828	0.192224	-5.20138	1.97815e-07	6.50282e-06
Cdc20	126.991	-1.09107	0.364616	-2.99238	0.00276815	0.0156885			Cpxm2	2603	0.840919	0.29445	2.8559	0.00429153	0.0252198
Cdc45	190.078	-0.969806	0.182806	-5.30511	1.12608e-07	3.08193e-06			Crhr2	2611.3	-0.673933	0.10502	-6.41718	1.38824e-10	1.00322e-08
Cdca3	46.389	-1.5471	0.508335	-3.04347	0.00233869	0.013688			Crip2	36208.5	0.610242	0.103242	5.91081	3.40434e-09	1.77763e-07
Cdca8	56.6109	-1.85653	0.551754	-3.36478	0.00076605	0.00550778			Crtc2	859.275	1.13175	0.154694	7.31608	2.5532e-13	3.21535e-11
Cdh16	116.823	-1.20663	0.290672	-4.1512	3.30741e-05	0.000418647			Cryba4	461.123	-0.669207	0.23478	-2.85036	0.00436699	0.0255355
Cdh22	531.709	1.95004	0.394571	4.94219	7.72515e-07	1.66104e-05			Crym	25.0397	1.34454	0.51195	2.62631	0.00863161	0.0427388
Cdh23	509.545	0.592286	0.173561	3.41256	0.000643561	0.00479808			Csgalnact1	685.729	0.630334	0.103391	6.09662	1.08334e-09	6.44248e-08
Cdhr5	7.52028	-5.70851	1.35569	-4.21078	2.54493e-05	0.000335677			Csk	1861.38	-0.755968	0.0935003	-8.08519	6.20656e-16	1.11894e-13
Cdk1	105.761	-1.85503	0.420735	-4.40903	1.03836e-05	0.000158754			Cspg5	68.8261	-1.1072	0.284557	-3.89094	9.98562e-05	0.00125476
Cdk16	16089.5	-0.670707	0.083914	-7.9928	1.31912e-15	1.8382e-13			Csrnp3	160.467	-0.820892	0.271256	-3.02626	0.00247597	0.0164046
Cdk6	919.51	0.735783	0.12999	5.66032	1.51094e-08	5.30426e-07			Cst6	128.892	0.791661	0.268324	2.9504	0.00317368	0.019969
Cdkn2c	752.281	-0.609554	0.132678	-4.59423	4.34356e-06	7.6242e-05			Ctsc	2767.22	-0.624746	0.147255	-4.24261	2.20935e-05	0.000355301
Cdnf	1350.51	3.71096	0.21078	17.6058	2.22185e-69	1.352e-65			Cttnbp2	70.7912	1.07405	0.278148	3.86144	0.000112718	0.00138588
Cdr1os	8.61269	-3.70481	1.42214	-2.6051	0.00918469	0.039788			Cux2	1814.66	-0.757461	0.132947	-5.69747	1.21599e-08	5.58346e-07
Cds1	178.214	1.32038	0.358866	3.67931	0.000233868	0.00210932			Cuzd1	26.9569	2.73588	1.04895	2.60821	0.00910178	0.0443741
Cdt1	149.914	-0.789453	0.274837	-2.87244	0.00407314	0.0211597			Cx3cr1	309.728	-1.17642	0.328034	-3.58628	0.000335434	0.00345874
Ceacam1	961.868	0.616426	0.161236	3.82313	0.000131767	0.00131953			Cxcl9	92.7757	-2.385	0.890158	-2.6793	0.00737767	0.0381141
Cela1	46.1405	0.999991	0.392662	2.5467	0.0108747	0.0453134			Cxxc4	186.426	0.751676	0.270528	2.77855	0.00546022	0.0302742
Cenpi	34.1515	-2.2509	0.618648	-3.63841	0.000274323	0.00239835			Cyb561d2	336.313	-0.773362	0.126959	-6.09141	1.11922e-09	6.63285e-08
Cenpk	13.0387	-2.48142	0.709366	-3.49808	0.000468624	0.00371273			Cyb5r2	493.189	0.63577	0.190546	3.33656	0.000848209	0.00716688
Cenpm	20.5074	-2.55888	0.697393	-3.66921	0.000243304	0.00216765			Cyfip1	3062.16	0.858732	0.084986	10.1044	5.28234e-24	2.58487e-21
Cenpn	69.794	-1.53033	0.30185	-5.06984	3.98147e-07	9.30623e-06			Cyfip2	3187.29	-0.887336	0.197913	-4.48345	7.34442e-06	0.000139609
Cenpp	104.286	-0.805293	0.226361	-3.55756	0.000374311	0.00310311			Cyp1b1	1615.85	0.74631	0.1926	3.87492	0.000106658	0.00132372
Cenps	65.5898	-1.2686	0.320766	-3.95491	7.65646e-05	0.000847083			Cyp46a1	166.59	-1.26787	0.486603	-2.60556	0.00917253	0.0446554
Cenpt	133.724	-0.76107	0.235654	-3.22961	0.00123957	0.00816321			Cyp4b1	975.934	0.68785	0.168538	4.08128	4.47881e-05	0.000642988
Cep162	491.964	0.588218	0.129698	4.53528	5.75284e-06	9.69356e-05			Cyp4f16	411.219	-0.887986	0.141516	-6.2748	3.50076e-10	2.26254e-08
Cep85	2253.37	0.753946	0.107847	6.99088	2.73176e-12	2.18721e-10			Cyp51	1281.71	-0.714846	0.120289	-5.94272	2.80325e-09	1.50035e-07
Cers3	12.9676	-1.43818	0.530542	-2.71078	0.00671255	0.0311959			D330023K18Rik	76.8346	-1.07918	0.262468	-4.11166	3.92823e-05	0.000576017
Ces1d	7089.37	1.18243	0.182904	6.46476	1.01463e-10	6.15351e-09			D430019H16Rik	651.696	-1.55247	0.262447	-5.91538	3.31102e-09	1.7395e-07
Cetn3	2223.13	-0.676522	0.110605	-6.11653	9.56337e-10	4.5111e-08			D630023O14Rik	17.479	-2.56524	0.538456	-4.76408	1.89719e-06	4.57867e-05
Cfap54	61.2512	0.860392	0.306002	2.81172	0.0049277	0.024625			D830032E09Rik	199.586	0.596355	0.218992	2.72319	0.00646557	0.034358
Cfap61	196.407	0.968927	0.29602	3.27318	0.00106343	0.00718633			D930036K23Rik	12.5495	1.78613	0.641662	2.7836	0.00537594	0.0299524
Cfb	212.261	-1.00288	0.384652	-2.60724	0.00912742	0.0395963			Dbi	5780.34	-0.816679	0.152308	-5.36204	8.22874e-08	3.0114e-06
Cgref1	57.6055	-1.40166	0.349443	-4.01112	6.04306e-05	0.000693375			Dck	560.317	-0.626266	0.13238	-4.73081	2.23624e-06	5.21799e-05
Chadl	60.6243	1.21446	0.44753	2.7137	0.00665374	0.0309699			Ddc	23.1396	2.11869	0.788705	2.68629	0.00722508	0.0374641
Chd6	4357.31	0.812866	0.0837366	9.70742	2.80334e-22	1.0235e-19			Ddn	154.107	-1.1629	0.218327	-5.32642	1.00165e-07	3.58898e-06
Chek1	51.5509	-1.06536	0.404633	-2.63289	0.0084661	0.037357			Ddx39	1007.67	-0.716925	0.115572	-6.20329	5.52935e-10	3.46891e-08
Chka	526.506	-0.703951	0.188415	-3.73616	0.00018685	0.00175641			Dera	244.877	-0.644822	0.193771	-3.32776	0.00087548	0.00735017
Chrd	222.695	0.705893	0.231	3.05581	0.00224452	0.013196			Dgkb	61.9657	0.92501	0.339312	2.72613	0.00640814	0.0341163
Chrna10	186.806	0.796192	0.182089	4.37255	1.22804e-05	0.000182557			Dglucy	3783.26	-0.648634	0.102994	-6.29778	3.01946e-10	1.96632e-08
Chrna2	64.4064	2.68106	0.624555	4.29275	1.76471e-05	0.000248571			Dhcr24	455.565	-0.945526	0.178306	-5.30282	1.14025e-07	4.01009e-06
Chrnb1	279.861	0.802116	0.172065	4.66171	3.136e-06	5.73625e-05			Dhrs13	309.522	-0.591083	0.187559	-3.15146	0.00162458	0.0119008
Chrnb2	41.6581	1.10157	0.39487	2.7897	0.00527575	0.0259809			Dhtkd1	249.99	0.598416	0.189545	3.15712	0.00159334	0.0117121
Chst1	211.748	0.92846	0.225319	4.12064	3.77813e-05	0.000468864			Dip2a	2266.5	-1.15633	0.0800077	-14.4527	2.41102e-47	3.75396e-44
Chst11	825.169	0.614141	0.151441	4.0553	5.00696e-05	0.00059352			Dipk1a	1235.36	-0.948885	0.112653	-8.42304	3.66829e-17	8.37691e-15
Chtf18	133.152	-1.0984	0.271513	-4.04549	5.22133e-05	0.000614103			Dlg4	1413.1	-1.99606	0.12083	-16.5196	2.65016e-61	9.07785e-58
Cidea	827.03	0.612765	0.195279	3.13789	0.00170166	0.0105516			Dmkn	63.3209	1.83494	0.365083	5.0261	5.00551e-07	1.47049e-05
Ciita	268.62	-2.0463	0.702924	-2.91113	0.00360127	0.0192538			Dnm3os	100.972	1.26347	0.378	3.34251	0.00083024	0.00705683
Cited1	192.726	-3.652	0.463816	-7.87383	3.43947e-15	4.61673e-13			Dnph1	154.524	-0.643818	0.231959	-2.77556	0.00551066	0.0304323
Ckap2	65.9999	-1.61578	0.557571	-2.8979	0.00375671	0.0198779			Doc2g	10109	0.891327	0.141217	6.31177	2.75862e-10	1.81719e-08
Ckmt1	72.3717	-1.38316	0.453319	-3.05118	0.00227943	0.0133798			Dock5	1795.42	-0.87305	0.159694	-5.46703	4.57636e-08	1.79769e-06
Ckmt2	67997.6	1.71456	0.116826	14.6761	9.16526e-49	1.92618e-45			Dok4	2333.81	-0.844507	0.153802	-5.49088	3.99942e-08	1.5856e-06
Cks1b	341.151	-1.41052	0.17091	-8.25301	1.54451e-16	2.49513e-14			Dpf3	1431.92	-0.661774	0.117878	-5.61406	1.97631e-08	8.56919e-07
Cks2	55.4337	-2.55201	0.434705	-5.87067	4.34028e-09	1.72618e-07			Dpysl5	109.336	2.09045	0.348254	6.00266	1.94111e-09	1.08291e-07
Clcn1	316.223	3.75993	0.289948	12.9676	1.868e-38	2.13128e-35			Dram1	342.795	0.626762	0.1376	4.55497	5.23942e-06	0.000105571
Cldn1	52.2078	-1.87065	0.556923	-3.3589	0.000782539	0.00560523			Dstn	17991.8	-1.18491	0.143886	-8.23506	1.79467e-16	3.41526e-14
Cldn5	584.895	0.813075	0.233657	3.47978	0.000501835	0.00393176			Dusp26	134.328	2.24702	0.597951	3.75786	0.00017137	0.00196719
Clec2l	451.89	-1.47328	0.255022	-5.77709	7.60024e-09	2.86658e-07			Dusp4	206.128	1.27052	0.293022	4.33591	1.45156e-05	0.000249608
Clec9a	234.549	0.590945	0.192726	3.06624	0.00216767	0.0128185			E130102H24Rik	57.3316	1.02833	0.305613	3.36481	0.000765971	0.00661229
Clmn	227.484	0.655442	0.226455	2.89436	0.00379928	0.0200624			Ect2	96.2151	-1.5891	0.331674	-4.79116	1.65816e-06	4.07451e-05
Cln6	1524.32	0.615401	0.120889	5.09064	3.5686e-07	8.42753e-06			Eda2r	295.072	-0.697512	0.19974	-3.4921	0.00047923	0.00454724
Clstn3	71.1229	-2.24285	0.428264	-5.23708	1.63141e-07	4.25448e-06			Edn3	124.85	3.11728	0.931099	3.34796	0.000814081	0.00694707
Cma1	9.54102	2.23125	0.872043	2.55865	0.010508	0.0441437			Ednrb	1162.99	0.728961	0.143627	5.07538	3.86722e-07	1.17021e-05
Cmya5	78207.5	0.823281	0.119308	6.90045	5.18364e-12	3.9428e-10			Eepd1	951.203	-0.701316	0.129934	-5.3975	6.75766e-08	2.52704e-06
Cnga3	258.946	0.770708	0.231084	3.33519	0.000852423	0.00598499			Efna4	26.1609	-1.36452	0.378753	-3.60266	0.000314981	0.00327944
Cngb3	119.466	-1.18251	0.371735	-3.18106	0.00146737	0.00937915			Efnb3	6205.4	1.07744	0.190517	5.65535	1.55528e-08	6.9549e-07
Cnksr1	536.539	1.10676	0.247113	4.47876	7.50788e-06	0.000121289			Efs	283.324	0.641926	0.181243	3.54179	0.000397418	0.00394356
Cntnap1	234.898	0.942885	0.237198	3.9751	7.03502e-05	0.000788363			Egflam	832.468	0.71688	0.158044	4.53595	5.7344e-06	0.000113673
Coasy	1046.56	-0.914415	0.112772	-8.10852	5.12401e-16	7.86041e-14			Egfr	597.923	0.706733	0.151879	4.65326	3.26722e-06	7.16425e-05
Col11a2	109.998	1.42616	0.311281	4.58158	4.61465e-06	8.05358e-05			Elmod1	10.0859	1.79149	0.682852	2.62354	0.00870203	0.0429633
Col13a1	232.091	-0.858325	0.257039	-3.33928	0.000839952	0.00591583			Emilin2	3497.12	-0.932369	0.101617	-9.17533	4.50198e-20	1.35273e-17
Col7a1	28.8627	1.58812	0.593268	2.6769	0.00743062	0.0337428			Enkur	697.652	-0.719358	0.223945	-3.21221	0.0013172	0.0100946
Colq	520.636	-1.24513	0.456972	-2.72474	0.00643523	0.0301837			Epb41l1	2871.85	-0.643575	0.134209	-4.79531	1.62422e-06	3.99684e-05
Coq10a	8915.61	0.688305	0.0953982	7.21508	5.39023e-13	5.04608e-11			Epb41l4a	239.056	0.710429	0.22355	3.17795	0.00148323	0.0110834
Coq5	6602.65	0.619874	0.0960698	6.45234	1.10139e-10	6.59211e-09			Epha1	45.9443	0.924516	0.349233	2.64728	0.00811432	0.0408987
Coq8a	21077.3	2.86438	0.167688	17.0816	2.0353e-65	9.28862e-62			Epop	203.248	-1.10624	0.335231	-3.29994	0.000967064	0.00793623
Corin	15526.6	1.12791	0.136815	8.24407	1.66449e-16	2.66538e-14			Eps8	1468.49	-0.630744	0.114198	-5.52325	3.32789e-08	1.3601e-06
Coro2b	387.074	0.641431	0.1554	4.1276	3.6657e-05	0.000456462			Erc2	312.148	-2.66914	0.233783	-11.4172	3.43286e-30	2.79974e-27
Coro6	10889.9	0.754258	0.117496	6.41945	1.3677e-10	8.10631e-09			Erich3	58.0815	0.836393	0.315809	2.64841	0.00808703	0.0408275
Cpn2	359.136	-0.600455	0.180924	-3.31883	0.000903963	0.00627447			Etl4	1787.33	0.620134	0.127454	4.86554	1.14146e-06	2.9711e-05
Cpne4	104.529	-1.78296	0.423774	-4.20733	2.58406e-05	0.000339123			F13a1	3321.81	0.707185	0.189344	3.73492	0.000187773	0.00211857
Cptp	447.49	-0.708351	0.127927	-5.53716	3.07415e-08	9.93249e-07			F630042J09Rik	36.4187	-2.55678	0.420512	-6.08015	1.20072e-09	6.99478e-08
Cpxm2	2603	-0.825776	0.265826	-3.10646	0.00189345	0.0114795			Fam107a	716.773	0.790009	0.244527	3.23077	0.00123459	0.00960145
Crb1	19.7036	2.39623	0.619736	3.86653	0.000110394	0.00114049			Fam110c	354.193	-0.923729	0.23032	-4.01063	6.05565e-05	0.000831368
Crip2	36208.5	0.775267	0.103253	7.50839	5.98606e-14	6.70403e-12			Fam122b	912.89	1.0573	0.155382	6.80449	1.01411e-11	9.5959e-10
Crip3	34.068	2.49904	0.634723	3.93721	8.24348e-05	0.000894145			Fam124a	1193.39	-0.947589	0.159212	-5.95173	2.65331e-09	1.43354e-07
Crtc2	859.275	1.30397	0.156176	8.34938	6.86217e-17	1.18178e-14			Fam131a	2720.2	-0.664044	0.149412	-4.44438	8.81436e-06	0.000162852
Cryba4	461.123	-0.632737	0.215822	-2.93176	0.00337046	0.0183217			Fam131b	83.3621	0.924131	0.258539	3.57443	0.000350991	0.00358249
Cspg5	68.8261	-0.857508	0.32952	-2.60229	0.00926026	0.0400299			Fam163b	61.3569	-1.23389	0.381048	-3.23816	0.00120305	0.00943716
Csrnp3	160.467	-1.93398	0.347271	-5.56909	2.56078e-08	8.45336e-07			Fam171b	123.772	0.748129	0.227922	3.28239	0.0010293	0.00833911
Csrp2	1749.54	-0.672938	0.171809	-3.91679	8.97348e-05	0.000959642			Fam186a	21.4419	3.14652	0.901853	3.48894	0.000484933	0.00458077
Cstad	39.3748	-1.48584	0.55428	-2.68067	0.00734754	0.0334382			Fam193b	1169.84	0.655369	0.202923	3.22964	0.00123946	0.00961422
Ctla4	30.6114	2.06563	0.65572	3.15017	0.00163178	0.0101979			Fam71e1	30.1671	-1.17618	0.389436	-3.02021	0.00252596	0.0166777
Ctsh	1500.9	-0.625493	0.117111	-5.34103	9.24211e-08	2.59561e-06			Fam81a	1482.33	0.75201	0.234305	3.20953	0.00132953	0.0101656
Ctss	1401.49	-0.871865	0.269772	-3.23185	0.0012299	0.00811705			Fanca	171.784	0.712101	0.265922	2.67786	0.00740939	0.0382231
Ctsw	17.0951	-2.48126	0.790773	-3.13777	0.00170239	0.0105525			Fap	202.938	1.09568	0.239267	4.57934	4.66438e-06	9.57233e-05
Cubn	253.535	-3.83673	0.422167	-9.08819	1.00701e-19	2.87235e-17			Far2	45.4983	1.28999	0.344244	3.74731	0.000178743	0.0020341
Cuzd1	26.9569	1.77999	0.555651	3.20343	0.00135801	0.00879093			Fat3	75.6168	0.863628	0.272876	3.16491	0.00155132	0.0114771
Cx3cr1	309.728	-0.975919	0.329382	-2.96287	0.00304781	0.0169112			Fbl-ps2	30.8595	-1.03948	0.379379	-2.73995	0.00614491	0.0330747
Cxadr	6487.37	-0.663005	0.112142	-5.91219	3.37595e-09	1.3787e-07			Fcgr4	20.5499	-2.23853	0.856942	-2.61223	0.00899534	0.0440306
Cxcl12	11768.7	0.671995	0.131756	5.1003	3.39124e-07	8.07782e-06			Fcho1	239.354	-1.35922	0.197495	-6.88229	5.88968e-12	5.89898e-10
Cxcl9	92.7757	-2.50027	0.885784	-2.82266	0.00476273	0.0239504			Fez2	5612.41	-0.788384	0.120294	-6.55381	5.60866e-11	4.57427e-09
Cyb5r2	493.189	0.899172	0.194723	4.61771	3.88004e-06	6.90353e-05			Fgd1	1103.07	-0.722185	0.128501	-5.62006	1.90894e-08	8.31921e-07
Cyb5rl	493.924	0.76781	0.162263	4.73188	2.22447e-06	4.25658e-05			Fgf16	456.867	-1.55647	0.231747	-6.71624	1.86476e-11	1.6548e-09
Cyfip1	3062.16	0.830932	0.0855754	9.70994	2.73502e-22	1.01893e-19			Fgf9	236.084	1.52877	0.295029	5.18177	2.19791e-07	7.12949e-06
Cyfip2	3187.29	-1.4152	0.177722	-7.96302	1.67887e-15	2.3218e-13			Fgfr4	77.5398	-1.0397	0.359238	-2.89417	0.00380162	0.0229181
Cyp2b10	605.333	2.80778	0.545379	5.14832	2.62836e-07	6.43172e-06			Fhl2	40112.8	-0.969003	0.167494	-5.78529	7.23891e-09	3.55246e-07
Cyp39a1	543.302	-0.612926	0.142916	-4.28871	1.79714e-05	0.000251973			Fhl3	233.366	-0.62271	0.146882	-4.23952	2.23994e-05	0.000359882
Cyp4b1	975.934	0.797202	0.164852	4.83587	1.32561e-06	2.67985e-05			Fhl4	94.5568	-1.12866	0.315237	-3.58036	0.000343116	0.003521
Cyp4f16	411.219	-1.12721	0.148487	-7.59134	3.16626e-14	3.77778e-12			Firre	960.021	0.778245	0.186902	4.16392	3.12824e-05	0.000473298
D030062O11Rik	13.8013	1.418	0.565618	2.50699	0.0121765	0.0494642			Fkbp11	471.378	-1.012	0.143212	-7.06646	1.58934e-12	1.77912e-10
D330023K18Rik	76.8346	-0.747507	0.240377	-3.10973	0.0018726	0.011372			Fkbp5	1936.67	0.902157	0.274657	3.28467	0.00102102	0.00830107
D630023O14Rik	17.479	-2.71644	0.676643	-4.01459	5.95505e-05	0.000685431			Fmnl2	1215.51	-1.11208	0.0978241	-11.3682	6.02191e-30	4.68806e-27
D7Ertd443e	108.067	-1.19106	0.301323	-3.95276	7.72553e-05	0.000850987			Fmr1	1720.07	-0.896216	0.0929253	-9.64449	5.18705e-22	2.11521e-19
D830013O20Rik	167.324	-0.733776	0.218955	-3.35127	0.000804426	0.00573177			Fn1	7533.18	0.821	0.176157	4.6606	3.15287e-06	6.96764e-05
D830044D21Rik	13.1044	-2.70316	0.957509	-2.82311	0.00475598	0.0239365			Fnbp1l	1140.45	0.723026	0.105841	6.83123	8.4188e-12	8.1005e-10
D930007J09Rik	10.0237	2.08354	0.741246	2.81087	0.00494082	0.0246703			Foxo6os	558.582	-0.70097	0.173736	-4.03469	5.46744e-05	0.000761308
Dbf4	84.8931	-0.765593	0.26422	-2.89756	0.00376075	0.0198921			Frem2	1198.63	-0.818829	0.208761	-3.92234	8.76946e-05	0.00112253
Dbh	165.357	1.11399	0.360462	3.09044	0.00199859	0.0120212			Frem3	27.3264	-2.34206	0.585102	-4.00282	6.25926e-05	0.000855565
Dcbld2	3767.21	-0.59914	0.0893311	-6.70695	1.98729e-11	1.38466e-09			Fst	60.6904	1.21131	0.410223	2.9528	0.00314904	0.019857
Dclk2	77.3505	0.979194	0.277533	3.52821	0.000418378	0.00337942			Furin	13358.5	-0.843252	0.109643	-7.69085	1.46161e-14	2.12144e-12
Dctd	37.3276	-1.61053	0.510689	-3.15364	0.00161246	0.0100938			Fxyd6	1897.65	-1.18031	0.129381	-9.12276	7.32341e-20	2.14855e-17
Dctpp1	636.221	-0.63287	0.114711	-5.5171	3.44645e-08	1.09608e-06			Fzd3	844.086	-0.635092	0.199692	-3.18036	0.00147091	0.0110106
Ddias	69.6037	-2.40182	0.35551	-6.75598	1.41873e-11	1.00774e-09			Gabra1	9.17848	2.43976	0.909396	2.68284	0.00730001	0.0378186
Ddit3	1387.65	-0.666334	0.127097	-5.2427	1.58245e-07	4.16249e-06			Gal3st3	870.077	-0.600088	0.160116	-3.74782	0.000178377	0.00203138
Ddn	154.107	-0.743014	0.219005	-3.39268	0.00069212	0.0050789			Galnt10	1655.33	-1.50978	0.162766	-9.27575	1.76379e-20	5.92323e-18
Dennd3	643.304	0.629959	0.130624	4.8227	1.41628e-06	2.8225e-05			Galnt17	330.297	-0.966956	0.196264	-4.92681	8.35845e-07	2.30153e-05
Dennd4a	1604.23	-0.64937	0.0966325	-6.72	1.81726e-11	1.27104e-09			Galnt18	980.36	-0.626354	0.14137	-4.4306	9.39733e-06	0.000172089
Depdc7	88.8644	-0.664104	0.258114	-2.57291	0.0100847	0.042853			Gbp8	231.674	-2.9744	1.13066	-2.63069	0.00852124	0.0423147
Depp1	998.038	0.732499	0.208845	3.50737	0.000452557	0.0036155			Gemin6-ps	11.7213	-2.21604	0.760978	-2.9121	0.00359007	0.0219675
Dera	244.877	-0.836043	0.194861	-4.29045	1.78312e-05	0.000250438			Gfpt1	2574.41	0.851306	0.092039	9.2494	2.25761e-20	7.29548e-18
Dffb	119.06	0.779194	0.301198	2.58699	0.00968197	0.0415185			Ggt1	45.8977	-1.55792	0.38229	-4.07522	4.59704e-05	0.00065666
Dgki	31.1271	-1.22968	0.399921	-3.0748	0.00210646	0.0125174			Gipc3	368.792	0.601908	0.184979	3.25392	0.00113824	0.00900445
Dhdh	2669.84	0.685725	0.103035	6.65524	2.82838e-11	1.91941e-09			Gipr	50.3319	1.6321	0.510262	3.19855	0.00138123	0.0104813
Diaph3	123.597	-1.17441	0.284522	-4.12767	3.66456e-05	0.000456462			Gja5	1324.19	2.31732	0.199483	11.6166	3.39177e-31	2.90454e-28
Dip2a	2266.5	-0.727786	0.0823303	-8.83984	9.58586e-19	2.16037e-16			Gm10040	59.6022	-1.43942	0.360377	-3.9942	6.49128e-05	0.000882656
Dipk1a	1235.36	-1.00138	0.115962	-8.63542	5.85135e-18	1.16105e-15			Gm10390	97.8034	0.899595	0.319844	2.81261	0.00491419	0.0279433
Dlgap5	34.2184	-2.41541	0.663482	-3.6405	0.000272112	0.00238245			Gm10433	22.7982	-3.38715	0.614135	-5.51533	3.48132e-08	1.40956e-06
Dll4	1459.57	0.593142	0.158104	3.75158	0.000175721	0.00167596			Gm10435	2158.46	0.645304	0.116759	5.52682	3.26094e-08	1.33613e-06
Dnaaf1	6.83142	2.79157	1.05101	2.65608	0.0079056	0.0354848			Gm10548	17.7965	1.61375	0.49224	3.27838	0.00104406	0.00842278
Dnajb2	5013.28	0.904535	0.099982	9.04698	1.46975e-19	3.90391e-17			Gm10603	114.266	1.09771	0.325494	3.37245	0.000745028	0.0064805
Dnajc18	3691.52	-0.604985	0.0690382	-8.76305	1.90039e-18	4.12996e-16			Gm10635	65.5102	-1.2117	0.312979	-3.87149	0.00010817	0.00134008
Dnajc27	1800.65	1.08887	0.109924	9.9056	3.93596e-23	1.63298e-20			Gm10638	77.7717	0.92759	0.329172	2.81795	0.00483308	0.0275737
Dnajc7	5916.14	-0.609219	0.107406	-5.67209	1.41067e-08	4.99065e-07			Gm11266	173.959	-0.827914	0.238036	-3.47811	0.000504967	0.00471055
Dnhd1	85.567	0.629381	0.221411	2.84259	0.00447486	0.0228117			Gm11756	125.124	1.01007	0.35423	2.85144	0.00435215	0.0254748
Dnm3	199.311	0.66605	0.173039	3.84912	0.000118541	0.00121027			Gm11992	55.1707	1.17424	0.365997	3.20833	0.00133507	0.0101943
Dnph1	154.524	-1.70658	0.242917	-7.02538	2.1349e-12	1.7458e-10			Gm12250	622.341	-3.1349	0.870764	-3.60017	0.000318009	0.00330895
Doc2g	10109	0.657316	0.141884	4.63276	3.60815e-06	6.47657e-05			Gm12295	731.333	1.11176	0.201512	5.51709	3.44665e-08	1.39883e-06
Dock6	3665.31	0.601991	0.127316	4.72832	2.26388e-06	4.30977e-05			Gm12500	14.9627	-1.86465	0.581838	-3.20476	0.00135174	0.0103077
Dok6	7.93927	-4.04543	1.37036	-2.9521	0.00315617	0.0174119			Gm12522	65.6081	1.15899	0.389488	2.97568	0.00292342	0.0187521
Dpf3	1431.92	-0.5909	0.12096	-4.8851	1.03376e-06	2.15426e-05			Gm13212	2113.07	-1.34082	0.160249	-8.3671	5.9052e-17	1.28023e-14
Dpyd	750.584	0.79069	0.158124	5.00044	5.71998e-07	1.28436e-05			Gm13479	209.8	1.35273	0.231036	5.85507	4.76805e-09	2.42321e-07
Dqx1	34.954	1.22309	0.469518	2.605	0.00918746	0.0397905			Gm13881	22.4462	1.69489	0.618648	2.73966	0.00615027	0.0330828
Dsg3	9.7668	3.2017	0.978916	3.27066	0.00107296	0.00723829			Gm14261	331.975	3.22253	0.327135	9.85076	6.80301e-23	3.14906e-20
Dsn1	184.23	-1.02047	0.196372	-5.19659	2.02977e-07	5.1823e-06			Gm14412	171.093	-1.23799	0.276344	-4.47989	7.4682e-06	0.000141346
Dstn	17991.8	-1.97631	0.144198	-13.7055	9.40966e-43	1.43144e-39			Gm14434	14.7744	-47.7631	5.36503	-8.90268	5.45132e-19	1.43638e-16
Dtl	71.3693	-1.65978	0.438305	-3.78681	0.000152595	0.00149347			Gm14902	16.1747	-1.97369	0.737435	-2.67643	0.00744109	0.0383404
Dtx3l	1739.7	-0.602514	0.191795	-3.14145	0.00168115	0.0104433			Gm15408	198.864	-1.03384	0.207009	-4.99417	5.90887e-07	1.69233e-05
Dync2h1	878.393	-0.640111	0.117113	-5.46577	4.60904e-08	1.41647e-06			Gm15609	77.6093	1.05833	0.310624	3.40712	0.000656514	0.00586548
Dynlt1f	491.133	-0.586732	0.138644	-4.23193	2.31695e-05	0.000312035			Gm15635	26.5074	1.37277	0.502219	2.73341	0.00626828	0.0335675
E130102H24Rik	57.3316	0.92947	0.294035	3.16109	0.0015718	0.00990444			Gm15675	51.3034	1.26136	0.473147	2.6659	0.00767814	0.0391909
E130119H09Rik	72.849	1.56421	0.417445	3.7471	0.000178894	0.00169824			Gm15700	10.6966	-4.52928	1.18239	-3.83061	0.000127826	0.00154284
E2f1	120.76	-2.12919	0.41799	-5.09387	3.50834e-07	8.3175e-06			Gm15751	31.1771	1.41729	0.381425	3.71577	0.000202585	0.0022545
Ebf4	27.5615	1.20202	0.465058	2.58466	0.00974749	0.0417504			Gm15784	23.8441	-1.74753	0.507962	-3.44027	0.000581129	0.00529978
Ect2	96.2151	-0.86706	0.338347	-2.56263	0.0103882	0.043796			Gm16001	71.9756	-1.04288	0.265161	-3.93303	8.3882e-05	0.00108672
Eda2r	295.072	-1.12578	0.194854	-5.77757	7.57865e-09	2.86574e-07			Gm16153	33.7017	1.37969	0.531491	2.59588	0.00943492	0.0455681
Efcab11	5.76847	-6.37662	1.47806	-4.31418	1.60197e-05	0.000230526			Gm16185	178.998	0.930536	0.287451	3.23719	0.00120711	0.00945754
Efcab15	12.9522	-3.52304	1.38131	-2.55051	0.0107565	0.0449234			Gm16537	23.2367	1.73023	0.496413	3.48548	0.000491261	0.00462044
Efhd1	199.159	-1.77166	0.266532	-6.6471	2.98927e-11	2.00622e-09			Gm16973	110.856	0.660226	0.235531	2.80314	0.00506083	0.0286251
Efna4	26.1609	-1.603	0.481177	-3.33142	0.000864037	0.00605025			Gm17354	163.469	0.606661	0.178636	3.39607	0.000683604	0.00605768
Efr3b	1379.27	0.851824	0.176803	4.81793	1.45052e-06	2.88341e-05			Gm17396	77.5386	-0.991283	0.354301	-2.79786	0.00514429	0.0289728
Egf	847.423	2.26326	0.374427	6.04459	1.49789e-09	6.63688e-08			Gm17477	13.3631	1.65999	0.641991	2.5857	0.00971825	0.0466231
Egflam	832.468	0.665909	0.154289	4.316	1.58883e-05	0.000229282			Gm17491	131.09	0.668452	0.240677	2.77738	0.00547993	0.0303344
Egln3	4901.12	0.750715	0.158587	4.73378	2.20374e-06	4.22133e-05			Gm17655	53.5378	-0.719058	0.275331	-2.61161	0.00901161	0.0440851
Ehd2	8204.68	0.612504	0.103509	5.91743	3.27017e-09	1.3385e-07			Gm17753	159.035	-0.595446	0.207572	-2.86862	0.00412263	0.0244573
Elavl4	21.2347	-1.60482	0.626924	-2.55983	0.0104722	0.0440632			Gm18782	93.8325	-0.778642	0.231921	-3.35736	0.000786919	0.00675229
Endou	133.934	-0.943647	0.286829	-3.28992	0.00100214	0.00684213			Gm19410	250.942	1.11696	0.264626	4.22091	2.43321e-05	0.000383382
Enkur	697.652	-0.645384	0.247576	-2.60682	0.00913882	0.0396081			Gm1976	162.188	-0.687457	0.217318	-3.16336	0.00155958	0.0115183
Eno1b	1687.56	0.698413	0.101393	6.88817	5.65139e-12	4.24552e-10			Gm20186	275.927	0.821115	0.246292	3.33391	0.000856349	0.00721076
Enpep	1674.07	-0.85215	0.164735	-5.17286	2.30533e-07	5.7649e-06			Gm21284	20.5551	-1.41867	0.465996	-3.04438	0.00233159	0.0156294
Epha6	19.184	-3.64734	0.892068	-4.08864	4.33909e-05	0.000525963			Gm21781	177.798	0.767382	0.25356	3.02643	0.00247462	0.016402
Epha8	10.7363	-3.99754	0.865953	-4.61634	3.90562e-06	6.94227e-05			Gm2415	141.556	-0.63162	0.203375	-3.10569	0.00189839	0.0134132
Ephx2	14763.4	0.606916	0.101414	5.98454	2.16996e-09	9.37221e-08			Gm26559	22.9426	-1.04929	0.398036	-2.63617	0.00838474	0.0417944
Epn1	8573.23	0.837168	0.109311	7.65855	1.88041e-14	2.31939e-12			Gm26660	62.9546	0.765855	0.292418	2.61904	0.00881773	0.0434141
Epop	203.248	-1.14686	0.339938	-3.37372	0.00074159	0.00537746			Gm26947	146.706	-0.743606	0.255	-2.9161	0.00354439	0.0217191
Epor	238.768	1.39469	0.27291	5.11045	3.21393e-07	7.71435e-06			Gm26964	50.8728	1.72751	0.506118	3.41324	0.000641946	0.00576539
Eppk1	220.852	-0.849786	0.235144	-3.61389	0.000301639	0.00259614			Gm26981	40.3447	1.4938	0.374828	3.9853	6.73943e-05	0.000910301
Eprn	101.484	-1.16682	0.297633	-3.92034	8.84232e-05	0.000948393			Gm28052	54.3517	8.06712	1.67614	4.8129	1.48753e-06	3.70305e-05
Erap1	3608.58	-0.700277	0.180149	-3.8872	0.000101406	0.00106084			Gm28979	18.5372	3.09611	1.04493	2.96297	0.00304684	0.0193558
Erc2	312.148	-3.35344	0.253758	-13.2151	7.17692e-40	9.3582e-37			Gm29237	176.657	1.33361	0.229037	5.82267	5.79139e-09	2.90877e-07
Ercc6l	73.6736	-0.881438	0.288656	-3.05359	0.00226121	0.0132856			Gm30042	15.598	1.44244	0.496215	2.90689	0.00365042	0.0222494
Erich3	58.0815	1.167	0.342604	3.40627	0.000658569	0.00488508			Gm30556	88.3801	-1.70063	0.487452	-3.48881	0.000485171	0.00458077
Esam	3006.74	0.611072	0.109196	5.59612	2.19207e-08	7.36946e-07			Gm31166	163.01	0.60201	0.228051	2.63981	0.00829533	0.041489
Esco2	29.1029	-2.49831	0.728516	-3.42932	0.000605096	0.00457393			Gm32027	208.241	2.03048	0.514372	3.94749	7.89761e-05	0.00103729
Esrp2	11.1877	1.54419	0.602679	2.56221	0.0104007	0.0438274			Gm33543	489.149	1.30738	0.182713	7.15536	8.34545e-13	9.59278e-11
Etfbkmt	658.579	0.855168	0.131235	6.51632	7.20519e-11	4.47383e-09			Gm33609	28.3272	3.92941	1.37187	2.86428	0.00417958	0.024697
Evi2a	199.559	-0.891305	0.258952	-3.44196	0.00057751	0.00440738			Gm33869	38.6546	1.16775	0.413271	2.82564	0.00471863	0.0271104
Evi2b	115.364	-1.15067	0.34802	-3.30634	0.000945219	0.0065064			Gm34455	10.4444	4.54546	1.34367	3.38287	0.000717315	0.00629056
Exoc4	7344.55	-0.622185	0.0730177	-8.52101	1.58162e-17	3.10456e-15			Gm36199	31.3576	1.54609	0.547473	2.82405	0.00474214	0.0271998
F830016B08Rik	7138.44	-7.09258	1.28595	-5.51544	3.47916e-08	1.10456e-06			Gm36201	149.978	0.794277	0.294407	2.69788	0.00697816	0.0365043
Faap20	783.739	-0.711768	0.122857	-5.79345	6.89549e-09	2.64448e-07			Gm36827	442.713	2.86305	0.326509	8.76869	1.80755e-18	4.62057e-16
Fabp4	13157.1	0.590275	0.134243	4.39708	1.09719e-05	0.000165531			Gm37127	21.6079	1.5178	0.493533	3.07538	0.00210236	0.0144956
Fah	662.38	1.71293	0.175427	9.76433	1.60173e-22	6.35643e-20			Gm37206	158.78	0.64937	0.209433	3.10061	0.00193125	0.0135955
Fam107a	716.773	0.953058	0.247073	3.85739	0.000114606	0.00117867			Gm37249	11.1663	2.29158	0.730034	3.13901	0.00169521	0.0123025
Fam117b	1736.15	0.60456	0.102057	5.92374	3.14696e-09	1.29387e-07			Gm37422	105.599	1.08331	0.339013	3.19547	0.00139602	0.010562
Fam124a	1193.39	-0.786102	0.161498	-4.86758	1.12976e-06	2.33036e-05			Gm37435	49.6781	2.80208	0.684468	4.0938	4.24358e-05	0.000614889
Fam131c	334.885	-0.588339	0.202442	-2.90622	0.00365829	0.019487			Gm37691	388.972	0.696151	0.190598	3.65245	0.000259749	0.00277732
Fam180a	56.0844	-1.83914	0.388721	-4.73127	2.23122e-06	4.26502e-05			Gm37776	15.3027	2.14335	0.602786	3.55574	0.000376916	0.00378618
Fam181b	166.302	0.827369	0.269144	3.07408	0.00211155	0.0125436			Gm38077	111.198	2.06264	0.350716	5.88122	4.07255e-09	2.10092e-07
Fam184a	51.8706	-0.823969	0.288436	-2.85668	0.00428094	0.0220447			Gm38102	190.42	1.38074	0.32469	4.25249	2.11402e-05	0.000343518
Fam186a	21.4419	3.85687	0.716153	5.38555	7.22251e-08	2.10955e-06			Gm38218	17.9204	1.87226	0.525737	3.56121	0.000369143	0.00372661
Fam193b	1169.84	0.719339	0.203072	3.54229	0.000396672	0.00324866			Gm38253	49.5448	1.01854	0.374943	2.71653	0.00659711	0.0348838
Fam20a	387.062	-0.626563	0.171948	-3.64392	0.000268518	0.00236004			Gm38372	95.3369	0.915174	0.299602	3.05464	0.00225333	0.0152762
Fam57b	263.777	0.713397	0.209476	3.40563	0.000660122	0.00489262			Gm39214	734.825	1.42273	0.255652	5.56509	2.62023e-08	1.10534e-06
Fam81a	1482.33	-0.694681	0.213805	-3.24913	0.00115757	0.00773194			Gm4045	80.4115	0.882481	0.336096	2.62568	0.00864759	0.0427656
Fam83d	24.9252	-2.20487	0.75342	-2.92648	0.00342824	0.018543			Gm40457	245.656	-0.592348	0.216438	-2.73681	0.00620387	0.0332979
Fam83h	110.262	0.828484	0.24491	3.38281	0.000717471	0.00523479			Gm41442	146.222	1.21711	0.185838	6.54929	5.78126e-11	4.67055e-09
Fancd2	61.0926	-1.00147	0.336997	-2.97174	0.00296118	0.0165007			Gm41717	74.436	1.34687	0.361751	3.7232	0.000196711	0.00220201
Fancg	238.128	-0.639768	0.188399	-3.39581	0.000684265	0.00502943			Gm42417	16.7808	7.42907	1.62194	4.58037	4.64164e-06	9.55496e-05
Fanci	37.0853	-1.41416	0.401768	-3.51984	0.0004318	0.00347247			Gm42432	42.8107	2.0963	0.510947	4.10277	4.08232e-05	0.000596061
Fancm	646.473	-0.849122	0.139536	-6.08532	1.16259e-09	5.35937e-08			Gm42635	38.1544	1.30426	0.497325	2.62256	0.0087273	0.0430756
Fat2	143.398	-0.777804	0.306644	-2.5365	0.0111966	0.0463901			Gm42664	71.8725	1.14575	0.36222	3.16314	0.0015608	0.0115223
Fat3	75.6168	-0.798054	0.263265	-3.03137	0.00243446	0.0141352			Gm42690	9.64306	-1.99915	0.726308	-2.75248	0.00591466	0.032118
Fbl	1579.06	-0.61535	0.0759707	-8.09983	5.50356e-16	8.30309e-14			Gm42791	95.4423	-0.795377	0.290248	-2.74033	0.00613771	0.03305
Fbxo16	111.387	-0.970726	0.225718	-4.30062	1.7032e-05	0.000242338			Gm42860	386.895	-1.38658	0.310779	-4.46162	8.13435e-06	0.000151927
Fbxo31	6556.87	1.00495	0.0956304	10.5087	7.87876e-26	3.99519e-23			Gm42892	93.8052	0.842044	0.312386	2.69552	0.00702786	0.0366746
Fcer1g	166.462	-0.614654	0.238345	-2.57884	0.00991321	0.0422817			Gm43185	378.009	1.11954	0.268557	4.16873	3.06306e-05	0.000465493
Fcgr1	120.112	-0.867105	0.32871	-2.6379	0.00834204	0.037052			Gm43339	15.2269	1.98464	0.582256	3.40854	0.00065311	0.00584741
Fcgr4	20.5499	-3.45235	0.957057	-3.60726	0.00030945	0.00264591			Gm43359	213.421	0.885491	0.312373	2.83472	0.0045866	0.026494
Fcho1	239.354	-1.30435	0.342727	-3.80579	0.000141351	0.00139552			Gm43360	141.917	1.10792	0.338467	3.27335	0.00106282	0.00854195
Fdps	1125.2	-0.825396	0.0970152	-8.5079	1.77112e-17	3.43955e-15			Gm43361	323.473	1.06654	0.297783	3.5816	0.000341498	0.0035086
Fem1b	3107.47	-0.598593	0.0768372	-7.79042	6.6789e-15	8.77146e-13			Gm43618	363.981	0.786638	0.173639	4.53029	5.89016e-06	0.000116088
Fen1	437.699	-0.755214	0.16361	-4.61595	3.91305e-06	6.94871e-05			Gm43802	16.1759	-4.60623	1.77845	-2.59003	0.0095967	0.0461823
Fgd5	2322.29	0.607016	0.108703	5.58416	2.34837e-08	7.86597e-07			Gm43980	114.466	0.696624	0.26107	2.66834	0.00762266	0.0390061
Fgf11	555.05	0.723877	0.179529	4.03209	5.52841e-05	0.000643629			Gm44103	114.612	2.38579	0.300696	7.93422	2.11826e-15	3.59203e-13
Fgf16	456.867	-0.601037	0.198847	-3.0226	0.00250612	0.0144593			Gm44220	370.921	0.602887	0.212698	2.83448	0.00459005	0.026505
Fgf6	289.338	-0.85005	0.289611	-2.93515	0.00333388	0.018178			Gm44243	14.0588	1.88271	0.651609	2.88933	0.00386059	0.0231757
Fhl4	94.5568	-1.42993	0.34206	-4.18033	2.91082e-05	0.000375262			Gm44645	20.8726	-1.09401	0.40659	-2.6907	0.00713014	0.0370684
Fhod1	647.546	0.859832	0.165733	5.18807	2.12485e-07	5.37246e-06			Gm45670	672.188	0.618335	0.221374	2.79317	0.0052195	0.0293151
Fignl1	78.9234	-2.17894	0.519095	-4.19758	2.69782e-05	0.000352785			Gm45716	462.366	-0.913579	0.150214	-6.08187	1.18791e-09	6.99152e-08
Firre	960.021	0.68796	0.186977	3.67938	0.000233806	0.00210932			Gm45819	829.804	0.621261	0.241012	2.57772	0.00994554	0.0473949
Fkbp11	471.378	-1.75091	0.162332	-10.786	4.0105e-27	2.09176e-24			Gm45889	39.6627	-1.76772	0.368161	-4.80149	1.57488e-06	3.88661e-05
Fkbp5	1936.67	0.705501	0.275207	2.56353	0.0103614	0.0437438			Gm47117	152.595	-1.02615	0.366303	-2.80135	0.00508886	0.0287393
Flt3	26.4668	-2.32329	0.787197	-2.95135	0.00316388	0.0174396			Gm47138	16.3181	1.49347	0.516554	2.89123	0.00383743	0.023069
Fmnl2	1215.51	-0.631915	0.0998361	-6.32952	2.4593e-10	1.36044e-08			Gm47155	613.831	0.89076	0.167937	5.30413	1.13214e-07	3.99447e-06
Fmo5	1864.4	0.755537	0.13388	5.64337	1.66751e-08	5.80923e-07			Gm47260	75.6972	0.84579	0.309255	2.73493	0.00623939	0.0334466
Fmr1	1720.07	-0.714651	0.0947361	-7.54359	4.57192e-14	5.21628e-12			Gm47493	92.8811	1.41108	0.41552	3.39593	0.000683955	0.00605768
Fnbp1l	1140.45	0.660071	0.104523	6.31509	2.70002e-10	1.46693e-08			Gm47550	12.8067	1.97867	0.664322	2.97848	0.00289678	0.0186303
Frem2	1198.63	-0.796402	0.210025	-3.79193	0.000149479	0.00146864			Gm47640	59.7852	0.666792	0.236443	2.82009	0.00480102	0.0274273
Frem3	27.3264	-3.31858	0.940906	-3.527	0.000420293	0.00339039			Gm47644	472.441	1.72984	0.288647	5.99291	2.0612e-09	1.14617e-07
Fstl4	240.821	1.88608	0.247568	7.61842	2.56803e-14	3.1046e-12			Gm47798	51.6955	0.922256	0.331743	2.78003	0.00543542	0.0301856
Fzd3	844.086	-1.28077	0.206661	-6.19745	5.73858e-10	2.89386e-08			Gm47908	45.3627	1.38177	0.410453	3.36645	0.000761414	0.00658623
Fzd9	248.064	-0.717894	0.226857	-3.16453	0.00155336	0.00981536			Gm48287	38.9202	-2.07483	0.441796	-4.69634	2.64861e-06	6.00832e-05
G730013B05Rik	12.133	-3.7898	1.34978	-2.80771	0.00498954	0.024866			Gm48295	38.5541	1.18078	0.365574	3.22995	0.00123812	0.00961265
Gabbr1	662.656	0.775686	0.162493	4.77366	1.80908e-06	3.51326e-05			Gm4841	2141.92	-3.66522	1.42121	-2.57894	0.00991046	0.0472672
Gabra1	9.17848	-2.53338	0.902088	-2.80835	0.00497959	0.0248236			Gm48878	18.1734	1.98591	0.538461	3.68812	0.000225916	0.00247079
Gabrb2	14.5785	-2.89288	0.603615	-4.7926	1.64636e-06	3.22818e-05			Gm48931	63.3721	0.880655	0.3126	2.81719	0.00484456	0.0276116
Gabrg3	295.407	-2.34132	0.395551	-5.91914	3.23632e-09	1.32762e-07			Gm49123	73.7165	-1.62546	0.636419	-2.55408	0.010647	0.0499866
Gabrr2	47.2996	1.611	0.474415	3.39577	0.000684366	0.00502943			Gm49396	145.756	0.97255	0.278727	3.48926	0.000484355	0.00457812
Gadd45a	582.599	-0.608861	0.199829	-3.04692	0.00231202	0.0135536			Gm49405	308.673	1.44008	0.299825	4.80305	1.56264e-06	3.86196e-05
Gadd45b	551.402	-0.944035	0.275808	-3.4228	0.000619803	0.00465876			Gm49411	13.3994	1.97418	0.71169	2.77393	0.00553834	0.0305098
Galk2	1096.14	-0.642201	0.111402	-5.7647	8.18037e-09	3.05384e-07			Gm49477	620.1	0.593368	0.221492	2.67896	0.00738514	0.0381209
Galnt17	330.297	-0.829055	0.193459	-4.28543	1.82383e-05	0.000255127			Gm49492	491.795	0.680484	0.152326	4.46728	7.9222e-06	0.000148776
Garem2	42.383	-1.22351	0.449011	-2.7249	0.006432	0.0301837			Gm49599	82.3032	0.931115	0.338801	2.74827	0.00599114	0.032414
Gas2	121.641	0.601788	0.219487	2.74179	0.00611051	0.0290113			Gm49668	33.1979	1.14642	0.42212	2.71586	0.00661041	0.0349218
Gas2l1	1126.37	0.615377	0.137975	4.46007	8.19334e-06	0.000130857			Gm49706	16.8584	1.49716	0.551166	2.71635	0.00660069	0.0348883
Gas2l3	499.775	-1.03674	0.244476	-4.24066	2.2286e-05	0.000304059			Gm49745	50.7937	2.90216	0.478472	6.06547	1.31566e-09	7.587e-08
Gask1a	134.442	-0.776827	0.295216	-2.63139	0.00850372	0.0374965			Gm49883	70.7499	1.07676	0.309454	3.47953	0.000502286	0.00469065
Gbp10	1676.4	-3.57411	0.78608	-4.54675	5.44809e-06	9.26023e-05			Gm50010	189.891	-0.62615	0.175368	-3.5705	0.000356302	0.00362374
Gbp11	95.2503	-1.83746	0.504579	-3.64156	0.00027099	0.00237664			Gm50100	361.008	-1.11418	0.222412	-5.00952	5.45671e-07	1.57867e-05
Gbp2	2064.22	-1.34013	0.475271	-2.81972	0.00480659	0.0241188			Gm50232	18.5767	2.00768	0.553452	3.62755	0.000286119	0.00301747
Gbp2b	87.6567	-4.1119	0.957614	-4.2939	1.75562e-05	0.000247865			Gm50240	247.471	-0.711721	0.143763	-4.95066	7.39637e-07	2.06342e-05
Gbp3	955.741	-2.10019	0.610149	-3.44209	0.000577242	0.00440738			Gm5105	41.6569	0.955997	0.343542	2.78276	0.0053898	0.0299809
Gbp4	1406.69	-1.87508	0.675052	-2.77768	0.00547482	0.0267494			Gm5141	87.0841	-0.686721	0.245308	-2.79943	0.00511935	0.0288608
Gbp5	1136.53	-1.59288	0.55157	-2.88789	0.0038783	0.0203678			Gm5503	288.368	0.635243	0.129616	4.90095	9.53755e-07	2.58056e-05
Gbp7	2137.17	-1.56755	0.562435	-2.78707	0.00531868	0.0261303			Gm5532	3668.26	0.644243	0.133116	4.83971	1.30029e-06	3.33384e-05
Gbp8	231.674	-5.74606	1.16187	-4.94551	7.59465e-07	1.63877e-05			Gm5640	63.6514	2.39072	0.410906	5.81816	5.94992e-09	2.97966e-07
Gcnt2	751.876	0.665797	0.118145	5.6354	1.74652e-08	6.04158e-07			Gm5790	342.464	1.38	0.31907	4.32509	1.5247e-05	0.000259836
Gdf15	99.2004	-1.14685	0.448275	-2.55836	0.0105167	0.0441641			Gm5936	38.3921	2.34014	0.714829	3.2737	0.00106149	0.00853525
Gdf7	125.203	-1.80145	0.63153	-2.85251	0.00433752	0.0222545			Gm7117	23.4862	-3.88303	1.06848	-3.63417	0.000278882	0.00295753
Gemin6-ps	11.7213	-1.92659	0.699336	-2.75488	0.00587137	0.0282058			Gm7240	98.5908	-0.673379	0.225416	-2.98727	0.00281479	0.0182153
Ggct	1006.67	-0.650018	0.115054	-5.64969	1.60736e-08	5.61041e-07			Gm7535	32.661	-1.01382	0.355409	-2.85255	0.00433703	0.0254357
Ggt7	218.291	0.590973	0.201157	2.93787	0.00330471	0.0180351			Gm7694	388.811	2.04753	0.119213	17.1755	4.05354e-66	1.73562e-62
Gins1	117.422	-1.08277	0.214297	-5.05265	4.35723e-07	1.01069e-05			Gm9403	43.3368	0.776696	0.297754	2.60852	0.00909357	0.0443467
Gins2	519.333	-1.62784	0.214803	-7.57831	3.50097e-14	4.12323e-12			Gm9847	208.338	-0.650379	0.176603	-3.68271	0.000230766	0.00251902
Gipc3	368.792	0.751323	0.177542	4.23179	2.31838e-05	0.000312035			Gm9917	148.959	0.693343	0.190195	3.64544	0.000266939	0.00283966
Gja5	1324.19	0.604357	0.20703	2.91918	0.00350951	0.018893			Gna14	31.6766	1.38477	0.464345	2.9822	0.00286184	0.0184752
Glns-ps1	244.249	0.588875	0.207932	2.83205	0.00462499	0.0234461			Gng7	700.402	-1.55286	0.196942	-7.88486	3.1489e-15	5.18569e-13
Gm10039	109.852	0.653689	0.245021	2.66789	0.0076329	0.0345325			Golga7b	56.2783	2.07163	0.320301	6.46775	9.947e-11	7.595e-09
Gm10076	1439.2	-0.72199	0.277516	-2.60161	0.00927867	0.040081			Golm1	2572	-0.738545	0.105308	-7.01317	2.32979e-12	2.52547e-10
Gm10282	666.174	-0.606656	0.143306	-4.23329	2.30292e-05	0.000311176			Gpcpd1	15969.9	0.954279	0.211245	4.5174	6.26032e-06	0.000122959
Gm10366	29.2589	-1.40467	0.492905	-2.84977	0.00437505	0.0223904			Gpd1	5303.52	-0.627483	0.141581	-4.43198	9.33715e-06	0.000171401
Gm10390	97.8034	2.40278	0.342071	7.0242	2.15289e-12	1.74671e-10			Gpm6a	1255.42	0.931352	0.308729	3.01673	0.00255518	0.0168253
Gm10419	16.7029	1.77463	0.637829	2.7823	0.00539759	0.0264376			Gpr17	158.573	1.07497	0.307217	3.49905	0.000466912	0.00444266
Gm10433	22.7982	-5.78675	1.13223	-5.11093	3.2057e-07	7.71016e-06			Gpr173	157.05	-1.42859	0.253191	-5.64233	1.67766e-08	7.42463e-07
Gm10435	2158.46	0.625396	0.121243	5.15822	2.49315e-07	6.16066e-06			Gpr174	16.9871	-2.10112	0.765921	-2.74326	0.00608319	0.0328044
Gm10524	1416.01	0.750527	0.10349	7.25216	4.10182e-13	3.94098e-11			Gpr27	487.617	0.846903	0.220884	3.83415	0.000125998	0.00152723
Gm10532	33.5028	2.14225	0.699333	3.06328	0.00218927	0.0129329			Gpr65	80.3055	-0.85428	0.315633	-2.70656	0.00679835	0.0357054
Gm10548	17.7965	2.2184	0.533533	4.15794	3.21124e-05	0.000408226			Gpr83	13.2962	-2.05764	0.770348	-2.67105	0.00756139	0.0388201
Gm10570	85.083	0.985175	0.316533	3.11239	0.00185581	0.0112889			Gprc5c	481.097	0.612271	0.154683	3.95823	7.55057e-05	0.00100325
Gm10603	114.266	1.37467	0.326516	4.2101	2.55252e-05	0.000336436			Gprin2	171.98	-1.05554	0.213685	-4.93968	7.82499e-07	2.16159e-05
Gm10619	24.3288	-3.08666	0.733454	-4.20839	2.57202e-05	0.000338028			Gpt	1110.43	1.12661	0.146512	7.68958	1.47621e-14	2.12462e-12
Gm10635	65.5102	-1.09642	0.310271	-3.53374	0.000409724	0.00332571			Gramd1b	826.362	0.592114	0.218085	2.71507	0.00662625	0.0349731
Gm10638	77.7717	0.95969	0.313458	3.06162	0.00220143	0.0129929			Greb1	164.033	-2.25707	0.273501	-8.2525	1.55114e-16	2.98499e-14
Gm10647	11.0658	-1.94923	0.773398	-2.52034	0.0117242	0.0480631			Greb1l	163.285	0.634004	0.212606	2.98207	0.00286311	0.0184764
Gm10727	8.21839	2.72341	1.06526	2.55657	0.0105709	0.0443003			Grik2	72.3586	0.662866	0.235535	2.8143	0.00488835	0.0278241
Gm10773	6.2865	2.3877	0.847647	2.81685	0.00484969	0.0243217			Grin2c	244.337	2.00108	0.431311	4.63953	3.49201e-06	7.51353e-05
Gm11266	173.959	-1.19396	0.243046	-4.9125	8.99234e-07	1.911e-05			Grin2d	93.1219	1.22583	0.271919	4.50806	6.5422e-06	0.000126895
Gm11335	27.0096	-1.79757	0.525686	-3.41948	0.000627408	0.00470169			Grk5	6050.52	-0.967496	0.149927	-6.45312	1.09573e-10	8.19502e-09
Gm11451	136.62	-0.724932	0.287198	-2.52415	0.0115978	0.0476581			Grm1	3417.8	0.85288	0.158326	5.38686	7.17001e-08	2.65803e-06
Gm11629	6.38305	-3.62066	1.12635	-3.2145	0.00130673	0.00853814			Gsg1l	1961.21	-1.01297	0.213852	-4.73678	2.17136e-06	5.10865e-05
Gm11732	24.7465	3.07292	0.538972	5.70145	1.18795e-08	4.31134e-07			Gucy2e	255.092	-2.56078	0.325814	-7.85964	3.85236e-15	6.22447e-13
Gm11837	84.1007	-1.06562	0.317259	-3.35885	0.000782674	0.00560523			Gulp1	368.8	0.673195	0.168755	3.98919	6.6298e-05	0.000896908
Gm12185	352.741	-6.44472	1.16352	-5.53899	3.04223e-08	9.85553e-07			H1f2	1724.32	1.00867	0.12816	7.87041	3.53475e-15	5.76569e-13
Gm12250	622.341	-4.79512	0.868206	-5.52302	3.33227e-08	1.06908e-06			H2-Aa	2342.3	-2.08296	0.683666	-3.04676	0.00231325	0.0155552
Gm12295	731.333	1.43551	0.205807	6.97503	3.05815e-12	2.38575e-10			H2-Ab1	2334.1	-2.17182	0.648547	-3.34875	0.000811758	0.0069307
Gm12352	6.43054	-4.8565	1.32583	-3.66299	0.000249291	0.00221451			H2-DMa	462.933	-1.97883	0.605082	-3.27036	0.00107411	0.00861249
Gm12519	13.7725	-1.9322	0.71736	-2.69348	0.00707093	0.0324729			H2-DMb1	123.398	-2.02538	0.609429	-3.32341	0.000889244	0.00744748
Gm12655	147.531	0.6929	0.223778	3.09638	0.00195902	0.0118026			H2-DMb2	154.621	-2.0751	0.636244	-3.26148	0.00110834	0.00881562
Gm12691	31.818	-0.971024	0.366991	-2.64591	0.00814717	0.0363457			H2-Eb1	65.6741	-1.70089	0.499547	-3.40487	0.000661944	0.00589903
Gm12751	143.916	-0.711088	0.23646	-3.00723	0.00263642	0.0150871			H2-Q6	838.472	-2.00633	0.664743	-3.01821	0.00254272	0.0167626
Gm13071	45.3629	1.39972	0.383226	3.65245	0.000259747	0.00229511			H2-Q7	386.464	-2.23198	0.820779	-2.71935	0.00654104	0.0346823
Gm13212	2113.07	-0.752791	0.160491	-4.69056	2.72464e-06	5.07017e-05			Hadhb-ps	572.636	0.66361	0.126929	5.22818	1.71182e-07	5.70397e-06
Gm13479	209.8	0.964467	0.236241	4.08256	4.45419e-05	0.000538244			Hagh	4602.35	-1.55523	0.0863715	-18.0062	1.74037e-72	1.49037e-68
Gm13617	24.6146	-2.86648	0.843527	-3.3982	0.000678299	0.00500049			Hapln3	48.8888	1.15747	0.36597	3.16275	0.00156287	0.0115277
Gm13881	22.4462	1.22959	0.481423	2.55408	0.0106469	0.0445677			Has2	68.9733	1.08779	0.32956	3.30073	0.000964337	0.00792144
Gm13943	21.9939	-2.07076	0.618242	-3.34944	0.000809749	0.00576295			Havcr2	67.6805	-1.16189	0.383386	-3.03061	0.00244064	0.016227
Gm14327	352.727	0.863098	0.255575	3.37708	0.000732595	0.00533022			Hbegf	1285.86	-0.589463	0.150539	-3.9157	9.0143e-05	0.00114958
Gm14387	138.511	1.17887	0.232863	5.06251	4.13767e-07	9.63433e-06			Hddc2	129.304	0.922621	0.32759	2.81639	0.00485672	0.0276625
Gm14412	171.093	-1.07809	0.295645	-3.64656	0.000265771	0.00234153			Hdhd3	526.622	-0.701013	0.187996	-3.72887	0.00019234	0.00216155
Gm14421	186.946	0.588179	0.216472	2.71712	0.00658533	0.0307456			Hectd2os	939.648	1.65269	0.310495	5.32275	1.0221e-07	3.6546e-06
Gm14703	50.7498	-1.74413	0.332801	-5.24076	1.59916e-07	4.18832e-06			Heph	299.533	0.682132	0.139642	4.88486	1.03505e-06	2.75696e-05
Gm15420	16.8449	1.4931	0.498448	2.9955	0.00273993	0.0155624			Hgf	99.7582	0.612038	0.207442	2.95041	0.00317357	0.019969
Gm15501	93.4828	-0.60483	0.23347	-2.59061	0.00958062	0.0411709			Hif3a	251.445	1.61357	0.261084	6.18028	6.39871e-10	3.95634e-08
Gm15543	847.585	1.93526	0.216171	8.95244	3.47714e-19	8.352e-17			Higd1b	174.065	0.741423	0.223873	3.3118	0.000926964	0.00768819
Gm15609	77.6093	1.18803	0.300738	3.95039	7.80237e-05	0.000858026			Hipk4	58.6487	0.831983	0.29636	2.80734	0.00499525	0.0283009
Gm15725	247.868	3.87568	1.092	3.54916	0.000386466	0.00317881			Hmcn2	2331.93	1.55599	0.421128	3.69481	0.000220054	0.00241904
Gm15816	116.48	-0.585658	0.228589	-2.56206	0.0104052	0.0438274			Hmga1b	2918.17	-0.595407	0.0909009	-6.55007	5.75083e-11	4.66799e-09
Gm15832	17.8671	2.42567	0.647217	3.74784	0.000178364	0.00169585			Hmgcs2	820.757	1.07712	0.221611	4.86042	1.17135e-06	3.03504e-05
Gm15879	35.9492	0.882916	0.348055	2.53672	0.0111898	0.0463721			Homer2	5647.19	-1.04409	0.135181	-7.72369	1.13006e-14	1.69777e-12
Gm15893	18.2708	1.94164	0.640822	3.02992	0.00244621	0.0141764			Hs3st5	197.296	1.45335	0.274157	5.30115	1.15075e-07	4.03044e-06
Gm16001	71.9756	-0.668189	0.262536	-2.54513	0.0109236	0.0454444			Hsf4	230.151	0.683574	0.187024	3.65501	0.000257168	0.00276145
Gm16253	55.7487	0.987742	0.350945	2.81452	0.004885	0.0244652			Hspb11	253.951	-0.603521	0.160861	-3.75182	0.000175558	0.00200452
Gm16537	23.2367	1.65643	0.480127	3.44998	0.000560624	0.00429827			Hyal1	1717.75	-1.17945	0.147115	-8.01719	1.0819e-15	1.93017e-13
Gm1673	63.9484	-1.63282	0.520692	-3.13587	0.00171347	0.0106076			Hydin	501.394	-1.69397	0.48566	-3.48798	0.000486684	0.00459154
Gm17203	6.64549	2.93268	0.945522	3.10165	0.00192447	0.0116213			Icam4	67.6514	0.950233	0.268984	3.53267	0.00041138	0.00403303
Gm17477	13.3631	1.57775	0.627691	2.51357	0.0119515	0.0488306			Iffo1	940.036	-0.793867	0.113604	-6.98802	2.78801e-12	2.96585e-10
Gm17655	53.5378	-0.858654	0.310853	-2.76225	0.00574048	0.0277155			Ifit2	1224.62	-0.78292	0.233683	-3.35035	0.0008071	0.00690363
Gm17745	10.7959	1.69328	0.607413	2.78769	0.00530852	0.0261064			Ifitm10	217.079	0.717621	0.192035	3.73693	0.000186284	0.00210847
Gm17753	159.035	-1.3499	0.236853	-5.69932	1.20288e-08	4.35685e-07			Igf2	5535.9	0.69523	0.245509	2.83179	0.00462885	0.0266751
Gm19410	250.942	0.970852	0.26667	3.64065	0.00027195	0.00238217			Igfals	73.4575	1.55951	0.48935	3.1869	0.00143809	0.0108214
Gm19426	69.5322	-1.27597	0.382351	-3.33718	0.000846328	0.00594906			Igfbpl1	1742.5	-1.298	0.180379	-7.19596	6.20239e-13	7.3261e-11
Gm1966	134.653	-1.59586	0.544416	-2.93131	0.00337531	0.0183327			Igsf1	6187.4	-0.966196	0.298604	-3.23571	0.00121342	0.00949392
Gm1976	162.188	-0.914376	0.236136	-3.87224	0.000107841	0.00111918			Igsf9b	2617.95	-0.853665	0.1322	-6.45738	1.06529e-10	8.07312e-09
Gm19918	24.6178	7.48323	2.14683	3.48571	0.000490825	0.00386374			Il22ra1	31.6384	2.30023	0.634317	3.62631	0.000287502	0.00302832
Gm20498	332.362	-0.736057	0.214143	-3.43723	0.000587702	0.00447394			Il2ra	108.907	0.785805	0.294318	2.66992	0.00758691	0.0389161
Gm20708	93.0327	-3.01753	0.805335	-3.74692	0.000179016	0.00169851			Il2rb	108.38	-1.30406	0.473848	-2.75206	0.00592212	0.0321286
Gm20939	37.764	-1.07888	0.369961	-2.9162	0.0035432	0.0190238			Inafm1	423.614	0.589101	0.15622	3.77097	0.000162615	0.00188349
Gm21284	20.5551	-2.10481	0.642957	-3.27364	0.00106173	0.00718115			Inhbb	194.369	-1.1075	0.322089	-3.43848	0.000584986	0.00532362
Gm21378	8.33531	-2.77043	1.09494	-2.5302	0.0113996	0.0470176			Inmt	1308.45	1.07746	0.418085	2.57714	0.00996207	0.0474605
Gm21781	177.798	0.639584	0.251334	2.54476	0.0109354	0.0454832			Insyn1	1235.44	0.819555	0.170187	4.8156	1.46758e-06	3.66403e-05
Gm21986	84.1636	0.854337	0.325052	2.62831	0.00858112	0.0377739			Ip6k3	623.878	-1.05075	0.238349	-4.40846	1.04109e-05	0.000187692
Gm26660	62.9546	1.00928	0.320008	3.15391	0.00161099	0.0100887			Iqsec3	74.1965	1.59915	0.369453	4.32844	1.50171e-05	0.000256845
Gm26704	17.6037	-1.53544	0.567128	-2.7074	0.0067813	0.0314514			Irf6	272.765	0.874172	0.19942	4.38356	1.16753e-05	0.000207002
Gm26724	43.7273	0.990307	0.386817	2.56014	0.010463	0.0440502			Irf7	538.613	-1.35576	0.488629	-2.77462	0.00552662	0.0304649
Gm2694	37.2822	-1.5977	0.579042	-2.7592	0.00579422	0.0279086			Irf8	465.117	-0.744034	0.29069	-2.55954	0.010481	0.0493561
Gm26947	146.706	-1.00839	0.271841	-3.70949	0.000207678	0.00191279			Isg15	158.969	-1.05536	0.395677	-2.66722	0.00764823	0.0390902
Gm26981	40.3447	1.12759	0.372695	3.02552	0.00248209	0.0143388			Isoc2b	73.4052	1.39433	0.276695	5.03924	4.67381e-07	1.38267e-05
Gm26984	13.3559	3.86136	1.40516	2.74799	0.00599614	0.0286393			Itgb6	931.881	0.708249	0.173359	4.08546	4.39903e-05	0.000634141
Gm28892	8.27886	2.33549	0.838331	2.78588	0.00533825	0.0262173			Itm2a	857.606	0.783477	0.207398	3.77765	0.000158313	0.00184451
Gm29040	158.751	-0.798765	0.306108	-2.60942	0.00906957	0.0394109			Itpka	61.042	1.12873	0.336095	3.35837	0.000784041	0.00674448
Gm29237	176.657	0.996169	0.218242	4.56452	5.00633e-06	8.67083e-05			Ivns1abp	47676.6	0.599377	0.0918314	6.52693	6.71328e-11	5.34783e-09
Gm30735	11.7438	2.75326	0.77348	3.55957	0.000371461	0.00308509			Jade2	1965.38	0.587185	0.118329	4.9623	6.96648e-07	1.96242e-05
Gm31105	95.0076	0.709108	0.258325	2.74503	0.00605061	0.0288015			Jak3	1383.07	-1.52729	0.186873	-8.17286	3.01159e-16	5.60647e-14
Gm31251	1517.17	0.914299	0.269209	3.39624	0.000683188	0.00502482			Jcad	6823.2	0.593664	0.0731861	8.11171	4.99138e-16	9.19219e-14
Gm31520	314.37	1.32315	0.45742	2.89263	0.00382028	0.0201558			Jph3	35.2025	-1.92846	0.482824	-3.99412	6.49353e-05	0.000882656
Gm31600	8.99133	2.2052	0.821861	2.68318	0.00729263	0.0332402			Kazald1	234.257	0.604875	0.202065	2.99346	0.00275833	0.0179082
Gm31659	405.559	0.683037	0.194962	3.50344	0.000459298	0.00365889			Kbtbd12	3491.38	1.42368	0.119373	11.9263	8.62947e-33	8.35832e-30
Gm32591	30.1681	1.06178	0.392714	2.7037	0.00685715	0.0317065			Kcna4	401.291	-0.73945	0.156056	-4.73838	2.15435e-06	5.09634e-05
Gm33543	489.149	0.902662	0.194852	4.63255	3.61188e-06	6.47691e-05			Kcnab1	128.529	0.948919	0.36929	2.56958	0.0101823	0.0482281
Gm34455	10.4444	2.22236	0.665807	3.33785	0.00084429	0.0059416			Kcnc1	267.014	-0.856119	0.332548	-2.57442	0.0100407	0.047729
Gm34934	244.46	0.646694	0.194643	3.32247	0.000892251	0.0062097			Kcne4	165.184	0.890169	0.343481	2.59161	0.00955275	0.0459966
Gm35021	97.2214	0.857244	0.321599	2.66557	0.00768586	0.0347033			Kcnh6	46.4465	-2.56985	0.418097	-6.14654	7.91913e-10	4.84396e-08
Gm35290	90.0332	0.809311	0.234045	3.45793	0.000544341	0.00419634			Kcnj14	595.261	-1.95257	0.498262	-3.91877	8.90032e-05	0.00113589
Gm36199	31.3576	1.56045	0.622593	2.50638	0.0121975	0.0495251			Kcnk1	165.847	-3.07474	0.629691	-4.88294	1.04514e-06	2.77948e-05
Gm3646	101.092	-1.42124	0.259745	-5.47169	4.45772e-08	1.37459e-06			Kcnk2	297.192	0.769543	0.280825	2.7403	0.00613838	0.03305
Gm36827	442.713	1.80568	0.190886	9.45948	3.09468e-21	1.02715e-18			Kcnma1	77.7863	-2.12571	0.459066	-4.63052	3.64741e-06	7.81843e-05
Gm36940	8.34947	3.03328	0.846749	3.58227	0.000340626	0.00288262			Kcnn1	936.985	-0.637997	0.112422	-5.67503	1.38665e-08	6.2995e-07
Gm37033	106.152	1.33957	0.345516	3.87701	0.000105748	0.00109996			Kcnt2	818.363	0.842691	0.151967	5.54523	2.93572e-08	1.20866e-06
Gm37048	25.7221	1.3744	0.477074	2.8809	0.00396548	0.0207124			Kcnv2	1055.48	0.602548	0.234085	2.57406	0.0100513	0.0477527
Gm37084	97.6837	0.789721	0.298255	2.6478	0.00810169	0.036187			Kdm1b	2193.07	-0.821473	0.087871	-9.34863	8.87888e-21	3.10344e-18
Gm37105	6.80863	2.50185	0.871062	2.87219	0.00407642	0.0211707			Khk	439.31	0.826783	0.139261	5.93694	2.90391e-09	1.54457e-07
Gm37254	92.8957	0.620659	0.227159	2.73227	0.00628996	0.0297008			Kif26b	1580.46	-1.09291	0.201234	-5.43106	5.60217e-08	2.14649e-06
Gm37328	18.0112	2.05966	0.71003	2.90081	0.00372198	0.0197341			Kif5a	173.678	-1.01124	0.206634	-4.89386	9.88757e-07	2.65739e-05
Gm37420	28.8165	1.10111	0.439025	2.50807	0.0121392	0.0494094			Klhdc8a	2274.5	-1.73864	0.20745	-8.38103	5.24686e-17	1.16705e-14
Gm37529	18.758	2.20583	0.622798	3.54181	0.000397398	0.00325168			Klhdc8b	2133.85	-0.794595	0.198562	-4.00175	6.28764e-05	0.000858074
Gm37652	7.65188	1.91057	0.739948	2.58203	0.00982204	0.0419811			Klhl30	5149.48	-0.828931	0.112078	-7.396	1.40353e-13	1.80738e-11
Gm37824	26.7605	1.01165	0.383599	2.63727	0.00835754	0.0370938			Klhl34	405.992	1.46188	0.452907	3.22777	0.00124759	0.00966413
Gm37969	20.8831	1.766	0.496258	3.55864	0.000372784	0.00309326			Klhl4	510.331	0.610177	0.12388	4.92556	8.41177e-07	2.31249e-05
Gm38077	111.198	2.71283	0.337693	8.03342	9.47963e-16	1.35196e-13			Klhl40	1258.62	0.717621	0.153785	4.66638	3.0655e-06	6.8097e-05
Gm38102	190.42	0.915145	0.320184	2.85818	0.00426076	0.0219532			Klrk1	23.3466	-1.54435	0.575641	-2.68284	0.00730007	0.0378186
Gm3854	47.9913	-0.858043	0.29952	-2.86473	0.00417368	0.0215776			Krt18	124.853	1.69566	0.540886	3.13497	0.0017187	0.0123999
Gm39465	30.5823	1.23731	0.459196	2.69452	0.00704896	0.0324046			Krt222	4579.51	-1.19324	0.136864	-8.71842	2.821e-18	6.90217e-16
Gm4045	80.4115	0.906041	0.324568	2.79153	0.00524593	0.0258613			Ky	1002.01	0.841275	0.231824	3.62893	0.000284593	0.00300693
Gm41442	146.222	1.02118	0.195143	5.23298	1.66803e-07	4.33142e-06			Lacc1	396.113	-0.623915	0.115642	-5.39525	6.843e-08	2.54783e-06
Gm41717	74.436	0.943801	0.327276	2.88381	0.00392901	0.0205808			Lad1	721.407	2.33673	0.238874	9.78227	1.34167e-22	5.89201e-20
Gm42417	16.7808	2.92173	1.15042	2.53971	0.0110944	0.0460291			Lbh	22367.7	-0.619734	0.135435	-4.57588	4.74214e-06	9.6804e-05
Gm42427	2116.11	0.657431	0.103472	6.35372	2.10172e-10	1.18417e-08			Lclat1	5514.02	-0.676387	0.120442	-5.61587	1.9558e-08	8.50178e-07
Gm42432	42.8107	3.0586	0.461215	6.63162	3.32015e-11	2.19599e-09			Leng8	4147.6	0.603843	0.183975	3.2822	0.00103001	0.00833972
Gm42517	35.4473	1.34372	0.504791	2.66194	0.00776918	0.0350102			Lgals4	181.05	1.5388	0.344265	4.4698	7.82925e-06	0.000147353
Gm42571	6.28584	2.67677	1.05587	2.53513	0.0112405	0.0465329			Lgi2	78.1614	0.943514	0.280745	3.36075	0.000777301	0.00670334
Gm42603	8.48612	2.26553	0.737387	3.07237	0.00212366	0.0126032			Lgi3	698.741	-0.688612	0.184533	-3.73164	0.000190238	0.00214215
Gm42791	95.4423	-0.771043	0.286594	-2.69037	0.00713731	0.0327366			Lhpp	1273.85	-0.979926	0.106184	-9.22853	2.74376e-20	8.39149e-18
Gm42860	386.895	-1.21036	0.307576	-3.93517	8.31364e-05	0.000899618			Lime1	320.832	0.679404	0.250474	2.71247	0.00667828	0.0352044
Gm42892	93.8052	0.939652	0.30891	3.04183	0.00235141	0.0137404			Lims2	5940.56	0.593139	0.165226	3.58988	0.000330834	0.00341748
Gm42941	30.2506	1.48914	0.569421	2.61518	0.008918	0.0389097			Lin7a	52.4861	1.1169	0.348072	3.20882	0.00133281	0.0101816
Gm43011	71.9229	0.978126	0.331884	2.94719	0.00320674	0.0176163			Lingo1	511.309	-1.27617	0.218991	-5.82752	5.62561e-09	2.84218e-07
Gm43022	16.2266	2.11577	0.749743	2.82199	0.00477266	0.0239815			Lingo3	753.326	-0.807943	0.218943	-3.6902	0.000224078	0.00245226
Gm43032	166.365	-0.770588	0.176209	-4.37314	1.22475e-05	0.000182215			Lipe	2823.44	0.62532	0.182146	3.43307	0.000596787	0.00542525
Gm43127	14.7403	1.70263	0.646498	2.63363	0.00844786	0.037315			Llph-ps2	180.988	-0.895627	0.235499	-3.80311	0.000142893	0.00169248
Gm43185	378.009	0.705856	0.264647	2.66716	0.00764957	0.0345822			Lmcd1	2263.55	-0.92122	0.203265	-4.53211	5.83967e-06	0.000115492
Gm43302	3606.37	-3.32533	0.72569	-4.5823	4.59899e-06	8.03394e-05			Lmo1	88.5732	1.36096	0.339072	4.01378	5.97529e-05	0.000822659
Gm43359	213.421	1.03857	0.312347	3.32506	0.000884009	0.00616409			Lmod3	4021.31	0.59865	0.0986573	6.06798	1.29528e-09	7.49468e-08
Gm43360	141.917	1.17464	0.338979	3.46522	0.000529807	0.00410859			Lncbate6	22.9716	1.93426	0.719021	2.69013	0.0071424	0.0371028
Gm43361	323.473	1.23983	0.298628	4.15175	3.29938e-05	0.000417975			Loxl4	133.133	0.868802	0.28485	3.05004	0.00228814	0.0154531
Gm43430	31.4766	1.33943	0.404892	3.30811	0.000939288	0.0064821			Lratd2	953.045	0.646378	0.166714	3.87717	0.000105678	0.0013125
Gm43499	9.67637	1.95896	0.755272	2.59372	0.00949448	0.0408681			Lrfn1	80.2016	-0.871456	0.306958	-2.83901	0.00452535	0.0262021
Gm43937	19.9346	1.45827	0.496901	2.93472	0.00333848	0.0181977			Lrg1	711.18	0.701198	0.235974	2.97151	0.00296344	0.0189313
Gm43999	21.5021	1.9844	0.593916	3.34121	0.000834134	0.00589057			Lrp8os3	18.3477	2.1079	0.505473	4.17015	3.04399e-05	0.000463418
Gm44005	24.3992	1.54987	0.548407	2.82613	0.00471138	0.0237652			Lrrc15	4046.59	-1.17515	0.129673	-9.06237	1.2765e-19	3.58405e-17
Gm44022	59.0402	1.13304	0.416806	2.71839	0.00656007	0.030659			Lrrc2	6202.15	0.840937	0.151636	5.54576	2.92678e-08	1.20788e-06
Gm44037	18.5295	1.43646	0.49234	2.91761	0.00352724	0.018966			Lrrc24	42.5549	1.69162	0.472794	3.57791	0.000346351	0.00354777
Gm44103	114.612	2.16002	0.283131	7.62906	2.36473e-14	2.87787e-12			Lrrc27	299.109	-0.994745	0.146525	-6.78893	1.12969e-11	1.06309e-09
Gm44187	19.6207	1.55542	0.515935	3.01475	0.00257187	0.0147733			Lrrc4	108.821	-0.811876	0.263279	-3.08371	0.00204436	0.0141756
Gm44669	396.406	-0.782309	0.188692	-4.14596	3.38397e-05	0.000426913			Lrrc75b	1067.55	-0.954706	0.150941	-6.32504	2.53169e-10	1.69687e-08
Gm45074	5.98247	2.39438	0.918478	2.6069	0.00913667	0.0396081			Lrrcc1	951.491	0.732286	0.229798	3.18665	0.00143932	0.0108214
Gm45163	168.272	-0.758709	0.255153	-2.97355	0.00294375	0.0164387			Lrrn1	78.9876	1.29251	0.376883	3.42946	0.00060478	0.00548627
Gm4544	70.2594	1.13909	0.337849	3.3716	0.000747328	0.00540724			Lrrn4cl	419.451	0.610287	0.198034	3.08173	0.002058	0.0142471
Gm45509	8.47872	2.13539	0.811067	2.63282	0.00846799	0.037357			Lsm4	1270.25	-0.732386	0.131886	-5.55318	2.80525e-08	1.17184e-06
Gm45670	672.188	0.806784	0.180945	4.45873	8.24464e-06	0.000131446			Lss	490.952	-1.57235	0.160228	-9.81317	9.88172e-23	4.4538e-20
Gm45716	462.366	-0.79703	0.150163	-5.30777	1.10976e-07	3.04423e-06			Lta4h	1671.19	1.03939	0.0996414	10.4314	1.78326e-25	9.54434e-23
Gm45779	36.7718	1.24549	0.460507	2.7046	0.00683857	0.0316526			Ltc4s	81.6648	0.956441	0.317464	3.01275	0.00258891	0.0169951
Gm45805	145.089	0.852596	0.287892	2.96151	0.00306132	0.0169707			Lypd2	44.355	1.27547	0.484307	2.6336	0.00844855	0.0420074
Gm45909	28.8838	2.09052	0.659865	3.1681	0.00153438	0.00971564			Lzts1	127.601	0.910473	0.25869	3.51955	0.000432276	0.0041923
Gm46620	2620.64	0.769201	0.106471	7.22452	5.02886e-13	4.75657e-11			Mal	1053.81	0.787833	0.199683	3.94542	7.966e-05	0.00104401
Gm47071	33.6032	1.20486	0.440739	2.73373	0.00626212	0.0295923			Malat1	66396.4	0.763936	0.216898	3.5221	0.000428138	0.00415452
Gm47283	839.125	1.12816	0.43254	2.60822	0.00910137	0.0395114			Manba	1598.67	-0.626484	0.0951062	-6.5872	4.48203e-11	3.70839e-09
Gm47493	92.8811	1.65251	0.408346	4.04684	5.1913e-05	0.000611401			Map3k15	89.6061	0.762768	0.230597	3.30779	0.000940345	0.00776533
Gm47547	4994.57	0.940426	0.22655	4.15107	3.30928e-05	0.000418647			Map3k6	638.909	0.650097	0.20676	3.14422	0.00166531	0.0121317
Gm47644	472.441	0.981683	0.272619	3.60094	0.000317072	0.00270261			Mapk4	354.249	0.959182	0.278871	3.43952	0.000582741	0.00530883
Gm47701	11.2834	1.84193	0.654788	2.81301	0.00490801	0.0245602			Mapk8ip1	840.11	-1.14485	0.126906	-9.02123	1.85986e-19	5.05615e-17
Gm48287	38.9202	-2.38387	0.469414	-5.07838	3.80662e-07	8.97802e-06			Mapt	6785.39	-0.617509	0.103341	-5.97544	2.29468e-09	1.26495e-07
Gm48295	38.5541	1.67896	0.402039	4.17612	2.96526e-05	0.00038201			Mark1	602.164	0.864626	0.168489	5.13164	2.87235e-07	8.94449e-06
Gm48382	13.6022	1.45325	0.567735	2.55973	0.0104752	0.0440632			Mbp	835.493	0.833331	0.217735	3.82727	0.000129571	0.00155966
Gm4841	2141.92	-8.65444	1.41486	-6.11684	9.5451e-10	4.5111e-08			Mdga1	2281.91	-1.36378	0.141561	-9.63388	5.75152e-22	2.29084e-19
Gm48632	7.15124	2.65364	0.962594	2.75676	0.00583768	0.0280883			Mdk	291.62	0.867598	0.265714	3.26516	0.00109404	0.00873957
Gm48796	90.947	0.86962	0.256396	3.39171	0.000694576	0.00509421			Meg3	414.469	1.18578	0.25863	4.58487	4.54276e-06	9.37676e-05
Gm49066	9.02087	1.91917	0.686717	2.7947	0.0051948	0.0256647			Met	201.579	0.941674	0.318891	2.95297	0.00314736	0.0198544
Gm49083	91.7366	0.903464	0.255349	3.53815	0.000402946	0.00328089			Metrn	2081.33	-0.65436	0.149078	-4.38939	1.13668e-05	0.000202053
Gm49322	72.3366	0.902465	0.326342	2.7654	0.00568539	0.027525			Mettl16	2224.54	-0.627226	0.10644	-5.89278	3.79758e-09	1.97094e-07
Gm4935	16.7299	2.11974	0.762217	2.78102	0.00541885	0.0265346			Mex3a	81.1282	-0.839733	0.241607	-3.47561	0.000509685	0.00474939
Gm49396	145.756	1.12854	0.27762	4.06506	4.80205e-05	0.000572203			Mfap3l	2210.29	-0.659599	0.168729	-3.90921	9.25974e-05	0.00117562
Gm49405	308.673	0.801261	0.30521	2.62528	0.00865783	0.0380108			Mfsd4b1	192.95	2.42518	0.220977	10.9748	5.05001e-28	3.32659e-25
Gm49445	7.39884	-3.85712	1.2284	-3.13997	0.00168967	0.0104858			Mgat4b	6015.36	-0.740192	0.0773684	-9.56712	1.09924e-21	4.18371e-19
Gm4949	302.312	0.590135	0.153766	3.83788	0.000124102	0.00125511			Mindy3	975.946	-0.628547	0.13026	-4.82534	1.39765e-06	3.54105e-05
Gm4951	138.581	-3.15303	0.744287	-4.2363	2.27232e-05	0.000307952			Mks1	195.217	0.727105	0.195809	3.71334	0.000204545	0.00227336
Gm49599	82.3032	1.02455	0.338847	3.02363	0.00249761	0.0144159			Mlec	18612.8	-0.843261	0.0793141	-10.6319	2.11712e-26	1.20866e-23
Gm49708	289.213	0.795306	0.198667	4.00322	6.24853e-05	0.000712558			Mme	1765.24	0.728056	0.161911	4.49665	6.90328e-06	0.000132251
Gm49744	7.59769	3.65655	1.00413	3.6415	0.000271059	0.00237664			Mmp12	21.4313	-1.37887	0.475293	-2.90109	0.00371867	0.022561
Gm49745	50.7937	2.88675	0.494487	5.83786	5.28755e-09	2.0669e-07			Mmp13	70.5085	-1.74406	0.57985	-3.00777	0.00263172	0.0172233
Gm49883	70.7499	0.80524	0.296722	2.71378	0.00665201	0.0309697			Mmp28	404.507	-0.604427	0.219618	-2.75218	0.00592	0.0321286
Gm50010	189.891	-0.776412	0.178757	-4.34338	1.40304e-05	0.000205723			Mob3b	72.0847	1.03676	0.316132	3.27953	0.00103981	0.00840043
Gm50240	247.471	-0.945394	0.152084	-6.21627	5.09116e-10	2.61385e-08			Morc4	272.912	0.638663	0.139128	4.59047	4.42244e-06	9.16987e-05
Gm5105	41.6569	1.05823	0.415899	2.54443	0.0109456	0.0455151			Morn4	758.128	-0.906346	0.130798	-6.92936	4.22735e-12	4.28413e-10
Gm5503	288.368	0.848076	0.125649	6.74958	1.48274e-11	1.04913e-09			Mpzl2	268.982	0.941551	0.309498	3.04219	0.00234867	0.0157167
Gm5640	63.6514	5.78206	1.27911	4.52038	6.17295e-06	0.00010263			Mpzl3	398.223	-0.68718	0.156072	-4.40296	1.06782e-05	0.000191504
Gm5790	342.464	1.27658	0.339829	3.75653	0.000172283	0.00165267			Mrip-ps	187.241	-1.22332	0.262964	-4.65203	3.28677e-06	7.18933e-05
Gm5970	10.1215	-2.46559	0.942432	-2.6162	0.00889136	0.038812			Mrvi1	7429.62	-0.967032	0.144772	-6.67968	2.39466e-11	2.09252e-09
Gm6916	61.8609	-1.42147	0.415716	-3.41932	0.000627773	0.0047025			Mstn	197.567	-1.30999	0.507326	-2.58215	0.00981883	0.0469872
Gm7328	30.9473	-2.32762	0.885643	-2.62817	0.00858452	0.0377797			Mt2	297.176	0.819609	0.288676	2.8392	0.00452269	0.0261955
Gm7694	388.811	1.58309	0.127488	12.4175	2.10054e-35	1.74297e-32			Mthfd2	346.995	1.6103	0.371194	4.33817	1.43672e-05	0.000247552
Gm7879	153.859	-1.09572	0.252117	-4.34607	1.38598e-05	0.000203385			Mtmr7	38.7661	-1.25298	0.431898	-2.90111	0.00371845	0.022561
Gm9821	526.257	0.58856	0.200637	2.93345	0.00335213	0.0182448			Muc3a	9.6306	4.60643	1.34767	3.41807	0.000630675	0.00568803
Gmnc	11.5916	-3.25653	1.04449	-3.11782	0.00182193	0.0111198			Mvd	367.032	-0.931409	0.190759	-4.88264	1.04675e-06	2.77948e-05
Gmpr2	795.83	-0.721186	0.100173	-7.1994	6.04763e-13	5.60403e-11			Mx2	108.507	-0.905517	0.352774	-2.56685	0.0102627	0.048515
Gna12	11193.4	0.934454	0.111837	8.35549	6.51623e-17	1.14379e-14			Mybl1	88.6803	-0.914858	0.329336	-2.77789	0.00547135	0.0303065
Gnb3	1118.85	-0.854349	0.18407	-4.64143	3.46e-06	6.2599e-05			Mybpc2	2497.43	2.75706	0.358961	7.68066	1.58273e-14	2.25895e-12
Gng13	49.9414	-2.63796	0.39426	-6.6909	2.218e-11	1.53953e-09			Myh14	7513.61	0.886909	0.132206	6.70854	1.96583e-11	1.72661e-09
Gng7	700.402	-1.28194	0.200075	-6.40728	1.48135e-10	8.69518e-09			Myh7b	2167.87	1.53936	0.50473	3.04988	0.00228936	0.0154552
Gnmt	73.126	1.20069	0.442689	2.71225	0.00668278	0.031088			Myh8	151.06	-1.89221	0.61179	-3.0929	0.00198209	0.013873
Gnpda1	582.029	0.626215	0.105088	5.95896	2.53842e-09	1.07254e-07			Mylk4	19252.4	-1.10067	0.244074	-4.5096	6.495e-06	0.000126409
Golga7b	56.2783	1.11094	0.328885	3.3779	0.000730427	0.00531656			Myo1h	11.5842	2.0174	0.783818	2.57382	0.0100584	0.0477732
Golm1	2572	-0.785111	0.109958	-7.14008	9.32755e-13	8.30607e-11			Myo5b	1967.12	0.658267	0.189173	3.47971	0.000501952	0.00469009
Gpcpd1	15969.9	1.2632	0.211267	5.97918	2.24268e-09	9.65296e-08			Myo5c	313.955	-0.732798	0.20021	-3.66015	0.000252071	0.00271524
Gper1	75.8008	0.747986	0.240879	3.10523	0.0019013	0.0115119			Myot	2002.12	1.04156	0.260568	3.99725	6.40834e-05	0.000873155
Gpihbp1	2013.81	0.62051	0.180221	3.44306	0.000575175	0.00439875			Myt1l	13.8685	2.8924	0.708603	4.08183	4.46826e-05	0.000642552
Gpld1	275.983	1.03929	0.239911	4.33196	1.47788e-05	0.000214799			Naa80	1654.11	-0.589088	0.128208	-4.5948	4.33166e-06	9.01437e-05
Gpnmb	183.05	-1.32991	0.294121	-4.52163	6.13641e-06	0.000102208			Nacad	632.656	1.31175	0.206034	6.36665	1.93205e-10	1.35062e-08
Gpr141	14.8758	-2.47058	0.84506	-2.92355	0.00346063	0.0186905			Nags	27.9424	1.84509	0.317735	5.80702	6.35963e-09	3.15714e-07
Gpr160	101.218	0.967391	0.303715	3.1852	0.00144656	0.00926883			Nalcn	151.974	0.965794	0.252739	3.82131	0.000132747	0.00159213
Gpr17	158.573	1.66372	0.303895	5.47465	4.38387e-08	1.3564e-06			Nat8f3	626.19	-1.38489	0.401173	-3.45211	0.000556229	0.00511904
Gpr174	16.9871	-1.83799	0.663525	-2.77004	0.00560494	0.0272051			Nat8f7	551.628	-1.44275	0.507705	-2.84171	0.00448723	0.0261049
Gpr20	33.13	0.877912	0.337272	2.60298	0.00924181	0.039969			Ncam1	535.916	-0.642745	0.195709	-3.28419	0.00102275	0.00830566
Gpr39	12.8192	-3.85722	1.49764	-2.57553	0.0100085	0.0425933			Ncan	22.7817	-1.41764	0.445225	-3.18409	0.0014521	0.010888
Gprc5c	481.097	0.943493	0.152889	6.17109	6.78211e-10	3.35522e-08			Nck2	1143.71	-0.66772	0.116663	-5.72348	1.04365e-08	4.89716e-07
Gpsm2	145.893	-0.716697	0.252055	-2.84342	0.0044632	0.0227586			Ndrg4	6008.59	0.636126	0.163965	3.87965	0.000104605	0.00130202
Gpt	1110.43	0.661806	0.134735	4.91191	9.0192e-07	1.91448e-05			Neat1	22192.8	1.31642	0.263501	4.99589	5.8565e-07	1.68014e-05
Greb1	164.033	-1.17522	0.34408	-3.41555	0.000636544	0.0047526			Necap2	1780.32	-2.04454	0.137204	-14.9015	3.22436e-50	6.13595e-47
Grik2	72.3586	1.30796	0.260463	5.02166	5.12266e-07	1.16167e-05			Neil2	92.9392	0.95685	0.258023	3.7084	0.000208577	0.00231067
Grin2d	93.1219	0.864211	0.284059	3.04237	0.00234727	0.0137252			Nek1	1578.39	0.982588	0.112322	8.74798	2.17197e-18	5.47048e-16
Grin3b	117.116	1.02244	0.211899	4.82514	1.39907e-06	2.79431e-05			Neurl1b	347.516	-0.987894	0.233435	-4.23199	2.31628e-05	0.000369719
Grip1	208.021	-1.14553	0.352721	-3.24768	0.00116351	0.00776025			Ngfr	53.1436	1.08473	0.375325	2.89011	0.00385106	0.0231429
Grk3	4890.18	-0.658019	0.12442	-5.2887	1.2319e-07	3.32667e-06			Nhlrc2	6249.22	-0.594454	0.0625852	-9.49831	2.13315e-21	7.94228e-19
Gsdme	457.004	-0.625931	0.173575	-3.60612	0.00031081	0.00265629			Nkain1	327.186	-1.71509	0.282951	-6.06142	1.34925e-09	7.75459e-08
Gsg1l	1961.21	-0.632691	0.215501	-2.93591	0.00332569	0.0181388			Nkd1	204.299	-0.649284	0.249788	-2.59934	0.00934044	0.0452542
Gstm2	6512.89	0.630719	0.118602	5.31796	1.04936e-07	2.90243e-06			Nkd2	214.939	0.604061	0.217311	2.77971	0.00544075	0.0302054
Gstm5	3172.83	-0.670707	0.103187	-6.49991	8.0368e-11	4.93979e-09			Nmrk2	331.107	1.6107	0.254931	6.31819	2.64644e-10	1.75002e-08
Gstt2	573.615	0.750744	0.200744	3.73981	0.00018416	0.00173738			Nos1	59.4843	-1.87245	0.40335	-4.64225	3.44634e-06	7.43393e-05
Gtf2e1	780.867	-0.640861	0.107916	-5.93853	2.87597e-09	1.1932e-07			Nos2	423.259	0.6394	0.199698	3.20183	0.00136558	0.010381
Gtse1	34.9031	-1.36338	0.487276	-2.79797	0.00514249	0.0254891			Noxred1	10.6324	2.06773	0.755173	2.73809	0.0061798	0.0331999
Gucy2e	255.092	-3.01652	0.41152	-7.3302	2.29815e-13	2.3051e-11			Npl	321.46	-0.80658	0.16055	-5.02387	5.06413e-07	1.48009e-05
Gzmm	153.316	1.09406	0.186699	5.86003	4.62782e-09	1.82859e-07			Nppb	4845.99	1.26957	0.359918	3.5274	0.000419669	0.00409321
H19	4483.23	1.47862	0.354584	4.17002	3.04573e-05	0.000390723			Npr2	4189.14	0.590979	0.102386	5.77205	7.83117e-09	3.82121e-07
H2-Aa	2342.3	-1.99192	0.684169	-2.91145	0.00359753	0.019242			Npy4r	101.553	-2.13495	0.409764	-5.21018	1.8866e-07	6.2138e-06
H2-Ab1	2334.1	-2.19539	0.649191	-3.38173	0.000720298	0.00525332			Nrap	58958	0.594511	0.159102	3.73667	0.00018647	0.00210847
H2-D1	32202.5	-1.19961	0.465934	-2.57464	0.0100344	0.0426591			Nrgn	81.9018	-2.73076	1.04438	-2.61471	0.00893039	0.0438091
H2-DMa	462.933	-2.05887	0.608424	-3.38394	0.000714527	0.00521957			Nrxn2	370.978	0.730388	0.199862	3.65447	0.000257717	0.00276562
H2-DMb1	123.398	-1.75201	0.62035	-2.82422	0.00473953	0.0238742			Nt5c1a	1818.82	-0.933085	0.174211	-5.35606	8.50583e-08	3.09956e-06
H2-DMb2	154.621	-2.13356	0.645756	-3.30398	0.000953243	0.00654928			Nt5dc2	2445.67	-0.853514	0.10304	-8.28329	1.19816e-16	2.41423e-14
H2-Eb1	65.6741	-1.51281	0.517524	-2.92316	0.00346497	0.0187029			Ntng2	678.21	-0.832338	0.139835	-5.95229	2.64411e-09	1.43309e-07
H2-K1	6476.04	-2.06035	0.653147	-3.15449	0.00160778	0.010079			Ntrk3	68.5364	1.33906	0.484025	2.76652	0.00566588	0.0310626
H2-Ke6	1293.23	0.599866	0.132608	4.52361	6.07941e-06	0.000101351			Nudt1	283.194	-0.739783	0.139956	-5.28582	1.25144e-07	4.33875e-06
H2-Q1	76.9478	-1.92911	0.586509	-3.28914	0.00100492	0.00685022			Nudt14	505.981	-0.710633	0.130473	-5.4466	5.13421e-08	1.98496e-06
H2-Q4	2262.33	-1.4248	0.529332	-2.69169	0.00710919	0.0326404			Nudt5	1436.22	-1.53982	0.103734	-14.8439	7.61974e-50	1.30503e-46
H2-Q6	838.472	-1.95896	0.665203	-2.94491	0.00323048	0.0177094			Nudt6	500.267	1.20657	0.139066	8.67627	4.08966e-18	9.86531e-16
H2-Q7	386.464	-2.25698	0.822562	-2.74384	0.00607245	0.0288754			Nudt8	1818.39	1.08972	0.131665	8.27647	1.26883e-16	2.48124e-14
H2-T10	653.269	-1.3125	0.420311	-3.12269	0.00179207	0.0109819			Nup210	733.659	-0.880587	0.152762	-5.76442	8.1938e-09	3.98679e-07
H2-T22	236.574	-1.34878	0.446539	-3.02052	0.0025234	0.014536			Oas3	24.8777	-1.99415	0.678795	-2.93778	0.00330571	0.0206029
H2-T23	359.683	-1.37234	0.495823	-2.76781	0.00564339	0.0273553			Oasl1	56.2522	-1.3843	0.504029	-2.74647	0.00602401	0.0325673
H2bc21	746.81	-1.01587	0.146355	-6.94116	3.88882e-12	2.99537e-10			Ocln	112.151	0.709047	0.227255	3.12005	0.00180819	0.0129199
H2bc9	70.0449	-1.60424	0.492536	-3.2571	0.00112555	0.00754294			Odf3b	22.5367	1.37239	0.380838	3.60361	0.000313822	0.00327135
H3c7	32.2776	-1.41106	0.38363	-3.67816	0.00023492	0.00211358			Ogdhl	12422.1	-1.25734	0.39348	-3.19544	0.00139618	0.010562
H4c9	191.242	0.962001	0.32365	2.97235	0.00295528	0.0164779			Olfr1372-ps1	125.034	1.13468	0.249951	4.53961	5.63587e-06	0.000112109
H6pd	4471.91	0.797863	0.0848469	9.40357	5.27442e-21	1.6892e-18			Opcml	233.931	0.894684	0.22392	3.99555	6.45437e-05	0.000878728
Hacd1	1688.2	-0.601453	0.133737	-4.49728	6.88289e-06	0.000112688			Osbpl5	3200.51	-0.6845	0.110129	-6.21545	5.11765e-10	3.22243e-08
Hacd2	724.577	-0.750819	0.102005	-7.36058	1.83114e-13	1.87795e-11			Osgep	1687.37	0.664055	0.0975395	6.80806	9.89216e-12	9.41239e-10
Hadhb	83252.9	0.614255	0.107293	5.72502	1.03422e-08	3.79875e-07			P2rx6	228.711	0.998878	0.235833	4.23553	2.28012e-05	0.00036531
Hadhb-ps	572.636	0.80804	0.119067	6.78643	1.14939e-11	8.39288e-10			Padi2	3957.19	-1.40998	0.287839	-4.89849	9.65773e-07	2.60896e-05
Hagh	4602.35	-1.44283	0.0859494	-16.7869	3.04112e-63	1.11031e-59			Pak7	49.5819	-2.4626	0.587645	-4.19063	2.78177e-05	0.000428834
Hapln4	69.9626	-1.64093	0.628244	-2.61193	0.00900323	0.0392159			Papln	968.241	0.678265	0.244693	2.7719	0.005573	0.0306417
Haus3	312.891	-0.655531	0.15232	-4.30365	1.68004e-05	0.00023979			Papss2	1380.81	0.618954	0.188693	3.28022	0.00103726	0.00838373
Hba-a1	15534	1.66684	0.626673	2.65983	0.0078181	0.0351526			Paqr4	751.577	0.623051	0.124151	5.01849	5.2078e-07	1.51691e-05
Hbb-bs	14320.8	1.61541	0.632292	2.55485	0.0106233	0.044479			Paqr7	1988.73	-0.704392	0.167335	-4.20948	2.55958e-05	0.000400048
Hdac7	2659.29	0.657045	0.135971	4.83224	1.35008e-06	2.71428e-05			Pax9	12.1783	1.91954	0.698056	2.74983	0.00596258	0.0322862
Hectd2	380.954	-0.608273	0.170056	-3.5769	0.000347698	0.00292769			Pbld2	132.398	1.31247	0.292728	4.4836	7.33955e-06	0.000139609
Hectd2os	939.648	0.860745	0.310009	2.77652	0.00549446	0.0268042			Pcbd1	139.34	-0.968788	0.278888	-3.47375	0.000513235	0.00477208
Helt	15.9757	3.35133	0.831926	4.0284	5.6158e-05	0.000652556			Pcdhb14	223.338	0.691761	0.22347	3.09554	0.00196455	0.0137615
Helz2	1989.89	0.614132	0.162208	3.78607	0.00015305	0.00149488			Pcdhb15	28.6682	1.08272	0.418862	2.58491	0.00974036	0.0467161
Herpud1	14482.1	0.786714	0.102218	7.69646	1.39891e-14	1.73722e-12			Pcdhb16	198.448	0.812859	0.206028	3.94539	7.9671e-05	0.00104401
Hey1	975.669	0.692049	0.134829	5.1328	2.85468e-07	6.93903e-06			Pcdhb17	303.67	0.632769	0.133383	4.744	2.09534e-06	4.97739e-05
Hhat	132.368	0.73418	0.232376	3.15945	0.00158067	0.00995005			Pcdhb18	117.048	0.750819	0.241289	3.1117	0.00186011	0.0131947
Hic1	1208.81	0.675047	0.212569	3.17566	0.00149497	0.00950874			Pcdhb19	199.27	0.93424	0.179934	5.19213	2.07896e-07	6.80811e-06
Hif3a	251.445	1.71658	0.26655	6.43997	1.19496e-10	7.12874e-09			Pcdhb20	248.797	1.06388	0.191158	5.56545	2.61482e-08	1.10534e-06
Hipk4	58.6487	1.04029	0.326692	3.18432	0.00145093	0.00929031			Pcdhb21	87.489	0.985888	0.260883	3.77905	0.00015743	0.00183672
Hmga1	1336.82	-0.669905	0.107848	-6.21155	5.24636e-10	2.6752e-08			Pcdhb5	52.2192	0.718618	0.236467	3.03898	0.00237378	0.015856
Hmgcs2	820.757	1.27267	0.223155	5.70307	1.17665e-08	4.27884e-07			Pcdhgb1	160.75	0.762769	0.250132	3.04947	0.00229245	0.0154582
Hmgn5	1190.27	-0.647656	0.0951628	-6.80576	1.00514e-11	7.39874e-10			Pcnt	7965.24	0.690313	0.0824421	8.37331	5.60218e-17	1.23011e-14
Hmmr	66.6086	-2.71354	0.729609	-3.71917	0.000199882	0.00185597			Pde4c	237.105	0.757708	0.216274	3.50347	0.000459235	0.00439649
Hoxb3	68.9781	1.39984	0.420456	3.32935	0.0008705	0.0060885			Pde5a	581.538	0.59365	0.123758	4.79686	1.61171e-06	3.97177e-05
Hrct1	175.528	0.781014	0.226679	3.44547	0.000570075	0.00436523			Pde7a	2412.69	0.671918	0.127156	5.28421	1.26248e-07	4.35938e-06
Hrh2	71.0587	0.93456	0.310224	3.01253	0.00259076	0.0148584			Pdk4	26299.4	2.19254	0.460232	4.76398	1.89809e-06	4.57867e-05
Hsbp1l1	255.49	-1.17985	0.184495	-6.39503	1.60514e-10	9.33178e-09			Pdlim7	1515.92	1.42972	0.17239	8.2935	1.09964e-16	2.2421e-14
Hspa12b	1815.72	0.637358	0.125043	5.09711	3.44884e-07	8.18708e-06			Pdrg1	3649.02	0.813723	0.0733391	11.0953	1.32155e-28	9.05369e-26
Hyal1	1717.75	-1.00036	0.145742	-6.86387	6.70219e-12	5.01428e-10			Pdxp	142.909	-1.15241	0.26088	-4.41739	9.98979e-06	0.000181245
Iah1	901.19	-0.610391	0.116477	-5.24043	1.60205e-07	4.18989e-06			Peg10	162.373	-0.806853	0.191872	-4.20517	2.60886e-05	0.000406173
Idi1	987.281	-0.975433	0.140404	-6.94735	3.72213e-12	2.87913e-10			Peg13	4366.69	0.641129	0.101196	6.33553	2.36529e-10	1.6012e-08
Ier5	2077.99	0.623637	0.184002	3.3893	0.000700712	0.00512685			Peg3	2777.01	0.747863	0.117435	6.36834	1.91089e-10	1.34941e-08
Iffo1	940.036	-0.634579	0.118202	-5.36861	7.93457e-08	2.28103e-06			Peli3	432.422	0.684765	0.142519	4.80472	1.54965e-06	3.84093e-05
Ifi202b	257.899	-0.76832	0.288763	-2.66073	0.00779705	0.0351013			Pemt	114.808	-0.690782	0.193052	-3.57822	0.000345947	0.0035458
Ifi203-ps	203.682	0.73979	0.166048	4.45527	8.37893e-06	0.000132757			Pgf	282.297	0.74014	0.24664	3.00089	0.00269195	0.0175772
Ifi27	1251.9	-0.77815	0.174615	-4.45637	8.33591e-06	0.000132323			Phgdh	196.167	1.24003	0.242599	5.11145	3.19694e-07	9.8834e-06
Ifit2	1224.62	-0.95648	0.231352	-4.13431	3.56022e-05	0.000445761			Phlda1	439.68	0.840378	0.265231	3.16847	0.00153243	0.0113648
Ifit3	463.728	-0.986268	0.393201	-2.50831	0.0121312	0.0494069			Phpt1	2253.65	-0.669559	0.130142	-5.14485	2.67733e-07	8.46028e-06
Ifitm1	159.885	0.945263	0.371734	2.54285	0.0109954	0.0456806			Phtf2	11828.3	-0.802911	0.1139	-7.04927	1.79859e-12	2.00029e-10
Ift172	2957.53	0.594901	0.0934784	6.36405	1.96499e-10	1.11747e-08			Pi16	3735.89	0.777939	0.275809	2.82057	0.00479379	0.0274058
Ift81	3102.24	-0.59931	0.113022	-5.3026	1.14165e-07	3.11436e-06			Pigw	471.216	-0.610899	0.150017	-4.0722	4.65716e-05	0.000663587
Igf2	5535.9	0.792219	0.246848	3.20934	0.00133041	0.00865831			Pigz	143.768	1.17959	0.217194	5.43106	5.60215e-08	2.14649e-06
Igfbpl1	1742.5	-3.6428	0.225093	-16.1835	6.59104e-59	2.00532e-55			Pirt	2235.18	-0.927897	0.146828	-6.31964	2.62176e-10	1.74042e-08
Igsf1	6187.4	-1.17243	0.298829	-3.92343	8.72982e-05	0.000938533			Piwil2	35.7248	1.17951	0.423799	2.78317	0.00538298	0.0299637
Igsf3	2458.55	-0.771425	0.102155	-7.55149	4.30295e-14	5.00321e-12			Pkp4	17464.4	-0.964657	0.0949175	-10.1631	2.89687e-24	1.45926e-21
Igtp	4761.74	-5.53189	0.983555	-5.62438	1.86172e-08	6.35664e-07			Pla2g2c	10.0172	1.78187	0.651922	2.73326	0.006271	0.0335675
Iigp1	5858.41	-4.85305	1.01676	-4.77305	1.81457e-06	3.51646e-05			Pla2g2d	284.53	0.691531	0.226606	3.05168	0.00227563	0.0153807
Il18bp	467.702	-0.747144	0.242934	-3.0755	0.00210153	0.0124922			Pla2g2f	58.1414	1.01935	0.268956	3.79001	0.000150642	0.00176837
Impa1	2095.3	-0.714007	0.0984385	-7.25333	4.06648e-13	3.9277e-11			Plac8	46.0208	-1.60573	0.565455	-2.83972	0.00451534	0.0261707
Inafm1	423.614	0.681093	0.160587	4.24126	2.22271e-05	0.000303482			Plce1	5357.93	-0.649889	0.119277	-5.44855	5.07828e-08	1.97672e-06
Inf2	1176.16	0.649194	0.168856	3.84466	0.00012072	0.00122791			Plcxd3	34.092	1.42592	0.523567	2.72348	0.00645988	0.0343384
Inha	328.083	0.795165	0.192295	4.13513	3.54759e-05	0.000444586			Pld6	33.8092	-4.59921	0.806849	-5.70021	1.19658e-08	5.52395e-07
Insl6	25.8054	-1.44871	0.421612	-3.43612	0.000590104	0.00448848			Plekhh1	220.464	-2.18889	0.612263	-3.57508	0.000350123	0.00357576
Insyn1	1235.44	1.43204	0.170522	8.398	4.54152e-17	8.12799e-15			Plet1	50.3579	1.23209	0.419579	2.93649	0.00331949	0.0206588
Ints10	1365.06	-0.697631	0.109464	-6.37314	1.85199e-10	1.06315e-08			Plet1os	401.66	0.805894	0.238126	3.38431	0.000713565	0.00626729
Ip6k3	623.878	-0.610982	0.224013	-2.72744	0.00638278	0.0300226			Plin4	22990.4	0.604715	0.156346	3.8678	0.000109821	0.00135708
Iqcg	117.806	-1.47182	0.293363	-5.01707	5.24659e-07	1.18829e-05			Plin5	3806.57	0.812222	0.276313	2.9395	0.00328741	0.0205263
Iqgap3	164.984	-2.02009	0.432342	-4.67243	2.97656e-06	5.48305e-05			Pln	247837	0.928599	0.111232	8.34828	6.92653e-17	1.46458e-14
Iqsec3	74.1965	0.804744	0.310709	2.59002	0.00959697	0.0412121			Plpp2	330.441	-0.757626	0.156307	-4.84702	1.25328e-06	3.23267e-05
Irak4	222.927	0.685897	0.205509	3.33755	0.000845216	0.00594506			Plppr1	9.67051	-6.45429	1.21935	-5.29324	1.20171e-07	4.18328e-06
Irf8	465.117	-0.795918	0.292712	-2.71911	0.00654571	0.0306154			Plppr4	62.6946	-2.01897	0.427001	-4.72826	2.2645e-06	5.27675e-05
Irf9	1112.89	-1.3313	0.394013	-3.37882	0.000727974	0.00530294			Plppr5	527.442	-1.85982	0.660193	-2.81708	0.00484624	0.0276119
Irgm1	1921.24	-2.5885	0.58638	-4.41437	1.01306e-05	0.000155931			Plxnb1	3327.64	0.69817	0.153245	4.5559	5.21613e-06	0.000105226
Irgm2	4674.27	-4.33535	0.843032	-5.14257	2.71008e-07	6.62282e-06			Plxnb3	418.725	0.660025	0.158162	4.17308	3.00505e-05	0.000459121
Itgae	71.6929	-1.34467	0.512475	-2.62387	0.0086936	0.0381403			Pnck	348.606	1.26273	0.226435	5.57655	2.45329e-08	1.04521e-06
Itgbl1	1252.63	-1.06348	0.379232	-2.8043	0.00504265	0.0250964			Pnisr	2343.71	0.602251	0.128833	4.67468	2.94419e-06	6.57433e-05
Itih2	127.491	-1.19268	0.416887	-2.86093	0.00422407	0.0218072			Pnmt	66.3754	1.21196	0.283427	4.27607	1.9022e-05	0.000313561
Itpka	61.042	0.973393	0.384465	2.53181	0.0113475	0.0468663			Pnpla2	18199.8	0.790609	0.123234	6.41551	1.40354e-10	1.01002e-08
Itpr2	2025.01	0.692678	0.129332	5.35581	8.51734e-08	2.42187e-06			Podn	3585.22	0.879313	0.164622	5.34142	9.22236e-08	3.33505e-06
Ivns1abp	47676.6	0.60928	0.0914408	6.6631	2.68105e-11	1.82622e-09			Podxl2	1452.37	-0.829918	0.128158	-6.47575	9.4344e-11	7.31145e-09
Jade2	1965.38	0.665352	0.119988	5.54518	2.93654e-08	9.55554e-07			Polh	372.983	0.702882	0.155784	4.51192	6.42444e-06	0.000125321
Jak3	1383.07	-0.71325	0.186059	-3.83346	0.000126353	0.00127647			Pomgnt2	1838.89	-0.695212	0.109576	-6.34459	2.23018e-10	1.53092e-08
Jaml	36.3443	-1.49725	0.563261	-2.65818	0.0078564	0.03529			Popdc3	1504.51	-1.12391	0.132456	-8.48517	2.154e-17	4.98535e-15
Jph1	1989.75	0.673148	0.0912971	7.37316	1.66631e-13	1.71856e-11			Pou3f1	21.4059	1.3055	0.496907	2.62726	0.00860758	0.0426568
Jph3	35.2025	-3.25409	0.610259	-5.33231	9.6971e-08	2.71088e-06			Ppbp	103.73	-3.34207	1.19985	-2.7854	0.00534612	0.0298427
Jpt2	673.551	-0.766031	0.104302	-7.34435	2.06762e-13	2.10863e-11			Ppp1r1a	488.977	-1.49474	0.180028	-8.30284	1.01652e-16	2.09758e-14
Kank3	1854.49	0.688112	0.129264	5.32332	1.01891e-07	2.83107e-06			Ppp2r1b	877.745	-0.832222	0.107462	-7.74431	9.61023e-15	1.48283e-12
Kbtbd12	3491.38	1.44539	0.117709	12.2794	1.1691e-34	9.27907e-32			Ppp4r1	2800.74	-0.68118	0.0840298	-8.10641	5.21375e-16	9.49957e-14
Kcna4	401.291	-2.32389	0.173277	-13.4115	5.18045e-41	7.27454e-38			Prcp	1813.18	-0.743207	0.117157	-6.34367	2.2436e-10	1.53092e-08
Kcna5	880.89	0.676928	0.186137	3.63672	0.000276133	0.00241013			Prickle1	2366.04	-0.615047	0.0981471	-6.26659	3.69041e-10	2.36725e-08
Kcna7	434.582	0.939606	0.119989	7.83075	4.84985e-15	6.4155e-13			Prickle2	1484.6	-0.65805	0.132128	-4.98038	6.34601e-07	1.7965e-05
Kcne1	28.7754	-2.38604	0.624027	-3.82362	0.000131508	0.00131906			Prim1	118.798	-0.67498	0.22099	-3.05434	0.00225555	0.0152762
Kcnh6	46.4465	-1.54544	0.515148	-2.99999	0.00269986	0.0153683			Prkcz	790.895	-0.600996	0.164109	-3.66217	0.000250085	0.00270063
Kcnip2	2470.72	1.17558	0.178303	6.59317	4.30542e-11	2.78707e-09			Prkd1	417.016	-0.670332	0.180346	-3.71693	0.00020166	0.00224712
Kcnip3	210.829	0.715423	0.244413	2.92711	0.00342128	0.0185163			Prlr	295.414	1.97851	0.326843	6.0534	1.4182e-09	8.12356e-08
Kcnj14	595.261	-1.66058	0.486617	-3.41251	0.000643686	0.00479808			Prox1os	55.648	-0.901732	0.335544	-2.68737	0.00720163	0.0373651
Kcnk1	165.847	-2.0463	0.559583	-3.65684	0.000255344	0.00226094			Prox2	72.7087	0.955873	0.321405	2.97405	0.00293899	0.0188172
Kcnk2	297.192	0.68428	0.272869	2.50772	0.0121513	0.0494255			Prph	10.4446	2.79664	0.893336	3.13056	0.00174473	0.0125502
Kcnrg	17.2574	1.58926	0.47107	3.37373	0.000741566	0.00537746			Prr33	524.95	0.793322	0.187902	4.222	2.42149e-05	0.000381886
Kcnu1	7.7504	-4.54744	1.36524	-3.33087	0.000865755	0.00605995			Prrg3	754.442	0.794842	0.174798	4.54719	5.43662e-06	0.000108904
Kcnv2	1055.48	2.73232	0.234303	11.6615	2.00429e-31	1.35513e-28			Prrt1	84.1247	1.04051	0.290578	3.58084	0.000342488	0.00351667
Khk	439.31	0.96234	0.149664	6.43003	1.27582e-10	7.58636e-09			Prrt2	105.404	1.01841	0.389925	2.61182	0.00900619	0.0440712
Kif1a	2008.51	-0.913295	0.311333	-2.9335	0.00335159	0.0182448			Prrx2	110.493	-0.95051	0.309664	-3.06949	0.00214427	0.0147076
Kif20a	166.951	-1.00865	0.339373	-2.97208	0.00295785	0.0164872			Prss53	75.0278	1.15554	0.331957	3.48099	0.000499565	0.00467333
Kif24	89.418	-1.23636	0.298995	-4.13507	3.54841e-05	0.000444586			Prune2	13673.4	-1.25428	0.219641	-5.71061	1.1257e-08	5.25337e-07
Kif26a	1555.29	0.624569	0.141646	4.40936	1.03678e-05	0.000158645			Ptchd3	134.506	-3.78355	0.649462	-5.82568	5.68817e-09	2.86533e-07
Kif26b	1580.46	-1.04413	0.197368	-5.2903	1.22116e-07	3.30745e-06			Ptges3l	1539.39	-0.705437	0.13013	-5.42101	5.9263e-08	2.24557e-06
Kif2c	25.8015	-1.91016	0.754461	-2.53182	0.0113471	0.0468663			Ptgfr	4160.35	1.06066	0.158856	6.67682	2.44187e-11	2.12294e-09
Kif5c	479.973	-0.674044	0.236108	-2.85481	0.00430628	0.0221236			Ptgfrn	14214.2	-0.70058	0.117505	-5.96212	2.4899e-09	1.36244e-07
Kifc1	62.5004	-1.50748	0.438337	-3.43908	0.000583688	0.00444895			Ptpmt1	1172.19	-0.806674	0.12124	-6.65355	2.86115e-11	2.45015e-09
Kifc3	5473.18	0.733693	0.130119	5.63863	1.71409e-08	5.96014e-07			Ptpre	910.714	-1.19341	0.126608	-9.42603	4.25908e-21	1.55203e-18
Kifc5b	72.7682	-1.14116	0.333053	-3.42634	0.000611764	0.00460555			Ptpru	874.107	0.682165	0.172758	3.94866	7.85885e-05	0.00103299
Kl	15.2721	2.45431	0.962159	2.55084	0.0107465	0.0449019			Pum3	2436.05	0.627515	0.0875897	7.16425	7.82143e-13	9.09631e-11
Klf10	1375.06	0.912649	0.202769	4.50094	6.76539e-06	0.000111163			Rab11fip4	60.6034	-2.30862	0.401979	-5.74313	9.2943e-09	4.48404e-07
Klf11	1076.08	0.870708	0.230567	3.77638	0.000159122	0.00154674			Rab15	283.607	-0.84835	0.244832	-3.46503	0.000530165	0.00489759
Klhdc7a	459.269	-0.859931	0.266942	-3.22141	0.00127561	0.00835533			Rab29	640.112	-0.714632	0.118862	-6.01229	1.82918e-09	1.03054e-07
Klhdc8a	2274.5	-1.68416	0.20736	-8.12195	4.58756e-16	7.09711e-14			Rab3b	36.5933	3.09823	0.371026	8.35046	6.79984e-17	1.45576e-14
Klhdc8b	2133.85	-0.946481	0.201532	-4.69643	2.64744e-06	4.94162e-05			Rabgap1l	6535.66	1.15536	0.116793	9.89231	4.49555e-23	2.13876e-20
Klhl34	405.992	1.43283	0.447895	3.19903	0.00137893	0.00889037			Ralgds	2593.11	-0.769392	0.101179	-7.60425	2.86557e-14	3.86446e-12
Klhl38	2183.13	0.67733	0.189483	3.57461	0.000350744	0.00294835			Ramp1	911.587	-1.19875	0.352569	-3.40005	0.000673726	0.00598491
Klhl40	1258.62	1.00633	0.15317	6.57	5.03144e-11	3.20031e-09			Rarres2	2961.28	0.746774	0.244653	3.05238	0.00227034	0.0153571
Klk13	7.51849	2.97723	1.10255	2.70032	0.00692725	0.0319336			Rasd2	504.992	-0.682983	0.205361	-3.32577	0.000881742	0.00739187
Klra2	41.3132	-2.1943	0.722267	-3.03807	0.002381	0.0138778			Rasgrf2	278.39	0.658097	0.193602	3.39923	0.000675752	0.00599979
Klrg2	52.2152	-0.855912	0.33131	-2.58342	0.00978259	0.0418615			Raver2	344.085	0.914487	0.178072	5.13549	2.81416e-07	8.79529e-06
Klrk1	23.3466	-3.09083	0.695945	-4.4412	8.94586e-06	0.000140029			Rb1	2117.79	0.591191	0.0913082	6.47468	9.50137e-11	7.33018e-09
Knstrn	99.5615	-1.99507	0.371234	-5.37417	7.69374e-08	2.22582e-06			Rbp7	634.406	0.634376	0.238361	2.66142	0.00778128	0.0395953
Kpna2-ps	59.9941	0.977754	0.320152	3.05403	0.00225788	0.0132703			Rcor2	781.068	-1.42069	0.158442	-8.96664	3.05687e-19	8.18048e-17
Krt18	124.853	1.54122	0.572968	2.6899	0.00714743	0.0327434			Reep2	128.9	-1.31996	0.315294	-4.18645	2.83347e-05	0.00043641
Krt222	4579.51	-1.31033	0.137015	-9.5634	1.13947e-21	4.0002e-19			Reps2	355.126	1.06936	0.229277	4.66405	3.10041e-06	6.87401e-05
Ksr2	45.9494	-1.42988	0.417253	-3.42688	0.00061057	0.00460196			Rerg	306.569	-1.41818	0.168962	-8.3935	4.7189e-17	1.06343e-14
L1cam	305.151	0.886491	0.229089	3.86964	0.000108997	0.00112797			Retsat	3882.82	1.01616	0.160679	6.32415	2.54625e-10	1.69687e-08
L3hypdh	417.093	0.729953	0.171771	4.24957	2.14184e-05	0.000293758			Rflna	21.3634	-1.79133	0.499947	-3.58304	0.000339613	0.00349343
Lad1	721.407	2.82338	0.250614	11.2658	1.93482e-29	1.17734e-26			Rftn1	2248.11	0.69297	0.10957	6.32446	2.54123e-10	1.69687e-08
Lama5	9946.54	0.865147	0.110227	7.84877	4.20152e-15	5.59844e-13			Rgs16	201.177	-2.48205	0.299888	-8.27658	1.26761e-16	2.48124e-14
Lancl1	1658.2	-0.665209	0.0735318	-9.04655	1.4756e-19	3.90391e-17			Rgs2	2219.04	0.606203	0.128029	4.73487	2.19197e-06	5.14272e-05
Lancl3	328.503	0.827079	0.188687	4.38333	1.16879e-05	0.000174722			Rgs4	1071.95	0.598352	0.151909	3.93888	8.18628e-05	0.00106621
Leng8	4147.6	0.599415	0.184041	3.25697	0.00112608	0.00754371			Rgs7bp	495.717	0.81548	0.175258	4.65302	3.27112e-06	7.16425e-05
Lfng	381.436	0.692053	0.128842	5.37132	7.81618e-08	2.2541e-06			Rgs8	12.8849	-7.3782	1.37236	-5.37627	7.60461e-08	2.79494e-06
Lgals1	8384.78	-0.711632	0.111051	-6.40812	1.4732e-10	8.67527e-09			Rhobtb1	11984.8	0.604715	0.118736	5.09296	3.52521e-07	1.08165e-05
Lgals3	368.763	-0.93003	0.278663	-3.33747	0.000845433	0.00594506			Rhof	132.221	-0.730678	0.243697	-2.9983	0.00271486	0.0176662
Lgals4	181.05	1.88394	0.321665	5.85683	4.71786e-09	1.85613e-07			Rian	381.059	0.679459	0.197052	3.44812	0.00056451	0.00517849
Lgi1	875.363	-1.51981	0.363357	-4.1827	2.88071e-05	0.000371905			Rimkla	637.586	-2.79923	0.222466	-12.5828	2.62704e-36	3.21381e-33
Lhfpl2	510.401	-0.804094	0.198443	-4.05201	5.07803e-05	0.000600775			Rims4	236.325	-2.46692	0.227759	-10.8313	2.44626e-27	1.44473e-24
Lhpp	1273.85	-0.586182	0.106169	-5.52124	3.36621e-08	1.0743e-06			Rmi2	46.884	-1.72427	0.61183	-2.81821	0.0048292	0.0275607
Lime1	320.832	0.812772	0.250242	3.24794	0.00116244	0.00775881			Rmnd1	1986.5	0.630632	0.134438	4.69089	2.72025e-06	6.14641e-05
Lims2	5940.56	1.00715	0.165352	6.09097	1.12226e-09	5.18655e-08			Rn7s1	730.726	-5.4125	1.63611	-3.30816	0.000939109	0.00775886
Lin9	228.728	-0.600006	0.215473	-2.7846	0.00535934	0.0262997			Rnase4	2365.46	0.606465	0.126023	4.81235	1.49166e-06	3.70793e-05
Lingo3	753.326	-0.954132	0.216513	-4.4068	1.04907e-05	0.000160123			Rnd1	335.376	-0.628073	0.232526	-2.70109	0.00691132	0.0362099
Lncbate6	22.9716	1.57138	0.474812	3.30949	0.000934671	0.00645404			Rnft2	194.275	-0.644598	0.217317	-2.96617	0.00301534	0.0192127
Lnx1	554.882	-0.917461	0.175038	-5.24149	1.59282e-07	4.18374e-06			Rp1	1059.8	0.849701	0.27048	3.14145	0.00168114	0.0122107
Lpar3	74.5672	-2.03766	0.455946	-4.46909	7.85533e-06	0.000126343			Rpl22l1	1189.34	0.690447	0.18162	3.80161	0.000143759	0.00169804
Lpcat3	1968.52	0.7817	0.138823	5.6309	1.79267e-08	6.17457e-07			Rpl3l	5920.96	1.03718	0.162738	6.3733	1.84998e-10	1.32019e-08
Lratd2	953.045	0.623194	0.166382	3.74557	0.000179985	0.00170682			Rps4l	682.786	-1.17694	0.298015	-3.94927	7.83906e-05	0.00103118
Lrg1	711.18	1.42921	0.235833	6.06025	1.35911e-09	6.15646e-08			Rragd	14676	-0.726212	0.0967381	-7.50699	6.05028e-14	8.09556e-12
Lrp11	285.407	0.660817	0.178888	3.69402	0.00022074	0.00201155			Rspo1	140.673	1.05893	0.361225	2.93151	0.00337314	0.0209242
Lrp2bp	386.057	-0.869904	0.177918	-4.88935	1.0117e-06	2.11796e-05			Rtn4rl1	922.64	-0.60288	0.162002	-3.72143	0.000198096	0.00221606
Lrp4	3259.56	-0.638576	0.123531	-5.16936	2.34896e-07	5.85795e-06			Rxfp1	739.39	1.65453	0.300668	5.50285	3.73694e-08	1.4919e-06
Lrr1	6.10766	-3.00288	0.958768	-3.13202	0.00173605	0.0107139			Ryr2	115298	0.697558	0.071333	9.7789	1.3871e-22	5.93923e-20
Lrrc2	6202.15	0.911354	0.150685	6.04809	1.46573e-09	6.54203e-08			Ryr3	999.469	1.06286	0.325985	3.26045	0.00111235	0.0088405
Lrrc24	42.5549	1.37629	0.456337	3.01595	0.00256178	0.0147292			S1pr5	61.3477	1.77135	0.369796	4.79006	1.66727e-06	4.09103e-05
Lrrc27	299.109	-1.04368	0.148388	-7.03341	2.0154e-12	1.66509e-10			Sall4	76.5532	3.24707	0.569805	5.69856	1.20826e-08	5.56289e-07
Lrrc29	51.6509	1.02168	0.317946	3.21337	0.00131187	0.00856211			Samd10	142.874	0.799176	0.244953	3.26257	0.00110408	0.00878698
Lrrc36	27.1971	0.967054	0.385753	2.50693	0.0121786	0.0494642			Samd5	986.273	-1.6806	0.164519	-10.2152	1.69449e-24	8.79438e-22
Lrrc38	105.514	-2.95418	0.596774	-4.95025	7.41167e-07	1.60498e-05			Sapcd2	10.5885	3.19074	1.17182	2.72289	0.00647144	0.0343785
Lrrc4b	1487.52	1.03721	0.379055	2.73631	0.00621325	0.0294123			Sardh	1416.56	-0.972183	0.181464	-5.35745	8.44033e-08	3.08225e-06
Lrrc56	140.768	0.810977	0.231945	3.49642	0.000471553	0.00372972			Sbk2	10456.8	0.650169	0.185493	3.50509	0.00045645	0.00438103
Lrrc69	6.59841	5.13727	1.30478	3.93727	8.24147e-05	0.000894145			Scara5	2733.4	0.676911	0.133877	5.05621	4.27662e-07	1.27606e-05
Lrrc75b	1067.55	-0.932585	0.176909	-5.27156	1.35271e-07	3.59966e-06			Scg3	28.9418	1.32627	0.471747	2.8114	0.00493257	0.0280106
Lrrfip1	5218.16	-0.597037	0.117588	-5.07734	3.82751e-07	9.01563e-06			Scimp	27.2353	-1.85154	0.568268	-3.25822	0.00112115	0.00890445
Lsm3	1028	-0.69559	0.110172	-6.31368	2.72478e-10	1.47599e-08			Scn10a	344.805	0.923247	0.280638	3.28982	0.00100252	0.0081919
Lsm4	1270.25	-0.787216	0.131544	-5.98441	2.1717e-09	9.37221e-08			Scn1b	1389.58	0.788789	0.166479	4.73806	2.15769e-06	5.09721e-05
Lsm5	182.317	-0.823431	0.236508	-3.48163	0.00049838	0.00391141			Scn3a	128.067	1.0798	0.220269	4.90217	9.47815e-07	2.57255e-05
Lsm6	659.568	-0.690322	0.108441	-6.3659	1.94153e-10	1.10758e-08			Scn4b	6891.82	-0.79381	0.262798	-3.02061	0.0025227	0.0166682
Lss	490.952	-1.78184	0.173086	-10.2945	7.45915e-25	3.58334e-22			Scn7a	3552.48	0.702195	0.130234	5.39178	6.97642e-08	2.59187e-06
Lta4h	1671.19	1.21781	0.102865	11.839	2.45487e-32	1.7236e-29			Scube2	854.636	-1.47775	0.215571	-6.85503	7.12959e-12	6.97763e-10
Ly86	131.797	-0.745113	0.285304	-2.61165	0.00901073	0.0392205			Sds	860.689	0.998968	0.302576	3.30154	0.00096155	0.00790613
Ly9	61.7555	-1.19861	0.435619	-2.75152	0.00593195	0.0283992			Sec1	77.7897	1.12453	0.320725	3.50621	0.000454541	0.00436864
Lyrm2	666.289	-0.692939	0.126558	-5.47527	4.36843e-08	1.35392e-06			Sec14l5	327.435	1.34985	0.212172	6.36207	1.99057e-10	1.38587e-08
Lyve1	1915.39	0.601917	0.19733	3.0503	0.00228613	0.0134105			Sec31b	1416.99	0.855495	0.139836	6.11786	9.48415e-10	5.69947e-08
Lyz1	42.1274	-1.43743	0.54223	-2.65096	0.00802632	0.0359317			Sec61a2	1200.34	-1.01492	0.112154	-9.04928	1.43913e-19	3.97549e-17
Lzts1	127.601	0.866769	0.250121	3.46539	0.000529458	0.00410859			Septin6	458.601	0.640969	0.189206	3.38769	0.000704849	0.00620985
Mab21l3	6.06061	-5.10072	1.48842	-3.42694	0.000610435	0.00460196			Serf1	181.833	-0.610141	0.194557	-3.13605	0.00171239	0.0123725
Macroh2a2	714.815	-1.1466	0.120327	-9.52902	1.58776e-21	5.36752e-19			Serpina3f	75.1802	-4.40314	1.2462	-3.53326	0.000410461	0.00402633
Mad2l1	277.653	-0.792772	0.163681	-4.84339	1.27642e-06	2.58902e-05			Serpina3g	46.1836	-4.34264	1.47366	-2.94683	0.00321047	0.0201118
Mag	18.628	-1.5922	0.57775	-2.75587	0.00585366	0.0281355			Serpine2	1674.76	0.717802	0.271562	2.64323	0.00821189	0.0411872
Manf	1878.69	-0.681526	0.0964291	-7.06763	1.57597e-12	1.34535e-10			Setd4	53.1599	0.837492	0.317636	2.63664	0.00837321	0.0417833
Mansc4	20.515	1.59942	0.458356	3.48946	0.000483989	0.00381816			Setmar	292.871	-0.711943	0.193978	-3.67023	0.000242331	0.00262518
Map11	341.43	-0.656597	0.17651	-3.71989	0.000199308	0.00185353			Sfmbt2	40.8138	1.37625	0.451416	3.04875	0.00229795	0.0154705
Map1a	4551.37	-1.14194	0.237671	-4.80471	1.54975e-06	3.05186e-05			Sgip1	70.5222	0.843683	0.304353	2.77206	0.00557036	0.030637
Map3k15	89.6061	0.640518	0.236848	2.70434	0.00684396	0.0316616			Sgsm1	36.8115	1.14332	0.365484	3.12824	0.00175854	0.0126125
Map3k6	638.909	0.712327	0.208937	3.4093	0.00065131	0.00484304			Sh2d4b	15.8292	1.55231	0.606212	2.56068	0.0104468	0.0492221
Map4k2	2137.11	0.646186	0.119445	5.40989	6.30633e-08	1.87495e-06			Sh3bgrl2	363.683	-0.976909	0.271723	-3.59524	0.000324095	0.00336411
Mapk12	2067.08	0.782776	0.101114	7.74154	9.82174e-15	1.25382e-12			Sh3rf2	3199.19	-0.868429	0.182975	-4.74616	2.07311e-06	4.93141e-05
Mapk4	354.249	1.09051	0.274183	3.97731	6.96998e-05	0.000782441			Shank2	289.389	-2.4004	0.517053	-4.64247	3.44265e-06	7.43393e-05
Marveld2	36.4871	-0.910409	0.352588	-2.58207	0.00982088	0.0419811			Shc3	64.4728	-2.36253	0.379843	-6.21976	4.97911e-10	3.15543e-08
Mastl	80.1665	-1.18687	0.313179	-3.78975	0.000150797	0.00148			Shisa3	238.72	-1.49382	0.337172	-4.43042	9.40476e-06	0.000172089
Mcf2l	2737.21	0.840968	0.159068	5.28686	1.24433e-07	3.35032e-06			Shisa6	12.9116	-1.80064	0.620298	-2.90287	0.0036976	0.0224729
Mcm2	601.361	-1.58131	0.179805	-8.79458	1.43584e-18	3.15798e-16			Shld1	1148.22	1.21252	0.206758	5.86446	4.50597e-09	2.31059e-07
Mcm3	469.857	-0.660354	0.150514	-4.38734	1.14747e-05	0.000171978			Shmt1	980.978	-2.00573	0.191994	-10.4468	1.51496e-25	8.3699e-23
Mcm5	407.017	-1.24227	0.236908	-5.24369	1.574e-07	4.14624e-06			Slamf9	207.098	-0.771836	0.234999	-3.28442	0.00102194	0.00830298
Mcm7	770.441	-0.899515	0.155693	-5.77749	7.58233e-09	2.86574e-07			Slc12a5	192.452	-1.02615	0.2884	-3.55808	0.000373578	0.00375927
Mcm8	354.138	-0.693541	0.127426	-5.4427	5.24804e-08	1.59141e-06			Slc12a8	238.166	-0.71315	0.226568	-3.14762	0.00164608	0.0120275
Mctp1	208.882	1.21034	0.250676	4.82831	1.377e-06	2.75626e-05			Slc15a3	174.724	-0.697503	0.231291	-3.01569	0.00256396	0.016866
Mdga1	2281.91	-0.934481	0.142725	-6.54741	5.85422e-11	3.68513e-09			Slc16a6	1004.25	-0.65577	0.116408	-5.6334	1.76695e-08	7.73977e-07
Meig1	82.2475	-1.09932	0.385135	-2.85438	0.00431212	0.0221366			Slc16a9	388.387	0.610545	0.131975	4.62621	3.72411e-06	7.9332e-05
Mest	434.174	0.955319	0.28057	3.40493	0.000661818	0.00489776			Slc22a1	517.753	-0.739567	0.216565	-3.41499	0.000637838	0.00574112
Met	201.579	1.15886	0.315958	3.66778	0.000244668	0.00217874			Slc22a17	897.753	-1.18116	0.343585	-3.43776	0.000586557	0.00533508
Metrn	2081.33	-0.702017	0.148122	-4.73946	2.14284e-06	4.11764e-05			Slc24a4	260.921	1.23848	0.297916	4.15715	3.22249e-05	0.000485414
Mettl11b	57.8597	1.21891	0.387911	3.14223	0.00167665	0.010439			Slc25a1	552.548	0.659354	0.240197	2.74506	0.00605005	0.0326642
Mettl16	2224.54	-0.704823	0.106075	-6.64456	3.04132e-11	2.03368e-09			Slc25a17	756.521	-0.719966	0.130165	-5.53116	3.18114e-08	1.30656e-06
Mettl21e	19.3217	1.55199	0.618986	2.50731	0.0121655	0.0494612			Slc25a27	164.399	0.601634	0.226869	2.6519	0.00800407	0.0405219
Mettl27	148.932	-0.799008	0.234562	-3.40638	0.000658307	0.00488508			Slc25a34	4761.45	1.01051	0.28858	3.50167	0.000462359	0.00441406
Mex3a	81.1282	-0.688974	0.252355	-2.73018	0.00632998	0.029829			Slc27a1	8598.35	0.595853	0.178625	3.33577	0.00085064	0.00718
Mfap4	2003.01	-1.3069	0.395913	-3.30097	0.000963518	0.0066149			Slc2a10	831.152	-0.730955	0.121664	-6.00796	1.87867e-09	1.0515e-07
Mfng	385.594	0.721369	0.148858	4.84604	1.25952e-06	2.56327e-05			Slc2a13	113.465	0.730018	0.265947	2.74498	0.00605146	0.0326642
Mfsd4b1	192.95	2.6821	0.207211	12.9438	2.54676e-38	2.73477e-35			Slc2a4rg-ps	87.6021	0.927396	0.329791	2.81207	0.00492237	0.027962
Mfsd4b3-ps	351.001	0.875314	0.160316	5.45994	4.76293e-08	1.45885e-06			Slc35f2	45.2798	-1.23385	0.427628	-2.88533	0.00391003	0.0234069
Mgat5b	57.4115	-1.5131	0.497915	-3.03887	0.00237469	0.0138499			Slc35g1	463.269	-0.990163	0.164645	-6.01394	1.81069e-09	1.02349e-07
Mgll	10024.5	0.894941	0.14447	6.19466	5.84119e-10	2.93749e-08			Slc43a1	127.872	0.719888	0.264274	2.72402	0.00644921	0.034303
Mgst1	1004.4	0.834504	0.189037	4.41451	1.01239e-05	0.000155931			Slc46a1	216.499	-0.80569	0.187757	-4.29114	1.7776e-05	0.000296446
Micu1	1493.94	-0.693196	0.0745717	-9.2957	1.46241e-20	4.5248e-18			Slc4a3	13990.8	1.10418	0.101546	10.8737	1.53868e-27	9.41177e-25
Mindy3	975.946	-0.681609	0.132045	-5.16194	2.44407e-07	6.06202e-06			Slc4a5	9.93975	-2.88136	0.756202	-3.8103	0.000138799	0.00165429
Mir17hg	30.8801	1.1171	0.432382	2.5836	0.00977751	0.0418594			Slc4a8	260.191	0.764695	0.223019	3.42883	0.000606185	0.00549029
Mks1	195.217	0.587304	0.204699	2.86911	0.00411632	0.0213415			Slc6a7	11.7136	1.7009	0.575202	2.95706	0.00310592	0.0196509
Mlec	18612.8	-0.67444	0.0796333	-8.46932	2.4682e-17	4.64505e-15			Slc8a3	218.244	-1.51107	0.503886	-2.99883	0.00271022	0.0176604
Mlh1	645.607	-0.586895	0.10214	-5.74599	9.1384e-09	3.37013e-07			Slc9a3	21.7563	2.29725	0.424381	5.41318	6.19148e-08	2.33571e-06
Mllt11	1018.68	-0.799628	0.181828	-4.39772	1.09394e-05	0.000165177			Slc9a8	2362.94	0.709791	0.0922611	7.69329	1.43396e-14	2.09909e-12
Mlxipl	1340.06	1.55241	0.171755	9.03854	1.58776e-19	4.08233e-17			Slco1c1	88.2825	0.7707	0.270421	2.85	0.00437192	0.0255524
Mlycd	4188.44	0.8053	0.153005	5.26323	1.41549e-07	3.7449e-06			Slco2a1	405.394	0.675413	0.239341	2.82197	0.00477299	0.0273317
Mmel1	135.712	-1.40779	0.458558	-3.07003	0.00214035	0.0126898			Slco2b1	997.534	0.84752	0.124093	6.82972	8.50793e-12	8.14052e-10
Mmp3	22.6518	-1.93066	0.741392	-2.60411	0.00921137	0.0398563			Slco5a1	2293.44	0.602973	0.130508	4.6202	3.83377e-06	8.09629e-05
Mms22l	80.8702	-0.862912	0.328297	-2.62845	0.00857749	0.037767			Smarca1	215.508	0.855388	0.243115	3.51845	0.000434083	0.00420031
Morn2	297.014	-0.813214	0.130824	-6.21608	5.09741e-10	2.61385e-08			Smc1b	32.0304	1.56128	0.340203	4.58926	4.44822e-06	9.21217e-05
Morn4	758.128	-0.984465	0.13522	-7.28049	3.32606e-13	3.24691e-11			Smim4	914.548	-0.911989	0.125794	-7.24988	4.17145e-13	5.06698e-11
Mov10l1	3095.03	-0.592191	0.0886474	-6.68029	2.38467e-11	1.64272e-09			Smpd3	403.187	0.610267	0.236984	2.57514	0.01002	0.0476703
Mpp3	74.7657	0.65588	0.25145	2.60839	0.0090968	0.039501			Smyd2	3921.84	-0.793311	0.137901	-5.75275	8.78031e-09	4.26007e-07
Mrnip	63.5915	-0.995959	0.280293	-3.55327	0.00038047	0.00313991			Snai3	208.333	1.54265	0.364461	4.23269	2.30914e-05	0.000368924
Mroh1	2543.71	0.994403	0.109804	9.05615	1.35132e-19	3.73155e-17			Snap47	2632.31	-0.651483	0.0677822	-9.61142	7.15586e-22	2.78542e-19
Ms4a7	191.865	-0.878421	0.261643	-3.35732	0.000787006	0.00562742			Snhg17	112.919	0.660771	0.253256	2.6091	0.00907808	0.044309
Msantd2	212.953	0.605641	0.170009	3.5624	0.000367477	0.00305756			Snhg18	592.108	-0.625084	0.191886	-3.25757	0.00112369	0.00890994
Msc	183.274	1.11384	0.266791	4.17496	2.98039e-05	0.000383688			Snhg20	111.211	0.82492	0.290634	2.83835	0.00453475	0.0262388
Mt2	297.176	1.07159	0.291736	3.67315	0.000239575	0.00214489			Sntg2	33.4303	-2.05482	0.546901	-3.75721	0.000171819	0.00196839
Mt3	421.23	-1.26133	0.446652	-2.82397	0.00474322	0.0238862			Socs2	1331.57	-0.682684	0.164194	-4.1578	3.21322e-05	0.000484444
Mtfr2	14.5152	-2.63201	0.727272	-3.61901	0.00029573	0.00255855			Sorcs2	239.49	1.11449	0.277278	4.0194	5.83466e-05	0.000805239
Mtr	24887.5	0.756493	0.162871	4.64475	3.40492e-06	6.16636e-05			Sp3os	236.857	-1.25086	0.227517	-5.49789	3.84353e-08	1.53089e-06
Mvd	367.032	-1.20892	0.190932	-6.33166	2.42535e-10	1.34574e-08			Spata24	186.251	-1.12728	0.212395	-5.30749	1.11148e-07	3.94279e-06
Myadml2	3864.32	0.667837	0.0999542	6.68143	2.36621e-11	1.63618e-09			Spata33	1038.71	-0.684643	0.131399	-5.21041	1.88422e-07	6.2138e-06
Mybl1	88.6803	-2.45855	0.327281	-7.51205	5.82085e-14	6.55923e-12			Spats1	131.835	-1.53403	0.214144	-7.16357	7.86042e-13	9.09631e-11
Mybpc2	2497.43	2.80611	0.356179	7.87837	3.31682e-15	4.50367e-13			Spin4	146.411	0.665454	0.199504	3.33554	0.000851327	0.00718
Myh14	7513.61	1.0271	0.132265	7.76549	8.13334e-15	1.05301e-12			Spon1	3250.26	0.63113	0.205543	3.07055	0.00213663	0.0146611
Myh8	151.06	-2.36701	0.675004	-3.50666	0.000453768	0.00362267			Spta1	1434.39	-2.80182	0.187088	-14.9759	1.05527e-50	2.2592e-47
Myl1	11355.9	1.04544	0.215584	4.84934	1.23875e-06	2.52664e-05			Sptbn5	51.2832	1.09133	0.39146	2.78784	0.0053061	0.0296695
Mylk4	19252.4	-0.968031	0.24406	-3.96636	7.29791e-05	0.000814323			Sqle	111.4	-1.17216	0.204637	-5.72801	1.01613e-08	4.84425e-07
Myom3	545.562	-0.948105	0.241452	-3.92668	8.61251e-05	0.000927012			Srcin1	64.3431	-1.38947	0.401804	-3.45809	0.000544017	0.00501204
Myot	2002.12	1.20733	0.244462	4.93871	7.86419e-07	1.68697e-05			Srd5a1	66.2773	-0.869879	0.268765	-3.23658	0.00120972	0.00947342
Mypop	260.25	0.697345	0.233262	2.98954	0.002794	0.0158104			Ssu2	67.9136	1.04841	0.382232	2.74287	0.00609044	0.0328331
Nacad	632.656	0.850731	0.219015	3.88436	0.000102601	0.00107089			St8sia2	99.7812	-1.34157	0.295074	-4.54654	5.4534e-06	0.000109113
Nacc2	4072.68	0.603703	0.0997158	6.05423	1.41087e-09	6.32812e-08			Stac	21.8907	1.83632	0.6062	3.02924	0.00245171	0.0162943
Nags	27.9424	2.44567	0.85206	2.8703	0.00410082	0.0212732			Stap1	21.9018	-1.6172	0.567452	-2.84993	0.00437286	0.0255524
Nans	1019.16	-0.906327	0.0933277	-9.71124	2.70043e-22	1.01893e-19			Steap4	1821.82	0.767723	0.113196	6.78225	1.18317e-11	1.10131e-09
Nap1l3	171.025	-0.735708	0.200075	-3.67716	0.000235843	0.00211876			Stk32c	222.152	-1.07409	0.189568	-5.66599	1.46174e-08	6.57093e-07
Naprt	820.59	0.883203	0.125725	7.0249	2.1422e-12	1.7458e-10			Stmnd1	49.9698	2.75203	0.464414	5.92581	3.10755e-09	1.63763e-07
Nasp	1320.62	-0.587102	0.128794	-4.55847	5.15277e-06	8.87395e-05			Stom	10575.4	-0.618141	0.118156	-5.23156	1.68089e-07	5.64343e-06
Nav3	712.608	0.681719	0.212632	3.20609	0.00134551	0.00872681			Stx11	535.876	-0.705837	0.131999	-5.3473	8.92782e-08	3.23955e-06
Ncam1	535.916	-0.790293	0.205086	-3.85347	0.000116457	0.0011943			Stxbp1	2963.79	-0.714435	0.105519	-6.77069	1.28166e-11	1.18016e-09
Ncan	22.7817	-2.9468	0.855437	-3.44479	0.000571501	0.00437432			Sugct	83.3135	0.999326	0.235046	4.25161	2.12236e-05	0.000344546
Ndn	911.519	-0.988715	0.138733	-7.12674	1.02774e-12	9.1075e-11			Sult4a1	53.7927	-3.02524	0.560601	-5.39642	6.79839e-08	2.53673e-06
Ndufaf1	1347.68	0.730999	0.117617	6.21506	5.13036e-10	2.62338e-08			Sun3	294.451	-1.05444	0.326902	-3.22556	0.00125725	0.00972577
Neat1	22192.8	1.09486	0.263416	4.15639	3.23315e-05	0.000410725			Susd2	493.792	-0.899151	0.150751	-5.96447	2.45424e-09	1.34724e-07
Nebl	49937.8	-0.656351	0.0970092	-6.76587	1.32513e-11	9.48641e-10			Sv2c	44.5701	1.46103	0.475203	3.07454	0.00210828	0.0145189
Necap2	1780.32	-2.04417	0.139308	-14.6737	9.49637e-49	1.92618e-45			Sycp1	96.2674	0.938875	0.256623	3.65858	0.000253615	0.00272672
Nectin3	1089.8	-0.684366	0.115047	-5.94858	2.70486e-09	1.12992e-07			Syn2	3359.41	-0.781342	0.203183	-3.8455	0.000120306	0.00146899
Nek2	46.7655	-1.98058	0.682054	-2.90385	0.0036861	0.0196004			Sypl2	630.424	0.793862	0.201204	3.94556	7.96151e-05	0.00104401
Nek3	150.395	-1.2264	0.194124	-6.31761	2.65635e-10	1.44881e-08			Syt3	419.123	-0.677595	0.164879	-4.10966	3.96238e-05	0.000579537
Nemp2	143.349	0.678784	0.216054	3.14173	0.00167954	0.0104428			Syt7	2472.57	0.857179	0.126704	6.76522	1.33108e-11	1.21263e-09
Neto2	257.48	-1.41722	0.296902	-4.77336	1.81182e-06	3.51485e-05			Sytl2	1221.59	0.660103	0.210377	3.13771	0.00170272	0.0123309
Neurl1a	623.183	-0.816957	0.166878	-4.89553	9.80432e-07	2.06672e-05			Taf1a	409.378	1.72344	0.146361	11.7753	5.23516e-32	4.71908e-29
Nfe2l3	33.9786	1.49157	0.477859	3.12136	0.00180019	0.0110237			Tbc1d1	11999	-0.682613	0.146109	-4.67194	2.98366e-06	6.65379e-05
Nhp2	654.517	-0.656915	0.0914001	-7.18724	6.61144e-13	6.00457e-11			Tbc1d10c	298.093	1.56551	0.287634	5.44271	5.24747e-08	2.02418e-06
Nhs	99.632	-1.31506	0.311552	-4.22101	2.43213e-05	0.00032404			Tbc1d16	16005.3	-0.698114	0.0878362	-7.94791	1.89685e-15	3.26438e-13
Ninl	593.782	-0.837278	0.199737	-4.19189	2.76635e-05	0.000360197			Tbx18	687.965	0.638557	0.14546	4.3899	1.13401e-05	0.000201893
Nlrc5	535.751	-2.60103	0.770891	-3.37405	0.000740696	0.00537746			Tbx3	738.655	0.700292	0.178214	3.92951	8.512e-05	0.00109861
Nmb	66.6785	1.03312	0.380259	2.71687	0.00659024	0.0307606			Tcta	2912.53	0.626939	0.133397	4.6998	2.60415e-06	5.9234e-05
Nmral1	168.21	-0.698421	0.171684	-4.06806	4.74071e-05	0.000565632			Tenm4	123.955	1.47615	0.45113	3.27211	0.00106749	0.00857144
Nmrk2	331.107	0.721077	0.255488	2.82236	0.00476723	0.0239608			Tes	172.289	0.623033	0.17717	3.51659	0.000437131	0.00422741
Noc4l	771.722	-0.594467	0.132154	-4.4983	6.84989e-06	0.000112248			Tfcp2l1	115.213	0.746216	0.249273	2.99357	0.0027573	0.0179082
Nos1	59.4843	-1.10134	0.380844	-2.89184	0.00382998	0.0201837			Tgtp1	685.423	-2.56696	0.910191	-2.82025	0.00479865	0.0274229
Nos3	2310.33	0.606502	0.165838	3.65719	0.000254991	0.00225964			Thbs3	822.805	0.641833	0.199812	3.21218	0.0013173	0.0100946
Notch1	5026.16	0.676405	0.111505	6.06614	1.31018e-09	5.97931e-08			Them6	592.532	0.792653	0.106698	7.42893	1.09481e-13	1.43136e-11
Notch3	3595.11	0.67234	0.149272	4.50414	6.66425e-06	0.0001096			Timp4	846.034	1.04584	0.333217	3.13861	0.00169749	0.0123138
Notch4	2094.78	0.758739	0.15191	4.99464	5.89441e-07	1.32028e-05			Tll1	89.0601	0.690624	0.270418	2.55391	0.0106519	0.0499961
Nova2	484.536	0.681365	0.143529	4.74722	2.06234e-06	3.97131e-05			Tln1	14290.5	0.947272	0.101091	9.3705	7.21875e-21	2.57574e-18
Nox4	167.16	-0.920077	0.353579	-2.60218	0.00926328	0.0400334			Tlr9	55.4474	-1.0686	0.375197	-2.8481	0.00439808	0.0256734
Npas2	277.251	-1.03556	0.353519	-2.92928	0.00339746	0.0184194			Tm4sf4	11.5494	-1.75372	0.605731	-2.89521	0.003789	0.0228722
Npc1	8450.06	0.781878	0.118346	6.60673	3.92902e-11	2.57076e-09			Tm6sf1	535.172	-0.633245	0.201311	-3.14561	0.00165742	0.0120949
Nphp4	189.7	-1.59186	0.349466	-4.55513	5.23536e-06	8.98516e-05			Tmc5	40.8885	1.32864	0.452348	2.9372	0.00331185	0.0206337
Npl	321.46	-0.594479	0.167258	-3.55427	0.000379029	0.00313203			Tmc7	677.408	-0.637561	0.119929	-5.31617	1.05972e-07	3.7812e-06
Npr1	1560.78	0.645497	0.124725	5.17537	2.27455e-07	5.71139e-06			Tmeff1	314.376	-0.963563	0.238566	-4.03898	5.36849e-05	0.000751194
Npr2	4189.14	0.76558	0.102907	7.43952	1.0105e-13	1.09152e-11			Tmem100	298.763	0.833307	0.280049	2.97557	0.00292443	0.0187521
Nptn	9303.41	-0.675254	0.0955998	-7.06334	1.62551e-12	1.38017e-10			Tmem143	4330.71	0.727286	0.10375	7.01	2.3831e-12	2.567e-10
Nptxr	352.762	0.59615	0.160053	3.72471	0.000195543	0.00182497			Tmem17	101.103	-0.606182	0.191355	-3.16784	0.00153575	0.0113816
Npy4r	101.553	-1.80448	0.364904	-4.94507	7.61147e-07	1.64047e-05			Tmem183a	1325.58	-0.666013	0.0998132	-6.67259	2.51322e-11	2.17393e-09
Nr1h2	2896.15	0.613957	0.111983	5.48258	4.19178e-08	1.30582e-06			Tmem184b	4847.28	-0.759619	0.0926834	-8.19585	2.48824e-16	4.68309e-14
Nr2f1	792.31	0.783226	0.174893	4.47832	7.52331e-06	0.000121431			Tmem220	163.528	0.682529	0.250218	2.72773	0.00637716	0.0339937
Nrap	58958	0.689901	0.159039	4.33793	1.4383e-05	0.000209881			Tmem229b	442.047	-0.81299	0.159868	-5.08537	3.66902e-07	1.11814e-05
Nrg1	61.3713	-1.29689	0.379388	-3.41836	0.000629993	0.00471597			Tmem245	17379.3	-0.602164	0.077168	-7.80329	6.03157e-15	9.65446e-13
Nrip3	26.8781	-1.77677	0.606191	-2.93104	0.00337825	0.0183432			Tmem255a	98.2846	0.980101	0.208527	4.70011	2.60019e-06	5.9234e-05
Ntn3	267.39	0.901878	0.252098	3.57749	0.000346903	0.00292234			Tmem266	507.684	-0.860686	0.164936	-5.21829	1.8058e-07	6.00541e-06
Nudt1	283.194	-0.613385	0.146181	-4.19607	2.71592e-05	0.00035439			Tmem35a	218.706	1.1767	0.292366	4.02476	5.70336e-05	0.000789787
Nudt11	173.093	1.03166	0.208602	4.94562	7.59037e-07	1.63877e-05			Tmem42	768.216	-0.602205	0.0930225	-6.47375	9.55973e-11	7.34213e-09
Nudt5	1436.22	-1.50828	0.104424	-14.4438	2.74254e-47	5.00652e-44			Tmem50b	4370.06	-0.82445	0.115329	-7.14869	8.76101e-13	1.00033e-10
Nudt6	500.267	1.70656	0.133339	12.7987	1.6675e-37	1.60212e-34			Tmem53	894.031	-0.660306	0.144223	-4.57838	4.68587e-06	9.59987e-05
Nudt8	1818.39	0.924982	0.131513	7.03339	2.0158e-12	1.66509e-10			Tmem74b	135.071	0.851368	0.250311	3.40125	0.000670792	0.00596504
Nup210	733.659	-0.7833	0.156326	-5.01068	5.4239e-07	1.22541e-05			Tmem81	115.095	0.711941	0.196869	3.61633	0.000298811	0.00313587
Nupl1	5.79848	-5.59435	1.80197	-3.10458	0.00190548	0.0115333			Tmem97	408.999	-0.754848	0.138344	-5.45632	4.86093e-08	1.89643e-06
Nwd1	22.1873	-1.99232	0.590561	-3.37361	0.000741895	0.00537746			Tmod4	708.849	0.929235	0.230805	4.02607	5.67173e-05	0.000786556
Nxnl1	6.28345	4.54804	1.49996	3.03212	0.00242843	0.0141083			Tmprss4	291.143	-2.14427	0.523491	-4.0961	4.20161e-05	0.000610356
Oas1g	26.8836	-2.1589	0.755277	-2.85842	0.00425756	0.0219429			Tmsb15b1	10.6118	-1.91351	0.721033	-2.65385	0.00795794	0.040348
Obscn	123823	0.593546	0.113798	5.21581	1.83015e-07	4.70555e-06			Tmtc1	18986.3	0.599552	0.0768648	7.80008	6.18666e-15	9.81102e-13
Ocel1	998.978	0.701776	0.172293	4.07316	4.63797e-05	0.000557268			Tmtc4	516.263	0.716349	0.137454	5.21153	1.87286e-07	6.19236e-06
Ocln	112.151	-0.791012	0.280934	-2.81565	0.00486789	0.0243862			Tnip1	4729.11	0.852831	0.100324	8.5008	1.88294e-17	4.4177e-15
Odf3b	22.5367	2.12127	0.632359	3.35453	0.000794991	0.0056734			Tnnc1	66686.6	0.644243	0.127513	5.05237	4.36351e-07	1.29972e-05
Ogn	11224	-0.73921	0.113835	-6.4937	8.37552e-11	5.0965e-09			Tnni2	19.8489	2.03333	0.513192	3.96213	7.42856e-05	0.000992425
Oip5	19.4336	-1.664	0.527658	-3.15356	0.00161291	0.0100938			Tnnt3	25.1934	3.41775	0.582931	5.86304	4.54468e-09	2.32349e-07
Olfml2b	3183.6	-0.68923	0.150403	-4.58254	4.59362e-06	8.03223e-05			Tns2	12722.1	0.592655	0.124385	4.76467	1.89158e-06	4.57867e-05
Olfr1372-ps1	125.034	0.800054	0.240744	3.32326	0.000889721	0.00619445			Togaram2	444.933	0.861941	0.20406	4.22397	2.40038e-05	0.000379956
Oplah	4880.13	0.783424	0.124542	6.29047	3.16513e-10	1.68946e-08			Tpm2	11554.1	-0.619008	0.221057	-2.80022	0.00510678	0.0288089
Osbpl5	3200.51	-0.709749	0.112266	-6.32204	2.58128e-10	1.41932e-08			Tppp3	4231.9	1.16746	0.181923	6.4173	1.38711e-10	1.00322e-08
Osgep	1687.37	0.773909	0.0966392	8.00822	1.16377e-15	1.64687e-13			Trabd2b	3356.23	-1.08738	0.231352	-4.7001	2.6003e-06	5.9234e-05
Otoa	9.86699	-3.02914	0.855617	-3.5403	0.000399679	0.00326595			Trarg1	192.561	0.796109	0.292857	2.71843	0.00655931	0.0347282
Otogl	8.45026	-4.60381	1.37687	-3.34369	0.000826724	0.00584955			Treml2	18.0024	-3.25613	1.16077	-2.80515	0.00502926	0.0284748
Otub2	844.021	-0.679851	0.103378	-6.57639	4.82009e-11	3.0874e-09			Trf	3879.06	0.606165	0.161769	3.74709	0.000178896	0.00203449
P2rx6	228.711	1.24365	0.251421	4.94648	7.55687e-07	1.63449e-05			Trib3	215.521	0.729394	0.16563	4.40376	1.06393e-05	0.000191205
P3h2	517.596	-0.632797	0.219173	-2.8872	0.00388684	0.0204068			Trim36	119.547	-1.2882	0.243389	-5.29276	1.20482e-07	4.18558e-06
Padi2	3957.19	-2.51121	0.295724	-8.49173	2.0359e-17	3.91215e-15			Trim66	31.8971	1.5683	0.371352	4.22321	2.40852e-05	0.000380894
Pak7	49.5819	-2.10276	0.473994	-4.43625	9.15395e-06	0.000142947			Trim67	1926.32	-0.9312	0.337529	-2.75887	0.00580012	0.0316934
Pald1	1540.82	0.660223	0.130926	5.04271	4.58981e-07	1.05403e-05			Trim7	967.661	0.654193	0.209565	3.12167	0.00179826	0.0128704
Pamr1	478.974	-0.91846	0.366687	-2.50476	0.0122536	0.0496756			Trp53i11	1261.02	0.66664	0.20172	3.30478	0.000950518	0.00782669
Paox	204.052	0.664609	0.221756	2.99703	0.00272627	0.0155041			Trpc3	395.655	0.605265	0.181304	3.3384	0.000842611	0.00713703
Paqr4	751.577	0.914201	0.125108	7.30729	2.72575e-13	2.70427e-11			Trpm3	229.36	1.00707	0.281422	3.57851	0.000345559	0.00354394
Parp11	611.204	-0.607391	0.122963	-4.9396	7.82813e-07	1.68121e-05			Trpm7	6233.56	0.587085	0.0871149	6.7392	1.59261e-11	1.44321e-09
Parp9	1230.24	-0.64972	0.193869	-3.35133	0.000804251	0.00573177			Ttbk1	78.8695	-0.706395	0.245753	-2.87441	0.00404789	0.024089
Pbld2	132.398	1.53893	0.303403	5.07223	3.93187e-07	9.2172e-06			Ttc34	49.7226	-1.12436	0.381301	-2.94873	0.00319078	0.0200324
Pcbd1	139.34	-1.43031	0.29312	-4.8796	1.06303e-06	2.20518e-05			Ttc41	121.968	0.808875	0.240913	3.35753	0.000786415	0.00675229
Pcdh10	8.2172	-3.20642	0.888615	-3.60834	0.000308167	0.00264073			Ttc8	335.243	-0.891337	0.173548	-5.13596	2.80705e-07	8.78911e-06
Pcdh20	71.6468	1.37256	0.494415	2.77613	0.00550099	0.0268289			Tuba8	7658.65	-0.626838	0.189308	-3.3112	0.000928967	0.00769734
Pcdhb18	117.048	1.00309	0.256033	3.91783	8.93496e-05	0.000956089			Tubb4a	162.148	-1.23606	0.300433	-4.11425	3.88446e-05	0.000570576
Pcdhb19	199.27	0.781516	0.182255	4.28803	1.80265e-05	0.00025255			Tvp23bos	48.5872	-1.53614	0.359196	-4.2766	1.89774e-05	0.000313126
Pcdhb20	248.797	0.850533	0.191467	4.44219	8.90492e-06	0.000139536			Txnip	24676.9	1.12261	0.375362	2.99075	0.00278294	0.0180406
Pcdhga12	828.651	-0.59014	0.130335	-4.52788	5.95788e-06	9.97809e-05			Ubtd1	1231.63	-0.758049	0.126105	-6.01126	1.84088e-09	1.03373e-07
Pcdhgb1	160.75	0.748752	0.252975	2.95979	0.00307851	0.0170504			Ubxn10	215.169	0.914569	0.355735	2.57093	0.0101426	0.0480819
Pcnt	7965.24	0.617789	0.0827019	7.47007	8.01552e-14	8.81466e-12			Uckl1os	239.273	0.932245	0.234481	3.97578	7.01484e-05	0.000942299
Pde11a	45.2376	2.60578	0.584417	4.45877	8.24297e-06	0.000131446			Ucp2	15530.7	1.08129	0.15541	6.95769	3.45902e-12	3.56883e-10
Pde1b	130.76	0.625542	0.231079	2.70704	0.00678852	0.0314609			Ucp3	1217.73	1.90487	0.489108	3.89458	9.837e-05	0.0012389
Pde3b	1982.59	-0.692271	0.209654	-3.30197	0.000960086	0.00659382			Unc119	575.725	-0.881552	0.142325	-6.19394	5.86798e-10	3.66791e-08
Pde4c	237.105	1.01299	0.198223	5.11033	3.2159e-07	7.71435e-06			Unc13c	14.8275	2.27693	0.606952	3.75143	0.000175831	0.0020063
Pde7a	2412.69	0.719006	0.126873	5.66713	1.45213e-08	5.1274e-07			Unc5a	67.0644	-2.33498	0.366667	-6.36811	1.91367e-10	1.34941e-08
Pde8a	1206.32	0.68454	0.0963886	7.10188	1.23067e-12	1.08009e-10			Upb1	76.8453	-2.33333	0.416347	-5.6043	2.09101e-08	9.04363e-07
Pde8b	173.367	0.642676	0.218336	2.94352	0.00324507	0.0177841			Usp18	150.567	-1.79122	0.404926	-4.42357	9.70853e-06	0.000176516
Pdgfrl	351.731	-0.711068	0.242331	-2.93429	0.00334313	0.0182121			Vash2	66.2199	-1.27896	0.41298	-3.0969	0.00195555	0.0137209
Pdk3	868.047	-0.752745	0.176377	-4.26783	1.97386e-05	0.00027277			Vat1l	22.1702	1.98969	0.775734	2.56492	0.01032	0.0487318
Pdk4	26299.4	3.11772	0.460259	6.77384	1.25407e-11	9.04867e-10			Vdr	1411.79	-2.53383	0.187288	-13.5291	1.05333e-41	1.38773e-38
Pdlim7	1515.92	1.39192	0.172901	8.05035	8.2556e-16	1.19608e-13			Vegfd	243.144	0.839003	0.25155	3.33533	0.00085197	0.00718095
Pdrg1	3649.02	0.730561	0.072883	10.0237	1.19867e-23	5.20993e-21			Vgll2	125.117	-1.45531	0.544614	-2.67219	0.0075359	0.0387357
Pdxp	142.909	-1.15134	0.272535	-4.22456	2.39407e-05	0.000319471			Vipr1	85.4838	1.15788	0.339943	3.40611	0.000658954	0.0058842
Pear1	1637.73	0.626569	0.134307	4.66521	3.083e-06	5.66198e-05			Vipr2	54.8342	1.0092	0.388783	2.5958	0.00943714	0.0455681
Peg13	4366.69	0.629845	0.101459	6.20785	5.37128e-10	2.72369e-08			Vsnl1	441.158	-1.55182	0.489779	-3.1684	0.00153282	0.0113648
Peg3	2777.01	0.613808	0.121798	5.03957	4.66578e-07	1.07002e-05			Vstm2b	25.2285	1.21227	0.439893	2.75583	0.00585434	0.0318916
Peli3	432.422	0.715744	0.146625	4.88146	1.05303e-06	2.18942e-05			Vtn	541.417	0.911182	0.168793	5.39822	6.73043e-08	2.52236e-06
Pemt	114.808	-1.07366	0.222686	-4.82141	1.42548e-06	2.83775e-05			Vwa3a	153.623	1.21852	0.419866	2.90217	0.00370582	0.0225069
Pex11a	1126	0.734378	0.155685	4.71708	2.39259e-06	4.5074e-05			Vwa7	2029.09	0.654551	0.134738	4.85797	1.18596e-06	3.06365e-05
Pex6	2225.54	0.811575	0.132488	6.12565	9.03166e-10	4.28241e-08			Vwc2	280.168	-1.46862	0.234948	-6.25083	4.08278e-10	2.60917e-08
Pfkfb1	243.909	2.46794	0.349552	7.06029	1.66153e-12	1.4042e-10			Vxn	1691.34	-3.11267	0.126923	-24.5242	8.1616e-133	1.39784e-128
Pfkfb3	1001	-1.15119	0.393993	-2.92187	0.00347941	0.0187586			Wars	3961.15	-0.849981	0.178902	-4.75111	2.02307e-06	4.82358e-05
Pfn4	296.359	-0.73625	0.180906	-4.06979	4.7056e-05	0.000563654			Wasf1	188.339	-1.00389	0.212484	-4.72455	2.3063e-06	5.35958e-05
Pgf	282.297	1.05337	0.249312	4.22509	2.38848e-05	0.00031896			Wdr19	286.8	0.699488	0.164559	4.25069	2.13108e-05	0.000345308
Phc1	1895.98	-0.900295	0.103886	-8.66617	4.4691e-18	9.16668e-16			Wfdc1	911.048	-1.51507	0.155621	-9.73566	2.12442e-22	8.87439e-20
Phkg1	5152.78	0.7731	0.163543	4.72719	2.27648e-06	4.32804e-05			Whrn	1590.47	-1.08023	0.208225	-5.18777	2.12824e-07	6.94291e-06
Phox2a	16.9351	1.12519	0.412106	2.73035	0.00632676	0.0298283			Wif1	740.827	-1.75289	0.564745	-3.10386	0.00191012	0.0134794
Phpt1	2253.65	-0.81643	0.130329	-6.26437	3.74332e-10	1.97498e-08			Wnt11	212.871	0.85756	0.173489	4.94301	7.69271e-07	2.13885e-05
Phtf2	11828.3	-0.683235	0.113665	-6.01098	1.8441e-09	8.07291e-08			Wt1	253.102	0.628026	0.222556	2.82187	0.00477439	0.0273317
Phyh	28053.3	0.658823	0.0990551	6.65108	2.90953e-11	1.95991e-09			Xkrx	88.8515	0.973479	0.261678	3.72014	0.000199115	0.00222456
Pidd1	96.7401	-1.14823	0.325479	-3.52782	0.00041899	0.00338287			Xylt1	602.381	-1.28392	0.215843	-5.94837	2.7082e-09	1.45859e-07
Pif1	7.84613	-2.41339	0.946555	-2.54965	0.010783	0.0450136			Ywhaq-ps3	11.5927	7.1117	2.20423	3.2264	0.0012536	0.00970194
Pigw	471.216	-0.761646	0.147598	-5.16027	2.46591e-07	6.1079e-06			Zbtb16	5791.16	0.818743	0.287041	2.85236	0.0043396	0.0254357
Pigz	143.768	0.707625	0.244893	2.88953	0.00385818	0.0202796			Zfand4	76.822	3.03623	0.328415	9.2451	2.35024e-20	7.45417e-18
Pik3r6	364.177	0.638617	0.170965	3.73536	0.000187449	0.00175909			Zfp133-ps	29.1913	-1.44912	0.4995	-2.90115	0.00371801	0.022561
Pim3	4047.71	0.725099	0.241973	2.99662	0.00272993	0.0155152			Zfp14	339.138	0.654142	0.1191	5.49236	3.96598e-08	1.57599e-06
Pirt	2235.18	-1.68825	0.150627	-11.2082	3.71652e-29	2.05591e-26			Zfp185	70.4252	1.0964	0.393665	2.78511	0.00535095	0.029852
Pitpnm2os2	38.7984	1.0476	0.411893	2.54337	0.010979	0.0456229			Zfp286	164.081	-0.796572	0.163713	-4.86565	1.14082e-06	2.9711e-05
Pitpnm3	393.946	0.652993	0.205863	3.17199	0.001514	0.00961323			Zfp335os	58.2218	-1.04052	0.353524	-2.94328	0.00324758	0.0202997
Pkp4	17464.4	-0.673063	0.0952331	-7.06753	1.57712e-12	1.34535e-10			Zfp367	2486.29	-0.662851	0.113305	-5.85015	4.9112e-09	2.48858e-07
Pla2g5	3525.24	-0.638987	0.133262	-4.79498	1.62687e-06	3.19684e-05			Zfp428	419.077	-0.846101	0.182799	-4.62859	3.68167e-06	7.85254e-05
Plb1	153.881	-0.86848	0.227596	-3.81589	0.000135693	0.00135211			Zfp454	97.2807	-0.725317	0.211593	-3.42789	0.000608299	0.00550361
Plbd1	1455.64	0.856839	0.143984	5.95092	2.66634e-09	1.11894e-07			Zfp503	211.209	0.718095	0.264246	2.71753	0.00657711	0.0348046
Plcd3	1559.97	0.595719	0.217853	2.7345	0.00624745	0.0295306			Zfp57	93.5959	0.896545	0.293154	3.05828	0.00222615	0.0151179
Plcxd2	50.0944	-0.994869	0.324272	-3.06801	0.00215491	0.0127555			Zfp599	53.0121	-1.39471	0.417598	-3.33985	0.000838232	0.00710806
Plcxd3	34.092	1.44328	0.538497	2.6802	0.00735785	0.0334706			Zfp605	885.761	-0.666016	0.138335	-4.81453	1.47546e-06	3.67835e-05
Pld2	905.999	0.650409	0.0988884	6.57721	4.79361e-11	3.08125e-09			Zfp704	6525.31	-0.774105	0.101053	-7.66037	1.85392e-14	2.60263e-12
Pld6	33.8092	-4.01308	0.458459	-8.75341	2.06995e-18	4.44552e-16			Zfp711	27.1618	1.31617	0.413114	3.18597	0.00144272	0.0108422
Plekha6	8422.47	0.661587	0.125008	5.29235	1.20753e-07	3.2786e-06			Zfp985	25.205	1.46961	0.55426	2.65148	0.00801387	0.0405596
Plekha7	5491.55	-2.58665	0.279381	-9.25852	2.07291e-20	6.20343e-18			Zfp991	1041.27	-0.586143	0.130515	-4.49101	7.08856e-06	0.000135347
Plekhd1	13.0862	-3.66591	0.908516	-4.03505	5.45902e-05	0.000636769			mt-Rnr2	187064	0.655374	0.131572	4.98109	6.32279e-07	1.79542e-05
Plekhg2	1322.25	0.729157	0.13414	5.43577	5.4559e-08	1.64352e-06
Plekhh1	220.464	-2.38397	0.576751	-4.13344	3.57373e-05	0.000446845
Plet1	50.3579	1.23787	0.457842	2.7037	0.00685715	0.0317065
Plin4	22990.4	0.811795	0.156415	5.19	2.10294e-07	5.34599e-06
Plin5	3806.57	0.996336	0.27492	3.6241	0.000289974	0.00251233
Plk5	122.276	0.818769	0.310648	2.63568	0.00839677	0.0371777
Plpp2	330.441	-0.806943	0.168722	-4.78267	1.72986e-06	3.3774e-05
Plxnb3	418.725	0.756982	0.168704	4.48704	7.22206e-06	0.000117366
Pmaip1	29.0478	-1.14187	0.40439	-2.82369	0.00474744	0.0239009
Pnck	348.606	1.73562	0.232782	7.45598	8.92043e-14	9.69301e-12
Pnldc1	20.7089	-1.73921	0.466301	-3.72981	0.000191623	0.00179205
Pnpla2	18199.8	0.877438	0.123273	7.11783	1.09643e-12	9.66926e-11
Pnpo	2358.29	-0.832908	0.109409	-7.61277	2.68285e-14	3.22207e-12
Poc1a	181.586	-0.714392	0.186683	-3.82676	0.00012984	0.00130592
Podn	3585.22	0.669775	0.168404	3.97718	6.97361e-05	0.000782441
Pole	283.636	-0.888856	0.206577	-4.30278	1.68669e-05	0.000240551
Pparg	414.822	0.833174	0.115205	7.23212	4.75521e-13	4.52116e-11
Ppfia1	2312.7	0.594111	0.104985	5.65899	1.52264e-08	5.3351e-07
Ppip5k1	5129.2	0.774734	0.118194	6.55475	5.57353e-11	3.52058e-09
Ppip5k2	8638.66	0.662271	0.107475	6.1621	7.17858e-10	3.53221e-08
Ppl	1745.68	0.612067	0.20706	2.95598	0.00311674	0.0172152
Ppp1r1a	488.977	-1.68959	0.202172	-8.35718	6.42328e-17	1.13842e-14
Ppp1r36	33.8122	-2.79283	1.01722	-2.74555	0.00604091	0.0287854
Ppp1r3g	18.1973	2.4714	0.698524	3.53803	0.000403124	0.00328089
Ppp2r1b	877.745	-1.41904	0.109941	-12.9072	4.09772e-38	4.15577e-35
Ppp2r2c	34.4437	-2.27654	0.620017	-3.67173	0.000240914	0.00215161
Ppp4r1l-ps	146.267	0.765928	0.215697	3.55095	0.000383839	0.00316342
Prag1	544.397	0.873953	0.179602	4.86604	1.13856e-06	2.34586e-05
Prelid2	363.923	-0.800809	0.17498	-4.57658	4.7263e-06	8.22484e-05
Prim1	118.798	-0.863372	0.226413	-3.81326	0.000137145	0.00136212
Prkag2	7181.85	-0.885813	0.118028	-7.50513	6.13691e-14	6.83106e-12
Prkcq	203.964	1.23048	0.281607	4.36948	1.24541e-05	0.000184687
Prkcz	790.895	-0.768618	0.170586	-4.50576	6.61365e-06	0.000108866
Prkg2	31.3964	-2.30276	0.419059	-5.49508	3.90523e-08	1.22491e-06
Prlr	295.414	1.10383	0.314054	3.51479	0.000440105	0.00352838
Prodh	1807.56	0.670594	0.172152	3.89536	9.80515e-05	0.00103464
Prokr1	98.3105	-1.98235	0.313788	-6.31747	2.65874e-10	1.44881e-08
Prr11	76.8992	-0.976318	0.346617	-2.8167	0.00485193	0.0243263
Prr22	18.2413	1.86464	0.634151	2.94037	0.00327824	0.0179335
Prr29	46.5709	1.23528	0.431076	2.86557	0.00416258	0.0215263
Prr33	524.95	0.635184	0.189131	3.35843	0.000783864	0.00560935
Prrt1	84.1247	0.819812	0.308023	2.66153	0.00777859	0.035044
Prss23	2182.13	-0.675999	0.191958	-3.5216	0.000428955	0.00345568
Prss53	75.0278	0.948593	0.369022	2.57056	0.0101534	0.0430448
Prss55	17.6551	-2.14272	0.678563	-3.15773	0.00159002	0.00999166
Psmb8	1174.36	-1.81634	0.547232	-3.31914	0.000902948	0.00627219
Psmb9	596.987	-1.958	0.585393	-3.34476	0.000823547	0.00583949
Ptchd3	134.506	-2.47018	0.622829	-3.96606	7.3069e-05	0.000814828
Ptk2b	1847.47	-0.646817	0.18579	-3.48145	0.000498707	0.00391192
Ptn	315.768	-1.58614	0.37995	-4.17461	2.985e-05	0.000383741
Ptpmt1	1172.19	-0.867276	0.121337	-7.14766	8.8269e-13	7.93769e-11
Ptpn13	1626.25	-0.739655	0.111402	-6.63949	3.14761e-11	2.08944e-09
Ptprb	11137.1	0.58568	0.0979649	5.97847	2.25244e-09	9.65296e-08
Ptpre	910.714	-1.1768	0.125383	-9.38562	6.25467e-21	1.9686e-18
Ptprf	2393.27	-1.42864	0.138695	-10.3006	7.00383e-25	3.45554e-22
Ptpru	874.107	0.623618	0.194003	3.21448	0.0013068	0.00853814
Ptprz1	155.451	-0.770925	0.286602	-2.68988	0.00714777	0.0327434
Ptrh1	109.647	-0.698244	0.218794	-3.19133	0.00141617	0.00909968
Pttg1	162.296	-1.52547	0.222385	-6.85959	6.9059e-12	5.1456e-10
Pvt1	51.4796	-0.866035	0.297782	-2.90829	0.00363412	0.0193866
Pwwp3b	593.979	-0.993244	0.198251	-5.01004	5.44193e-07	1.22797e-05
Pygb	49051.2	0.623476	0.112213	5.5562	2.75712e-08	9.05238e-07
Rab17	44.877	-1.56512	0.51728	-3.02567	0.00248083	0.0143388
Rab33a	194.228	1.53513	0.575799	2.66608	0.00767403	0.0346584
Rab40b	453.648	-1.04473	0.165571	-6.30985	2.793e-10	1.50847e-08
Rabgap1l	6535.66	1.16089	0.118354	9.80859	1.03408e-22	4.19491e-20
Rac3	50.4522	1.13299	0.304457	3.72134	0.000198166	0.00184643
Racgap1	175.672	-1.12664	0.332791	-3.38543	0.000710666	0.00519344
Rad51	70.1941	-1.33199	0.347734	-3.83049	0.000127888	0.00128983
Rad51b	61.5238	-1.2745	0.268505	-4.74665	2.06812e-06	3.97824e-05
Rad54l	34.3899	-1.92473	0.528337	-3.64299	0.000269487	0.00236627
Ramp1	911.587	-1.42676	0.35943	-3.9695	7.20235e-05	0.000805137
Rapgef3	1324.46	0.781505	0.145237	5.3809	7.41149e-08	2.15441e-06
Rasgrp2	661.225	0.945515	0.167884	5.63196	1.78171e-08	6.1484e-07
Rasip1	1847.38	0.667657	0.149345	4.47056	7.80151e-06	0.000125588
Rassf10	160.612	0.840373	0.294805	2.8506	0.00436363	0.022357
Rassf7	81.1567	-1.07204	0.302041	-3.54932	0.000386223	0.00317876
Raver2	344.085	0.757635	0.179516	4.22044	2.43823e-05	0.000324415
Rbfox1	1907.93	1.10074	0.182479	6.03217	1.61774e-09	7.15056e-08
Rbm3	7929.37	-0.714829	0.228661	-3.12615	0.0017711	0.010886
Rbmx2	214.129	-0.719707	0.179389	-4.012	6.02069e-05	0.000691679
Rbp7	634.406	1.00504	0.230057	4.36864	1.25021e-05	0.000185248
Rec8	17.1497	-1.95432	0.760006	-2.57146	0.0101271	0.0429531
Reep2	128.9	-1.55554	0.344373	-4.517	6.27205e-06	0.000103993
Reln	452.558	0.715087	0.273664	2.61301	0.00897489	0.0391201
Renbp	410.584	-0.64087	0.178418	-3.59197	0.000328194	0.002784
Rerg	306.569	0.810667	0.191696	4.22892	2.34821e-05	0.000314501
Ret	224.432	0.8481	0.207875	4.07987	4.50618e-05	0.000542972
Retsat	3882.82	1.26763	0.160408	7.90251	2.7335e-15	3.75188e-13
Rfx8	29.1972	-2.21747	0.621184	-3.56976	0.000357312	0.00298934
Rgcc	517.368	0.616334	0.218849	2.81626	0.00485869	0.0243468
Rgs16	201.177	-2.05235	0.315968	-6.49544	8.27894e-11	5.06166e-09
Rgs4	1071.95	0.606503	0.147205	4.12012	3.78668e-05	0.000469605
Rgs6	4166.15	-0.753959	0.111583	-6.75692	1.40958e-11	1.00515e-09
Rhbdl3	2323.17	1.02493	0.181828	5.6368	1.73243e-08	6.01247e-07
Rhobtb1	11984.8	0.704472	0.118885	5.92566	3.11052e-09	1.28467e-07
Rhod	411.049	-1.63408	0.171155	-9.54735	1.33056e-21	4.5829e-19
Rhof	132.221	-0.826994	0.252278	-3.2781	0.00104508	0.00708162
Rhot2	9282.88	0.68249	0.09355	7.29546	2.97631e-13	2.9369e-11
Rimkla	637.586	-4.23239	0.239772	-17.6517	9.87554e-70	9.0139e-66
Rims2	34.1736	-2.62142	0.715469	-3.66392	0.000248383	0.00220752
Rims4	236.325	-0.833674	0.217481	-3.83332	0.000126426	0.0012765
Rin1	113.142	0.752288	0.272314	2.76258	0.00573468	0.0277022
Rin3	1104.19	0.741977	0.169474	4.37813	1.19704e-05	0.000178503
Ripply3	148.09	0.64123	0.205863	3.11483	0.00184049	0.0112069
Rmi2	46.884	-2.84971	0.607654	-4.68969	2.73613e-06	5.08637e-05
Rmnd1	1986.5	1.20775	0.13464	8.97019	2.95993e-19	7.40186e-17
Rnase6	30.4706	-1.55182	0.519647	-2.9863	0.00282371	0.0159539
Rnd1	335.376	-1.09531	0.24175	-4.53077	5.87696e-06	9.85298e-05
Rnf144a	612.453	0.646114	0.188931	3.41984	0.000626576	0.00469739
Rnf144b	2784.48	0.633684	0.104649	6.05535	1.40113e-09	6.31545e-08
Rnf181	3412.12	-0.588404	0.0721486	-8.15545	3.47889e-16	5.47475e-14
Rnf225	12.8252	2.70503	0.813671	3.32447	0.000885864	0.0061727
Rnft2	194.275	-0.764307	0.230444	-3.31666	0.000910989	0.00632083
Robo4	1867.77	0.832516	0.141139	5.89857	3.66656e-09	1.4841e-07
Ror1	645.005	-0.891323	0.209009	-4.26452	2.00336e-05	0.000276428
Rorb	134.093	-1.15322	0.314177	-3.6706	0.000241981	0.00215797
Rp1	1059.8	2.48941	0.300737	8.2777	1.2558e-16	2.10318e-14
Rpa1	6031.55	-0.612604	0.0766354	-7.99376	1.30888e-15	1.83798e-13
Rpl27-ps3	46.9029	-21.0009	4.62745	-4.53833	5.67009e-06	9.57515e-05
Rpl29	1335.36	-0.721274	0.15819	-4.55954	5.12656e-06	8.83715e-05
Rpl37rt	149.736	-0.749179	0.228252	-3.28225	0.00102983	0.00700171
Rpp25	355.866	0.696548	0.265667	2.62188	0.00874453	0.038318
Rprm	13.4852	-2.02355	0.725924	-2.78755	0.00531088	0.026111
Rps19-ps3	22.5757	1.10632	0.420874	2.62862	0.0085731	0.0377568
Rps23-ps1	169.247	-0.914804	0.313556	-2.91751	0.00352839	0.0189666
Rps23rg1	8.60595	-1.95434	0.718877	-2.71861	0.00655577	0.0306468
Rps4l	682.786	-1.27794	0.300873	-4.24742	2.16246e-05	0.000296142
Rps6ka6	313.871	-1.27961	0.500339	-2.5575	0.0105428	0.044213
Rps6kl1	183.44	0.745888	0.184489	4.043	5.27709e-05	0.00061799
Rrm2	239.562	-1.8156	0.360945	-5.03014	4.90122e-07	1.11422e-05
Rsph1	98.4874	-1.21122	0.357517	-3.38788	0.00070436	0.00515148
Rtp3	75.9397	0.659522	0.251086	2.62668	0.00862236	0.0379097
Rxfp1	739.39	1.85534	0.351328	5.28093	1.28529e-07	3.44031e-06
Ryr1	60.3244	-1.62237	0.447373	-3.62645	0.000287346	0.00249311
Ryr2	115298	0.981663	0.0713469	13.759	4.49673e-43	7.46253e-40
S1pr3	1534.41	0.635125	0.188264	3.37359	0.000741939	0.00537746
S1pr5	61.3477	2.05442	0.357197	5.7515	8.84526e-09	3.27526e-07
Sae1	2592.9	-0.588958	0.0885449	-6.65152	2.90081e-11	1.95991e-09
Samd10	142.874	1.07913	0.258497	4.17463	2.98471e-05	0.000383741
Samd14	492.936	0.680768	0.167979	4.05269	5.06319e-05	0.000599407
Samd5	986.273	-1.62749	0.16793	-9.69143	3.27913e-22	1.17374e-19
Samhd1	2173.9	-0.588675	0.197958	-2.97374	0.00294191	0.0164335
Sapcd1	7.10951	5.26914	1.97753	2.6645	0.00771032	0.0347793
Saraf	15174	0.619963	0.0887999	6.98157	2.91893e-12	2.30132e-10
Sardh	1416.56	-0.786924	0.183467	-4.28918	1.79331e-05	0.000251629
Sat2	222.381	-0.783548	0.157787	-4.96587	6.8394e-07	1.50005e-05
Sbk2	10456.8	1.97934	0.19443	10.1802	2.43034e-24	1.10915e-21
Sbk3	13054.5	2.70134	0.536402	5.03603	4.7529e-07	1.08455e-05
Scara5	2733.4	0.601539	0.134256	4.48052	7.44617e-06	0.000120398
Scg5	8.42386	-3.58094	1.40022	-2.5574	0.0105456	0.0442147
Scgb1c1	327.069	-1.1031	0.302226	-3.6499	0.000262342	0.00231579
Scml2	88.0045	-1.65074	0.29803	-5.53883	3.04493e-08	9.85553e-07
Scn10a	344.805	2.10756	0.298536	7.05965	1.6692e-12	1.4042e-10
Scn1b	1389.58	0.847679	0.165831	5.11171	3.19249e-07	7.69868e-06
Scn3a	128.067	0.656925	0.190971	3.43992	0.000581893	0.00443712
Scn4a	3619.52	0.871534	0.244072	3.57081	0.000355885	0.00298424
Scn5a	30403.9	1.00329	0.116016	8.64791	5.24513e-18	1.0522e-15
Sco2	283.397	0.593931	0.187027	3.17564	0.00149504	0.00950874
Scube1	146.183	0.599316	0.210487	2.84728	0.00440939	0.0225409
Sdc4	2129.13	-0.785904	0.14582	-5.38956	7.06299e-08	2.07291e-06
Sdf2l1	357.197	-1.04095	0.241553	-4.30942	1.63685e-05	0.000233991
Sds	860.689	1.03379	0.360942	2.86413	0.00418151	0.0216119
Sec14l2	75.6637	-0.871874	0.231188	-3.77128	0.000162411	0.00157118
Sec14l5	327.435	0.795243	0.219421	3.62427	0.000289773	0.00251178
Sec16b	233.211	0.614057	0.198749	3.08961	0.00200421	0.0120391
Sec23b	1015.31	-0.657137	0.0994924	-6.60489	3.97807e-11	2.59356e-09
Sec31b	1416.99	1.02861	0.138314	7.43678	1.03168e-13	1.10784e-11
Sec61a2	1200.34	-0.95718	0.11308	-8.4646	2.57036e-17	4.78796e-15
Sectm1a	8.93102	-3.73708	1.44062	-2.59408	0.00948441	0.0408344
Sel1l3	58.231	1.03797	0.332396	3.12268	0.00179212	0.0109819
Selenoh	687.512	-0.661394	0.135651	-4.87571	1.08418e-06	2.24396e-05
Sema3a	799.2	-0.854746	0.193775	-4.41103	1.0288e-05	0.000157689
Sema3c	2766.35	-0.629546	0.120119	-5.24102	1.59693e-07	4.18832e-06
Sema4g	21.2473	1.7628	0.529317	3.33033	0.00086743	0.00606935
Sema6b	624.522	0.759239	0.18966	4.00315	6.25044e-05	0.000712558
Sema6c	1183.99	0.770694	0.268164	2.87396	0.00405354	0.0210819
Septin3	445.771	-1.09246	0.240251	-4.54714	5.43803e-06	9.25174e-05
Serf1	181.833	-0.760361	0.195461	-3.89009	0.000100206	0.0010513
Serp2	16.604	2.69416	0.725868	3.71164	0.00020592	0.00190325
Serpina3c	125.435	0.989373	0.302997	3.26529	0.00109352	0.00735527
Serpina3f	75.1802	-4.35185	1.23849	-3.51382	0.000441713	0.00353971
Serpina3g	46.1836	-4.18937	1.48636	-2.81854	0.00482426	0.0242009
Serpina3h	80.8309	-1.54291	0.583059	-2.64623	0.00813954	0.0363205
Serpine2	1674.76	0.768958	0.272135	2.82565	0.00471851	0.023788
Sesn2	503.963	-0.809514	0.19313	-4.19155	2.77054e-05	0.00036023
Setd4	53.1599	1.045	0.308198	3.39067	0.000697224	0.00510747
Setmar	292.871	-0.907418	0.192317	-4.71835	2.37764e-06	4.48387e-05
Sfrp2	182.68	-1.55577	0.483645	-3.21675	0.0012965	0.00847998
Sfrp5	681.931	1.40588	0.440735	3.18985	0.00142349	0.00914026
Sh2d4a	588.619	-1.02562	0.188113	-5.45215	4.97645e-08	1.52169e-06
Sh3rf3	205.654	-0.705969	0.246128	-2.8683	0.00412686	0.0213768
Shank3	3168.63	0.880603	0.151115	5.82738	5.63051e-09	2.19158e-07
Shcbp1	47.5658	-1.08361	0.37938	-2.85626	0.00428665	0.022056
Shisa3	238.72	-0.950568	0.325651	-2.91898	0.00351179	0.0188997
Shld1	1148.22	0.635095	0.205721	3.08717	0.00202072	0.0121223
Shmt1	980.978	-2.38541	0.188787	-12.6354	1.34677e-36	1.22926e-33
Shox2	156.933	1.35459	0.468124	2.89366	0.00380775	0.0201011
Sigirr	209.137	0.912891	0.193233	4.72431	2.30897e-06	4.37244e-05
Sipa1	1333.45	0.700949	0.186096	3.7666	0.000165483	0.00159582
Sipa1l1	2999.24	-0.825897	0.091313	-9.04468	1.50099e-19	3.91438e-17
Ska2	1447.32	-0.74734	0.115779	-6.45486	1.08319e-10	6.50447e-09
Ska3	25.1718	-1.68016	0.587181	-2.86141	0.00421762	0.0217801
Slamf8	27.8752	-1.99149	0.763102	-2.60974	0.00906117	0.0393837
Slc10a1	14.3458	1.86631	0.556978	3.35077	0.000805862	0.00573976
Slc13a4	74.4576	-1.27756	0.408412	-3.12813	0.00175924	0.0108228
Slc16a10	2128.86	0.677986	0.100114	6.77217	1.26868e-11	9.11805e-10
Slc16a11	13.6575	2.14126	0.715954	2.99078	0.00278264	0.0157559
Slc16a13	270.686	0.76463	0.151824	5.03629	4.74646e-07	1.08444e-05
Slc16a6	1004.25	-0.878133	0.117169	-7.49459	6.65081e-14	7.35822e-12
Slc16a7	959.049	-1.43182	0.204927	-6.98697	2.80877e-12	2.22931e-10
Slc1a3	236.636	-0.687331	0.233536	-2.94314	0.00324897	0.0177948
Slc20a1	838.279	0.598294	0.156235	3.82946	0.000128426	0.00129311
Slc22a21	66.8977	0.730727	0.283381	2.5786	0.00992011	0.042299
Slc25a17	756.521	-1.16765	0.13427	-8.69631	3.42858e-18	7.11235e-16
Slc25a22	2285.59	0.650395	0.198124	3.28276	0.00102794	0.00699148
Slc25a23	5689.1	0.611166	0.0995408	6.13986	8.25952e-10	3.9783e-08
Slc25a34	4761.45	1.15185	0.287325	4.00889	6.10043e-05	0.00069908
Slc25a42	3781.45	0.770978	0.156585	4.92369	8.4926e-07	1.80901e-05
Slc26a1	35.8702	1.1367	0.438158	2.59428	0.00947895	0.0408283
Slc26a10	1223.87	1.00894	0.16023	6.29685	3.03752e-10	1.6261e-08
Slc26a11	194.954	0.678821	0.201019	3.37689	0.000733095	0.00533174
Slc27a1	8598.35	0.880656	0.178687	4.92849	8.28674e-07	1.77136e-05
Slc2a4	23009.1	0.684942	0.0887681	7.71609	1.19955e-14	1.50348e-12
Slc2a4rg-ps	87.6021	1.35097	0.33398	4.04507	5.23073e-05	0.000614459
Slc35g1	463.269	-0.881512	0.164678	-5.35296	8.6529e-08	2.45423e-06
Slc37a2	408.075	-0.925625	0.179046	-5.16975	2.34404e-07	5.85369e-06
Slc39a14	4723.5	0.707385	0.1122	6.30466	2.88821e-10	1.55071e-08
Slc4a3	13990.8	0.878631	0.101491	8.65727	4.83197e-18	9.80085e-16
Slc4a8	260.191	0.833761	0.209689	3.97619	7.00287e-05	0.000785242
Slc51a	72.6917	-1.23421	0.347755	-3.54908	0.000386577	0.00317881
Slc6a17	2026.74	0.708689	0.280777	2.52403	0.0116019	0.0476581
Slc6a9	247.837	0.73992	0.159601	4.63607	3.55104e-06	6.39738e-05
Slc8a3	218.244	-2.32167	0.540786	-4.29315	1.76157e-05	0.00024832
Slc9a3	21.7563	1.69163	0.456076	3.70909	0.000208004	0.00191483
Slc9a5	68.7208	0.791746	0.30397	2.60469	0.00919582	0.0397984
Slc9a7	217.585	-0.659021	0.179301	-3.6755	0.000237382	0.00212735
Slc9a8	2362.94	1.05139	0.0938011	11.2087	3.69573e-29	2.05591e-26
Smad7	1653.14	0.683955	0.139688	4.89631	9.76553e-07	2.06092e-05
Smc1b	32.0304	1.18474	0.38245	3.09777	0.00194986	0.0117552
Smim14	6091.63	0.725349	0.0809973	8.95523	3.39015e-19	8.25162e-17
Smim3	114.66	1.5507	0.37786	4.10389	4.0626e-05	0.000497737
Smim4	914.548	-0.721244	0.126858	-5.68543	1.30483e-08	4.688e-07
Snrk	6154.43	0.623542	0.0844046	7.38753	1.49578e-13	1.55145e-11
Snrnp25	278.505	-0.862558	0.149084	-5.78571	7.22086e-09	2.75768e-07
Snrnp35	549.227	-0.809365	0.133049	-6.08322	1.17792e-09	5.41636e-08
Snx10	744.052	-0.591735	0.167175	-3.53963	0.000400695	0.00326881
Snx24	1129.05	-0.721608	0.133219	-5.41672	6.07034e-08	1.81395e-06
Snx4	3340.61	-0.602303	0.0821187	-7.33453	2.22495e-13	2.244e-11
Sort1	24037.9	-0.709182	0.223585	-3.17187	0.0015146	0.00961369
Sox13	905.935	0.776387	0.124813	6.2204	4.95876e-10	2.55712e-08
Sox17	332.91	0.73989	0.174628	4.23694	2.26583e-05	0.00030777
Sox18	1766.54	0.663733	0.215498	3.07999	0.00207006	0.0123534
Sox7	1704.88	0.750837	0.138718	5.41269	6.20852e-08	1.84896e-06
Sp140	257.958	-0.860696	0.329861	-2.60927	0.00907365	0.0394192
Sp3os	236.857	-0.9861	0.224421	-4.39398	1.11296e-05	0.000167633
Spaar	315.709	0.815445	0.172775	4.71969	2.36206e-06	4.45909e-05
Spag5	67.3044	-2.12963	0.52932	-4.02333	5.73809e-05	0.000665072
Spata20	79.8034	-1.27983	0.316967	-4.03773	5.39709e-05	0.000629948
Spata24	186.251	-1.29022	0.206638	-6.24387	4.26883e-10	2.2265e-08
Spata33	1038.71	-1.10876	0.13421	-8.26139	1.4399e-16	2.34691e-14
Spats1	131.835	-1.37946	0.241805	-5.70485	1.16447e-08	4.24299e-07
Spats2	970.289	-0.61424	0.0985249	-6.23437	4.53601e-10	2.35241e-08
Spc25	43.444	-2.3804	0.510973	-4.65855	3.18443e-06	5.81318e-05
Spdl1	64.4141	-1.61689	0.381604	-4.23709	2.26434e-05	0.00030777
Spef1	294.182	0.638926	0.184101	3.47053	0.000519438	0.00404364
Speg	15536.2	0.590292	0.108977	5.41669	6.07133e-08	1.81395e-06
Spin4	146.411	0.639904	0.201509	3.17556	0.00149546	0.00950874
Spint2	1728.94	0.705474	0.102397	6.88958	5.59554e-12	4.22093e-10
Spock2	2763.72	1.20809	0.274855	4.39539	1.10575e-05	0.000166685
Spred3	68.098	1.17939	0.311693	3.7838	0.000154451	0.00150705
Spta1	1434.39	-1.39891	0.186019	-7.52023	5.46784e-14	6.19972e-12
Sptbn4	139.985	-1.19974	0.330497	-3.63009	0.000283318	0.00246531
Srms	20.4529	1.51304	0.585252	2.58528	0.00972997	0.0416852
Srr	3454.13	-0.67248	0.0960119	-7.00413	2.48517e-12	2.00738e-10
St14	25.579	-1.62861	0.511948	-3.18121	0.00146663	0.00937773
St8sia6	473.919	0.632709	0.18795	3.36637	0.000761656	0.00547917
Stac2	35.425	1.47689	0.401232	3.68088	0.000232433	0.00210052
Stambpl1	187.374	-0.743287	0.227303	-3.27003	0.00107537	0.0072492
Stard9	1928.04	0.650206	0.144912	4.48691	7.22649e-06	0.000117366
Stat1	4353.02	-1.80328	0.529879	-3.40319	0.000666044	0.00492053
Stat2	1204.27	-0.887386	0.313179	-2.83348	0.00460443	0.0233747
Stil	24.3569	-1.6977	0.538237	-3.15418	0.00160951	0.0100829
Stk32a	71.8181	-1.79177	0.286499	-6.25401	4.00047e-10	2.10457e-08
Stk39	7248.82	-0.593511	0.164808	-3.60123	0.00031672	0.00270261
Stmn1	952.099	-0.738268	0.143267	-5.1531	2.56221e-07	6.30401e-06
Ston2	923.431	-0.785074	0.178101	-4.40803	1.04315e-05	0.000159353
Stpg1	51.6113	1.39848	0.523106	2.67342	0.00750816	0.0340356
Stxbp1	2963.79	-0.965861	0.109325	-8.83476	1.00311e-18	2.23314e-16
Suco	2595.41	-0.593361	0.106352	-5.5792	2.4163e-08	8.05253e-07
Sult4a1	53.7927	-1.95567	0.728597	-2.68416	0.00727117	0.0331664
Sun2	6438.53	0.835259	0.0835278	9.99977	1.52746e-23	6.48461e-21
Sun3	294.451	-0.681286	0.247988	-2.74726	0.00600962	0.0286952
Svep1	2722.05	-0.694008	0.249813	-2.77811	0.00546768	0.0267236
Syn2	3359.41	-3.3223	0.208243	-15.9539	2.67527e-57	6.97672e-54
Sypl2	630.424	0.665857	0.209941	3.17165	0.00151578	0.00961785
Syt2	30.5595	2.25151	0.5963	3.7758	0.000159496	0.0015479
Sytl3	14.6189	-2.08209	0.723663	-2.87716	0.00401272	0.0209232
T2	97.889	-1.56498	0.330352	-4.73732	2.16559e-06	4.1526e-05
Tac1	41.1918	1.17536	0.410621	2.86241	0.00420436	0.0217178
Tacc2	26442	1.00185	0.140268	7.14241	9.17081e-13	8.20653e-11
Taf1a	409.378	1.74884	0.146357	11.9491	6.56188e-33	4.79148e-30
Tafa3	258.447	0.722931	0.225934	3.19975	0.00137546	0.00887556
Tap1	1109.29	-2.11339	0.609666	-3.46647	0.000527339	0.00409816
Tapbpl	624.107	-0.614377	0.243282	-2.52537	0.0115576	0.0475189
Tbc1d10c	298.093	1.71856	0.296495	5.79624	6.78162e-09	2.60628e-07
Tbc1d31	408.351	-0.6959	0.134093	-5.1897	2.10635e-07	5.34599e-06
Tbx18	687.965	0.672595	0.14626	4.59863	4.25282e-06	7.48652e-05
Tbx21	13.9528	-2.46115	0.818924	-3.00535	0.00265277	0.0151569
Tbx3os1	26.7998	1.71474	0.500483	3.42618	0.000612142	0.00460621
Tceal5	11.4768	-2.45464	0.669515	-3.66629	0.000246091	0.00219035
Tceal8	1377.13	-0.726626	0.11439	-6.3522	2.1225e-10	1.19219e-08
Tcf15	280.783	0.858066	0.288516	2.97406	0.00293885	0.0164264
Tcf23	123.506	0.970928	0.258058	3.76244	0.000168261	0.00161834
Tcta	2912.53	0.962146	0.132372	7.2685	3.63512e-13	3.52974e-11
Tdrkh	836.092	-0.60595	0.1381	-4.38777	1.14517e-05	0.000171775
Tead4	205.82	0.767776	0.221192	3.47108	0.000518367	0.00403875
Tes	172.289	0.812909	0.178881	4.5444	5.50917e-06	9.33797e-05
Tesk2	214.22	-0.621951	0.150355	-4.13654	3.52583e-05	0.000442668
Tesmin	96.4451	1.05925	0.349591	3.02998	0.00244567	0.0141764
Tet1	1066.88	-0.849663	0.157995	-5.37778	7.54109e-08	2.18859e-06
Tex11	72.08	-1.45311	0.439079	-3.30945	0.000934784	0.00645404
Tfap2e	6.084	2.1805	0.850713	2.56315	0.0103728	0.0437616
Tgfa	407.81	-1.00375	0.262875	-3.81837	0.000134335	0.00134005
Tgtp1	685.423	-2.56289	0.90883	-2.81999	0.00480256	0.0241052
Tgtp2	1828.48	-2.98112	0.894155	-3.33401	0.000856021	0.00600103
Thsd7b	36.7753	-2.03353	0.611504	-3.32546	0.000882729	0.00615987
Tiam1	632.175	-0.86153	0.13122	-6.56554	5.18439e-11	3.28615e-09
Tie1	4411.39	0.690074	0.105862	6.5186	7.09674e-11	4.42154e-09
Tigd5	184.07	0.988139	0.185674	5.32191	1.02682e-07	2.84872e-06
Timp1	192.969	-0.965181	0.385011	-2.50689	0.0121798	0.0494642
Tinagl1	2283.04	0.703575	0.18407	3.82231	0.000132206	0.00132315
Tlcd4	578.975	-1.75668	0.214632	-8.18461	2.73176e-16	4.33637e-14
Tln1	14290.5	0.705292	0.101168	6.97149	3.13611e-12	2.43615e-10
Tlr12	11.5885	-3.4515	1.26672	-2.72475	0.00643507	0.0301837
Tlr2	482.316	-0.646977	0.187503	-3.45049	0.000559576	0.00429384
Tmc5	40.8885	0.942949	0.366576	2.57231	0.0101021	0.0429053
Tmc8	202.103	0.65195	0.191159	3.41052	0.000648387	0.00482524
Tmem116	318.073	-0.763045	0.139508	-5.46953	4.5124e-08	1.3891e-06
Tmem132b	52.5802	-2.22297	0.780645	-2.8476	0.00440499	0.0225247
Tmem143	4330.71	0.624654	0.102819	6.07528	1.23773e-09	5.67707e-08
Tmem144	3193.04	0.609028	0.115154	5.28879	1.23126e-07	3.32667e-06
Tmem151a	277.43	0.981365	0.290996	3.37244	0.000745059	0.00539498
Tmem183a	1325.58	-0.853432	0.101012	-8.44878	2.94361e-17	5.42784e-15
Tmem184c	2067.8	-0.748644	0.0969304	-7.72352	1.13156e-14	1.43449e-12
Tmem232	13.7306	-2.58418	0.610774	-4.23099	2.3266e-05	0.000312295
Tmem25	543.236	0.730374	0.136122	5.36557	8.06945e-08	2.3089e-06
Tmem250-ps	4530.46	0.660395	0.0711713	9.27895	1.7115e-20	5.20723e-18
Tmem35a	218.706	1.02425	0.311153	3.2918	0.000995469	0.006801
Tmem50b	4370.06	-0.818824	0.11575	-7.07408	1.50446e-12	1.29547e-10
Tmem52	211.609	-0.791148	0.298282	-2.65235	0.00799339	0.0358172
Tmem63c	47.5289	-1.60793	0.380029	-4.23107	2.32578e-05	0.000312295
Tmem81	115.095	0.760451	0.207163	3.67078	0.000241815	0.00215797
Tmem82	143.015	1.64614	0.228014	7.21946	5.21939e-13	4.91134e-11
Tmem88	674.557	0.791787	0.206147	3.84089	0.000122591	0.00124259
Tmem97	408.999	-1.21951	0.151058	-8.07315	6.85048e-16	1.01671e-13
Tmie	45.8594	1.23284	0.333021	3.70199	0.000213918	0.00196334
Tmod4	708.849	0.758014	0.228682	3.31471	0.00091738	0.00635069
Tmprss4	291.143	-2.27714	0.488247	-4.66392	3.10248e-06	5.69205e-05
Tmsb15b1	10.6118	-5.05916	1.3738	-3.68261	0.000230857	0.00208835
Tmsb15l	35.3829	-2.30319	0.615322	-3.74306	0.000181791	0.00172215
Tmtc1	18986.3	0.872739	0.0770642	11.3248	9.88589e-30	6.22299e-27
Tnc	107.38	-1.78886	0.424189	-4.21713	2.47435e-05	0.000328743
Tnfrsf19	1014.59	0.714283	0.27706	2.57808	0.00993505	0.0423353
Tnfrsf23	200.678	-0.734118	0.209272	-3.50796	0.000451557	0.00361068
Tnfsf15	11.239	-4.10043	0.903248	-4.53965	5.63472e-06	9.52425e-05
Tnip1	4729.11	0.989098	0.101675	9.72807	2.28896e-22	8.89042e-20
Tns2	12722.1	0.690278	0.124467	5.54587	2.92497e-08	9.53489e-07
Tox2	69.4155	0.931756	0.334095	2.7889	0.00528881	0.0260376
Tox3	237.715	0.940695	0.189242	4.97086	6.66549e-07	1.47132e-05
Tpd52l1	64.4402	1.00205	0.381735	2.62498	0.00866533	0.0380254
Tpm2	11554.1	-0.833868	0.222008	-3.75604	0.000172626	0.00165422
Tpx2	130.828	-1.20444	0.408309	-2.94982	0.0031796	0.0175041
Traf5	161.053	0.711956	0.193611	3.67724	0.00023577	0.00211876
Traip	58.7604	-1.15618	0.372255	-3.10587	0.00189717	0.0114945
Trarg1	192.561	1.03422	0.289705	3.56992	0.00035709	0.00298885
Trim34a	133.202	0.762397	0.261526	2.91519	0.00355476	0.0190523
Trim66	31.8971	1.40621	0.396999	3.54211	0.000396943	0.00324941
Trip13	35.1659	-1.30696	0.438904	-2.97779	0.00290335	0.0162828
Trmt61b	132.335	-0.712486	0.195277	-3.64859	0.000263683	0.0023265
Trp53cor1	56.4709	-1.48102	0.46994	-3.1515	0.00162434	0.0101584
Trp53i11	1261.02	0.703737	0.200331	3.51286	0.000443306	0.00355092
Trpc2	58.0206	1.49614	0.503539	2.97125	0.00296588	0.0165219
Trpc3	395.655	0.829411	0.167215	4.96014	7.04436e-07	1.54006e-05
Trpm4	1514.05	0.835371	0.127638	6.54482	5.95656e-11	3.73667e-09
Trpv3	17.4138	1.50023	0.508225	2.95191	0.00315818	0.0174177
Tsacc	71.5975	-0.804482	0.290228	-2.77189	0.00557311	0.0270938
Tspan18	1431.42	0.874322	0.168643	5.18446	2.16644e-07	5.46247e-06
Tspyl5	612.002	0.610068	0.136521	4.46866	7.87103e-06	0.000126373
Ttbk1	78.8695	-1.17929	0.261556	-4.50875	6.52111e-06	0.000107439
Ttc25	60.371	-0.960092	0.366604	-2.61888	0.00882196	0.0385644
Ttc27	687.612	-0.983216	0.0963772	-10.2017	1.94737e-24	9.11521e-22
Ttc30a1	509.465	0.644055	0.136213	4.7283	2.26407e-06	4.30977e-05
Ttc30a2	35.0322	1.3672	0.481672	2.83844	0.00453346	0.0230781
Ttc34	49.7226	-0.900688	0.318219	-2.8304	0.004649	0.0235481
Ttc39d	7.94218	-3.01346	1.04212	-2.89167	0.00383196	0.0201883
Ttc8	335.243	-0.943005	0.182818	-5.15815	2.49396e-07	6.16066e-06
Ttf2	589.618	-0.618597	0.135964	-4.54971	5.37189e-06	9.17342e-05
Ttll11	113.88	1.76466	0.36366	4.85249	1.21921e-06	2.48956e-05
Txndc12	1664.85	-0.623276	0.0803182	-7.76009	8.487e-15	1.09106e-12
Txnip	24676.9	1.36028	0.375361	3.62392	0.000290176	0.00251289
Tyro3	179.21	-0.661188	0.250812	-2.63619	0.00838427	0.0371673
Ubd	6.44941	-5.09321	1.87537	-2.71584	0.00661088	0.0308175
Ube2c	115.709	-2.55156	0.58537	-4.35889	1.30726e-05	0.000192607
Ube2t	111.569	-0.92135	0.224556	-4.10299	4.07847e-05	0.000499011
Ubl4a	4833.96	0.713146	0.0800969	8.90354	5.40925e-19	1.24995e-16
Ubtd1	1231.63	-0.75319	0.128662	-5.85402	4.79839e-09	1.88376e-07
Ubxn10	215.169	1.27965	0.368363	3.47387	0.000513015	0.0040056
Uchl1	1163.61	-1.1633	0.186991	-6.22116	4.93483e-10	2.55199e-08
Uchl5	1495.54	-0.873702	0.105627	-8.27156	1.32223e-16	2.1943e-14
Uckl1os	239.273	1.08737	0.239826	4.534	5.78759e-06	9.73755e-05
Ucp3	1217.73	2.15788	0.486928	4.43163	9.35236e-06	0.000145424
Uhrf1	206.757	-1.10054	0.362636	-3.03484	0.00240667	0.0140006
Unc13a	298.242	0.733727	0.151952	4.82867	1.37445e-06	2.75419e-05
Upb1	76.8453	-1.58364	0.376859	-4.20222	2.64313e-05	0.000346129
Ush1c	73.661	-0.846238	0.282093	-2.99986	0.00270105	0.0153702
Ushbp1	1297.68	0.854613	0.159165	5.36937	7.90129e-08	2.27505e-06
Usp43	130.542	0.675436	0.217426	3.10651	0.00189307	0.0114795
Vamp1	477.683	0.994715	0.175638	5.66343	1.48376e-08	5.22896e-07
Vdr	1411.79	-2.20616	0.238616	-9.24567	2.33761e-20	6.88276e-18
Vil1	31.1797	-1.57274	0.523143	-3.00632	0.00264429	0.0151226
Vipr2	54.8342	1.34734	0.375317	3.58986	0.000330853	0.00280395
Vopp1	1040.91	0.835058	0.0991141	8.42522	3.60064e-17	6.50789e-15
Vps45	526.917	-0.622819	0.125325	-4.96962	6.70827e-07	1.4772e-05
Vtn	541.417	0.62246	0.156313	3.98215	6.82958e-05	0.000768644
Vwa3a	153.623	1.59772	0.405777	3.93742	8.23627e-05	0.000894145
Vwa8	13449.6	0.752952	0.135732	5.54732	2.90078e-08	9.47293e-07
Vxn	1691.34	-2.51692	0.127027	-19.8141	2.25012e-87	4.10759e-83
Wars	3961.15	-0.789751	0.178957	-4.41308	1.0191e-05	0.000156597
Wasf1	188.339	-2.39609	0.273878	-8.74876	2.15705e-18	4.57872e-16
Wfdc1	911.048	-1.23014	0.156152	-7.87785	3.33057e-15	4.50367e-13
Whamm	620.123	0.623195	0.108334	5.75251	8.79271e-09	3.26242e-07
Wnk3	92.9163	-1.03672	0.252098	-4.11235	3.91659e-05	0.000481788
Wnt11	212.871	1.32646	0.187477	7.07529	1.49131e-12	1.29023e-10
Wnt5b	139.971	1.29563	0.247729	5.23004	1.69477e-07	4.39461e-06
Wnt9a	422.974	0.777279	0.180735	4.30065	1.70298e-05	0.000242338
Wrnip1	1566.83	0.713749	0.144884	4.92637	8.37734e-07	1.78655e-05
Wt1	253.102	1.11353	0.228275	4.87802	1.07154e-06	2.22031e-05
Xaf1	291.491	-0.91721	0.333569	-2.74969	0.00596521	0.0285289
Xkrx	88.8515	1.04246	0.260097	4.00796	6.12464e-05	0.000701414
Xlr4b	35.9631	-1.69851	0.616868	-2.75344	0.00589721	0.0282927
Xntrpc	8.2337	-4.79789	1.56762	-3.06062	0.00220877	0.0130152
Ypel1	69.3624	-1.00115	0.335949	-2.98007	0.00288187	0.0161922
Zbed5	172.611	0.74557	0.218645	3.40996	0.000649722	0.0048332
Zbp1	82.5209	-2.94988	0.837871	-3.52069	0.000430427	0.00346601
Zbtb16	5791.16	0.896943	0.287061	3.12457	0.00178065	0.01093
Zdhhc12	277.258	-0.660161	0.160327	-4.1176	3.82835e-05	0.000473486
Zdhhc2	603.094	-0.666994	0.143557	-4.6462	3.38098e-06	6.12907e-05
Zfand4	76.822	2.69417	0.302148	8.91674	4.80201e-19	1.12386e-16
Zfp14	339.138	0.639841	0.118806	5.38558	7.22107e-08	2.10955e-06
Zfp276	867.13	0.700986	0.141475	4.95483	7.23934e-07	1.57514e-05
Zfp286	164.081	-1.6137	0.193182	-8.35326	6.6406e-17	1.15452e-14
Zfp335os	58.2218	-1.11812	0.354159	-3.15711	0.0015934	0.0100095
Zfp345	5.8646	-3.20187	1.19149	-2.6873	0.00720333	0.0329153
Zfp382	120.937	-0.655002	0.215516	-3.03923	0.00237181	0.0138375
Zfp385b	784.927	-0.622064	0.128766	-4.83096	1.35876e-06	2.72573e-05
Zfp428	419.077	-0.738131	0.178199	-4.14218	3.44016e-05	0.000433104
Zfp454	97.2807	-0.617584	0.236497	-2.61138	0.00901765	0.0392413
Zfp516	1694.08	0.621847	0.0882994	7.04248	1.88843e-12	1.58134e-10
Zfp524	453.345	0.607622	0.138041	4.40176	1.07378e-05	0.000162971
Zfp54	140.321	-1.16168	0.255446	-4.54767	5.42434e-06	9.23706e-05
Zfp57	93.5959	0.816741	0.317032	2.57621	0.00998893	0.0425351
Zfp605	885.761	-0.622243	0.140342	-4.43375	9.26076e-06	0.000144245
Zfp607b	114.768	-1.02924	0.217666	-4.72855	2.26129e-06	4.30977e-05
Zfp934	360.369	-0.808964	0.213633	-3.7867	0.000152661	0.00149347
Zfp941	33.1012	-1.46693	0.544534	-2.69392	0.00706169	0.0324468
Zscan18	99.0669	-0.981095	0.251665	-3.89841	9.68259e-05	0.00102353
Zwilch	77.6213	-1.76497	0.390998	-4.51403	6.36085e-06	0.00010537
mt-Nd1	625660	0.659655	0.109469	6.02595	1.68115e-09	7.4129e-08
mt-Rnr2	187064	0.73135	0.131556	5.55922	2.70987e-08	8.91326e-07

## Sheet: On off dox vs On dox
Ventircle (padj0.05_FC1.5)									Atria (padj0.05_FC1.5)
gene	baseMean	log2FoldChange	lfcSE	stat	pvalue	padj			gene	baseMean	log2FoldChange	lfcSE	stat	pvalue	padj
0610012D04Rik	21.0279	2.25537	0.766905	2.94088	0.00327284	0.015878			1110038B12Rik	135.349	1.14301	0.203972	5.60376	2.09756e-08	1.14118e-06
1110038B12Rik	135.349	0.915899	0.205932	4.44757	8.68464e-06	0.00013095			1700019D03Rik	157.795	0.825388	0.195686	4.21793	2.4656e-05	0.000487053
1500015A07Rik	100.932	-1.17754	0.221889	-5.30688	1.11518e-07	3.15215e-06			1700109K24Rik	14.8383	1.79574	0.683229	2.62831	0.00858113	0.0485908
1700003E16Rik	149.225	0.614776	0.207228	2.96666	0.0030105	0.0148329			1810014B01Rik	346.599	0.643122	0.162951	3.94672	7.92296e-05	0.00127703
1810009A15Rik	621.746	-0.685666	0.120326	-5.6984	1.20937e-08	4.53229e-07			2010001K21Rik	64.1378	1.62315	0.390078	4.16108	3.16753e-05	0.000595539
1810037I17Rik	2361.19	-0.819085	0.103161	-7.93983	2.02455e-15	3.16964e-13			2310002L09Rik	2544.74	0.714809	0.16719	4.27543	1.90772e-05	0.000393461
1810044D09Rik	104.329	-0.728048	0.217919	-3.34092	0.000835028	0.00531676			2310015A16Rik	537.117	-0.775255	0.213355	-3.63364	0.000279453	0.00346631
2010001K21Rik	64.1378	1.70058	0.505785	3.36227	0.000773052	0.00499043			2310015D24Rik	241.003	-1.34103	0.334494	-4.00912	6.09452e-05	0.00103103
2310002D06Rik	16.2837	1.55323	0.579074	2.68227	0.00731239	0.0299211			2310016G11Rik	90.9164	0.98938	0.249828	3.96024	7.4874e-05	0.00122247
2310015A16Rik	537.117	-0.851708	0.208759	-4.07986	4.50632e-05	0.000495991			2310039L15Rik	100.678	-1.3684	0.357647	-3.82611	0.000130186	0.00188332
2310016G11Rik	90.9164	1.16654	0.272368	4.28296	1.84422e-05	0.000240424			2310068J16Rik	37.1994	-1.67916	0.45999	-3.65042	0.000261814	0.00329299
2310039L15Rik	100.678	-0.849659	0.342182	-2.48306	0.0130257	0.046997			2600006K01Rik	20.8523	-1.41247	0.526482	-2.68285	0.00729976	0.0432806
2310068J16Rik	37.1994	-1.24316	0.413817	-3.00413	0.00266338	0.0134592			2610028H24Rik	54.8351	2.41313	0.677405	3.56231	0.000367602	0.00433946
2410022M11Rik	159.388	0.86478	0.346794	2.49364	0.012644	0.0459063			2900060N12Rik	22.0131	1.2732	0.453299	2.80875	0.00497338	0.0323787
2510046G10Rik	26.5471	-1.03796	0.409173	-2.53672	0.0111897	0.0417575			3425401B19Rik	12403.3	0.660255	0.141934	4.65185	3.28973e-06	9.30441e-05
2900052N01Rik	25.5257	-2.23157	0.533604	-4.18207	2.88869e-05	0.000347889			4632428C04Rik	245.482	1.01944	0.188803	5.39948	6.68332e-08	3.17235e-06
4833412C05Rik	316.896	-2.21478	0.555839	-3.98456	6.76047e-05	0.00069522			4732465J04Rik	14.3214	1.75971	0.458862	3.83495	0.000125591	0.00183961
4833422M21Rik	72.8831	-1.29964	0.389449	-3.33713	0.000846469	0.00536311			4921507P07Rik	42.5178	0.87187	0.33312	2.61728	0.00886327	0.0497754
4921524J17Rik	759.727	-0.669511	0.125804	-5.32188	1.02702e-07	2.94123e-06			4930429F24Rik	892.877	0.637112	0.104877	6.07485	1.24106e-09	9.49704e-08
4930429F24Rik	892.877	0.616805	0.103866	5.93848	2.87681e-09	1.27493e-07			4932422M17Rik	174.087	0.921404	0.30931	2.9789	0.00289281	0.0216412
4930429H19Rik	12.6358	1.75195	0.653908	2.67919	0.00737999	0.0301247			4933432I09Rik	58.1736	0.838776	0.279854	2.99719	0.00272481	0.0206676
4930431P19Rik	122.881	-0.616387	0.230652	-2.67237	0.0075317	0.0306241			5830418P13Rik	30.2665	2.77614	0.994573	2.79129	0.0052499	0.0337147
4930546K05Rik	68.067	1.08449	0.330478	3.28158	0.00103228	0.00631812			6430571L13Rik	314.517	-1.06834	0.237036	-4.50708	6.57267e-06	0.000165846
4930579G24Rik	174.485	-0.822763	0.203239	-4.04825	5.16026e-05	0.000555914			6820408C15Rik	152.277	0.870761	0.221286	3.93501	8.31943e-05	0.00132143
4931406C07Rik	1085.87	-0.731852	0.120128	-6.09227	1.11323e-09	5.43696e-08			9030407P20Rik	126.474	-0.909165	0.27236	-3.33811	0.000843516	0.00831357
4933407K13Rik	69.1048	1.14207	0.351281	3.25116	0.00114936	0.00689366			9330162G02Rik	178.564	0.696978	0.20296	3.43406	0.000594607	0.00633525
4933432I09Rik	58.1736	0.995247	0.346155	2.87515	0.00403836	0.0187762			9430064I24Rik	69.3904	0.794532	0.265269	2.99519	0.00274275	0.0207557
4933439C10Rik	32.8641	1.00094	0.395779	2.52903	0.0114377	0.0424562			9930024M15Rik	28.3081	1.35489	0.506363	2.67574	0.00745655	0.0438013
5930420M18Rik	39.2469	-1.05365	0.397676	-2.64953	0.00806043	0.0323112			A330023F24Rik	244.251	1.0659	0.275749	3.86547	0.000110874	0.00165513
6030443J06Rik	65.7892	-0.752606	0.291428	-2.58248	0.00980934	0.0376722			A330094K24Rik	111.946	0.828724	0.256262	3.23389	0.00122117	0.0111533
6330418K02Rik	73.7867	-0.888702	0.26394	-3.36706	0.000759738	0.00492345			A730020M07Rik	132.293	1.02723	0.296837	3.46058	0.000539004	0.0058494
6430571L13Rik	314.517	-0.631102	0.238633	-2.64465	0.00817755	0.0326634			A930002C04Rik	120.398	0.958075	0.189982	5.04298	4.58343e-07	1.67916e-05
6820408C15Rik	152.277	0.850472	0.207848	4.09181	4.28026e-05	0.000474853			AI480526	105.731	1.05833	0.378715	2.79454	0.00519733	0.0334821
8430406P12Rik	19.1789	-1.41967	0.490497	-2.89435	0.00379938	0.0178634			Abca12	467.292	0.916322	0.204943	4.47111	7.78135e-06	0.000188502
9030619P08Rik	11.551	-3.46573	0.712549	-4.86385	1.15124e-06	2.34417e-05			Ache	358.84	0.820238	0.251186	3.26545	0.00109289	0.0101978
9330161L09Rik	26.9226	1.27071	0.490563	2.59031	0.00958885	0.0370206			Acot7	3016.05	0.763056	0.12718	5.9998	1.97558e-09	1.45077e-07
9330179D12Rik	37.9583	-1.54204	0.501607	-3.07421	0.00211062	0.0111961			Actn4	8746.87	-0.598558	0.105167	-5.69152	1.25914e-08	7.31194e-07
9430064I24Rik	69.3904	0.770965	0.277714	2.77611	0.00550131	0.0238751			Acy3	1921.37	0.949232	0.142124	6.67892	2.40703e-11	2.66334e-09
9530085L11Rik	69.1094	-0.679682	0.27066	-2.5112	0.0120321	0.044144			Adam19	2715.84	0.620468	0.200034	3.10181	0.00192342	0.015852
9630013D21Rik	42.7982	-1.1053	0.379548	-2.91216	0.00358936	0.0170627			Adam33	137.657	1.02752	0.253066	4.06029	4.90116e-05	0.00086025
9930014A18Rik	162.183	0.782786	0.241374	3.24304	0.00118263	0.00705533			Adamts12	189.459	0.812255	0.287283	2.82737	0.00469322	0.0311158
A330035P11Rik	56.4618	-1.18025	0.377382	-3.12747	0.0017632	0.00968747			Adamts3	713.623	-0.861691	0.149714	-5.7556	8.63365e-09	5.2953e-07
A430110L20Rik	37.1434	1.01079	0.352921	2.86408	0.00418223	0.0192845			Adamts5	2256.21	0.609502	0.103579	5.88442	3.99445e-09	2.70302e-07
A530013C23Rik	86.7786	0.858946	0.270613	3.17408	0.00150313	0.00854734			Adamts6	317.863	0.764876	0.182075	4.20087	2.65886e-05	0.000519589
A930017M01Rik	61.0623	0.737437	0.284843	2.58893	0.00962748	0.037127			Adamts9	1388.61	-0.647712	0.166643	-3.88683	0.000101561	0.00154425
A930033H14Rik	64.4972	0.768281	0.272821	2.81606	0.00486163	0.0216832			Adamtsl5	3201.31	1.08882	0.17148	6.34958	2.15907e-10	1.95342e-08
AA414768	66.4653	-0.694744	0.263616	-2.63544	0.00840273	0.0333956			Adarb1	3835.04	-0.640808	0.119945	-5.34253	9.16575e-08	4.15772e-06
AC160336.1	175.139	0.840896	0.172548	4.8734	1.09691e-06	2.25743e-05			Adgrb2	843.919	-1.02133	0.193401	-5.28088	1.28568e-07	5.61447e-06
AI480526	105.731	1.0493	0.373586	2.80872	0.00497389	0.0220815			Adora1	3028.4	-0.785748	0.169295	-4.6413	3.46221e-06	9.70841e-05
AI854703	82.8403	1.11227	0.277985	4.00118	6.30275e-05	0.000656206			Adra1a	673.093	0.858178	0.23951	3.58306	0.000339594	0.00408011
Aard	12.8973	-3.12138	1.03139	-3.02637	0.00247506	0.0127341			Adss	660.148	-0.588456	0.108875	-5.40486	6.48584e-08	3.08756e-06
Aass	1628.17	-1.29444	0.270938	-4.77764	1.77361e-06	3.36865e-05			Agbl2	39.519	1.29534	0.428098	3.02581	0.00247967	0.0192177
Aatk	445.937	0.746333	0.192184	3.88342	0.000102996	0.00098383			Agpat5	2488.37	-0.889911	0.09556	-9.31258	1.2476e-20	5.23865e-18
Abat	15590.5	-1.45907	0.158037	-9.23246	2.64497e-20	9.42735e-18			Aif1	160.569	-0.618731	0.206079	-3.0024	0.00267863	0.0204758
Abca6	1309.07	0.666136	0.152642	4.36403	1.27688e-05	0.0001787			Ak4	3063.09	0.649452	0.143408	4.52872	5.93433e-06	0.000153282
Abca7	1353.29	0.821438	0.130401	6.29933	2.98929e-10	1.66922e-08			Akip1	542.17	-0.594261	0.119671	-4.96579	6.84211e-07	2.42525e-05
Abcc8	5650.99	0.694577	0.105628	6.5757	4.84256e-11	3.28432e-09			Akr1c14	554.169	0.620761	0.224215	2.7686	0.00562974	0.0355544
Abhd1	868.078	0.665686	0.214213	3.10759	0.00188619	0.0101927			Akt1	12885.5	-0.78294	0.0973159	-8.04534	8.60058e-16	1.82913e-13
Abi3	1336.02	0.681454	0.189016	3.60526	0.000311839	0.00238318			Aldh1l2	4372.56	-0.756921	0.148699	-5.0903	3.57502e-07	1.36468e-05
Abtb1	1033.35	0.801983	0.175127	4.57942	4.66259e-06	7.62657e-05			Aldh3b3	393.173	1.27419	0.16864	7.55567	4.167e-14	7.49877e-12
Acad10	290.167	0.58689	0.160927	3.64692	0.000265398	0.00209517			Aldh9a1	1617.04	0.656816	0.121937	5.38652	7.18367e-08	3.36114e-06
Acad11	9809.04	0.904165	0.122144	7.40242	1.3372e-13	1.61156e-11			Alkbh3	1293.5	0.82794	0.118568	6.98281	2.89331e-12	3.8521e-10
Acat2	601.232	-0.676058	0.137761	-4.90748	9.2253e-07	1.93178e-05			Alpl	1386.32	0.875332	0.162387	5.39041	7.02982e-08	3.30806e-06
Acbd4	1324.04	0.622557	0.146267	4.2563	2.0784e-05	0.000265739			Amd1	15177.4	-0.634714	0.166268	-3.81742	0.000134853	0.00193375
Acer3	965.284	-0.670361	0.105834	-6.33408	2.38755e-10	1.3558e-08			Amd2	1624.43	-0.59756	0.19003	-3.14456	0.00166334	0.0142165
Ackr3	6147.79	0.743315	0.141418	5.25615	1.47102e-07	4.02657e-06			Amn1	245.333	-0.963828	0.274794	-3.50745	0.000452424	0.00510254
Acot1	350.977	2.25704	0.397156	5.68301	1.32348e-08	4.91595e-07			Amtn	14.0019	-3.44428	1.2154	-2.83386	0.00459896	0.0306294
Acot2	2218.12	0.856075	0.201196	4.25492	2.0912e-05	0.000266807			Amy1	675.207	0.669349	0.2435	2.74887	0.00598009	0.0371651
Acot7	3016.05	1.81452	0.127382	14.2448	4.83249e-46	8.09538e-43			Angptl4	420.043	2.41344	0.691012	3.49261	0.000478318	0.00532935
Acsbg1	44.1118	1.07927	0.38021	2.83862	0.00453097	0.0205087			Ankrd23	24353.5	1.09029	0.343428	3.17471	0.00149984	0.0130815
Acsf3	1667.6	0.59612	0.109222	5.45788	4.81862e-08	1.51732e-06			Ankrd34b	14.6176	-2.78276	0.619892	-4.4891	7.15243e-06	0.000177409
Acss3	737.429	-0.880521	0.182897	-4.81431	1.47706e-06	2.9076e-05			Ankrd45	197.69	1.43217	0.390907	3.66371	0.000248588	0.00316553
Acy3	1921.37	0.603021	0.144618	4.16975	3.04937e-05	0.000364098			Ankzf1	660.57	0.621326	0.108904	5.70528	1.16151e-08	6.94193e-07
Adam19	2715.84	0.60592	0.200522	3.02171	0.00251354	0.0128649			Anxa5	7140.44	-0.810833	0.0829544	-9.77444	1.44958e-22	6.98185e-20
Adamts10	1460.65	0.716299	0.203672	3.51692	0.000436587	0.00313221			Apbb3	361.778	1.02138	0.166421	6.13737	8.39008e-10	6.66971e-08
Adamts20	54.5068	-1.3008	0.465507	-2.79437	0.0052001	0.0228281			Apc2	1618.57	0.755371	0.149508	5.05236	4.36384e-07	1.60951e-05
Adamts3	713.623	-0.640353	0.15216	-4.20841	2.57176e-05	0.000317247			Aqp7	870.325	0.887903	0.208968	4.24899	2.14738e-05	0.000434141
Adamtsl4	5849.25	0.756655	0.0906097	8.35071	6.78543e-17	1.37671e-14			Arhgap1	3630.46	-0.624999	0.0722474	-8.65082	5.11323e-18	1.70886e-15
Adamtsl5	3201.31	1.07353	0.170654	6.29068	3.16071e-10	1.75907e-08			Arhgap33	83.53	-1.12462	0.308305	-3.64774	0.000264556	0.00331728
Adap1	972.235	-0.780688	0.14456	-5.40044	6.64786e-08	2.02733e-06			Arhgap9	732.298	-0.602059	0.210329	-2.86246	0.00420366	0.0285792
Adcy1	10546.9	-1.74678	0.313673	-5.56879	2.56509e-08	8.85187e-07			Arhgef19	1466.82	-0.662308	0.147683	-4.48466	7.30313e-06	0.000179844
Adgrb2	843.919	-0.678555	0.216908	-3.12831	0.00175814	0.00966286			Arid3b	317.934	-1.01969	0.145272	-7.01913	2.23251e-12	3.09826e-10
Adgrl3	140.943	0.652871	0.256492	2.54538	0.0109158	0.0410002			Arid5b	3764.3	0.648294	0.192323	3.37087	0.000749317	0.00760274
Adora1	3028.4	-0.667893	0.169858	-3.93206	8.42224e-05	0.000835342			Arl4a	1429.64	0.666264	0.0972107	6.85382	7.19048e-12	8.72232e-10
Adora2a	316.203	0.806394	0.227969	3.5373	0.000404234	0.00294295			Armc2	2160.83	0.686978	0.151885	4.52302	6.09626e-06	0.000156407
Adra1a	673.093	1.08312	0.208908	5.18467	2.16403e-07	5.5094e-06			Armcx4	597.589	0.842918	0.208525	4.04229	5.29309e-05	0.000919189
Adra1b	2581.45	0.62997	0.109123	5.77301	7.7869e-09	3.12072e-07			Arrdc3	3735.87	0.758641	0.114992	6.59731	4.18674e-11	4.42336e-09
Adra1d	118.448	-0.827818	0.327462	-2.52798	0.011472	0.0425391			Art5	852.459	1.07983	0.192174	5.61902	1.92043e-08	1.07702e-06
Afap1l2	239.62	0.78672	0.213404	3.68653	0.000227333	0.00184779			Atcayos	4519.04	-1.11382	0.179423	-6.20778	5.37376e-10	4.44448e-08
Afmid	627.593	-0.882206	0.185954	-4.74421	2.09322e-06	3.87037e-05			Atp2a1	106.166	0.659257	0.233427	2.82425	0.00473909	0.0313185
Aga	952.984	0.591616	0.140331	4.21585	2.48838e-05	0.000309239			Atp8a2	2272.74	0.870346	0.161002	5.40582	6.45141e-08	3.08013e-06
Agap2	405.513	0.749145	0.126663	5.91446	3.32967e-09	1.46018e-07			Axin2	657.098	0.598245	0.137095	4.36373	1.27865e-05	0.000285663
Agpat2	1786.98	0.634407	0.143073	4.43414	9.24419e-06	0.000137714			Azin1	9653.41	-0.654702	0.108831	-6.01579	1.79016e-09	1.33253e-07
Agt	2420.85	-0.909597	0.189274	-4.80572	1.54194e-06	3.00319e-05			B130046B21Rik	54.1332	0.863718	0.312557	2.76339	0.00572039	0.0359329
Aif1	160.569	-0.872137	0.216834	-4.02214	5.7671e-05	0.000611846			B3galt2	785.787	1.2195	0.376587	3.2383	0.00120242	0.0110067
Aif1l	1231.66	-1.04757	0.197635	-5.30051	1.1548e-07	3.24583e-06			B4galt2	695.643	-0.598109	0.142193	-4.20632	2.59566e-05	0.000510282
Ak4	3063.09	0.643809	0.141174	4.56039	5.10586e-06	8.25611e-05			B4galt5	2000.23	-0.867369	0.100727	-8.61111	7.2356e-18	2.27866e-15
Akap17b	347.219	-0.71326	0.215395	-3.31141	0.000928283	0.00576589			B930095G15Rik	145.735	0.957899	0.187252	5.11555	3.12821e-07	1.21681e-05
Akip1	542.17	-0.625019	0.117142	-5.33556	9.52509e-08	2.76063e-06			BB123696	21.7999	5.05349	1.32016	3.82794	0.00012922	0.00187432
Akr1c14	554.169	0.588377	0.220942	2.66304	0.00774379	0.0312965			BC043934	137.834	0.81363	0.285559	2.84925	0.00438221	0.0295321
Aldh1b1	11859.2	-0.743919	0.130504	-5.70035	1.19558e-08	4.50076e-07			Bag2	3363.41	-0.599804	0.114338	-5.24586	1.55552e-07	6.63364e-06
Aldh9a1	1617.04	0.848783	0.122385	6.93536	4.0518e-12	3.66896e-10			Banf2os	24.8112	-2.41037	0.757233	-3.18313	0.00145694	0.0127588
Aldob	307.068	1.45885	0.411816	3.54247	0.000396393	0.00289565			Bank1	105.252	-0.869686	0.292766	-2.97059	0.00297231	0.0221248
Alg8	282.55	-0.663361	0.147224	-4.50579	6.61267e-06	0.000103625			Bbs2	986.432	0.630377	0.133507	4.72168	2.33901e-06	7.02818e-05
Als2cl	960.658	0.757456	0.142	5.33419	9.59707e-08	2.77669e-06			Bcl11b	342.284	0.826822	0.193654	4.26959	1.95836e-05	0.00040194
Alyref2	118.886	-0.68712	0.26552	-2.58782	0.00965841	0.0371949			Bcl6	1665.25	1.81648	0.299137	6.07242	1.25997e-09	9.59689e-08
Amhr2	26.1932	1.39068	0.536752	2.59092	0.0095721	0.0369815			Bend5	293.224	-0.817094	0.248171	-3.29247	0.000993126	0.00940627
Amn1	245.333	-0.768407	0.276229	-2.78178	0.00540625	0.0235418			Bhlhe41	1904.44	0.601499	0.150966	3.98433	6.76711e-05	0.0011262
Angpt4	31.8914	-1.36035	0.520916	-2.61146	0.00901563	0.0351969			Blm	196.889	-0.837107	0.182315	-4.59156	4.39954e-06	0.000119878
Angptl4	420.043	2.49724	0.689781	3.62034	0.000294218	0.00227866			Bmp5	704.063	-0.676451	0.162236	-4.16954	3.0521e-05	0.000577817
Angptl7	805.077	-1.72777	0.653855	-2.64244	0.00823108	0.0328457			Bpifb1	60.7273	-1.77652	0.544617	-3.26196	0.00110646	0.0102834
Ankrd16	374.716	0.586727	0.126611	4.6341	3.58496e-06	6.10886e-05			Btbd16	47.7638	0.900042	0.314149	2.86502	0.00416988	0.0284406
Ankrd2	35.9222	-1.43407	0.568843	-2.52104	0.0117009	0.0432128			Bvht	108.037	0.688657	0.184837	3.72576	0.000194728	0.00261383
Ankrd23	24353.5	0.933677	0.342938	2.72258	0.00647738	0.027168			Bysl	2351.52	-0.593486	0.0863635	-6.87195	6.33304e-12	7.91679e-10
Ankrd34b	14.6176	-3.22559	1.18877	-2.71338	0.00666002	0.0277465			C030006K11Rik	1431.84	0.740359	0.0798526	9.27157	1.83425e-20	7.50944e-18
Ankrd45	197.69	1.14671	0.353039	3.24811	0.00116176	0.00694717			C130089K02Rik	27.2484	1.53123	0.561566	2.72671	0.00639701	0.0391178
Ankrd63	274.866	1.30144	0.290388	4.48172	7.40427e-06	0.000113899			C230037L18Rik	20.4344	1.4207	0.459615	3.09107	0.00199438	0.0162649
Anln	164.218	-1.42076	0.390286	-3.64031	0.000272308	0.00214064			C530008M17Rik	1094.8	1.0443	0.183115	5.70297	1.17738e-08	6.9901e-07
Ano3	47.9626	-0.977057	0.356858	-2.73794	0.00618246	0.0261537			Cabcoco1	1555.24	-0.675701	0.135002	-5.00511	5.58294e-07	2.0138e-05
Ano5	38.332	2.92004	0.557615	5.23665	1.63514e-07	4.40385e-06			Cacna1d	1545.69	-0.894902	0.135593	-6.59989	4.1145e-11	4.37526e-09
Anxa11os	22.5135	1.36214	0.480005	2.83776	0.00454311	0.0205526			Cacna1g	4616.32	-1.02735	0.276779	-3.7118	0.000205792	0.00272516
Anxa5	7140.44	-0.708374	0.0828448	-8.55061	1.22441e-17	3.04623e-15			Cacnb4	158.494	-0.754569	0.206057	-3.66194	0.000250312	0.00318007
Aoc2	82.8082	0.661772	0.247021	2.67901	0.00738401	0.0301287			Cadm4	2223.6	-1.35063	0.165755	-8.14837	3.6887e-16	8.81095e-14
Aox1	2088.46	0.821702	0.129515	6.34445	2.23218e-10	1.27623e-08			Calhm5	303.102	0.655313	0.230831	2.83893	0.00452645	0.0302923
Ap1s3	65.7415	-1.54278	0.540748	-2.85306	0.00433006	0.0197757			Camk1d	3931.43	0.739014	0.15543	4.75466	1.98785e-06	6.13051e-05
Apbb3	361.778	1.20447	0.167614	7.186	6.6717e-13	7.2106e-11			Camkk1	265.147	-0.87078	0.196679	-4.42741	9.53718e-06	0.00022453
Apod	1028.58	-0.876844	0.336532	-2.60553	0.00917327	0.0356865			Capn3	349.689	0.726851	0.211292	3.44004	0.000581632	0.0062213
Apol8	13.1617	-5.21399	1.29816	-4.01643	5.90861e-05	0.000625234			Car11	371.546	0.743154	0.151052	4.91984	8.66128e-07	2.97977e-05
Apol9a	66.3264	-5.95183	1.01312	-5.87475	4.23494e-09	1.81907e-07			Car2	186.181	0.886611	0.175274	5.05843	4.22716e-07	1.57685e-05
Apol9b	57.2579	-4.59872	1.03042	-4.46296	8.08366e-06	0.000123279			Car4	410.637	0.672274	0.239357	2.80867	0.00497464	0.0323787
Aqp11	64.4255	-0.699403	0.275181	-2.54161	0.0110343	0.0413343			Carmn	52.6069	1.20309	0.359635	3.34531	0.000821899	0.00818613
Aqp4	1562.16	-1.62345	0.336064	-4.83077	1.36009e-06	2.70276e-05			Casq2	65297	-0.622582	0.131267	-4.74288	2.10701e-06	6.41347e-05
Aqp7	870.325	0.720722	0.20176	3.57217	0.000354034	0.00263823			Cbln1	97.5665	-1.09197	0.402013	-2.71625	0.00660267	0.0400316
Arap3	2652.74	0.606356	0.119954	5.05488	4.3065e-07	9.97822e-06			Ccdc15	149.092	0.733571	0.184451	3.97706	6.97726e-05	0.00115647
Arc	500.418	0.820621	0.179895	4.56167	5.07484e-06	8.21388e-05			Ccdc28a	662.988	0.934959	0.124199	7.52789	5.15669e-14	9.17892e-12
Arhgap11a	321.696	-1.72385	0.244187	-7.05955	1.67039e-12	1.60818e-10			Ccdc69	447.866	-0.755294	0.229689	-3.28834	0.0010078	0.00951475
Arhgap22	153.025	0.623015	0.228006	2.73245	0.00628658	0.0265205			Ccdc88c	526.938	0.644757	0.215157	2.99668	0.0027294	0.0206929
Arhgap9	732.298	-0.839059	0.198772	-4.22121	2.42996e-05	0.000304236			Ccdc9b	3006.4	0.901218	0.110873	8.12841	4.34964e-16	1.01757e-13
Arhgef1	3039.37	0.586579	0.106737	5.49554	3.89514e-08	1.26702e-06			Ccl12	40.4201	-2.0273	0.538127	-3.76733	0.000165005	0.002288
Arhgef39	25.0421	-1.73585	0.672136	-2.58259	0.00980614	0.0376685			Ccl27a	239.859	-0.849689	0.253739	-3.34868	0.000811985	0.00811968
Arid3b	317.934	-0.658511	0.14952	-4.40416	1.06193e-05	0.000154423			Ccn4	927.616	-0.738835	0.221261	-3.3392	0.000840212	0.00828874
Arrdc1	165.81	0.61287	0.201602	3.04001	0.00236573	0.012262			Ccnd2	16484.4	-1.17268	0.140816	-8.32772	8.2416e-17	2.14229e-14
Arrdc2	365.548	0.828657	0.220865	3.75188	0.000175517	0.00149708			Ccne1	255.236	-1.81601	0.263393	-6.89466	5.39922e-12	6.88962e-10
Arsg	315.931	-0.706746	0.194849	-3.62715	0.000286566	0.00223299			Ccng2	1427.15	0.744156	0.125588	5.92539	3.11551e-09	2.18032e-07
Arsi	49.2811	1.55671	0.394509	3.94593	7.9492e-05	0.000792177			Ccnjl	123.662	-0.992206	0.377792	-2.62633	0.00863115	0.0488065
Art5	852.459	1.5432	0.193016	7.99517	1.29393e-15	2.12508e-13			Cd24a	495.577	-1.16305	0.277864	-4.18568	2.84315e-05	0.000547759
Asf1b	135.212	-1.33694	0.256661	-5.20898	1.89878e-07	4.96033e-06			Cd46	164.992	0.98474	0.242263	4.06475	4.80835e-05	0.000847595
Asl	385.916	-0.733779	0.183272	-4.00377	6.23417e-05	0.000651572			Cd52	79.0291	-1.54613	0.5075	-3.04657	0.00231468	0.0182149
Asph	25794.1	-0.857725	0.0903175	-9.49677	2.16492e-21	8.84553e-19			Cd74	9449.18	-1.52627	0.576554	-2.64723	0.00811538	0.046647
Astn2	290.193	-1.45083	0.234591	-6.1845	6.22981e-10	3.25114e-08			Cda	104.593	-1.51656	0.472381	-3.21046	0.00132525	0.0118397
Atcay	178.174	-0.949764	0.325796	-2.91521	0.00355445	0.0169545			Cdh22	531.709	1.09072	0.379514	2.874	0.00405305	0.0278846
Atcayos	4519.04	-1.85908	0.179804	-10.3394	4.67231e-25	2.44595e-22			Cdh23	509.545	0.689061	0.180373	3.82019	0.000133346	0.00191887
Atg16l2	480.396	0.637214	0.191455	3.32827	0.000873863	0.0054951			Cdk16	16089.5	-0.910704	0.0837846	-10.8696	1.60939e-27	1.31777e-24
Atp13a3	6836.95	-0.690759	0.10348	-6.67527	2.46782e-11	1.82118e-09			Cdkl1	435.452	0.680597	0.152732	4.45616	8.34416e-06	0.000200189
Atp1b4	18.6481	-1.62832	0.568513	-2.86418	0.00418088	0.0192845			Cdnf	1350.51	3.29632	0.210924	15.628	4.69114e-55	1.53644e-51
Atp2a1	106.166	1.22656	0.287937	4.25982	2.04589e-05	0.000262507			Cdr2	751.4	-0.848976	0.181993	-4.66489	3.0878e-06	8.84017e-05
Aurka	70.8254	-1.30891	0.421065	-3.10858	0.00187987	0.0101699			Cdyl2	171.953	-0.610606	0.184837	-3.30349	0.000954881	0.00915962
Avpr1a	104.555	1.20059	0.302272	3.97188	7.13079e-05	0.000727497			Cend1	84.2193	0.71432	0.249551	2.86242	0.00420416	0.0285792
Azin1	9653.41	-0.955974	0.109164	-8.75723	2.00115e-18	5.49561e-16			Cgas	72.1541	-0.709088	0.270421	-2.62216	0.00873733	0.0493048
B130024G19Rik	50.6053	1.0788	0.397786	2.71201	0.00668775	0.0278205			Chac1	201.8	1.23682	0.319547	3.87054	0.000108595	0.00162853
B230206L02Rik	11.1084	-2.65415	0.877257	-3.02551	0.00248218	0.012759			Chd3	1752.68	0.61591	0.104015	5.92133	3.19347e-09	2.22537e-07
B230369F24Rik	637.174	-0.984349	0.118269	-8.32301	8.57605e-17	1.67053e-14			Chd6	4357.31	0.58518	0.0830615	7.04514	1.85276e-12	2.59324e-10
B2m	13922.9	-1.61403	0.55423	-2.91221	0.00358882	0.0170627			Chid1	2034.99	-0.589067	0.0864977	-6.81021	9.7459e-12	1.13191e-09
B4galt5	2000.23	-0.71266	0.103034	-6.91672	4.62212e-12	4.09682e-10			Chrna10	186.806	0.906397	0.181491	4.99418	5.90874e-07	2.12663e-05
B930095G15Rik	145.735	0.599589	0.196027	3.05871	0.00222293	0.0116625			Chst11	825.169	-0.818382	0.143535	-5.70163	1.18664e-08	6.9901e-07
BC023105	1762.6	-7.57078	1.49675	-5.05817	4.23308e-07	9.87641e-06			Cish	3335.01	-0.684359	0.18482	-3.70285	0.000213192	0.00279971
BC034090	2567.48	0.628612	0.125064	5.02634	4.9993e-07	1.1348e-05			Cited1	192.726	-3.07457	0.365075	-8.42174	3.7092e-17	1.08467e-14
BC055324	96.4506	-0.999996	0.225813	-4.42842	9.4924e-06	0.000140847			Ckmt2	67997.6	1.64349	0.116977	14.0497	7.73293e-45	1.58293e-41
Bard1	84.2362	-1.00666	0.275276	-3.6569	0.000255288	0.00203067			Clcn1	316.223	2.44463	0.209804	11.652	2.24177e-31	2.44741e-28
Batf2	100.336	-2.10962	0.649735	-3.2469	0.00116671	0.00697056			Cldn23	22.9498	1.26049	0.468707	2.68928	0.00716056	0.0426095
Bbs12	130.846	-0.695799	0.220834	-3.15078	0.00162837	0.00908674			Clec18a	27.7684	2.08683	0.591334	3.52902	0.000417095	0.00481349
Bcl6	1665.25	1.54265	0.29878	5.16314	2.42835e-07	6.08979e-06			Clec2l	451.89	-1.30189	0.210679	-6.17946	6.43198e-10	5.2403e-08
Bean1	105.388	1.03444	0.265912	3.89017	0.000100175	0.000964997			Clstn3	71.1229	-1.25751	0.476139	-2.64106	0.00826476	0.0472239
Bend4	676.976	-0.845471	0.141994	-5.95426	2.61254e-09	1.18284e-07			Clu	83683.1	0.861669	0.0982502	8.77015	1.78434e-18	6.79543e-16
Bend6	131.626	-0.831404	0.33625	-2.47258	0.0134143	0.048181			Cmya5	78207.5	1.02089	0.119286	8.55833	1.14516e-17	3.47281e-15
Bhlhb9	1582.77	-0.585121	0.0987769	-5.92366	3.1485e-09	1.39165e-07			Cnksr1	536.539	1.28636	0.263826	4.87579	1.08371e-06	3.65162e-05
Bicra	1218.54	0.603374	0.156272	3.86105	0.0001129	0.00106074			Cnrip1	185.275	0.631335	0.175008	3.60747	0.000309198	0.00377578
Bid	129.851	-0.63761	0.204235	-3.12194	0.00179664	0.00982287			Cntf	318.39	1.18882	0.232225	5.11925	3.06759e-07	1.2042e-05
Birc5	57.9209	-1.71543	0.497131	-3.45067	0.000559205	0.00383769			Cntnap1	234.898	0.764365	0.231417	3.30298	0.000956647	0.0091668
Blm	196.889	-1.384	0.188318	-7.34928	1.99284e-13	2.30235e-11			Coasy	1046.56	-0.924948	0.113839	-8.12509	4.47039e-16	1.03109e-13
Bmf	499.949	0.810431	0.225054	3.60105	0.000316939	0.00241482			Col11a2	109.998	0.866324	0.316759	2.73497	0.00623867	0.0384221
Bok	299.113	0.599576	0.236792	2.53208	0.0113387	0.0421635			Col13a1	232.091	-0.652433	0.224555	-2.90545	0.0036673	0.0258527
Bora	81.8659	-0.824866	0.270642	-3.04782	0.0023051	0.0120221			Col20a1	134.58	0.975738	0.334618	2.91598	0.00354577	0.0252087
Brca2	318.352	-0.839358	0.202929	-4.13621	3.53082e-05	0.00040781			Col7a1	28.8627	1.60591	0.557218	2.88201	0.00395143	0.0274655
Brinp1	16.4351	-2.48351	0.664545	-3.73716	0.000186107	0.00157538			Coq8a	21077.3	2.51542	0.167765	14.9937	8.07342e-51	1.88872e-47
Brsk1	533.001	0.769674	0.177947	4.32529	1.52328e-05	0.00020629			Corin	15526.6	0.930616	0.136529	6.81623	9.34607e-12	1.0963e-09
Bst2	872.827	-1.06765	0.432762	-2.46705	0.013623	0.048732			Coro6	10889.9	0.671333	0.117912	5.69349	1.24465e-08	7.25351e-07
Btnl10	11.5855	-4.61552	1.44477	-3.19463	0.00140009	0.00807098			Cpne4	104.529	-1.6182	0.609351	-2.65561	0.00791659	0.0458288
Bub1	39.343	-2.37095	0.558115	-4.24814	2.15556e-05	0.000274183			Crebrf	5395.49	0.66012	0.153327	4.30532	1.66745e-05	0.000354166
Bub1b	72.3052	-1.8558	0.750238	-2.47362	0.0133753	0.0480575			Crip2	36208.5	0.747945	0.103244	7.24446	4.34181e-13	6.83668e-11
C030006K11Rik	1431.84	0.644677	0.0773214	8.33763	7.57926e-17	1.51152e-14			Crtc2	859.275	1.13075	0.154912	7.29929	2.89282e-13	4.78514e-11
C130074G19Rik	1301.14	0.595417	0.124496	4.78262	1.73024e-06	3.30125e-05			Cryba4	461.123	-0.71314	0.237059	-3.00828	0.00262734	0.0201524
C2	432.429	-1.05197	0.418523	-2.51352	0.0119532	0.043929			Csk	1861.38	-0.81553	0.0939151	-8.6837	3.83087e-18	1.33477e-15
C330013E15Rik	43.2489	0.982295	0.276805	3.54869	0.000387155	0.00283834			Cspg5	68.8261	-1.07072	0.286398	-3.73858	0.000185063	0.00251085
C330024D21Rik	11.5912	-1.98865	0.756467	-2.62887	0.00856692	0.0338714			Cst6	128.892	0.797283	0.270413	2.94839	0.00319435	0.0233321
C4b	5031.79	-0.928777	0.338032	-2.7476	0.0060033	0.0255318			Cth	104.929	0.852096	0.267094	3.19025	0.0014215	0.0125166
C77080	499.742	0.680804	0.180954	3.76229	0.000168362	0.00144858			Ctsc	2767.22	-0.619024	0.147336	-4.20146	2.65199e-05	0.000518865
Cabcoco1	1555.24	-0.743895	0.135971	-5.47096	4.47597e-08	1.42822e-06			Cyb5r2	493.189	0.717873	0.190678	3.76485	0.000166648	0.00230298
Cacna1c	19721.3	0.652311	0.0768827	8.48449	2.1666e-17	4.71362e-15			Cyfip1	3062.16	0.857065	0.0851094	10.0702	7.48589e-24	4.37818e-21
Cacna1d	1545.69	-0.916877	0.146999	-6.23729	4.4522e-10	2.4137e-08			Cyfip2	3187.29	-0.77913	0.198463	-3.92581	8.64368e-05	0.00136236
Cacng7	191.389	0.587284	0.209431	2.80418	0.00504445	0.0222967			Cyp2b10	605.333	1.96144	0.541635	3.62133	0.000293095	0.00361425
Cadm4	2223.6	-0.98552	0.164411	-5.99425	2.04422e-09	9.53893e-08			Cyp4f16	411.219	-0.845666	0.142146	-5.94929	2.693e-09	1.91742e-07
Camk2n2	40.5478	1.00841	0.336699	2.995	0.00274449	0.0137766			D430019H16Rik	651.696	-0.971385	0.261951	-3.70826	0.000208685	0.00275599
Capn3	349.689	1.94035	0.217117	8.93688	4.0033e-19	1.21933e-16			D630003M21Rik	925.715	0.604673	0.204177	2.96152	0.00306129	0.0226431
Card14	36.1159	1.91447	0.645595	2.96544	0.00302253	0.0148747			D630023O14Rik	17.479	-3.17488	0.586678	-5.41163	6.24547e-08	2.99052e-06
Card19	1689.3	0.591982	0.110595	5.35271	8.66463e-08	2.54649e-06			D630039A03Rik	41.9491	-1.6748	0.625226	-2.67871	0.00739053	0.0436449
Carns1	2477.07	0.678457	0.139736	4.85527	1.20224e-06	2.42357e-05			Dapk2	637.789	0.690041	0.193522	3.56569	0.000362895	0.00428772
Catsper2	150.833	-0.784079	0.166989	-4.69538	2.66105e-06	4.72669e-05			Dbi	5780.34	-0.7654	0.152349	-5.02399	5.06095e-07	1.84174e-05
Cbx2	287.487	0.605922	0.185764	3.26178	0.00110717	0.00670059			Dck	560.317	-0.659728	0.133124	-4.95574	7.2056e-07	2.53761e-05
Cbx7	904.735	0.734695	0.183513	4.00351	6.24108e-05	0.000651572			Dclk3	42.983	-1.74579	0.546693	-3.19337	0.00140622	0.0124288
Ccdc138	62.048	-0.748665	0.279919	-2.67457	0.00748247	0.030465			Dctn3	989.595	-0.656722	0.239867	-2.73786	0.00618401	0.0382004
Ccdc28a	662.988	0.634385	0.1247	5.08728	3.63237e-07	8.64339e-06			Ddn	154.107	-1.45514	0.22343	-6.51276	7.3784e-11	7.32295e-09
Ccdc69	447.866	-0.81812	0.230211	-3.55378	0.000379732	0.0027937			Ddx39	1007.67	-0.625009	0.115795	-5.39755	6.75554e-08	3.19736e-06
Ccdc88a	1531.18	-0.625731	0.101853	-6.14346	8.07444e-10	4.08649e-08			Dennd4a	1604.23	-0.602252	0.0954379	-6.31041	2.78299e-10	2.45023e-08
Ccdc9b	3006.4	0.847546	0.110855	7.64554	2.08065e-14	2.88058e-12			Dera	244.877	-0.700042	0.195308	-3.58429	0.000337994	0.00406386
Ccl11	162.198	1.51256	0.578537	2.61445	0.00893706	0.0349798			Dhcr24	455.565	-0.675454	0.178055	-3.79351	0.000148536	0.00209872
Ccl22	13.5503	-2.90398	1.07324	-2.7058	0.00681407	0.0282219			Dhtkd1	249.99	0.829617	0.189302	4.3825	1.17325e-05	0.00026685
Ccl24	127.963	0.617755	0.249274	2.47822	0.0132039	0.0475477			Dip2a	2266.5	-1.30873	0.0805868	-16.24	2.62996e-59	2.15341e-55
Ccl27a	239.859	-0.768713	0.257214	-2.98861	0.0028025	0.0140058			Dipk1a	1235.36	-0.848574	0.112792	-7.52334	5.33944e-14	9.40201e-12
Ccl8	173.522	-2.68949	0.921712	-2.91793	0.00352366	0.0168368			Dipk2b	195.338	0.647366	0.211822	3.05618	0.0022418	0.0178039
Ccn4	927.616	-1.95304	0.229377	-8.51452	1.67288e-17	3.78703e-15			Dlg4	1413.1	-1.46945	0.120118	-12.2334	2.06208e-34	3.06987e-31
Ccna2	148.087	-1.5987	0.612211	-2.61135	0.0090186	0.0352003			Dmkn	63.3209	1.29183	0.36745	3.51567	0.000438646	0.00499879
Ccnb1	59.9537	-2.42676	0.646977	-3.75092	0.000176187	0.00150202			Doc2g	10109	0.981838	0.141223	6.95238	3.59164e-12	4.70534e-10
Ccnd2	16484.4	-1.83182	0.140961	-12.9952	1.30292e-38	1.36416e-35			Dock5	1795.42	-0.868511	0.159892	-5.43187	5.57668e-08	2.70423e-06
Ccne1	255.236	-2.62744	0.26003	-10.1044	5.2841e-24	2.6824e-21			Dok4	2333.81	-0.821117	0.153905	-5.33523	9.54258e-08	4.28135e-06
Ccne2	231.305	-0.804954	0.23503	-3.4249	0.000615015	0.00414931			Dpysl5	109.336	1.69374	0.349345	4.84832	1.24512e-06	4.11921e-05
Ccnf	66.8597	-1.1168	0.3351	-3.33275	0.000859935	0.00542355			Drd1	35.5105	1.82213	0.517683	3.51979	0.000431892	0.00494796
Ccnjl	123.662	-1.07104	0.395714	-2.7066	0.00679755	0.0281723			Dstn	17991.8	-1.24561	0.143915	-8.65522	4.91959e-18	1.6784e-15
Ccr2	233.793	-1.72908	0.485494	-3.56149	0.000368754	0.0027279			E130102H24Rik	57.3316	0.910397	0.309029	2.94599	0.00321922	0.0234276
Cd24a	495.577	-0.785123	0.288707	-2.71945	0.00653913	0.0273517			E130310I04Rik	128.416	0.862556	0.240211	3.59083	0.000329623	0.0039837
Cd274	776.86	-1.72352	0.636981	-2.70577	0.00681457	0.0282219			Ect2	96.2151	-1.69341	0.334823	-5.05764	4.2447e-07	1.57883e-05
Cd44	1519.55	-0.617093	0.180271	-3.42314	0.000619016	0.00416958			Ednrb	1162.99	0.673321	0.143925	4.67829	2.8928e-06	8.34023e-05
Cd48	108.203	-0.783326	0.276324	-2.83481	0.00458524	0.0207152			Eef1akmt4	219.508	-0.593924	0.19937	-2.979	0.00289192	0.0216412
Cd52	79.0291	-1.46216	0.51057	-2.86377	0.00418634	0.0192982			Eepd1	951.203	-0.796404	0.131091	-6.0752	1.23836e-09	9.49704e-08
Cda	104.593	-1.67089	0.481834	-3.46776	0.000524817	0.00364151			Efna4	26.1609	-1.37466	0.38533	-3.56749	0.000360411	0.00427069
Cdc20	126.991	-1.2455	0.365661	-3.40616	0.000658842	0.00439368			Efnb3	6205.4	1.4581	0.190464	7.65551	1.92541e-14	3.54275e-12
Cdc45	190.078	-0.848097	0.181308	-4.67765	2.90177e-06	5.0901e-05			Egr3	159.094	-0.996349	0.367557	-2.71073	0.00671355	0.0405091
Cdca2	45.5681	-1.57496	0.516773	-3.04769	0.00230608	0.0120235			Emilin2	3497.12	-0.591721	0.101533	-5.82786	5.61443e-09	3.59148e-07
Cdca3	46.389	-1.97886	0.514052	-3.84952	0.000118348	0.00109898			Enkur	697.652	-0.856553	0.22431	-3.81862	0.000134202	0.00192611
Cdca8	56.6109	-2.26538	0.557369	-4.06442	4.81517e-05	0.000523542			Epop	203.248	-1.12119	0.336132	-3.33556	0.000851278	0.00837773
Cdh16	116.823	-1.0409	0.288943	-3.60242	0.000315267	0.00240413			Epor	238.768	0.706587	0.258734	2.73094	0.00631545	0.0387784
Cdh22	531.709	1.88489	0.394695	4.77556	1.79207e-06	3.39602e-05			Eps8	1468.49	-0.595988	0.114354	-5.2118	1.8702e-07	7.85294e-06
Cdh23	509.545	0.777533	0.173162	4.49021	7.11543e-06	0.000110266			Erc2	312.148	-1.8502	0.229142	-8.07447	6.77726e-16	1.54145e-13
Cdk1	105.761	-2.0103	0.421858	-4.76535	1.88525e-06	3.54453e-05			Erich3	58.0815	1.05352	0.315485	3.33939	0.000839639	0.00828874
Cdk20	220.215	0.60767	0.162923	3.72979	0.00019164	0.00161081			Evc	909.636	0.62301	0.132276	4.70993	2.47799e-06	7.36472e-05
Cdkn1a	898.749	-1.33359	0.421294	-3.16547	0.00154835	0.00873625			F2rl3	37.5006	1.19359	0.448373	2.66205	0.00776662	0.0452298
Cdnf	1350.51	3.69325	0.210776	17.5222	9.70837e-69	5.42115e-65			F630042J09Rik	36.4187	-2.85548	0.435784	-6.55251	5.65779e-11	5.9014e-09
Cdt1	149.914	-0.734234	0.274175	-2.67797	0.00740688	0.0302045			F830016B08Rik	7138.44	-3.46813	1.28904	-2.69048	0.00713498	0.042473
Cebpd	608.652	0.678998	0.271152	2.50412	0.0122755	0.04488			Fam110c	354.193	-0.800249	0.230417	-3.47305	0.000514575	0.00564413
Cebpzos	687.529	-0.603059	0.14369	-4.19695	2.70537e-05	0.000329123			Fam122b	912.89	0.676577	0.155976	4.3377	1.4398e-05	0.00031468
Cenpe	83.1154	-1.1091	0.417174	-2.65861	0.00784634	0.031627			Fam124a	1193.39	-1.03986	0.159604	-6.51527	7.25573e-11	7.24511e-09
Cenpi	34.1515	-1.93328	0.612403	-3.15687	0.00159472	0.00894597			Fam126a	4938.43	-0.606559	0.0850338	-7.13316	9.8094e-13	1.40911e-10
Cenpj	389.628	-0.696882	0.185528	-3.75622	0.000172501	0.00147757			Fam131a	2720.2	-0.651485	0.149615	-4.35442	1.3342e-05	0.000296457
Cenpl	97.2212	-0.669008	0.248166	-2.69581	0.00702181	0.028922			Fam131c	334.885	-0.588319	0.207756	-2.83179	0.00462889	0.0307766
Cenpm	20.5074	-3.05066	0.723685	-4.21545	2.49277e-05	0.000309555			Fam186a	21.4419	3.15713	0.905138	3.48801	0.000486631	0.00539909
Cenpn	69.794	-1.75905	0.305452	-5.75885	8.46875e-09	3.3698e-07			Fancl	444.12	-0.596019	0.122501	-4.86541	1.14218e-06	3.82501e-05
Cenpp	104.286	-0.934657	0.227561	-4.10729	4.00331e-05	0.000449789			Fap	202.938	0.779871	0.244321	3.192	0.00141292	0.0124665
Cenps	65.5898	-1.05468	0.316097	-3.33658	0.000848154	0.00536972			Fbxl22	1633.94	-0.698397	0.15034	-4.64545	3.39343e-06	9.56239e-05
Cenpt	133.724	-0.655328	0.23396	-2.80103	0.00509403	0.0224389			Fbxo32	12382.3	0.658077	0.143016	4.60141	4.19633e-06	0.0001153
Cenpu	39.4693	-1.25663	0.498649	-2.52008	0.0117329	0.0432928			Fcgr1	120.112	-0.846856	0.317714	-2.66547	0.00768813	0.0448524
Cep72	61.1101	-1.01936	0.369166	-2.76126	0.00575792	0.0247071			Fcho1	239.354	-1.05987	0.196949	-5.38145	7.38879e-08	3.44726e-06
Cep85	2253.37	0.718663	0.107855	6.66322	2.67894e-11	1.96832e-09			Fem1b	3107.47	-0.588161	0.0759579	-7.74324	9.69135e-15	1.86712e-12
Ces1d	7089.37	0.953103	0.182964	5.20924	1.8962e-07	4.96033e-06			Fez2	5612.41	-0.755657	0.120382	-6.27716	3.4481e-10	2.98763e-08
Cetn3	2223.13	-0.791346	0.110771	-7.14398	9.06658e-13	9.43375e-11			Fgd1	1103.07	-0.750629	0.128856	-5.82533	5.70015e-09	3.63213e-07
Cfap36	1122.68	-0.606535	0.104293	-5.81568	6.03871e-09	2.50397e-07			Fgf16	456.867	-1.24888	0.229223	-5.44829	5.08568e-08	2.52373e-06
Cfap61	196.407	1.01016	0.295517	3.41829	0.000630157	0.00422763			Fgfr4	77.5398	-1.0402	0.360459	-2.88577	0.00390456	0.0272206
Cfb	212.261	-1.11207	0.38521	-2.88692	0.00389031	0.018204			Fhl3	233.366	-0.798973	0.149886	-5.33053	9.79268e-08	4.36962e-06
Cgref1	57.6055	-1.4434	0.349985	-4.12418	3.72066e-05	0.000426267			Firre	960.021	0.655309	0.187234	3.49995	0.000465354	0.00521604
Chadl	60.6243	1.19676	0.447467	2.67453	0.0074835	0.030465			Fkbp11	471.378	-0.759657	0.142904	-5.31587	1.06147e-07	4.69801e-06
Chek1	51.5509	-1.2958	0.407346	-3.18107	0.00146733	0.00837791			Fmnl2	1215.51	-0.987852	0.0979416	-10.0861	6.36265e-24	3.85907e-21
Chka	526.506	-0.992158	0.189395	-5.23855	1.61843e-07	4.37288e-06			Fmr1	1720.07	-0.978382	0.0933802	-10.4774	1.09723e-25	7.48675e-23
Chrd	222.695	0.780249	0.230489	3.38518	0.000711306	0.00466372			Fosb	48.8418	-1.50991	0.511476	-2.95207	0.00315652	0.023128
Chrna10	186.806	0.792351	0.181951	4.35476	1.33214e-05	0.000185117			Frem2	1198.63	-0.889584	0.209001	-4.25636	2.07783e-05	0.000421642
Chrna2	64.4064	2.02779	0.626671	3.23582	0.00121296	0.00719017			Frem3	27.3264	-2.60518	0.592281	-4.39855	1.08979e-05	0.000251004
Chrnb1	279.861	0.6609	0.172669	3.82755	0.000129424	0.00118025			Furin	13358.5	-0.787227	0.109665	-7.17844	7.05097e-13	1.0423e-10
Chrnb2	41.6581	1.35347	0.391673	3.45561	0.000549054	0.00377886			Fxyd6	1897.65	-0.965232	0.129325	-7.4636	8.41895e-14	1.43613e-11
Chst1	211.748	0.831757	0.225615	3.68662	0.000227252	0.00184779			Fzd3	844.086	-0.736459	0.200036	-3.68163	0.000231746	0.00297275
Chtf18	133.152	-1.35558	0.274863	-4.93185	8.14541e-07	1.74938e-05			Gabrg3	295.407	-1.86691	0.436989	-4.27221	1.93547e-05	0.000398181
Cip2a	184.872	-0.889538	0.246747	-3.60507	0.000312071	0.00238387			Galnt10	1655.33	-1.11341	0.162486	-6.85233	7.26547e-12	8.74848e-10
Cited1	192.726	-3.031	0.428957	-7.06597	1.59493e-12	1.54441e-10			Galnt17	330.297	-0.852871	0.196603	-4.33804	1.43757e-05	0.00031468
Cited2	1661.92	0.778748	0.207082	3.76057	0.000169525	0.00145784			Gas2l3	499.775	-0.691751	0.243117	-2.84534	0.00443634	0.0297988
Ckap2	65.9999	-2.06531	0.561294	-3.67956	0.000233635	0.00188711			Gch1	340.542	-0.60374	0.204046	-2.95885	0.00308791	0.022809
Ckap2l	67.3313	-1.53629	0.602594	-2.54945	0.0107891	0.0405974			Gfpt1	2574.41	0.861476	0.0921617	9.34744	8.97985e-21	3.86984e-18
Ckmt1	72.3717	-1.37222	0.452503	-3.03252	0.00242525	0.0125317			Gipc3	368.792	0.875888	0.184522	4.7468	2.0666e-06	6.32573e-05
Ckmt2	67997.6	1.72605	0.116826	14.7745	2.13851e-49	5.97072e-46			Gipr	50.3319	1.56499	0.511018	3.0625	0.00219495	0.0174742
Cks1b	341.151	-1.46339	0.171176	-8.54904	1.24118e-17	3.04623e-15			Gja1	20244.1	0.677171	0.117288	5.77358	7.76066e-09	4.7958e-07
Cks2	55.4337	-2.9354	0.442251	-6.63741	3.19243e-11	2.26608e-09			Gja5	1324.19	1.71755	0.19968	8.6015	7.86838e-18	2.43118e-15
Clcn1	316.223	3.39633	0.29178	11.64	2.57874e-31	1.96359e-28			Gls2	63.6762	0.706921	0.243363	2.9048	0.00367493	0.0258953
Clcn2	226.547	0.724098	0.203889	3.55143	0.000383146	0.00281388			Gm10040	59.6022	-1.06005	0.358248	-2.95898	0.0030866	0.022809
Cldn5	584.895	0.600514	0.233917	2.56722	0.0102519	0.039014			Gm10240	551.532	-5.56134	1.216	-4.57348	4.79699e-06	0.000128359
Clec2l	451.89	-1.10401	0.246542	-4.47798	7.53524e-06	0.000115702			Gm10259	930.089	-0.666907	0.252117	-2.64523	0.00816357	0.0468419
Clec4a3	149.486	-0.75624	0.254136	-2.97573	0.00292291	0.0144737			Gm10390	97.8034	1.27831	0.318729	4.01066	6.05487e-05	0.00102538
Clec4n	151.436	-0.743197	0.285366	-2.60436	0.00920458	0.0357789			Gm10433	22.7982	-3.59338	0.6457	-5.5651	2.61998e-08	1.40672e-06
Clip3	487.624	0.720222	0.147149	4.8945	9.85554e-07	2.05093e-05			Gm10435	2158.46	0.668756	0.116829	5.72421	1.03917e-08	6.2564e-07
Clspn	51.8948	-1.44817	0.54709	-2.64704	0.00812006	0.0325035			Gm10570	85.083	1.06701	0.332402	3.21001	0.00132731	0.0118453
Clstn3	71.1229	-2.46304	0.431306	-5.71066	1.12542e-08	4.28479e-07			Gm10603	114.266	1.22882	0.325698	3.77288	0.000161372	0.00224713
Cmya5	78207.5	0.778984	0.119309	6.52915	6.61461e-11	4.3407e-09			Gm11613	465.149	0.601683	0.140534	4.28139	1.8573e-05	0.00038696
Cnga3	258.946	0.725576	0.231122	3.13936	0.00169318	0.009389			Gm11992	55.1707	1.10291	0.369421	2.98551	0.00283108	0.0212864
Cngb3	119.466	-1.59144	0.374166	-4.25329	2.1065e-05	0.000268351			Gm12097	20.4411	1.81214	0.495786	3.65509	0.000257089	0.00324602
Cnksr1	536.539	0.725673	0.247487	2.93216	0.0033661	0.016241			Gm12250	622.341	-2.41157	0.869036	-2.775	0.00552024	0.035025
Cntnap1	234.898	1.03924	0.236644	4.39156	1.12539e-05	0.000161686			Gm12295	731.333	1.11391	0.201666	5.52353	3.3226e-08	1.72381e-06
Coasy	1046.56	-0.941736	0.112782	-8.35009	6.82109e-17	1.37671e-14			Gm12409	104.538	1.01679	0.361864	2.80987	0.00495611	0.032348
Col11a2	109.998	1.32375	0.311727	4.2465	2.1714e-05	0.000275571			Gm12522	65.6081	1.13935	0.390161	2.92021	0.00349799	0.0249599
Col13a1	232.091	-0.664765	0.25333	-2.6241	0.00868775	0.0342441			Gm13212	2113.07	-0.943595	0.160024	-5.89659	3.71081e-09	2.54261e-07
Col20a1	134.58	0.882116	0.336187	2.62389	0.00869321	0.0342506			Gm13370	551.532	-5.56134	1.216	-4.57348	4.79699e-06	0.000128359
Col23a1	457.971	0.685412	0.230206	2.97738	0.00290723	0.0144302			Gm13479	209.8	1.20491	0.231913	5.19552	2.0415e-07	8.44234e-06
Col6a6	1623.61	0.888328	0.296519	2.99585	0.00273677	0.0137511			Gm14261	331.975	1.71834	0.351211	4.89263	9.94994e-07	3.3726e-05
Col7a1	28.8627	2.12148	0.5858	3.62151	0.000292891	0.00227259			Gm14267	119.221	-1.02324	0.354627	-2.88541	0.00390909	0.0272406
Colq	520.636	-1.54626	0.457318	-3.38114	0.000721869	0.00472004			Gm14412	171.093	-0.918163	0.275506	-3.33264	0.000860271	0.00844106
Coq10a	8915.61	0.588137	0.0954139	6.16406	7.09023e-10	3.6212e-08			Gm15408	198.864	-1.21977	0.210248	-5.80157	6.5697e-09	4.1379e-07
Coq8a	21077.3	3.0446	0.167681	18.1571	1.12762e-73	9.4449e-70			Gm15411	41.2935	-1.83624	0.410279	-4.47559	7.61992e-06	0.000185414
Corin	15526.6	0.980616	0.136833	7.1665	7.69385e-13	8.15743e-11			Gm15583	173.989	-0.903144	0.282294	-3.19931	0.00137758	0.012214
Coro6	10889.9	0.661706	0.117505	5.63128	1.78876e-08	6.44416e-07			Gm15879	35.9492	1.17848	0.329101	3.5809	0.00034241	0.00410491
Cox6b2	55.9088	-1.95039	0.404359	-4.8234	1.41128e-06	2.79124e-05			Gm15943	76.1059	0.85562	0.311539	2.74643	0.00602478	0.0373719
Cox7c-ps1	29.0508	-1.65059	0.609471	-2.70823	0.00676435	0.0280834			Gm16001	71.9756	-0.864645	0.26486	-3.26453	0.00109646	0.0102136
Cpeb1os1	125.934	-0.713345	0.257017	-2.77548	0.00551202	0.0239154			Gm16253	55.7487	1.06919	0.390183	2.74024	0.00613943	0.0379734
Cplx2	317.045	0.611619	0.160337	3.81459	0.000136412	0.00123256			Gm16278	17.7642	2.01424	0.721721	2.79089	0.00525636	0.0337429
Cpne4	104.529	-2.30223	0.426735	-5.39499	6.85279e-08	2.06655e-06			Gm16312	52.3008	1.04345	0.282976	3.68741	0.000226547	0.00293276
Cpxm2	2603	-0.888385	0.265837	-3.34185	0.000832229	0.00530095			Gm16537	23.2367	2.24194	0.491953	4.55723	5.18335e-06	0.000136687
Cracr2b	623.606	0.591813	0.133182	4.44365	8.84466e-06	0.000133003			Gm16973	110.856	0.71775	0.236309	3.03734	0.00238678	0.018639
Crb1	19.7036	1.9827	0.622787	3.1836	0.00145457	0.00831919			Gm17491	131.09	0.674619	0.241645	2.79178	0.00524195	0.0336826
Crip2	36208.5	1.02052	0.103238	9.88514	4.8291e-23	2.12887e-20			Gm18588	105.868	-0.748801	0.19127	-3.91489	9.0446e-05	0.00140927
Crtc2	859.275	1.34821	0.156067	8.63866	5.68777e-18	1.44366e-15			Gm18736	369.881	-0.643552	0.119885	-5.3681	7.95721e-08	3.66032e-06
Crtc3	1468.15	0.64379	0.0930032	6.92223	4.44577e-12	3.98265e-10			Gm19277	376.833	0.723079	0.23854	3.03127	0.00243526	0.0189633
Cryz	1094.1	0.604884	0.129218	4.68112	2.85309e-06	5.01521e-05			Gm20522	66.9866	-0.883732	0.305663	-2.8912	0.00383774	0.0268347
Csrnp3	160.467	-1.38947	0.326457	-4.25621	2.07924e-05	0.000265739			Gm21284	20.5551	-1.42587	0.470687	-3.02934	0.00245091	0.0190399
Csrp2	1749.54	-0.778213	0.172038	-4.52349	6.08288e-06	9.61324e-05			Gm21970	15.6222	-5.61631	1.85903	-3.02109	0.00251867	0.0194739
Ctdsp2-ps	230.332	0.600691	0.19362	3.10242	0.00191943	0.0103324			Gm2274	49.376	-48.264	4.5267	-10.6621	1.53167e-26	1.14012e-23
Ctf1	429.94	0.74256	0.166177	4.46849	7.87745e-06	0.000120404			Gm26964	50.8728	1.87217	0.506258	3.69806	0.000217252	0.0028431
Ctla4	30.6114	1.65097	0.657906	2.50943	0.0120925	0.0443173			Gm26981	40.3447	1.01216	0.382787	2.64419	0.00818864	0.0469278
Ctss	1401.49	-0.852677	0.269705	-3.16152	0.0015695	0.0088409			Gm28052	54.3517	8.27358	1.67604	4.93639	7.95809e-07	2.76105e-05
Cubn	253.535	-2.69695	0.414245	-6.51051	7.48948e-11	4.82553e-09			Gm28231	29.8628	1.90217	0.708247	2.68574	0.00723697	0.0429705
Cxadr	6487.37	-0.777601	0.112182	-6.93163	4.16025e-12	3.74691e-10			Gm29237	176.657	1.53527	0.228851	6.70861	1.96489e-11	2.18892e-09
Cxcl9	92.7757	-2.71433	0.887234	-3.05932	0.00221842	0.0116462			Gm30042	15.598	1.67983	0.495244	3.39193	0.00069402	0.00717052
Cxcr4	390.173	0.603393	0.219446	2.74962	0.00596642	0.025413			Gm30302	49.264	1.60088	0.604719	2.6473	0.00811363	0.046647
Cyb5r2	493.189	0.916595	0.194614	4.7098	2.4796e-06	4.45213e-05			Gm30556	88.3801	-1.54178	0.487595	-3.16201	0.00156685	0.0135189
Cyb5rl	493.924	0.695232	0.162373	4.2817	1.85471e-05	0.000241603			Gm31251	1517.17	0.804009	0.269017	2.98869	0.00280178	0.0211048
Cyfip1	3062.16	0.888821	0.0854997	10.3956	2.59634e-25	1.40303e-22			Gm33543	489.149	1.17237	0.183062	6.40422	1.51137e-10	1.42242e-08
Cyfip2	3187.29	-0.637343	0.177397	-3.59275	0.000327205	0.00248024			Gm36199	31.3576	1.81139	0.546923	3.31196	0.000926452	0.00893497
Cyp2b10	605.333	1.60183	0.546506	2.93105	0.00337819	0.01629			Gm36827	442.713	2.34178	0.33513	6.98767	2.79491e-12	3.7516e-10
Cyp39a1	543.302	-0.678503	0.143126	-4.74059	2.13099e-06	3.93085e-05			Gm37048	25.7221	1.28198	0.473311	2.70854	0.00675803	0.0407023
Cyp4f16	411.219	-1.11602	0.148187	-7.5312	5.02773e-14	6.42935e-12			Gm37206	158.78	0.64963	0.210437	3.08705	0.00202155	0.0164606
Cys1	343.658	0.588454	0.233409	2.52113	0.0116979	0.0432128			Gm37309	17.8492	1.72311	0.596139	2.89045	0.00384685	0.0268755
D330023K18Rik	76.8346	-0.867713	0.242098	-3.58414	0.000338194	0.00254227			Gm37435	49.6781	2.16522	0.703029	3.07985	0.00207104	0.0167815
D630003M21Rik	925.715	0.626458	0.200634	3.1224	0.00179383	0.00981601			Gm37529	18.758	1.77812	0.573097	3.10264	0.001918	0.0158399
D630023O14Rik	17.479	-3.33896	0.759366	-4.39703	1.09741e-05	0.000158893			Gm37637	27.312	1.45213	0.497878	2.91664	0.00353822	0.0251921
D630039A03Rik	41.9491	-0.957811	0.384923	-2.48832	0.0128349	0.0464944			Gm37677	114.201	0.825558	0.277067	2.97963	0.00288599	0.0216126
D830013O20Rik	167.324	-0.629662	0.21753	-2.8946	0.00379648	0.0178547			Gm37691	388.972	0.656265	0.191232	3.43178	0.000599643	0.00637233
D830050J10Rik	571.322	0.659477	0.254461	2.59166	0.00955128	0.0369096			Gm38077	111.198	1.60426	0.354486	4.52559	6.02278e-06	0.000155077
Dapk2	637.789	0.653045	0.200308	3.2602	0.00111333	0.00672816			Gm38102	190.42	1.27148	0.325662	3.90428	9.45057e-05	0.00145865
Dbf4	84.8931	-1.1722	0.269183	-4.35467	1.33268e-05	0.000185117			Gm38218	17.9204	1.44584	0.533335	2.71095	0.00670906	0.0405091
Dbh	165.357	1.31999	0.359396	3.67281	0.000239903	0.00192936			Gm38248	19.814	1.67972	0.561987	2.98889	0.00279991	0.0211048
Dck	560.317	-0.773216	0.137044	-5.64208	1.68005e-08	6.10503e-07			Gm38300	149.78	-0.800286	0.217377	-3.68156	0.000231815	0.00297275
Dctn3	989.595	-0.635801	0.239826	-2.6511	0.00802309	0.0322			Gm38372	95.3369	0.911137	0.300715	3.0299	0.00244637	0.0190213
Ddias	69.6037	-2.75321	0.363096	-7.5826	3.38702e-14	4.3984e-12			Gm39214	734.825	0.834255	0.257334	3.24191	0.0011873	0.0109048
Ddn	154.107	-0.963961	0.221033	-4.36116	1.29374e-05	0.000180607			Gm40841	76.2463	1.00973	0.362085	2.78866	0.00529266	0.0339392
Ddx11	153.592	-0.613487	0.224218	-2.73612	0.00621686	0.0262727			Gm4117	22.4194	1.27274	0.474898	2.68004	0.00736141	0.0435358
Dennd4a	1604.23	-0.756077	0.0968456	-7.80703	5.85521e-15	8.68021e-13			Gm41442	146.222	1.16836	0.186964	6.24913	4.1274e-10	3.52032e-08
Dennd4b	4925.92	0.60212	0.0855455	7.03859	1.94198e-12	1.83796e-10			Gm41717	74.436	1.15555	0.365933	3.15782	0.00158956	0.0136684
Depdc1a	17.1785	-2.35881	0.748684	-3.15061	0.00162932	0.00908902			Gm42432	42.8107	2.23538	0.511322	4.37176	1.2325e-05	0.000278008
Depdc7	88.8644	-1.04009	0.261942	-3.9707	7.16605e-05	0.000730205			Gm42635	38.1544	1.53328	0.496647	3.08725	0.00202016	0.0164588
Depp1	998.038	0.743995	0.208819	3.56288	0.000366811	0.00272015			Gm42748	31.7325	1.66445	0.54695	3.04314	0.00234121	0.0183795
Dera	244.877	-0.729895	0.193902	-3.76424	0.000167058	0.00144181			Gm42790	13.9947	1.90761	0.6683	2.85442	0.00431161	0.0291283
Des	91384.2	0.616287	0.105336	5.85066	4.89622e-09	2.08706e-07			Gm42791	95.4423	-1.35581	0.30147	-4.49733	6.8811e-06	0.000171776
Dffb	119.06	0.753345	0.301209	2.50107	0.0123818	0.0451697			Gm42860	386.895	-1.09169	0.310228	-3.51897	0.00043322	0.0049542
Dhdh	2669.84	0.601898	0.103089	5.83861	5.2639e-09	2.23242e-07			Gm42890	37.7216	1.56057	0.494205	3.15774	0.00158998	0.0136684
Dhfr	280.764	-0.708441	0.154394	-4.58853	4.46378e-06	7.33829e-05			Gm42892	93.8052	1.02019	0.312322	3.26648	0.00108892	0.010184
Diaph3	123.597	-0.862994	0.278631	-3.09726	0.00195315	0.0104836			Gm43032	166.365	-0.745087	0.188163	-3.9598	7.50118e-05	0.00122268
Dip2a	2266.5	-0.731786	0.0822775	-8.89413	5.88806e-19	1.76137e-16			Gm43080	146.739	0.727737	0.211237	3.44513	0.000570786	0.00613333
Dipk1a	1235.36	-0.853183	0.115364	-7.39559	1.40785e-13	1.6846e-11			Gm43313	18.3185	1.40727	0.533162	2.63948	0.00830326	0.0473283
Dlgap5	34.2184	-1.78802	0.653218	-2.73725	0.00619555	0.0261958			Gm43339	15.2269	2.11542	0.582929	3.62895	0.000284578	0.00351983
Dna2	75.1981	-0.828247	0.285166	-2.90443	0.00367917	0.0173787			Gm43359	213.421	1.1149	0.312221	3.57086	0.000355814	0.00423325
Dnaaf3	298.783	0.652756	0.183842	3.55064	0.000384298	0.0028211			Gm43360	141.917	1.23116	0.338617	3.63584	0.000277074	0.00344785
Dnajb2	5013.28	0.933906	0.0999579	9.34299	9.36515e-21	3.56557e-18			Gm43361	323.473	1.16911	0.29789	3.92462	8.68683e-05	0.00136522
Dnajc27	1800.65	0.938429	0.110078	8.52513	1.52634e-17	3.55129e-15			Gm43694	168.637	0.654394	0.187073	3.49806	0.000468656	0.00524587
Dnajc7	5916.14	-0.703047	0.107439	-6.5437	6.00162e-11	3.97388e-09			Gm43980	114.466	0.736919	0.261927	2.81345	0.00490126	0.0320668
Dnhd1	85.567	0.697373	0.220071	3.16886	0.00153038	0.00866404			Gm44103	114.612	2.51081	0.300919	8.34381	7.19346e-17	1.9e-14
Dnph1	154.524	-0.966681	0.233103	-4.14702	3.36831e-05	0.000392939			Gm45716	462.366	-0.596118	0.149481	-3.9879	6.66601e-05	0.0011139
Dpp9	3990.97	0.609104	0.0871545	6.98879	2.77273e-12	2.56623e-10			Gm45805	145.089	0.73419	0.249289	2.94513	0.00322814	0.0234534
Dsg1a	15.2062	-2.29986	0.893473	-2.57407	0.0100511	0.0384156			Gm45889	39.6627	-1.91802	0.375267	-5.11107	3.20336e-07	1.23722e-05
Dsn1	184.23	-1.1801	0.198576	-5.94284	2.80133e-09	1.25141e-07			Gm46404	58.4189	0.997679	0.351917	2.83499	0.00458276	0.0305691
Dstn	17991.8	-2.12628	0.144239	-14.7413	3.49781e-49	7.32441e-46			Gm47113	41.9964	-1.37794	0.390053	-3.5327	0.000411332	0.00475557
Dtl	71.3693	-1.71634	0.438619	-3.91305	9.11382e-05	0.000889713			Gm47138	16.3181	1.75164	0.514832	3.40234	0.000668107	0.00693341
Dtx3l	1739.7	-0.651668	0.191815	-3.39738	0.000680339	0.00450654			Gm47155	613.831	0.860756	0.168186	5.1179	3.08964e-07	1.20669e-05
Dtx4	714.589	0.67695	0.13858	4.88489	1.03488e-06	2.13764e-05			Gm47493	92.8811	1.41894	0.416356	3.408	0.000654399	0.00682142
Dynlt1a	51.6666	-0.989283	0.359028	-2.75545	0.00586118	0.0250476			Gm47640	59.7852	0.87957	0.235957	3.72766	0.000193263	0.00259842
Dynlt1f	491.133	-0.603902	0.13861	-4.35684	1.31954e-05	0.000183749			Gm47644	472.441	1.10325	0.292006	3.77816	0.000157992	0.0022057
E130119H09Rik	72.849	1.24474	0.418371	2.97521	0.00292787	0.014494			Gm47881	27.6387	-1.88177	0.488454	-3.8525	0.000116919	0.00172649
E2f1	120.76	-2.23558	0.418675	-5.33966	9.31204e-08	2.71296e-06			Gm47908	45.3627	1.43739	0.411555	3.49257	0.000478391	0.00532935
Ebf4	27.5615	1.41642	0.458645	3.08828	0.00201316	0.0107507			Gm48287	38.9202	-1.46763	0.429186	-3.41958	0.000627181	0.00660072
Ect2	96.2151	-0.906336	0.338543	-2.67717	0.00742474	0.0302613			Gm48295	38.5541	1.13548	0.367294	3.09147	0.00199169	0.0162615
Eda2r	295.072	-1.07017	0.194448	-5.50364	3.72039e-08	1.21965e-06			Gm48678	41.6156	0.951342	0.311924	3.04992	0.00228902	0.0180738
Efhd1	199.159	-1.26834	0.26323	-4.81838	1.44725e-06	2.85228e-05			Gm48931	63.3721	1.02256	0.312783	3.26925	0.00107833	0.0100907
Efr3b	1379.27	0.819729	0.176811	4.63618	3.54903e-06	6.0726e-05			Gm49172	58.1754	0.677037	0.256644	2.63804	0.00833862	0.0475133
Egf	847.423	1.57647	0.375705	4.19602	2.71642e-05	0.000330228			Gm49405	308.673	1.63988	0.299792	5.47005	4.499e-08	2.25308e-06
Eif2ak2	1911.99	-0.72976	0.158877	-4.59324	4.36421e-06	7.20288e-05			Gm49492	491.795	0.888832	0.152256	5.83773	5.29163e-09	3.39826e-07
Eldr	18.7033	-1.61797	0.567092	-2.85311	0.0043294	0.0197757			Gm49745	50.7937	2.93566	0.479066	6.12788	8.90579e-10	7.0116e-08
Emc10	3796.89	0.587389	0.101877	5.76568	8.13302e-09	3.24391e-07			Gm49883	70.7499	0.922948	0.312725	2.95131	0.00316428	0.0231435
Endog	1433.14	0.727266	0.165412	4.39669	1.09912e-05	0.000159002			Gm50010	189.891	-0.84503	0.178792	-4.72632	2.28623e-06	6.88223e-05
Endou	133.934	-1.24045	0.288444	-4.30049	1.70421e-05	0.000225862			Gm50100	361.008	-0.630678	0.217444	-2.90041	0.00372674	0.0261366
Enkur	697.652	-0.692687	0.247847	-2.79482	0.00519287	0.0228023			Gm5105	41.6569	1.25316	0.342647	3.65729	0.000254895	0.00322578
Eno1b	1687.56	0.78846	0.101239	7.7881	6.80248e-15	9.90914e-13			Gm527	77.8575	0.736416	0.240088	3.06728	0.00216019	0.0172563
Enpep	1674.07	-1.009	0.164981	-6.11586	9.60375e-10	4.77395e-08			Gm5463	79.9601	0.872928	0.308118	2.83309	0.00460998	0.0306883
Epha3	293.058	-1.2446	0.449102	-2.77131	0.00558305	0.0241423			Gm5503	288.368	0.683787	0.130392	5.24409	1.57056e-07	6.68038e-06
Epha6	19.184	-2.65221	0.851634	-3.11426	0.00184405	0.010033			Gm5537	425.635	-0.896411	0.253111	-3.54157	0.000397751	0.00462283
Epha8	10.7363	-2.40053	0.718753	-3.33986	0.00083821	0.00533094			Gm5640	63.6514	2.04465	0.412123	4.96125	7.00392e-07	2.47724e-05
Epn1	8573.23	0.962572	0.109279	8.80838	1.2697e-18	3.60508e-16			Gm5790	342.464	1.3107	0.319292	4.10502	4.04288e-05	0.000729142
Epor	238.768	1.04513	0.2747	3.80463	0.000142015	0.00127085			Gm5936	38.3921	1.90605	0.716091	2.66174	0.00777368	0.0452548
Eppk1	220.852	-0.741309	0.233577	-3.17372	0.00150498	0.00855202			Gm7488	26.0288	-2.1127	0.753054	-2.80551	0.0050237	0.0326331
Eprn	101.484	-1.11529	0.297117	-3.75371	0.000174237	0.00148843			Gm7598	36.7289	1.16193	0.322533	3.6025	0.000315169	0.00383024
Erap1	3608.58	-0.711514	0.180143	-3.94971	7.82469e-05	0.000781629			Gm7694	388.811	1.89492	0.120088	15.7795	4.3071e-56	1.76333e-52
Erc2	312.148	-2.54976	0.240162	-10.6168	2.48905e-26	1.38988e-23			Gm8615	70.3489	0.914933	0.307067	2.97959	0.00288635	0.0216126
Ercc6l	73.6736	-0.79955	0.28726	-2.78337	0.00537981	0.0234694			Gm9403	43.3368	0.804526	0.299773	2.68378	0.00727946	0.0431758
Erich3	58.0815	1.27705	0.340923	3.74586	0.000179777	0.00152952			Gm9847	208.338	-0.665432	0.177726	-3.74415	0.000181007	0.00246398
Esco2	29.1029	-2.25293	0.722634	-3.11766	0.00182292	0.00994059			Gm9951	48.3447	1.23183	0.399736	3.08161	0.00205886	0.0167022
Esr2	37.5012	3.30652	1.31155	2.52109	0.0116992	0.0432128			Gng13	49.9414	-0.980335	0.340372	-2.88019	0.00397433	0.0275437
Etfbkmt	658.579	0.656863	0.131705	4.98738	6.12047e-07	1.35264e-05			Gng7	700.402	-1.18676	0.196449	-6.04107	1.53092e-09	1.15532e-07
Eva1b	286.537	0.635395	0.217888	2.91615	0.00354379	0.0169133			Golga7b	56.2783	1.83686	0.322882	5.68895	1.2782e-08	7.39638e-07
Evi2a	199.559	-0.723946	0.257278	-2.81387	0.0048949	0.021791			Golm1	2572	-0.645756	0.105367	-6.12864	8.86315e-10	7.0116e-08
Exoc4	7344.55	-0.623991	0.0730003	-8.54779	1.25471e-17	3.04623e-15			Gpcpd1	15969.9	1.25353	0.211239	5.93416	2.9535e-09	2.08476e-07
F830016B08Rik	7138.44	-6.71482	1.28579	-5.22235	1.76671e-07	4.69777e-06			Gpr173	157.05	-0.992498	0.251674	-3.94359	8.02724e-05	0.0012875
Fah	662.38	0.982104	0.176474	5.56515	2.61927e-08	8.9914e-07			Gpt	1110.43	1.1201	0.147115	7.61374	2.66274e-14	4.84501e-12
Fam124a	1193.39	-0.829195	0.161544	-5.13293	2.85265e-07	7.01727e-06			Greb1	164.033	-1.12061	0.267378	-4.19111	2.77592e-05	0.000537335
Fam131c	334.885	-0.615916	0.202459	-3.04217	0.00234878	0.0121968			Greb1l	163.285	0.633509	0.213283	2.97027	0.00297534	0.0221373
Fam177a2	284.29	-9.86873	3.06555	-3.21924	0.00128533	0.0075365			Grik2	72.3586	0.822961	0.235598	3.49307	0.000477495	0.0053266
Fam180a	56.0844	-1.72854	0.384064	-4.50065	6.77445e-06	0.000105666			Grin2c	244.337	1.36314	0.432286	3.15334	0.00161416	0.0138467
Fam181b	166.302	0.853513	0.268893	3.17418	0.00150261	0.00854725			Grin2d	93.1219	0.891209	0.274961	3.24122	0.00119019	0.0109132
Fam186a	21.4419	3.63385	0.717674	5.06337	4.11915e-07	9.63743e-06			Grk5	6050.52	-0.65695	0.149887	-4.38297	1.17071e-05	0.000266642
Fam193b	1169.84	0.710233	0.203057	3.4977	0.000469288	0.00332974			Gsg1l	1961.21	-0.829901	0.213846	-3.88084	0.000104095	0.00157112
Fam20a	387.062	-0.607897	0.171753	-3.53937	0.000401077	0.00292505			Gucy2e	255.092	-0.903863	0.320183	-2.82295	0.00475835	0.0314331
Fam221b	21.8445	-1.40919	0.503963	-2.79623	0.00517031	0.0227331			Guk1	2577.62	-0.614949	0.126694	-4.85381	1.2111e-06	4.02291e-05
Fam57b	263.777	0.69425	0.209458	3.31451	0.000918037	0.00571921			Gulp1	368.8	0.62582	0.169428	3.69371	0.000221003	0.00287919
Fam81a	1482.33	-0.698248	0.213793	-3.26599	0.00109082	0.0066184			H1f2	1724.32	1.0669	0.128244	8.31933	8.84634e-17	2.26356e-14
Fam83h	110.262	0.768434	0.245311	3.13248	0.00173333	0.00956102			H2-Ab1	2334.1	-1.72454	0.648478	-2.65937	0.00782873	0.0454653
Fancd2	61.0926	-1.53877	0.348704	-4.41282	1.02035e-05	0.000149544			H2-DMb1	123.398	-1.66175	0.608606	-2.73042	0.00632538	0.0388248
Fanci	37.0853	-2.0383	0.41581	-4.90199	9.48693e-07	1.97668e-05			H2-Ke6	1293.23	0.587923	0.134593	4.36814	1.2531e-05	0.000281878
Fancm	646.473	-0.804344	0.139196	-5.77849	7.53727e-09	3.04722e-07			Hacd1	1688.2	-0.634912	0.135369	-4.69024	2.72885e-06	7.93741e-05
Fat3	75.6168	-0.925451	0.26484	-3.49438	0.000475173	0.00337007			Hagh	4602.35	-1.37486	0.0863584	-15.9204	4.57465e-57	2.49715e-53
Fbn2	123.288	-1.28656	0.438225	-2.93584	0.00332642	0.016082			Hamp2	110.446	1.17941	0.365243	3.22912	0.00124171	0.0113031
Fbxl20	3139.05	0.623818	0.0943695	6.61038	3.83334e-11	2.65356e-09			Has2	68.9733	1.00793	0.331274	3.0426	0.00234544	0.0184039
Fbxl6	587.338	0.612912	0.16432	3.72999	0.000191489	0.00161072			Havcr2	67.6805	-1.13062	0.385063	-2.93619	0.00332266	0.02397
Fbxo16	111.387	-1.17491	0.231341	-5.0787	3.80024e-07	8.97907e-06			Hcn4	1279.81	-1.94407	0.518805	-3.74721	0.000178813	0.00244223
Fbxo31	6556.87	1.04197	0.0956109	10.898	1.17805e-27	7.04809e-25			Hdhd3	526.622	-0.900753	0.189161	-4.76184	1.91832e-06	5.9497e-05
Fcgr4	20.5499	-2.55203	0.896833	-2.8456	0.00443283	0.0201498			Hectd2os	939.648	1.63745	0.3106	5.27189	1.35028e-07	5.84979e-06
Fdps	1125.2	-0.615336	0.0963205	-6.38842	1.67613e-10	9.92175e-09			Herpud1	14482.1	0.652206	0.102053	6.39084	1.64972e-10	1.52632e-08
Fem1b	3107.47	-0.679353	0.0769291	-8.8309	1.0384e-18	2.99918e-16			Hif3a	251.445	1.1108	0.262594	4.23009	2.33598e-05	0.000466513
Fer1l5	61.5308	-1.28283	0.426163	-3.01018	0.00261097	0.0132703			Higd1b	174.065	0.773141	0.225648	3.42631	0.000611831	0.00647244
Fhl4	94.5568	-1.20731	0.336325	-3.58969	0.000331067	0.00250272			Hipk4	58.6487	0.880984	0.29726	2.96368	0.0030398	0.0225044
Fhod1	647.546	0.823517	0.165756	4.96826	6.75563e-07	1.48323e-05			Hmcn2	2331.93	1.64506	0.421177	3.90585	9.3894e-05	0.00145057
Fignl1	78.9234	-2.12724	0.518162	-4.10537	4.03676e-05	0.00045225			Hmgcs2	820.757	0.782797	0.222031	3.52562	0.000422494	0.00486033
Fkbp11	471.378	-1.33913	0.156895	-8.53519	1.39922e-17	3.34854e-15			Homer2	5647.19	-0.885085	0.135195	-6.54673	5.88109e-11	6.02844e-09
Flcn	4229.26	0.611945	0.119852	5.10582	3.29362e-07	7.9388e-06			Hpcal4	14.3629	-1.8623	0.680473	-2.73677	0.00620454	0.0382407
Fmnl2	1215.51	-0.654655	0.0998312	-6.55762	5.46717e-11	3.64884e-09			Hsf4	230.151	0.766483	0.187383	4.09046	4.30518e-05	0.000769669
Fmo5	1864.4	0.684637	0.133936	5.11167	3.19328e-07	7.76399e-06			Hyal1	1717.75	-0.762566	0.146627	-5.20071	1.98534e-07	8.25666e-06
Fmr1	1720.07	-0.888458	0.0951335	-9.33907	9.71884e-21	3.618e-18			Hydin	501.394	-2.0249	0.486214	-4.16462	3.11873e-05	0.000589749
Fmr1nb	38.1565	-2.3392	0.790191	-2.9603	0.00307343	0.015072			Icam4	67.6514	0.983779	0.269744	3.64708	0.000265234	0.00332297
Folh1	22.6578	-4.31093	1.37041	-3.14572	0.00165681	0.00920815			Iffo1	940.036	-0.721077	0.113841	-6.33405	2.38814e-10	2.1488e-08
Foxo6	375.128	0.714361	0.262732	2.71897	0.00654855	0.0273774			Ifitm10	217.079	0.80876	0.192253	4.20675	2.59072e-05	0.000509923
Foxq1	10.6556	3.13565	1.10855	2.82861	0.00467512	0.0210418			Ift172	2957.53	0.667176	0.0929452	7.17817	7.06496e-13	1.0423e-10
Frat1	124.405	1.19816	0.306246	3.9124	9.13833e-05	0.000891586			Igf2	5535.9	0.876785	0.245508	3.5713	0.000355211	0.0042305
Frem1	60.1308	-1.17645	0.345013	-3.40986	0.00064996	0.00434323			Igf2os	17.8117	1.51936	0.573283	2.65028	0.00804248	0.0463598
Frem2	1198.63	-1.00874	0.210342	-4.79571	1.62099e-06	3.13204e-05			Igfals	73.4575	1.71892	0.48945	3.51195	0.000444831	0.0050447
Frem3	27.3264	-1.83745	0.735699	-2.49756	0.0125051	0.0454811			Igfbpl1	1742.5	-0.947988	0.180258	-5.25905	1.44803e-07	6.24026e-06
Frrs1	533.997	-0.593678	0.144008	-4.12252	3.74743e-05	0.000428804			Igsf9b	2617.95	-0.7934	0.132263	-5.99866	1.98953e-09	1.45449e-07
Fscn1	1355.5	0.761371	0.227261	3.35021	0.000807504	0.00516704			Il18bp	467.702	-0.674729	0.246728	-2.73471	0.00624352	0.0384376
Fstl3	1420.48	-0.704045	0.266396	-2.64285	0.00822106	0.0328137			Inafm1	423.614	0.700559	0.156396	4.47938	7.48608e-06	0.000182973
Fstl4	240.821	1.02843	0.251457	4.08991	4.31545e-05	0.000477809			Inhbb	194.369	-0.99174	0.322362	-3.07648	0.00209461	0.0169055
Fuz	876.045	0.689136	0.107726	6.39713	1.58324e-10	9.47231e-09			Inka2	2053.46	-0.653823	0.167006	-3.91497	9.04173e-05	0.00140927
Fv1	637.167	-0.642851	0.13066	-4.92002	8.65339e-07	1.83836e-05			Inpp5k	2162.02	0.604616	0.0957709	6.31315	2.73405e-10	2.42015e-08
Fzd3	844.086	-1.25242	0.206403	-6.06783	1.29647e-09	6.24092e-08			Insyn1	1235.44	0.662601	0.170545	3.8852	0.000102247	0.00155324
Fzd9	248.064	-0.695488	0.226596	-3.06929	0.00214567	0.011346			Ints10	1365.06	-0.652056	0.10955	-5.95212	2.6469e-09	1.89282e-07
Gabrb2	14.5785	-2.38287	0.574595	-4.14705	3.36784e-05	0.000392939			Ip6k3	623.878	-0.733218	0.237189	-3.09128	0.00199297	0.0162615
Gabrg3	295.407	-1.73439	0.393502	-4.40756	1.04541e-05	0.000152682			Iqsec3	74.1965	1.66836	0.370784	4.49955	6.80976e-06	0.000170899
Gabrr2	47.2996	1.52146	0.474948	3.20343	0.00135803	0.00787458			Isoc2b	73.4052	1.38917	0.278196	4.99351	5.9292e-07	2.12931e-05
Galk2	1096.14	-0.591322	0.111141	-5.32045	1.03509e-07	2.95433e-06			Itgb6	931.881	0.686511	0.173679	3.95275	7.72587e-05	0.00125266
Ganc	1000.49	0.626429	0.0999844	6.26527	3.72185e-10	2.04421e-08			Jak3	1383.07	-1.57466	0.187305	-8.40695	4.20797e-17	1.20894e-14
Gas2l1	1126.37	0.756606	0.137608	5.49828	3.83524e-08	1.25309e-06			Jph3	35.2025	-3.06072	0.537556	-5.69378	1.2426e-08	7.25351e-07
Gas2l3	499.775	-1.27904	0.24533	-5.21355	1.85263e-07	4.87137e-06			Kazald1	234.257	0.641028	0.202406	3.16703	0.00154003	0.0133296
Gbp10	1676.4	-3.93303	0.786231	-5.00238	5.66254e-07	1.26817e-05			Kbtbd12	3491.38	1.39561	0.119506	11.6782	1.64838e-31	1.92813e-28
Gbp2b	87.6567	-3.37201	0.946879	-3.56118	0.000369189	0.00272874			Kcna4	401.291	-0.611064	0.156194	-3.91222	9.14519e-05	0.00142089
Gbp3	955.741	-1.86467	0.609944	-3.05711	0.00223483	0.0117177			Kcnc1	267.014	-1.48887	0.361724	-4.11604	3.85445e-05	0.000702119
Gbp4	1406.69	-1.66821	0.674959	-2.47157	0.0134519	0.0483018			Kcnc3	293.183	-0.643188	0.185642	-3.46467	0.000530889	0.00577663
Gbp5	1136.53	-1.37964	0.551426	-2.50196	0.0123509	0.0450883			Kcne1	28.7754	-3.36021	0.948562	-3.54243	0.000396463	0.00461658
Gbp7	2137.17	-1.56553	0.562428	-2.78353	0.0053771	0.0234637			Kcnh6	46.4465	-1.38856	0.397326	-3.49476	0.000474495	0.00529675
Gbp8	231.674	-4.30265	1.14063	-3.77219	0.000161823	0.00141059			Kcnj14	595.261	-2.02396	0.500409	-4.04462	5.24087e-05	0.000912055
Gdf15	99.2004	-1.66735	0.45195	-3.68923	0.000224931	0.00183182			Kcnk1	165.847	-2.54597	0.614805	-4.14109	3.45652e-05	0.000639593
Gdf2	26.003	-3.84287	1.38827	-2.7681	0.00563844	0.0243128			Kcnma1	77.7863	-1.36689	0.454055	-3.01042	0.00260888	0.0200577
Gemin6	237.233	-0.725798	0.1601	-4.5334	5.80418e-06	9.25134e-05			Kcnn1	936.985	-0.593298	0.11277	-5.26114	1.43162e-07	6.18582e-06
Gfra2	130.829	0.702634	0.256213	2.74239	0.00609944	0.0258809			Kcnv2	1055.48	0.985021	0.233839	4.21238	2.52689e-05	0.000498558
Ggt5	668.55	0.607245	0.163955	3.70374	0.000212445	0.00175314			Kdm1b	2193.07	-0.765032	0.0880733	-8.6863	3.74428e-18	1.33296e-15
Gigyf1	2825.96	0.612438	0.108011	5.67013	1.42689e-08	5.26505e-07			Khk	439.31	1.02175	0.139207	7.33977	2.13963e-13	3.57537e-11
Gins1	117.422	-0.810119	0.210486	-3.8488	0.0001187	0.00110042			Kif26b	1580.46	-0.739812	0.200789	-3.68453	0.000229129	0.00295683
Gins2	519.333	-1.13958	0.21293	-5.35191	8.70314e-08	2.55333e-06			Kif5a	173.678	-0.822452	0.206502	-3.98278	6.81148e-05	0.00113129
Gipc3	368.792	0.768356	0.177432	4.33042	1.48827e-05	0.000202202			Klf11	1076.08	0.670092	0.23098	2.90109	0.00371872	0.0261115
Gipr	50.3319	2.10519	0.648071	3.2484	0.00116058	0.00694356			Klhdc8a	2274.5	-1.4533	0.20733	-7.00959	2.39014e-12	3.28916e-10
Gli2	295.237	0.605352	0.224968	2.69083	0.00712738	0.0293145			Klhdc8b	2133.85	-0.730717	0.198616	-3.67903	0.000234119	0.0029976
Glis3	134.287	0.914248	0.265732	3.44049	0.000580664	0.00395418			Klhl23	2949.81	-0.634569	0.119923	-5.29147	1.21336e-07	5.31282e-06
Gm10039	109.852	0.623204	0.245067	2.54299	0.0109907	0.0412171			Klhl30	5149.48	-0.688272	0.112095	-6.14007	8.24866e-10	6.58927e-08
Gm10163	1096.15	-4.40226	0.8935	-4.92698	8.35109e-07	1.78213e-05			Klhl38	2183.13	0.841591	0.188926	4.45461	8.40465e-06	0.000200926
Gm10240	551.532	-11.2445	1.68228	-6.68408	2.32375e-11	1.73783e-09			Klrg2	52.2152	-1.03586	0.345202	-3.00074	0.00269323	0.0205136
Gm10390	97.8034	2.44215	0.341695	7.14717	8.85839e-13	9.27474e-11			Kpna2	3006.14	-0.684549	0.174297	-3.92749	8.58387e-05	0.00135554
Gm10433	22.7982	-3.22983	0.644388	-5.01224	5.37996e-07	1.21299e-05			Krt222	4579.51	-1.13734	0.136933	-8.30582	9.91283e-17	2.49742e-14
Gm10435	2158.46	0.642985	0.121163	5.30677	1.11582e-07	3.15215e-06			Ky	1002.01	0.906643	0.232242	3.90388	9.46633e-05	0.00145967
Gm10524	1416.01	0.66586	0.103587	6.42802	1.29273e-10	7.84633e-09			Lacc1	396.113	-0.689831	0.117202	-5.88585	3.96023e-09	2.69098e-07
Gm10548	17.7965	2.19892	0.533442	4.12213	3.75387e-05	0.000429248			Lad1	721.407	2.09134	0.239044	8.74876	2.15716e-18	8.02857e-16
Gm10557	246.77	0.724953	0.196244	3.69413	0.000220637	0.00180122			Lbh	22367.7	-0.620832	0.135557	-4.57984	4.65323e-06	0.000125125
Gm10603	114.266	1.18522	0.327464	3.61939	0.000295299	0.00228597			Lclat1	5514.02	-0.598623	0.120529	-4.96661	6.81324e-07	2.42025e-05
Gm10635	65.5102	-0.951754	0.307721	-3.09291	0.00198205	0.0106149			Ldlrad4	817.092	0.636521	0.128399	4.95735	7.14621e-07	2.52212e-05
Gm10638	77.7717	1.01255	0.312774	3.23732	0.00120658	0.00715899			Lgals4	181.05	1.08291	0.348854	3.10419	0.00190798	0.0157745
Gm10647	11.0658	-2.69722	0.832016	-3.24179	0.0011878	0.00707613			Lgi2	78.1614	0.898725	0.28214	3.18539	0.0014456	0.0126798
Gm10705	41.4425	-2.41649	0.713068	-3.38886	0.000701845	0.00461631			Lgr6	2618.98	0.625136	0.130558	4.78819	1.68296e-06	5.31025e-05
Gm11266	173.959	-1.08351	0.241653	-4.48374	7.33445e-06	0.000113033			Lhpp	1273.85	-0.7739	0.106086	-7.29505	2.9855e-13	4.88906e-11
Gm11451	136.62	-0.851116	0.28795	-2.95578	0.0031188	0.0152628			Lingo1	511.309	-0.90598	0.218647	-4.14358	3.41925e-05	0.000634848
Gm11627	140.321	-0.78587	0.271944	-2.88982	0.00385461	0.0180723			Lingo3	753.326	-1.12804	0.220689	-5.11145	3.19696e-07	1.23722e-05
Gm11732	24.7465	3.16017	0.53828	5.87088	4.33499e-09	1.85728e-07			Lipe	2823.44	0.748752	0.182166	4.11026	3.95207e-05	0.000717506
Gm11837	84.1007	-0.861284	0.310481	-2.77403	0.00553664	0.023985			Lmcd1	2263.55	-0.859951	0.203375	-4.2284	2.35358e-05	0.000468008
Gm12185	352.741	-6.42999	1.16328	-5.52744	3.24934e-08	1.08432e-06			Lmo1	88.5732	1.04691	0.342946	3.05269	0.00226804	0.0179687
Gm12250	622.341	-4.17997	0.866996	-4.82122	1.42686e-06	2.81872e-05			Loxl4	133.133	0.921425	0.285372	3.22886	0.00124286	0.011305
Gm12295	731.333	1.17684	0.206268	5.70538	1.16085e-08	4.38976e-07			Lpar5	14.0937	-2.16813	0.616909	-3.5145	0.000440588	0.00501744
Gm12359	46.2675	0.768906	0.295585	2.6013	0.00928703	0.0360297			Lpcat1	1023.49	-0.592627	0.0991762	-5.9755	2.29393e-09	1.66218e-07
Gm12473	107.944	1.31193	0.339336	3.86616	0.000110564	0.0010423			Lrfn1	80.2016	-0.982124	0.309542	-3.17283	0.0015096	0.0131302
Gm12669	27.7704	-0.955101	0.380536	-2.50988	0.0120772	0.04429			Lrrc15	4046.59	-0.692824	0.129274	-5.35934	8.35275e-08	3.8208e-06
Gm13071	45.3629	1.12813	0.386061	2.92214	0.00347631	0.0166863			Lrrc2	6202.15	0.682768	0.151779	4.49845	6.84511e-06	0.0001714
Gm13370	551.532	-11.2445	1.68228	-6.68408	2.32375e-11	1.73783e-09			Lrrc24	42.5549	1.34589	0.478507	2.8127	0.0049128	0.0321294
Gm13375	1120.45	0.770152	0.172293	4.47002	7.82118e-06	0.000119653			Lrrc27	299.109	-0.779753	0.146125	-5.33619	9.49202e-08	4.27036e-06
Gm13617	24.6146	-3.29619	0.938795	-3.51109	0.000446274	0.00318669			Lrrc4	108.821	-0.928106	0.265448	-3.49637	0.000471632	0.00526838
Gm13710	26.702	-1.11247	0.435608	-2.55385	0.0106541	0.0402247			Lrrc61	852.844	0.588831	0.126365	4.65978	3.1655e-06	8.9997e-05
Gm13943	21.9939	-2.40075	0.62818	-3.82175	0.000132506	0.00120507			Lrrcc1	951.491	0.66271	0.230184	2.87905	0.00398881	0.0275964
Gm14412	171.093	-1.32182	0.299236	-4.41731	9.99379e-06	0.000146985			Lrrn3	28.9984	1.03241	0.349677	2.95247	0.00315243	0.0231084
Gm14703	50.7498	-1.49598	0.325665	-4.59361	4.35649e-06	7.20288e-05			Lrrn4cl	419.451	0.729689	0.198291	3.67988	0.000233343	0.00299
Gm15408	198.864	-0.592594	0.210129	-2.82014	0.00480022	0.0215123			Lss	490.952	-1.61254	0.161185	-10.0043	1.45973e-23	7.96815e-21
Gm15427	64.091	0.760225	0.290472	2.61721	0.0088652	0.0347554			Lta4h	1671.19	1.20623	0.0996457	12.1052	9.91855e-34	1.35355e-30
Gm15543	847.585	0.940021	0.219127	4.28985	1.78797e-05	0.000234001			Lypd1	122.917	1.06399	0.400719	2.65521	0.00792579	0.0458632
Gm15700	10.6966	-2.36427	0.690371	-3.42463	0.000615632	0.0041518			Malat1	66396.4	0.751348	0.216901	3.46402	0.000532166	0.00578669
Gm15725	247.868	4.17953	1.09169	3.8285	0.000128927	0.00117699			Mamld1	748.123	-0.633914	0.113605	-5.57999	2.40528e-08	1.29568e-06
Gm15816	116.48	-0.77734	0.230522	-3.37209	0.000745992	0.00485692			Manba	1598.67	-0.686475	0.0954932	-7.18874	6.53942e-13	9.82473e-11
Gm15832	17.8671	1.73954	0.659621	2.63718	0.00835989	0.033249			Map11	341.43	-0.604983	0.17377	-3.48151	0.00049859	0.00550259
Gm15879	35.9492	1.59679	0.335904	4.75373	1.99698e-06	3.70881e-05			Mapk8ip1	840.11	-0.779212	0.126483	-6.16059	7.24734e-10	5.84643e-08
Gm16001	71.9756	-0.959994	0.268016	-3.58186	0.000341159	0.00255823			Mapre1	6489.62	-0.585429	0.113705	-5.14866	2.62355e-07	1.04788e-05
Gm16253	55.7487	1.06736	0.349806	3.0513	0.00227852	0.0119166			Mb	482233	0.602068	0.108608	5.54348	2.96519e-08	1.56638e-06
Gm16576	835.153	0.656447	0.11322	5.79798	6.71196e-09	2.7606e-07			Mblac2	556.918	0.587273	0.167022	3.51614	0.000437863	0.00499431
Gm16897	28.5968	1.06577	0.396801	2.68591	0.00723334	0.0296556			Mdga1	2281.91	-0.969265	0.141351	-6.85713	7.02571e-12	8.58605e-10
Gm18939	47.5581	-2.35424	0.87513	-2.69016	0.00714171	0.0293662			Mdk	291.62	0.981428	0.265787	3.69253	0.000222031	0.00289028
Gm19410	250.942	0.666318	0.267604	2.48994	0.0127765	0.0463174			Meg3	414.469	1.00058	0.259177	3.8606	0.000113107	0.00167927
Gm19426	69.5322	-1.54051	0.387853	-3.97189	7.13034e-05	0.000727497			Mettl16	2224.54	-0.731365	0.106841	-6.84537	7.6278e-12	9.11773e-10
Gm1976	162.188	-0.718588	0.232844	-3.08614	0.00202773	0.010818			Mex3a	81.1282	-0.824115	0.243889	-3.37906	0.000727343	0.00745367
Gm19918	24.6178	6.88515	2.1501	3.20225	0.0013636	0.00789599			Mfsd4b1	192.95	2.47124	0.221571	11.1533	6.90213e-29	6.2794e-26
Gm20449	11.4213	-2.64402	0.770463	-3.43174	0.000599731	0.00405927			Mgat3	818.379	-0.676918	0.156507	-4.32517	1.52416e-05	0.000327986
Gm20498	332.362	-0.693225	0.213809	-3.24227	0.00118582	0.00706682			Mgat4b	6015.36	-0.6099	0.0773943	-7.88043	3.26258e-15	6.51562e-13
Gm20619	102.878	-0.905844	0.337795	-2.68164	0.0073262	0.0299505			Micall1	7063.89	-0.607175	0.113575	-5.34604	8.99009e-08	4.08949e-06
Gm20708	93.0327	-3.80138	0.820341	-4.63391	3.5883e-06	6.10886e-05			Mindy3	975.946	-0.606547	0.130577	-4.64514	3.39845e-06	9.56239e-05
Gm21986	84.1636	0.812013	0.32535	2.49581	0.012567	0.0456465			Mks1	195.217	0.67054	0.196753	3.40803	0.000654328	0.00682142
Gm26532	36.7386	1.33895	0.364621	3.67217	0.000240495	0.00193253			Mlec	18612.8	-0.751809	0.0793291	-9.47709	2.61472e-21	1.18941e-18
Gm26660	62.9546	1.09985	0.318315	3.45522	0.000549842	0.00378118			Mmp28	404.507	-0.685313	0.220219	-3.11196	0.00185852	0.015465
Gm26672	261.23	-0.613554	0.203392	-3.01661	0.00255621	0.0130355			Morc4	272.912	0.609045	0.140206	4.34392	1.39962e-05	0.000308482
Gm26760	36.8465	-1.65266	0.576176	-2.86832	0.0041266	0.0190964			Mrip-ps	187.241	-1.60626	0.267707	-6.00007	1.97236e-09	1.45077e-07
Gm2694	37.2822	-1.89642	0.598744	-3.16732	0.00153849	0.00869234			Mroh1	2543.71	0.592122	0.10892	5.43628	5.44032e-08	2.66463e-06
Gm28192	12.2333	1.69381	0.648124	2.6134	0.00896473	0.0350308			Mt2	297.176	0.974344	0.288719	3.37471	0.000738933	0.00751601
Gm28439	9729.08	-1.32028	0.296119	-4.45859	8.24989e-06	0.000125275			Mttp	709.606	-0.611891	0.174203	-3.51251	0.000443888	0.00504036
Gm28719	20.2039	1.40577	0.549861	2.55659	0.0105703	0.0399803			Mvd	367.032	-0.859729	0.191311	-4.49389	6.99328e-06	0.000173781
Gm29237	176.657	0.993308	0.218135	4.55363	5.27275e-06	8.50955e-05			Mybpc2	2497.43	2.69926	0.359051	7.51777	5.572e-14	9.70713e-12
Gm31166	163.01	0.622761	0.202648	3.07312	0.00211833	0.0112298			Mycbp	1066.08	-0.593367	0.142995	-4.14958	3.33091e-05	0.000621972
Gm31251	1517.17	0.907678	0.2692	3.37177	0.000746874	0.00485889			Myh14	7513.61	0.842163	0.13225	6.36795	1.91577e-10	1.75267e-08
Gm31659	405.559	0.686063	0.194752	3.52275	0.000427086	0.0030812			Myh8	151.06	-1.857	0.612179	-3.03342	0.00241796	0.0188376
Gm33016	71.9649	-0.978083	0.328582	-2.97668	0.00291387	0.014446			Mylk4	19252.4	-1.24995	0.244101	-5.12064	3.04506e-07	1.1987e-05
Gm34934	244.46	0.703279	0.194237	3.62072	0.000293788	0.00227743			Myot	2002.12	0.753227	0.262673	2.86755	0.00413661	0.028308
Gm35290	90.0332	0.691383	0.235485	2.936	0.0033248	0.0160788			Myrf	843.701	-0.632236	0.210926	-2.99743	0.00272271	0.0206613
Gm3646	101.092	-1.75139	0.263696	-6.64171	3.10062e-11	2.21028e-09			Myt1l	13.8685	2.35368	0.713624	3.29821	0.000973031	0.00928035
Gm36827	442.713	1.33912	0.191352	6.99823	2.59218e-12	2.41246e-10			Nacad	632.656	0.930998	0.206417	4.51028	6.4743e-06	0.000163895
Gm37048	25.7221	1.48695	0.475155	3.12939	0.00175168	0.0096447			Nags	27.9424	1.4177	0.322174	4.40041	1.08045e-05	0.000249203
Gm37691	388.972	0.671261	0.188787	3.55566	0.000377028	0.0027787			Ncan	22.7817	-2.2218	0.469678	-4.73048	2.23988e-06	6.76758e-05
Gm38077	111.198	2.09021	0.339594	6.15503	7.50633e-10	3.82207e-08			Nck2	1143.71	-0.680499	0.117056	-5.81344	6.12012e-09	3.88462e-07
Gm38102	190.42	0.857602	0.320292	2.67757	0.00741593	0.030234			Neat1	22192.8	1.21328	0.263513	4.60422	4.14005e-06	0.000114137
Gm3854	47.9913	-0.859252	0.298882	-2.87489	0.00404168	0.0187864			Necap2	1780.32	-2.12551	0.137729	-15.4325	9.89108e-54	2.69961e-50
Gm41442	146.222	0.995428	0.195157	5.10064	3.38507e-07	8.12417e-06			Neil2	92.9392	1.15545	0.257771	4.48247	7.37851e-06	0.000181155
Gm41717	74.436	0.908387	0.327335	2.7751	0.00551853	0.0239312			Nek1	1578.39	0.901175	0.112573	8.00526	1.19214e-15	2.50289e-13
Gm42432	42.8107	2.51864	0.464062	5.42737	5.71909e-08	1.77419e-06			Neto2	257.48	-0.975268	0.280007	-3.48301	0.000495807	0.00548284
Gm42688	162.031	0.777686	0.188945	4.11593	3.85621e-05	0.000437961			Neurl1b	347.516	-0.969141	0.234178	-4.13849	3.49604e-05	0.000645447
Gm42790	13.9947	3.15389	0.981362	3.21379	0.00130996	0.00765949			Nhlrc2	6249.22	-0.636652	0.0627422	-10.1471	3.41334e-24	2.23588e-21
Gm42791	95.4423	-1.07194	0.29003	-3.69596	0.000219059	0.00179359			Nkain1	327.186	-1.53887	0.282817	-5.44123	5.29142e-08	2.61001e-06
Gm42819	99.3785	-0.718562	0.267315	-2.68808	0.00718651	0.029507			Nmrk2	331.107	1.32205	0.255734	5.16961	2.34586e-07	9.48538e-06
Gm42890	37.7216	1.4924	0.499277	2.98911	0.00279788	0.0139869			Nos1	59.4843	-1.08316	0.388732	-2.78639	0.00532994	0.0341083
Gm43032	166.365	-0.798271	0.176242	-4.52942	5.91469e-06	9.39531e-05			Nos2	423.259	0.587384	0.200678	2.927	0.00342253	0.0245391
Gm43034	97.3451	0.751122	0.260001	2.88891	0.00386574	0.0181194			Npl	321.46	-0.809278	0.161471	-5.0119	5.38951e-07	1.94832e-05
Gm43102	26.4081	1.32296	0.469189	2.81967	0.00480737	0.0215279			Npr2	4189.14	0.586192	0.102467	5.72077	1.0604e-08	6.36087e-07
Gm43302	3606.37	-3.90478	0.725813	-5.37987	7.45412e-08	2.21796e-06			Npy4r	101.553	-1.32152	0.391321	-3.37708	0.000732588	0.00747629
Gm43361	323.473	0.744812	0.299634	2.48574	0.0129282	0.0467054			Nrxn2	370.978	0.629449	0.200684	3.13652	0.00170964	0.0145138
Gm44103	114.612	1.8826	0.284258	6.62284	3.52353e-11	2.45943e-09			Nt5c1a	1818.82	-0.894505	0.174345	-5.13066	2.88725e-07	1.14483e-05
Gm44669	396.406	-0.633909	0.187861	-3.37436	0.000739882	0.00482277			Nt5c2	4530.68	-0.638223	0.101376	-6.29558	3.06249e-10	2.66763e-08
Gm45163	168.272	-0.895141	0.256491	-3.48995	0.000483118	0.00341197			Nt5dc2	2445.67	-0.805688	0.103166	-7.80966	5.73405e-15	1.11787e-12
Gm4544	70.2594	0.909214	0.341175	2.66495	0.00769992	0.0311718			Ntng2	678.21	-0.749422	0.140101	-5.34917	8.83586e-08	4.03053e-06
Gm45670	672.188	0.588237	0.18117	3.24689	0.00116675	0.00697056			Nudt1	283.194	-0.606369	0.140193	-4.32524	1.52366e-05	0.000327986
Gm45805	145.089	1.1024	0.284528	3.87449	0.000106849	0.0010147			Nudt5	1436.22	-1.45161	0.104004	-13.9573	2.83849e-44	5.16479e-41
Gm46620	2620.64	0.742109	0.106473	6.96993	3.17102e-12	2.887e-10			Nudt6	500.267	0.996451	0.140667	7.08374	1.40315e-12	1.98087e-10
Gm4673	86.5493	0.762288	0.275409	2.76784	0.00564287	0.0243194			Nudt8	1818.39	1.13873	0.131761	8.64243	5.503e-18	1.80234e-15
Gm47283	839.125	1.16488	0.432506	2.69333	0.00707421	0.0291244			Nup210	733.659	-0.671319	0.152664	-4.39735	1.09579e-05	0.000252032
Gm4735	1494.14	0.630333	0.113203	5.56816	2.57445e-08	8.85568e-07			Odf3b	22.5367	1.29822	0.384293	3.37821	0.000729591	0.00745827
Gm47547	4994.57	0.58862	0.226706	2.59641	0.00942042	0.0364628			Ogdhl	12422.1	-1.73537	0.393833	-4.40636	1.05124e-05	0.000243839
Gm47644	472.441	0.670635	0.272901	2.45743	0.0139935	0.0497493			Olfr1372-ps1	125.034	1.07383	0.251519	4.26937	1.96028e-05	0.00040194
Gm48287	38.9202	-1.46901	0.434293	-3.38254	0.000718193	0.00470151			Osgep	1687.37	0.764128	0.0976461	7.82549	5.057e-15	9.97753e-13
Gm4841	2141.92	-7.93976	1.4127	-5.62027	1.90655e-08	6.80991e-07			P2rx6	228.711	0.971306	0.236343	4.10973	3.96116e-05	0.000718361
Gm48626	12.0081	-1.87164	0.747282	-2.5046	0.0122591	0.0448395			Pacrg	160.989	0.588541	0.185496	3.1728	0.00150978	0.0131302
Gm48795	381.964	0.846785	0.300315	2.81966	0.00480753	0.0215279			Pafah1b1	24470.7	-0.610505	0.0660277	-9.2462	2.32624e-20	9.29136e-18
Gm49041	20.9449	2.47349	0.555023	4.45655	8.32906e-06	0.00012627			Pak7	49.5819	-2.72296	0.621668	-4.38009	1.1863e-05	0.000268698
Gm4935	16.7299	1.89438	0.764704	2.47727	0.0132393	0.0476444			Pard6b	322.459	-0.798273	0.139424	-5.72551	1.03122e-08	6.23145e-07
Gm49396	145.756	0.913251	0.27858	3.27823	0.0010446	0.00638188			Pbld2	132.398	1.27248	0.293578	4.33437	1.4618e-05	0.000317907
Gm4949	302.312	0.665131	0.153326	4.33802	1.43772e-05	0.00019661			Pcdhb19	199.27	0.74573	0.181741	4.10326	4.07368e-05	0.000732279
Gm4951	138.581	-2.70957	0.739863	-3.66225	0.000250006	0.0019988			Pcdhb20	248.797	0.822236	0.19273	4.26625	1.98784e-05	0.000405897
Gm49745	50.7937	2.75127	0.495243	5.55538	2.77008e-08	9.41841e-07			Pcdhgb1	160.75	0.667188	0.251353	2.65438	0.0079454	0.0459168
Gm49768	46.7376	0.809818	0.324368	2.4966	0.0125389	0.045584			Pcnt	7965.24	0.657493	0.0825	7.96961	1.59172e-15	3.29948e-13
Gm50010	189.891	-0.966556	0.180544	-5.35357	8.62379e-08	2.53894e-06			Pcyox1l	201.239	-0.59961	0.206431	-2.90465	0.00367662	0.025896
Gm50100	361.008	-0.659022	0.191063	-3.44924	0.000562162	0.00385065			Pde7a	2412.69	0.610077	0.127323	4.79156	1.65487e-06	5.24181e-05
Gm50240	247.471	-0.666852	0.148719	-4.48399	7.32614e-06	0.000113025			Pde9a	395.265	0.671534	0.149968	4.47784	7.54007e-06	0.000184018
Gm5069	185.496	0.680248	0.187762	3.62293	0.000291281	0.00226534			Pdk4	26299.4	1.97808	0.460238	4.29796	1.72378e-05	0.000365184
Gm5503	288.368	0.992801	0.124739	7.95905	1.73364e-15	2.79249e-13			Pdlim3	2952.65	-0.920522	0.276366	-3.33081	0.000865952	0.00846111
Gm5640	63.6514	3.58955	1.4004	2.56323	0.0103702	0.0393659			Pdlim7	1515.92	1.39049	0.17253	8.0594	7.66697e-16	1.66581e-13
Gm5779	13.8632	-1.83288	0.691816	-2.64938	0.00806396	0.0323176			Pdrg1	3649.02	0.843338	0.0734588	11.4804	1.65471e-30	1.69359e-27
Gm5790	342.464	0.918159	0.342066	2.68416	0.0072713	0.0297821			Pdxp	142.909	-0.830506	0.259566	-3.1996	0.00137619	0.0122083
Gm6034	24.7777	-1.63361	0.571092	-2.8605	0.00422974	0.0194447			Peg13	4366.69	0.627215	0.101275	6.19319	5.89597e-10	4.85188e-08
Gm6916	61.8609	-1.28638	0.413195	-3.11324	0.00185044	0.0100579			Pfn4	296.359	-0.704337	0.17747	-3.96875	7.22495e-05	0.0011903
Gm7240	98.5908	-0.826388	0.273211	-3.02472	0.00248861	0.0127724			Phf7	236.064	0.644516	0.14316	4.50208	6.72907e-06	0.000169271
Gm7666	102.95	0.724919	0.247563	2.92821	0.00340916	0.016411			Phtf2	11828.3	-0.928843	0.114002	-8.14759	3.71248e-16	8.81095e-14
Gm7694	388.811	1.4154	0.128263	11.0351	2.58739e-28	1.60533e-25			Pi15	416.183	0.662143	0.245865	2.69312	0.0070787	0.0422298
Gm7879	153.859	-1.0398	0.25139	-4.13622	3.53067e-05	0.00040781			Pigw	471.216	-0.594314	0.150805	-3.94094	8.11644e-05	0.00129673
Gm8325	89.7811	-0.601754	0.244005	-2.46616	0.0136571	0.0488308			Pigz	143.768	1.11355	0.218053	5.10678	3.27701e-07	1.26269e-05
Gm9747	883.514	-0.840737	0.20444	-4.1124	3.91573e-05	0.000443218			Pik3r5	268.828	-0.802531	0.185373	-4.32929	1.49592e-05	0.000323609
Gm9816	13.2229	-1.39728	0.513538	-2.72088	0.00651074	0.0272806			Pinx1	171.697	-0.606672	0.202914	-2.9898	0.00279163	0.0210769
Gm9958	70.5932	-0.79471	0.315525	-2.51869	0.0117793	0.0434353			Pipox	29.1866	-1.22147	0.429734	-2.84238	0.00447776	0.0300401
Gmpr2	795.83	-0.71408	0.100002	-7.14066	9.2884e-13	9.60489e-11			Pirt	2235.18	-0.85109	0.146894	-5.7939	6.87696e-09	4.31441e-07
Gna12	11193.4	0.935049	0.111833	8.36113	6.21201e-17	1.28474e-14			Pkp4	17464.4	-0.786693	0.0949168	-8.28824	1.14938e-16	2.85186e-14
Gnb3	1118.85	-0.745134	0.183927	-4.05124	5.0946e-05	0.000549901			Pla2g2f	58.1414	1.0409	0.270728	3.84481	0.000120648	0.00177403
Gng13	49.9414	-2.70766	0.396965	-6.8209	9.0469e-12	7.53998e-10			Pld6	33.8092	-4.44858	0.806985	-5.51259	3.53591e-08	1.82663e-06
Gng7	700.402	-1.29288	0.200017	-6.46386	1.02065e-10	6.3092e-09			Plekhg6	199.72	-1.01403	0.27244	-3.72203	0.000197624	0.00264187
Gpc1	44604.2	0.645459	0.0867412	7.4412	9.97759e-14	1.229e-11			Plekhh1	220.464	-2.53545	0.626598	-4.04637	5.20175e-05	0.000907176
Gpc2	27.4927	1.18872	0.442423	2.68684	0.00721318	0.029602			Plin4	22990.4	0.652548	0.156352	4.17358	2.99851e-05	0.000570972
Gpcpd1	15969.9	1.20504	0.211269	5.7038	1.17165e-08	4.42061e-07			Pln	247837	0.711927	0.11124	6.39992	1.55461e-10	1.45476e-08
Gpld1	275.983	1.04569	0.239808	4.36053	1.29751e-05	0.000180981			Plpp2	330.441	-0.604405	0.156385	-3.86486	0.000111153	0.00165778
Gpnmb	183.05	-1.08458	0.290583	-3.73242	0.000189646	0.00160048			Plppr4	62.6946	-1.71219	0.425768	-4.02143	5.7847e-05	0.000986774
Gpr141	14.8758	-2.09673	0.816591	-2.56766	0.0102388	0.0389731			Plxnb3	418.725	0.751693	0.158308	4.7483	2.05131e-06	6.29068e-05
Gpr17	158.573	1.06736	0.305995	3.48815	0.000486367	0.00342337			Pnck	348.606	1.23299	0.226807	5.43631	5.43952e-08	2.66463e-06
Gpr20	33.13	0.9254	0.336201	2.75252	0.00591384	0.0252212			Pnmt	66.3754	1.62602	0.282291	5.76009	8.40686e-09	5.17559e-07
Gpr37l1	76.4801	1.02179	0.412385	2.47776	0.0132211	0.0475992			Pnpla2	18199.8	0.762755	0.123252	6.1886	6.07007e-10	4.97017e-08
Gprc5c	481.097	0.744227	0.153343	4.85334	1.21401e-06	2.44437e-05			Podn	3585.22	0.770814	0.164667	4.68104	2.8542e-06	8.24344e-05
Gpsm2	145.893	-0.617015	0.250952	-2.4587	0.0139441	0.0496054			Podxl2	1452.37	-0.719723	0.128238	-5.6124	1.99545e-08	1.09289e-06
Gpt	1110.43	0.773069	0.134611	5.74297	9.30303e-09	3.64975e-07			Polh	372.983	0.647113	0.156599	4.1323	3.5915e-05	0.000660836
Greb1l	163.285	0.655309	0.232292	2.82106	0.00478655	0.0214741			Polq	998.713	-0.709643	0.198957	-3.56681	0.000361355	0.00427862
Grik2	72.3586	0.790009	0.268032	2.94744	0.00320418	0.0155991			Polr1e	1005.7	-0.605517	0.117525	-5.15225	2.57375e-07	1.03051e-05
Grin2d	93.1219	1.05937	0.282008	3.75651	0.000172296	0.00147713			Pomgnt2	1838.89	-0.643691	0.109723	-5.86648	4.45137e-09	2.96324e-07
Grin3b	117.116	1.18198	0.210365	5.61873	1.92361e-08	6.85625e-07			Popdc3	1504.51	-0.953636	0.132456	-7.19964	6.03702e-13	9.15391e-11
Grip1	208.021	-0.996853	0.349729	-2.85036	0.00436696	0.0199006			Ppp1r1a	488.977	-0.904183	0.178787	-5.05733	4.25174e-07	1.57883e-05
Gsdme	457.004	-0.593268	0.173282	-3.42371	0.000617727	0.00416425			Ppp2r1b	877.745	-1.05599	0.108779	-9.70765	2.79708e-22	1.30872e-19
Gsn	200339	0.626174	0.102027	6.13733	8.39215e-10	4.21364e-08			Ppp4r1	2800.74	-0.757243	0.0843751	-8.97472	2.84076e-19	1.10762e-16
Gstt2	573.615	0.848922	0.200339	4.23743	2.26094e-05	0.000284562			Prelid2	363.923	-0.637251	0.181636	-3.5084	0.000450812	0.00508786
Gtse1	34.9031	-1.56729	0.490627	-3.19447	0.00140089	0.00807285			Prox2	72.7087	0.889736	0.323327	2.75182	0.0059266	0.0369026
Gucy2e	255.092	-0.850557	0.345713	-2.4603	0.0138821	0.0494491			Prr33	524.95	0.825452	0.188167	4.38681	1.15025e-05	0.000263079
Gzmm	153.316	0.935397	0.187608	4.9859	6.16734e-07	1.3612e-05			Prrt1	84.1247	0.82616	0.293425	2.81558	0.00486897	0.0318809
H19	4483.23	1.73748	0.354362	4.90313	9.43229e-07	1.96798e-05			Prss53	75.0278	1.15664	0.332779	3.4757	0.000509523	0.00559621
H2-DMb1	123.398	-1.52246	0.61786	-2.46409	0.0137362	0.0490322			Prune2	13673.4	-0.681061	0.219554	-3.10203	0.00192201	0.015852
H2-Eb1	65.6741	-1.32984	0.513636	-2.58908	0.00962334	0.0371196			Ptchd3	134.506	-2.92851	0.63675	-4.59916	4.24208e-06	0.000116362
H2-Ke6	1293.23	0.76083	0.13241	5.74601	9.1372e-09	3.59311e-07			Ptgds	5094.75	0.908453	0.269353	3.37273	0.000744274	0.00755625
H2bc21	746.81	-0.688598	0.144677	-4.75957	1.94003e-06	3.62313e-05			Ptges3l	1539.39	-0.894485	0.130914	-6.83262	8.33766e-12	9.89402e-10
H3c7	32.2776	-0.910953	0.367376	-2.47962	0.0131523	0.0473903			Ptgfrn	14214.2	-0.689066	0.117524	-5.8632	4.5403e-09	2.98602e-07
H4c9	191.242	1.00646	0.323375	3.11237	0.00185594	0.0100748			Ptpmt1	1172.19	-0.769201	0.121549	-6.3283	2.47881e-10	2.2182e-08
H6pd	4471.91	0.850405	0.0847954	10.0289	1.13768e-23	5.294e-21			Ptpre	910.714	-0.683939	0.125367	-5.4555	4.8836e-08	2.43082e-06
Habp2	219.731	0.667126	0.254283	2.62356	0.0087016	0.0342745			Ptpru	874.107	0.611878	0.172925	3.53839	0.000402574	0.00467557
Hacd1	1688.2	-0.668771	0.133791	-4.99862	5.77417e-07	1.28629e-05			Qser1	6150.13	0.62517	0.0956431	6.53649	6.29801e-11	6.40598e-09
Hagh	4602.35	-1.21282	0.0856726	-14.1565	1.70306e-45	2.59361e-42			Rab11fip4	60.6034	-1.78597	0.396631	-4.50286	6.70454e-06	0.000168913
Haspin	38.4513	-1.72517	0.517931	-3.33089	0.000865681	0.00544979			Rab29	640.112	-0.700755	0.119391	-5.86942	4.37319e-09	2.92307e-07
Hat1	1354.87	-0.695252	0.121519	-5.72135	1.05679e-08	4.06974e-07			Rab3b	36.5933	1.9856	0.377928	5.25391	1.489e-07	6.38322e-06
Haus1	730.645	-0.608117	0.113872	-5.34035	9.27694e-08	2.70745e-06			Rabgap1l	6535.66	1.18384	0.116815	10.1343	3.89005e-24	2.45013e-21
Haus3	312.891	-0.813643	0.153257	-5.30901	1.10222e-07	3.12427e-06			Ralgds	2593.11	-0.586104	0.10117	-5.79328	6.90263e-09	4.31441e-07
Hba-a1	15534	1.66991	0.626672	2.66473	0.00770505	0.0311775			Raver2	344.085	0.8468	0.178714	4.73828	2.15536e-06	6.54844e-05
Hdac7	2659.29	0.668849	0.135947	4.91991	8.65845e-07	1.83836e-05			Rcor2	781.068	-1.149	0.157907	-7.27642	3.428e-13	5.45018e-11
Hdc	128.518	-1.00147	0.287561	-3.48265	0.000496483	0.00347704			Rec114	18.8495	-2.07836	0.630404	-3.29687	0.000977701	0.00931946
Hectd2	380.954	-0.929082	0.172217	-5.39483	6.85889e-08	2.06655e-06			Reep2	128.9	-1.2087	0.315712	-3.82848	0.000128935	0.0018735
Herpud1	14482.1	0.812844	0.102209	7.95275	1.82419e-15	2.91036e-13			Rerg	306.569	-1.04769	0.168009	-6.23594	4.49082e-10	3.81045e-08
Hhat	132.368	0.857435	0.231109	3.71009	0.00020719	0.0017174			Retsat	3882.82	0.916089	0.160783	5.69766	1.21462e-08	7.12927e-07
Hhatl	8867.85	0.777684	0.112657	6.90314	5.08637e-12	4.43786e-10			Rflna	21.3634	-2.3822	0.526712	-4.52279	6.10307e-06	0.000156407
Hic1	1208.81	0.758004	0.212467	3.56764	0.000360217	0.00267837			Rftn1	2248.11	0.713264	0.109713	6.50115	7.97068e-11	7.86312e-09
Hif3a	251.445	0.968138	0.269373	3.59404	0.000325594	0.00247027			Rgs16	201.177	-2.237	0.299363	-7.47255	7.86562e-14	1.35587e-11
Hipk4	58.6487	0.924208	0.328098	2.81687	0.00484948	0.0216578			Rgs2	2219.04	0.6177	0.128114	4.82148	1.42501e-06	4.62097e-05
Hmgcs2	820.757	1.066	0.223385	4.77202	1.82385e-06	3.45233e-05			Rgs8	12.8849	-7.27159	1.38535	-5.24892	1.5299e-07	6.54141e-06
Hmmr	66.6086	-2.80078	0.730236	-3.83544	0.000125338	0.00115113			Rhod	411.049	-0.614104	0.155005	-3.96183	7.43773e-05	0.00121557
Hoxb3	68.9781	1.48146	0.41944	3.53199	0.000412437	0.00299356			Rhof	132.221	-0.748599	0.24529	-3.05189	0.00227404	0.0179989
Hs3st1	265.568	0.719229	0.243874	2.94918	0.00318617	0.0155249			Rimkla	637.586	-2.87418	0.223984	-12.8321	1.08366e-37	1.7746e-34
Hsbp1l1	255.49	-0.920237	0.180548	-5.0969	3.45264e-07	8.26267e-06			Rims4	236.325	-2.47992	0.23035	-10.7659	4.98833e-27	3.88995e-24
Hsf4	230.151	0.803476	0.192502	4.17386	2.99482e-05	0.000358608			Rnd1	335.376	-0.792703	0.23366	-3.39256	0.00069244	0.00715871
Hspa12b	1815.72	0.624762	0.125033	4.9968	5.82908e-07	1.2968e-05			Rnf144a	612.453	0.59459	0.192052	3.09599	0.00196158	0.0160775
Hspa13	2391.89	-0.597907	0.113957	-5.2468	1.54766e-07	4.20884e-06			Rnf208	48.5003	1.06783	0.363505	2.9376	0.00330767	0.0238934
Htr3a	25.3753	-2.04867	0.766514	-2.67271	0.00752415	0.0306082			Rnf227	38.5127	1.06886	0.39018	2.7394	0.00615522	0.038037
Htra3	8053.68	0.854256	0.155	5.51132	3.56155e-08	1.17911e-06			Rpl22l1	1189.34	0.650462	0.181774	3.57841	0.000345686	0.00413812
Hyal1	1717.75	-0.660536	0.145248	-4.54766	5.42462e-06	8.72103e-05			Rpl3l	5920.96	0.923734	0.163324	5.65582	1.55101e-08	8.78871e-07
Hydin	501.394	-1.86525	0.541477	-3.44474	0.000571615	0.00390049			Rpp25l	814.232	-0.733886	0.25297	-2.90108	0.00371881	0.0261115
Iah1	901.19	-0.619426	0.116424	-5.32043	1.03521e-07	2.95433e-06			Rpp40	279.148	-0.718869	0.180471	-3.98329	6.79676e-05	0.00112999
Id4	78.0871	-0.996142	0.363303	-2.7419	0.00610848	0.0259061			Rps13-ps1	32.8907	-1.23041	0.453595	-2.71257	0.00667639	0.0404037
Idi1	987.281	-0.8507	0.139911	-6.08028	1.19974e-09	5.84246e-08			Rragd	14676	-0.792854	0.0967997	-8.19066	2.59789e-16	6.3497e-14
Ier5l	297.583	0.914784	0.330136	2.77093	0.00558958	0.0241594			Rtn4rl1	922.64	-0.686814	0.162302	-4.23171	2.31919e-05	0.000464633
Ifi47	268.717	-1.79011	0.642271	-2.78716	0.00531718	0.0232446			Rufy4	127.404	0.699142	0.261257	2.67607	0.00744904	0.0438013
Ifit1	255.608	-1.30389	0.521166	-2.50187	0.0123541	0.0450883			Rundc3b	26.8579	1.02562	0.372253	2.75517	0.00586617	0.036599
Ifit2	1224.62	-1.09607	0.231471	-4.73523	2.18806e-06	4.01471e-05			Rwdd2b	496.564	-0.63774	0.140526	-4.53824	5.67248e-06	0.000147683
Ifitm10	217.079	0.637458	0.2343	2.72069	0.00651461	0.0272832			Rxfp1	739.39	1.15161	0.300893	3.82729	0.000129562	0.00187762
Igdcc4	2834.24	0.65659	0.0917995	7.15243	8.52561e-13	8.98245e-11			Ryr2	115298	0.717646	0.0713365	10.06	8.29799e-24	4.68579e-21
Igf2	5535.9	0.752869	0.246856	3.04984	0.00228967	0.0119565			Sall4	76.5532	1.73555	0.624587	2.77871	0.00545756	0.034681
Igfals	73.4575	-1.00284	0.354124	-2.83188	0.00462757	0.0208839			Samd10	142.874	0.647964	0.24637	2.63005	0.0085373	0.0483928
Igfbp5	32489.3	0.625661	0.162785	3.84347	0.000121305	0.00112023			Samd5	986.273	-1.32461	0.16417	-8.0685	7.11687e-16	1.59652e-13
Igfbpl1	1742.5	-3.37676	0.217886	-15.4978	3.5882e-54	1.20219e-50			Sardh	1416.56	-0.778361	0.181439	-4.28992	1.78736e-05	0.000377188
Ighmbp2	392.815	0.680409	0.130194	5.22613	1.73094e-07	4.61731e-06			Sbk2	10456.8	0.869671	0.18549	4.68849	2.75225e-06	7.9913e-05
Igsf3	2458.55	-0.668782	0.101894	-6.56353	5.25472e-11	3.52108e-09			Sbk3	13054.5	1.41633	0.528867	2.67804	0.00740533	0.0437165
Igsf9b	2617.95	-0.773384	0.136048	-5.68465	1.31081e-08	4.88799e-07			Scn10a	344.805	0.750246	0.280968	2.67021	0.00758028	0.0443972
Igtp	4761.74	-5.02134	0.983385	-5.10618	3.28743e-07	7.9353e-06			Scn3a	128.067	1.04964	0.222457	4.71839	2.37722e-06	7.11689e-05
Iigp1	5858.41	-4.84535	1.01676	-4.76551	1.88381e-06	3.54453e-05			Scn4b	6891.82	-1.039	0.26303	-3.95013	7.81076e-05	0.00126143
Il18bp	467.702	-1.00775	0.243483	-4.13892	3.4895e-05	0.000405664			Scube2	854.636	-1.21816	0.214725	-5.6731	1.40236e-08	8.02974e-07
Impa1	2095.3	-0.791956	0.0985417	-8.03676	9.22439e-16	1.54527e-13			Sec14l2	75.6637	-0.658033	0.196494	-3.34887	0.00081143	0.00811968
Inafm1	423.614	1.08093	0.158924	6.80155	1.03501e-11	8.45776e-10			Sec14l5	327.435	1.38413	0.21243	6.51571	7.23447e-11	7.24511e-09
Inca1	212.051	-0.663515	0.180689	-3.67214	0.000240528	0.00193253			Sec23b	1015.31	-0.602806	0.0986305	-6.11176	9.85405e-10	7.68428e-08
Inf2	1176.16	0.703136	0.168764	4.16639	3.09458e-05	0.000368003			Sec31b	1416.99	0.82178	0.140105	5.86544	4.47932e-09	2.96757e-07
Inha	328.083	0.69691	0.192639	3.61771	0.000297223	0.00229662			Sec61a2	1200.34	-0.957213	0.112446	-8.51264	1.70022e-17	5.06233e-15
Insl6	25.8054	-1.14828	0.407716	-2.81637	0.00485696	0.0216717			Sema6a	1354.87	0.630871	0.134389	4.69438	2.67411e-06	7.80591e-05
Insyn1	1235.44	1.34473	0.170581	7.88323	3.19033e-15	4.85858e-13			Serf1	181.833	-0.734749	0.197484	-3.72056	0.000198782	0.00265033
Ints10	1365.06	-0.937037	0.109982	-8.51994	1.59635e-17	3.66329e-15			Serpina3f	75.1802	-3.95217	1.24129	-3.18391	0.00145299	0.012731
Ip6k3	623.878	-0.664862	0.224059	-2.96735	0.00300376	0.0148172			Sertad4	1117.14	0.652826	0.194256	3.36064	0.000777626	0.00784138
Iqcg	117.806	-0.84886	0.286571	-2.96213	0.00305523	0.0149963			Setd4	53.1599	1.07994	0.316697	3.41001	0.000649609	0.0067931
Iqgap3	164.984	-1.96894	0.431769	-4.56018	5.11105e-06	8.25654e-05			Setmar	292.871	-0.780085	0.195676	-3.98662	6.70224e-05	0.00111882
Iqsec3	74.1965	0.807869	0.31053	2.60158	0.00927961	0.0360093			Sgip1	70.5222	0.839675	0.305702	2.74671	0.00601963	0.0373541
Irf9	1112.89	-1.14885	0.393823	-2.91717	0.00353222	0.0168629			Sh3gl3	28.3109	-1.43867	0.44323	-3.24588	0.0011709	0.0108087
Irgm1	1921.24	-2.64545	0.586394	-4.51139	6.44037e-06	0.000101209			Shank2	289.389	-2.44328	0.517588	-4.72051	2.35257e-06	7.05599e-05
Irgm2	4674.27	-3.79647	0.842908	-4.50402	6.66811e-06	0.00010429			Shc3	64.4728	-1.81376	0.371344	-4.88432	1.03786e-06	3.50433e-05
Isoc2b	73.4052	1.02848	0.276717	3.71672	0.000201826	0.00167958			Shisa3	238.72	-1.62998	0.340451	-4.78771	1.68694e-06	5.31256e-05
Itgbl1	1252.63	-1.06238	0.379207	-2.80158	0.00508532	0.0224123			Shld1	1148.22	1.25991	0.206857	6.09072	1.12404e-09	8.68268e-08
Itpka	61.042	1.31293	0.378607	3.46779	0.00052475	0.00364151			Shmt1	980.978	-1.60216	0.191056	-8.38579	5.03857e-17	1.42261e-14
Jak3	1383.07	-0.765177	0.186095	-4.11176	3.92654e-05	0.000443732			Siah1b	170.693	-0.596139	0.182799	-3.26117	0.00110955	0.0103005
Jph3	35.2025	-2.21031	0.530853	-4.16369	3.13139e-05	0.000371246			Sigmar1	1021.3	-0.957789	0.270386	-3.5423	0.000396649	0.00461658
Jpt2	673.551	-0.733391	0.104014	-7.05091	1.77747e-12	1.7015e-10			Slc12a5	192.452	-0.856886	0.288406	-2.97111	0.00296724	0.0220971
Jup	18656.4	0.67864	0.0966093	7.02458	2.14718e-12	2.01917e-10			Slc12a8	238.166	-0.639548	0.226935	-2.8182	0.00482933	0.0317418
Kank3	1854.49	0.648201	0.129277	5.01406	5.32928e-07	1.20318e-05			Slc16a12	419.973	-0.858893	0.2277	-3.77204	0.000161918	0.00225282
Kank4	83.4149	0.677516	0.218637	3.09882	0.00194293	0.0104421			Slc16a6	1004.25	-0.855215	0.117454	-7.28131	3.30606e-13	5.30785e-11
Kbtbd12	3491.38	1.39097	0.117719	11.816	3.22731e-32	2.57447e-29			Slc24a4	260.921	1.06384	0.298277	3.56663	0.000361603	0.00427862
Kcna1	241.396	0.905083	0.359041	2.52083	0.0117078	0.0432227			Slc25a1	552.548	0.671308	0.240379	2.79271	0.00522687	0.0336281
Kcna2	398.539	0.721888	0.277624	2.60023	0.009316	0.0361254			Slc25a15	1318.41	-0.662353	0.102375	-6.4699	9.8069e-11	9.50283e-09
Kcna4	401.291	-2.379	0.173716	-13.6948	1.09046e-42	1.40519e-39			Slc25a17	756.521	-0.667231	0.130498	-5.11298	3.17115e-07	1.23059e-05
Kcna6	200.532	1.05433	0.380608	2.77012	0.0056036	0.0242017			Slc25a34	4761.45	0.859677	0.288719	2.97755	0.00290559	0.0217269
Kcna7	434.582	0.738543	0.121042	6.10155	1.05047e-09	5.17573e-08			Slc27a1	8598.35	0.616514	0.178646	3.45104	0.000558423	0.0060242
Kcnc4	21.0833	1.64721	0.548149	3.00503	0.00265553	0.0134407			Slc31a1	2319.89	-0.613123	0.119365	-5.13656	2.79817e-07	1.1122e-05
Kcne1	28.7754	-2.09123	0.616506	-3.39207	0.000693666	0.00457132			Slc35g1	463.269	-0.646151	0.163816	-3.94437	8.00101e-05	0.00128581
Kcnip2	2470.72	0.903493	0.178372	5.06522	4.07933e-07	9.55761e-06			Slc45a3	756.979	-1.12004	0.343422	-3.2614	0.00110864	0.0102978
Kcnip3	210.829	0.893704	0.24313	3.67582	0.000237083	0.00191035			Slc4a3	13990.8	1.11908	0.101567	11.0181	3.12459e-28	2.69306e-25
Kcnk2	297.192	0.76517	0.272633	2.8066	0.00500681	0.022183			Slc9a3	21.7563	1.70017	0.432702	3.92918	8.52352e-05	0.00134861
Kcnv2	1055.48	2.68196	0.234317	11.4459	2.46519e-30	1.79552e-27			Slc9a8	2362.94	0.795996	0.0923322	8.621	6.6372e-18	2.13119e-15
Kcp	245.924	0.645576	0.244396	2.64152	0.0082535	0.0329118			Slco2b1	997.534	0.773865	0.12455	6.21328	5.18903e-10	4.31348e-08
Kdm6b	3989.11	0.587753	0.120302	4.88564	1.03092e-06	2.13326e-05			Slfn5os	18.5293	3.87342	0.843989	4.58942	4.44489e-06	0.000120712
Khk	439.31	1.01193	0.149298	6.7779	1.21933e-11	9.91567e-10			Smc1b	32.0304	1.82407	0.339345	5.37526	7.64711e-08	3.52758e-06
Kif1a	2008.51	-1.09695	0.311861	-3.51743	0.00043574	0.00312881			Smco4	397.076	0.591149	0.160434	3.68468	0.000228986	0.00295683
Kif20a	166.951	-1.06052	0.339533	-3.12347	0.00178729	0.00979096			Smim14	6091.63	0.701744	0.0803674	8.7317	2.50877e-18	9.1297e-16
Kif20b	104.733	-1.65996	0.591433	-2.80668	0.00500544	0.022183			Smim4	914.548	-0.807026	0.125974	-6.40627	1.49123e-10	1.41979e-08
Kif24	89.418	-0.835135	0.29231	-2.85702	0.00427641	0.0196075			Snai3	208.333	1.65145	0.364967	4.52494	6.0412e-06	0.000155307
Kif26a	1555.29	0.73712	0.141515	5.20877	1.90099e-07	4.96033e-06			Snhg1	240.886	0.769665	0.178024	4.32338	1.53659e-05	0.000328931
Kif26b	1580.46	-1.00658	0.197319	-5.10131	3.37313e-07	8.10713e-06			Socs2	1331.57	-0.703905	0.164398	-4.2817	1.85467e-05	0.00038696
Kif4	67.5642	-1.4066	0.537421	-2.61731	0.0088625	0.0347529			Sorcs2	239.49	1.09415	0.277686	3.94023	8.14027e-05	0.00129905
Kif5c	479.973	-0.708589	0.23619	-3.00008	0.00269907	0.0135902			Sp3os	236.857	-1.57136	0.232176	-6.76797	1.30605e-11	1.49566e-09
Kif7	240.005	0.601328	0.230583	2.60786	0.00911107	0.035495			Spata13	2721.16	-0.645703	0.112233	-5.75324	8.75483e-09	5.34959e-07
Kifc1	62.5004	-1.38739	0.436581	-3.17785	0.00148372	0.00845416			Spata24	186.251	-0.799098	0.210691	-3.79274	0.000148992	0.0021017
Kifc3	5473.18	0.758467	0.130105	5.82966	5.55413e-09	2.33776e-07			Spats1	131.835	-0.950734	0.210047	-4.5263	6.00267e-06	0.000154803
Klf10	1375.06	0.937713	0.202727	4.62549	3.73708e-06	6.32998e-05			Spi1	231.492	-0.696097	0.250244	-2.78167	0.00540796	0.0344595
Klf11	1076.08	0.862395	0.230553	3.74054	0.000183625	0.00155909			Spin4	146.411	0.805763	0.199679	4.0353	5.45319e-05	0.000942993
Klf15	3956.17	0.660991	0.137971	4.7908	1.66118e-06	3.19129e-05			Spta1	1434.39	-1.96572	0.185602	-10.591	3.27911e-26	2.33473e-23
Klhdc7a	459.269	-0.744085	0.266692	-2.79005	0.00527002	0.0230806			Sqle	111.4	-1.14434	0.206611	-5.53862	3.0486e-08	1.60013e-06
Klhdc8a	2274.5	-1.47598	0.207125	-7.12604	1.03299e-12	1.04876e-10			Sspo	38.0324	1.14822	0.429946	2.67061	0.00757126	0.0443603
Klhdc8b	2133.85	-0.804205	0.201216	-3.99672	6.42273e-05	0.000665802			Stc1	259.087	0.79016	0.280372	2.81826	0.00482849	0.0317418
Klhl38	2183.13	1.0681	0.18925	5.64385	1.66284e-08	6.05564e-07			Stmn1	952.099	-0.675755	0.146833	-4.6022	4.18047e-06	0.000115058
Klhl40	1258.62	0.820107	0.153327	5.34873	8.85753e-08	2.59408e-06			Stmnd1	49.9698	2.53181	0.465754	5.43594	5.45098e-08	2.66463e-06
Klra2	41.3132	-2.57969	0.747752	-3.44992	0.000560744	0.00384353			Strit1	477.534	1.87533	0.69375	2.70318	0.00686796	0.0411977
Klrb1b	11.7969	-2.42898	0.885528	-2.74298	0.00608849	0.025841			Stum	753.437	0.782341	0.214522	3.64691	0.000265415	0.00332297
Klrg2	52.2152	-1.2248	0.339258	-3.61023	0.000305921	0.00234652			Stxbp1	2963.79	-0.592735	0.105553	-5.61551	1.95986e-08	1.08379e-06
Knl1	57.8077	-1.8231	0.535537	-3.40425	0.000663462	0.00441395			Sugct	83.3135	0.78128	0.237434	3.29052	0.00100002	0.00946063
Knstrn	99.5615	-2.22018	0.373485	-5.9445	2.77302e-09	1.24207e-07			Sult4a1	53.7927	-3.0994	0.564677	-5.4888	4.04683e-08	2.0454e-06
Krt222	4579.51	-1.23047	0.136945	-8.98513	2.5843e-19	8.48866e-17			Sun3	294.451	-1.20199	0.338624	-3.54963	0.000385771	0.00451564
Ksr1	895.172	0.696921	0.116799	5.96685	2.41872e-09	1.10404e-07			Synrg	4032.36	0.667895	0.0677191	9.86272	6.03921e-23	3.19026e-20
L1cam	305.151	0.883608	0.229019	3.85824	0.000114208	0.00107063			Syt3	419.123	-0.593932	0.1652	-3.59524	0.000324098	0.00392852
Lad1	721.407	1.36809	0.254454	5.37656	7.59213e-08	2.25103e-06			Syt7	2472.57	0.788343	0.126849	6.21479	5.13932e-10	4.29395e-08
Lama3	292.831	0.592279	0.205314	2.88474	0.00391731	0.0182946			Sytl2	1221.59	0.760955	0.210402	3.61667	0.000298419	0.00366336
Lama5	9946.54	1.1098	0.110187	10.0719	7.3509e-24	3.62183e-21			Taf1a	409.378	1.73278	0.146825	11.8017	3.82662e-32	4.82037e-29
Larp6	160.682	0.803076	0.22856	3.51363	0.000442031	0.00316313			Tbc1d10c	298.093	1.38241	0.288074	4.79881	1.5961e-06	5.09509e-05
Lgals1	8384.78	-0.656932	0.111022	-5.91711	3.2765e-09	1.44063e-07			Tbc1d16	16005.3	-0.736564	0.0878835	-8.38114	5.24185e-17	1.45492e-14
Lgals4	181.05	1.50455	0.322419	4.66644	3.06463e-06	5.32559e-05			Tceanc2	719.238	0.649627	0.0908569	7.15001	8.67722e-13	1.25751e-10
Lgi1	875.363	-1.21163	0.363112	-3.33678	0.000847547	0.0053679			Tcf7	62.0927	-0.681483	0.257091	-2.65074	0.00803146	0.0463273
Lgi4	537.069	0.843534	0.205024	4.11433	3.88309e-05	0.000440417			Tdg-ps2	277.756	-0.639131	0.135004	-4.73417	2.19953e-06	6.67029e-05
Lime1	320.832	0.717898	0.25044	2.86655	0.00414978	0.0191771			Tekt4	42.1723	1.18839	0.364991	3.25596	0.00113011	0.0104794
Lims2	5940.56	0.836449	0.165387	5.05752	4.24738e-07	9.87791e-06			Tesc	1518.88	-0.909238	0.162674	-5.58933	2.27951e-08	1.23607e-06
Lin9	228.728	-0.720242	0.216039	-3.33385	0.000856517	0.00541652			Tfap4	134.685	1.07994	0.330962	3.26304	0.00110225	0.010256
Lingo3	753.326	-0.605528	0.215813	-2.80581	0.0050191	0.0222199			Them6	592.532	0.595153	0.107753	5.52333	3.32635e-08	1.72381e-06
Lmbr1l	405.695	0.585114	0.158426	3.69329	0.000221373	0.00180636			Tln1	14290.5	0.988861	0.101108	9.78026	1.36862e-22	6.79168e-20
Lncbate6	22.9716	1.27337	0.477709	2.66559	0.00768543	0.0311207			Tm6sf1	535.172	-0.692482	0.201768	-3.43208	0.000598977	0.00636938
Lpcat3	1968.52	0.764711	0.138816	5.50881	3.61276e-08	1.18902e-06			Tmc5	40.8885	1.32977	0.456052	2.91584	0.00354731	0.0252087
Lrfn1	80.2016	-1.01072	0.357554	-2.82675	0.0047023	0.0211528			Tmc7	677.408	-0.806465	0.121989	-6.61098	3.81781e-11	4.11319e-09
Lrg1	711.18	1.50509	0.235727	6.38487	1.71545e-10	1.00833e-08			Tmeff1	314.376	-0.794241	0.238532	-3.32971	0.000869369	0.00848944
Lrig3	165.677	0.651138	0.248623	2.61897	0.00881945	0.0346003			Tmem116	318.073	-0.718433	0.150967	-4.75888	1.94672e-06	6.02636e-05
Lrp2bp	386.057	-0.741508	0.177119	-4.18651	2.83282e-05	0.000342886			Tmem143	4330.71	0.662567	0.103902	6.37684	1.80778e-10	1.66315e-08
Lrrc2	6202.15	0.761882	0.150704	5.05548	4.29319e-07	9.96114e-06			Tmem183a	1325.58	-0.713971	0.100309	-7.11772	1.09729e-12	1.56254e-10
Lrrc24	42.5549	1.58524	0.454366	3.48889	0.000485023	0.00341718			Tmem184b	4847.28	-0.715057	0.0927636	-7.70839	1.27418e-14	2.42628e-12
Lrrc27	299.109	-0.91567	0.146989	-6.2295	4.67935e-10	2.51245e-08			Tmem229b	442.047	-0.77944	0.160501	-4.85628	1.1961e-06	3.98116e-05
Lrrc29	51.6509	1.15396	0.315439	3.65828	0.000253916	0.00202168			Tmem253	34.2306	1.3925	0.519798	2.67893	0.00738581	0.0436328
Lrrc38	105.514	-2.98907	0.598262	-4.99626	5.84542e-07	1.29871e-05			Tmem255a	98.2846	0.662543	0.211823	3.12781	0.00176113	0.0148355
Lrrc4b	1487.52	1.10129	0.379034	2.90551	0.00366658	0.017351			Tmem266	507.684	-0.740223	0.165156	-4.48196	7.39613e-06	0.000181316
Lrrc56	140.768	0.662087	0.232861	2.84327	0.00446535	0.020261			Tmem38b	2508.57	-0.59498	0.163258	-3.64441	0.000268002	0.00334768
Lrrn4	375.042	-2.64484	1.01219	-2.61298	0.00897567	0.0350654			Tmem50b	4370.06	-0.847658	0.115446	-7.34247	2.09693e-13	3.54014e-11
Lrtm2	833.337	-1.44797	0.431743	-3.35377	0.000797193	0.00512062			Tmem53	894.031	-0.711658	0.144833	-4.91364	8.9402e-07	3.06286e-05
Lsm3	1028	-0.760589	0.110275	-6.8972	5.30389e-12	4.60367e-10			Tmem74b	135.071	0.703149	0.252764	2.78184	0.00540515	0.0344595
Lsm5	182.317	-0.838595	0.236441	-3.54674	0.000390025	0.00285439			Tmem81	115.095	0.755968	0.197835	3.82121	0.000132799	0.00191267
Lsm6	659.568	-0.672891	0.108242	-6.21654	5.08253e-10	2.69438e-08			Tmem97	408.999	-0.630883	0.138535	-4.55398	5.2641e-06	0.000138371
Lss	490.952	-1.22411	0.167587	-7.30432	2.78664e-13	3.133e-11			Tmod4	708.849	1.04367	0.230887	4.52027	6.17605e-06	0.000157783
Lta4h	1671.19	1.24948	0.102769	12.1581	5.1936e-34	4.57912e-31			Tmprss4	291.143	-2.11251	0.526539	-4.01207	6.01881e-05	0.00102139
Ltc4s	81.6648	0.884285	0.29907	2.95678	0.00310866	0.0152181			Tmtc4	516.263	0.663002	0.138015	4.80384	1.55653e-06	4.97847e-05
Lyrm2	666.289	-0.73511	0.126629	-5.80522	6.42821e-09	2.6589e-07			Tnfrsf12a	2685.23	-1.16702	0.373909	-3.12113	0.00180156	0.015083
Lyz1	42.1274	-1.37997	0.53852	-2.56253	0.0103912	0.0394277			Tnip1	4729.11	0.950171	0.100346	9.46894	2.82697e-21	1.2512e-18
Macroh2a2	714.815	-0.750614	0.118234	-6.34855	2.17353e-10	1.25124e-08			Tnni2	19.8489	1.97329	0.515008	3.83158	0.000127324	0.00186166
Mad2l1	277.653	-0.886173	0.164197	-5.39701	6.77624e-08	2.05272e-06			Tnnt3	25.1934	3.51654	0.583317	6.02852	1.65464e-09	1.23728e-07
Magix	759.072	0.710414	0.136615	5.20013	1.99148e-07	5.15629e-06			Tns2	12722.1	0.734478	0.124389	5.90468	3.53337e-09	2.44145e-07
Magohb	164.119	-0.599335	0.174242	-3.43967	0.000582417	0.0039629			Togaram2	444.933	1.08489	0.203911	5.3204	1.03537e-07	4.60741e-06
Mansc4	20.515	1.69341	0.456253	3.71156	0.000205986	0.00171033			Tppp3	4231.9	1.18049	0.181945	6.48818	8.68773e-11	8.51917e-09
Map1a	4551.37	-0.831365	0.237454	-3.50117	0.000463222	0.00329075			Trim36	119.547	-1.32466	0.246427	-5.37545	7.63917e-08	3.52758e-06
Map3k6	638.909	0.597462	0.209133	2.85685	0.00427864	0.0196104			Trim66	31.8971	1.18586	0.377952	3.1376	0.00170335	0.0144679
Map9	317.891	-0.655328	0.133464	-4.91016	9.10043e-07	1.91041e-05			Trim67	1926.32	-1.00119	0.337615	-2.96549	0.003022	0.0223929
Mapk12	2067.08	0.710741	0.101189	7.0239	2.15754e-12	2.01917e-10			Trpm7	6233.56	0.589327	0.0871659	6.76098	1.3706e-11	1.55867e-09
Mapre1	6489.62	-0.703662	0.113965	-6.17436	6.64333e-10	3.42428e-08			Tsacc	71.5975	-0.810892	0.302075	-2.6844	0.00726594	0.0431113
Marveld2	36.4871	-1.2157	0.358269	-3.39327	0.000690637	0.00455675			Tsga10ip	31.5751	1.26697	0.436556	2.90219	0.00370561	0.0260583
Mastl	80.1665	-0.897478	0.309001	-2.90445	0.00367898	0.0173787			Ttbk1	78.8695	-0.966662	0.253986	-3.80596	0.000141256	0.00200626
Mboat1	74.9714	-0.691679	0.261431	-2.64574	0.0081512	0.0326021			Ttc41	121.968	0.804932	0.24228	3.32232	0.000892717	0.00866576
Mcm2	601.361	-1.45629	0.179235	-8.12501	4.47322e-16	7.97186e-14			Ttc8	335.243	-0.642285	0.173176	-3.70886	0.000208194	0.00275172
Mcm5	407.017	-1.21183	0.236703	-5.11963	3.0614e-07	7.48289e-06			Tuba8	7658.65	-0.685459	0.18938	-3.61948	0.000295192	0.0036319
Mcm7	770.441	-0.872467	0.15555	-5.60892	2.03597e-08	7.19547e-07			Tubb4a	162.148	-1.31816	0.301846	-4.36698	1.25975e-05	0.000282987
Mcm8	354.138	-0.780847	0.127864	-6.10684	1.01621e-09	5.02171e-08			Txlnb	46329.7	0.595358	0.0863597	6.89393	5.42722e-12	6.88962e-10
Mcts2	354.553	-0.61342	0.15796	-3.88339	0.000103011	0.00098383			Ubtd1	1231.63	-0.828386	0.126539	-6.5465	5.89002e-11	6.02844e-09
Med20	815.291	0.587676	0.120603	4.87281	1.10019e-06	2.2614e-05			Uchl5	1495.54	-0.622124	0.105478	-5.89812	3.67669e-09	2.52981e-07
Megf6	787.664	0.688447	0.210637	3.2684	0.00108157	0.00656941			Uckl1os	239.273	0.785401	0.235461	3.33559	0.000851198	0.00837773
Megf9	1841.99	-0.586821	0.117012	-5.01505	5.30195e-07	1.19863e-05			Ucp2	15530.7	0.87397	0.155429	5.62295	1.87724e-08	1.05641e-06
Meig1	82.2475	-1.36926	0.386969	-3.53844	0.000402503	0.0029329			Ucp3	1217.73	2.08478	0.489105	4.26243	2.02211e-05	0.000411867
Mest	434.174	0.886645	0.280643	3.15933	0.00158131	0.00888928			Unc119	575.725	-0.73692	0.142405	-5.17481	2.28137e-07	9.27041e-06
Metrn	2081.33	-0.654093	0.148045	-4.41821	9.95194e-06	0.000146627			Unc13c	14.8275	2.44911	0.606885	4.03554	5.44764e-05	0.000942993
Mettl16	2224.54	-0.803749	0.106174	-7.57013	3.72848e-14	4.80458e-12			Unc5a	67.0644	-1.8697	0.362201	-5.16207	2.44236e-07	9.80296e-06
Mex3a	81.1282	-1.04488	0.259538	-4.02593	5.67518e-05	0.000604775			Ung	644.635	-0.596947	0.176074	-3.39032	0.000698113	0.00719918
Mfap4	2003.01	-1.13626	0.395668	-2.87175	0.004082	0.018937			Upb1	76.8453	-1.10457	0.391949	-2.81814	0.00483028	0.0317418
Mfsd10	353.057	0.646747	0.143814	4.4971	6.88857e-06	0.000107147			Vamp1	477.683	0.705668	0.169771	4.15658	3.23044e-05	0.000605283
Mfsd4b1	192.95	2.61892	0.207345	12.6307	1.42948e-36	1.33037e-33			Vdr	1411.79	-2.11931	0.18698	-11.3344	8.86204e-30	8.53676e-27
Mfsd4b3-ps	351.001	0.917907	0.160057	5.73489	9.75778e-09	3.80145e-07			Vipr2	54.8342	1.14287	0.389171	2.93668	0.00331748	0.0239431
Mgat5b	57.4115	-1.21895	0.49348	-2.47012	0.0135068	0.0484406			Vstm2b	25.2285	1.20865	0.441549	2.73729	0.00619468	0.0382087
Mgll	10024.5	0.690428	0.144493	4.77828	1.76798e-06	3.36177e-05			Vtn	541.417	0.868903	0.169788	5.11758	3.09484e-07	1.20669e-05
Micu1	1493.94	-0.59824	0.0742324	-8.05901	7.69137e-16	1.32831e-13			Vwa7	2029.09	0.60486	0.135008	4.48019	7.4576e-06	0.00018255
Mid1ip1	4565	0.758926	0.131622	5.76597	8.11889e-09	3.24391e-07			Vwc2	280.168	-0.90778	0.233538	-3.88707	0.000101461	0.00154425
Mindy3	975.946	-0.772062	0.13225	-5.83791	5.286e-09	2.23614e-07			Vxn	1691.34	-2.63195	0.124941	-21.0656	1.64449e-98	2.69302e-94
Mlec	18612.8	-0.64832	0.0796166	-8.14302	3.85525e-16	6.94443e-14			Wars	3961.15	-0.840884	0.178979	-4.69822	2.62441e-06	7.70203e-05
Mllt11	1018.68	-0.991659	0.1821	-5.44568	5.16078e-08	1.62201e-06			Wasf1	188.339	-0.808892	0.212349	-3.80926	0.000139383	0.0019831
Mlxipl	1340.06	1.26881	0.171965	7.37831	1.60311e-13	1.89121e-11			Wdr19	286.8	0.743884	0.164961	4.50946	6.49921e-06	0.000164245
Mlycd	4188.44	0.828447	0.152991	5.41502	6.12813e-08	1.89058e-06			Wfdc1	911.048	-1.53585	0.156244	-9.82984	8.37539e-23	4.2861e-20
Mmp12	21.4313	-1.50768	0.535057	-2.8178	0.00483544	0.0216066			Whrn	1590.47	-0.897058	0.208201	-4.30861	1.64283e-05	0.000349843
Mmp14	1036.13	0.656321	0.225337	2.91262	0.00358409	0.01705			Wif1	740.827	-2.16685	0.569059	-3.80778	0.00014022	0.00199327
Mms22l	80.8702	-1.25555	0.333401	-3.76588	0.000165965	0.00143534			Wnt11	212.871	0.807116	0.174435	4.62704	3.7093e-06	0.000103481
Mns1	76.0854	-1.73188	0.527787	-3.28139	0.00103297	0.00632004			Xkrx	88.8515	1.1579	0.261538	4.42728	9.5428e-06	0.00022453
Mnt	1265.05	0.765785	0.163894	4.67244	2.97646e-06	5.19392e-05			Xylt1	602.381	-0.784452	0.21522	-3.64488	0.000267521	0.00334422
Morn4	758.128	-0.843729	0.134408	-6.27737	3.4435e-10	1.90381e-08			Zbed4	1071.1	-0.682729	0.163358	-4.17933	2.92364e-05	0.000561246
Mov10	469.686	0.714548	0.145436	4.91313	8.96335e-07	1.88867e-05			Zbtb16	5791.16	1.18356	0.28702	4.1236	3.73001e-05	0.000682488
Mpp7	789.164	-0.703239	0.164876	-4.26525	1.99674e-05	0.000257303			Zfand4	76.822	2.77429	0.331189	8.37675	5.44099e-17	1.48503e-14
Mrgprh	352.831	0.744942	0.187642	3.97001	7.18683e-05	0.000731877			Zfp14	339.138	0.721812	0.119595	6.03548	1.58488e-09	1.19055e-07
Mrm1	1371.05	0.619861	0.113242	5.47376	4.40577e-08	1.4085e-06			Zfp286	164.081	-0.654839	0.16392	-3.99486	6.47334e-05	0.00108392
Mroh1	2543.71	1.04053	0.109744	9.48145	2.50776e-21	1.00024e-18			Zfp335os	58.2218	-1.16711	0.359865	-3.24318	0.00118203	0.0108808
Ms4a7	191.865	-0.640578	0.259381	-2.46965	0.0135247	0.0484944			Zfp367	2486.29	-0.875661	0.113675	-7.70322	1.32683e-14	2.4975e-12
Msc	183.274	1.25927	0.265646	4.7404	2.13296e-06	3.93085e-05			Zfp428	419.077	-0.717743	0.183039	-3.92126	8.80861e-05	0.00137906
Mt2	297.176	1.15302	0.291387	3.957	7.58967e-05	0.000761786			Zfp454	97.2807	-0.6078	0.212135	-2.86516	0.00416793	0.0284406
Mt3	421.23	-1.33546	0.447423	-2.98479	0.00283773	0.0141565			Zfp704	6525.31	-0.688253	0.101087	-6.80852	9.86089e-12	1.1372e-09
Mthfd2	346.995	-0.982923	0.372482	-2.63885	0.00831888	0.0331016			Zfp879	144.156	0.633166	0.179757	3.52234	0.000427761	0.0049158
Mtmr7	38.7661	-1.28119	0.450537	-2.84369	0.00445938	0.0202399			Zfp956	151.666	0.698691	0.189778	3.68162	0.000231759	0.00297275
Mtss1	4224.94	-0.592523	0.109079	-5.43207	5.57055e-08	1.741e-06			mt-Rnr2	187064	0.6142	0.131575	4.66807	3.04046e-06	8.71988e-05
Mtus2	12969.3	0.753078	0.0918861	8.19578	2.48971e-16	4.63418e-14
Muc16	408.78	-2.9101	0.909815	-3.19856	0.00138117	0.00798391
Mvd	367.032	-0.791704	0.188536	-4.19922	2.67837e-05	0.000326313
Mvp	5827.14	0.59534	0.0884483	6.73094	1.6857e-11	1.30133e-09
Myadml2	3864.32	0.589283	0.099984	5.89377	3.77487e-09	1.64251e-07
Mybl1	88.6803	-2.58421	0.32917	-7.85069	4.13748e-15	6.24424e-13
Mybpc2	2497.43	2.3198	0.356238	6.51195	7.41838e-11	4.79817e-09
Myh14	7513.61	1.03653	0.132257	7.83725	4.60537e-15	6.88831e-13
Myh7b	2167.87	1.33115	0.480034	2.77304	0.00555349	0.0240372
Myh8	151.06	-3.0062	0.704369	-4.26793	1.97298e-05	0.000254633
Mylk4	19252.4	-1.10979	0.244069	-4.54705	5.4403e-06	8.73786e-05
Myom3	545.562	-0.996036	0.241516	-4.1241	3.7219e-05	0.000426267
Myot	2002.12	0.750751	0.244565	3.06974	0.00214246	0.0113326
Mypop	260.25	0.88549	0.232176	3.81387	0.000136806	0.0012348
Nacad	632.656	0.800832	0.21913	3.65459	0.000257591	0.0020451
Nacc2	4072.68	0.678655	0.0996496	6.81041	9.73179e-12	7.99152e-10
Nans	1019.16	-0.592914	0.0916637	-6.46837	9.90684e-11	6.14665e-09
Naprt	820.59	0.971437	0.125493	7.74095	9.86753e-15	1.41283e-12
Nasp	1320.62	-0.703927	0.128964	-5.4583	4.8071e-08	1.51654e-06
Nat8l	869.794	-0.633237	0.171111	-3.70073	0.000214981	0.00176851
Ncam1	535.916	-0.792439	0.204947	-3.86656	0.000110383	0.00104172
Ncan	22.7817	-3.40246	0.955089	-3.56245	0.000367405	0.00272335
Ncapg	40.25	-1.67033	0.628596	-2.65724	0.00787823	0.031725
Ncaph	100.039	-1.18633	0.460903	-2.57393	0.010055	0.0384219
Nckap1	9163.36	-0.608178	0.0720006	-8.44685	2.99267e-17	6.42733e-15
Ncln	3606.36	0.586274	0.111764	5.24565	1.55733e-07	4.22826e-06
Ndn	911.519	-0.78207	0.137939	-5.66967	1.4307e-08	5.26749e-07
Ndrg4	6008.59	-0.626758	0.164832	-3.80241	0.000143294	0.00127888
Ndufaf1	1347.68	0.675085	0.117656	5.73779	9.59176e-09	3.74548e-07
Ndufs7	13347.3	0.648882	0.0885442	7.32834	2.33015e-13	2.63747e-11
Neat1	22192.8	0.991823	0.263418	3.76521	0.000166411	0.00143845
Necap2	1780.32	-1.92412	0.13887	-13.8556	1.17728e-43	1.64349e-40
Nectin3	1089.8	-0.592325	0.114716	-5.16341	2.4249e-07	6.08979e-06
Nek2	46.7655	-1.95236	0.681468	-2.86493	0.00417098	0.0192549
Nek3	150.395	-0.989355	0.189746	-5.21411	1.84698e-07	4.87137e-06
Neto2	257.48	-1.18799	0.294074	-4.03978	5.35019e-05	0.000572692
Nfatc4	515.846	0.672403	0.176758	3.80408	0.000142335	0.00127235
Ngf	199.905	0.709697	0.209302	3.39078	0.000696932	0.00459104
Nhs	99.632	-0.929979	0.308438	-3.01512	0.00256874	0.0130835
Ninl	593.782	-0.792255	0.199209	-3.97701	6.97874e-05	0.000712852
Nos1	59.4843	-0.93397	0.377964	-2.47106	0.0134714	0.0483447
Nos2	423.259	0.698503	0.190747	3.66193	0.000250327	0.0019988
Nos3	2310.33	0.678493	0.165758	4.09327	4.25336e-05	0.000472182
Notch3	3595.11	0.657761	0.149268	4.40658	1.05017e-05	0.000152978
Notch4	2094.78	0.644398	0.15197	4.24031	2.23213e-05	0.000281572
Nox4	167.16	-0.882963	0.353185	-2.5	0.0124193	0.0452475
Npas2	277.251	-1.35865	0.355536	-3.82141	0.000132693	0.00120587
Npc1	8450.06	0.806464	0.118334	6.81516	9.41573e-12	7.78892e-10
Npl	321.46	-0.802523	0.168832	-4.75337	2.00049e-06	3.71121e-05
Npr2	4189.14	0.780201	0.102884	7.58334	3.36769e-14	4.3984e-12
Npr3	11826.6	-0.867213	0.185067	-4.68594	2.78672e-06	4.91401e-05
Nptn	9303.41	-0.679585	0.0955891	-7.10945	1.16509e-12	1.16872e-10
Nr1h2	2896.15	0.792935	0.111803	7.09228	1.31921e-12	1.30766e-10
Nr2f1	792.31	0.669191	0.17578	3.80698	0.000140676	0.00126089
Nr5a2	61.8814	0.911613	0.370191	2.46255	0.0137954	0.0492121
Nrap	58958	0.607833	0.15904	3.82188	0.000132439	0.00120507
Nrg1	61.3713	-1.21405	0.376174	-3.22737	0.00124936	0.00736693
Nrxn2	370.978	0.644134	0.200277	3.21621	0.00129897	0.0076032
Nsmce2	1568.29	-0.607755	0.0955131	-6.36306	1.97775e-10	1.15039e-08
Nt5c2	4530.68	-0.724557	0.10186	-7.11326	1.13337e-12	1.14375e-10
Nt5dc2	2445.67	-0.610248	0.104898	-5.81755	5.97169e-09	2.48233e-07
Ntm	85.5302	-0.76773	0.287595	-2.66948	0.00759683	0.0308664
Ntn3	267.39	1.09657	0.249759	4.39053	1.13074e-05	0.000162315
Nudt11	173.093	0.987326	0.208781	4.729	2.25633e-06	4.11743e-05
Nudt5	1436.22	-1.50506	0.104322	-14.4271	3.49285e-47	6.50136e-44
Nudt6	500.267	1.79606	0.133079	13.4963	1.64535e-41	1.96877e-38
Nudt8	1818.39	0.975987	0.131449	7.42485	1.12908e-13	1.38061e-11
Nuf2	41.3465	-2.03962	0.608465	-3.35207	0.000802095	0.00514225
Numbl	439.974	0.627769	0.216742	2.89638	0.00377491	0.0177683
Nup210	733.659	-0.669506	0.155754	-4.29849	1.71969e-05	0.000227373
Nusap1	102.477	-1.00793	0.359979	-2.79998	0.00511061	0.0224883
Nwd1	22.1873	-1.41681	0.545863	-2.59554	0.00944422	0.036538
Ocel1	998.978	0.811245	0.172111	4.71351	2.43481e-06	4.39525e-05
Ocln	112.151	-1.22601	0.294265	-4.16634	3.09525e-05	0.000368003
Odf3b	22.5367	2.29322	0.625055	3.66883	0.000243661	0.00195489
Ogn	11224	-0.587714	0.113792	-5.16481	2.40677e-07	6.06289e-06
Oip5	19.4336	-2.1076	0.544914	-3.86777	0.000109835	0.00103777
Olfml2b	3183.6	-0.647909	0.150339	-4.30964	1.6352e-05	0.000218951
Oplah	4880.13	0.681129	0.124569	5.46787	4.55482e-08	1.44512e-06
Osgep	1687.37	0.929239	0.0964122	9.6382	5.51473e-22	2.30957e-19
Osgin1	501.864	0.62901	0.205543	3.06024	0.00221162	0.0116178
Osgin2	608.64	-0.782336	0.118758	-6.58766	4.46798e-11	3.04258e-09
Otub2	844.021	-0.647802	0.102997	-6.2895	3.18493e-10	1.76669e-08
Oxld1	646.189	0.684957	0.111839	6.1245	9.09711e-10	4.53556e-08
P2rx6	228.711	1.34728	0.250669	5.37475	7.66887e-08	2.26977e-06
P3h4	2324.44	0.597833	0.138952	4.30244	1.68929e-05	0.000224239
Padi2	3957.19	-1.49312	0.29195	-5.11431	3.14884e-07	7.67822e-06
Pak7	49.5819	-1.66049	0.46846	-3.54456	0.000393268	0.00287561
Pald1	1540.82	0.629306	0.130933	4.80631	1.53741e-06	3.00171e-05
Pamr1	478.974	-1.0056	0.366873	-2.741	0.00612525	0.0259641
Papln	968.241	0.731423	0.240842	3.03694	0.00238992	0.0123682
Parp11	611.204	-0.632611	0.122969	-5.14447	2.68281e-07	6.64829e-06
Parp14	2469.42	-0.868196	0.344294	-2.52167	0.0116799	0.0431734
Parp9	1230.24	-0.737978	0.193947	-3.80505	0.000141773	0.00127005
Pbld2	132.398	1.3545	0.304434	4.44922	8.61808e-06	0.00013018
Pcbd1	139.34	-1.68325	0.297051	-5.66653	1.45714e-08	5.35309e-07
Pcdh15	43.4079	-1.90292	0.744228	-2.5569	0.0105608	0.0399536
Pcdh20	71.6468	1.38639	0.493995	2.8065	0.00500836	0.022184
Pcdh8	23.023	1.65201	0.58935	2.80311	0.00506121	0.0223472
Pcdhga1	214.625	0.695995	0.219658	3.16854	0.00153207	0.00866935
Pcdhga6	292.34	0.596096	0.182719	3.26237	0.00110487	0.00669152
Pcgf2	319.472	0.7201	0.167611	4.29625	1.73713e-05	0.000229318
Pcnt	7965.24	0.680868	0.0826688	8.2361	1.77917e-16	3.34885e-14
Pcsk4	46.3187	1.42106	0.507447	2.80041	0.00510374	0.0224758
Pde11a	45.2376	1.90968	0.586533	3.25589	0.00113039	0.00679937
Pde1b	130.76	0.63057	0.230841	2.73162	0.00630237	0.026567
Pde4c	237.105	0.855877	0.198666	4.30811	1.64655e-05	0.000219819
Pde7a	2412.69	0.585831	0.126946	4.6148	3.93476e-06	6.6313e-05
Pdk3	868.047	-0.659336	0.174995	-3.76773	0.000164738	0.00142977
Pdk4	26299.4	2.79795	0.460263	6.07903	1.20914e-09	5.87117e-08
Pdlim7	1515.92	1.39183	0.172881	8.05081	8.22491e-16	1.40596e-13
Pdrg1	3649.02	0.678324	0.0729057	9.30413	1.35098e-20	4.91993e-18
Pdxp	142.909	-0.715735	0.266541	-2.68527	0.00724703	0.0296972
Pear1	1637.73	0.776011	0.134103	5.78669	7.17867e-09	2.91179e-07
Peg13	4366.69	0.647904	0.101437	6.38726	1.68879e-10	9.96148e-09
Peli3	432.422	0.825216	0.146092	5.64859	1.6177e-08	5.90407e-07
Pemt	114.808	-0.900058	0.217874	-4.13109	3.61051e-05	0.000415978
Pex11a	1126	0.610096	0.155803	3.91582	9.0096e-05	0.000882109
Pex6	2225.54	0.906261	0.132398	6.84495	7.65005e-12	6.47241e-10
Pfkfb1	243.909	2.25587	0.34978	6.4494	1.12295e-10	6.91606e-09
Pfkfb4	249.307	0.657094	0.153803	4.27232	1.93451e-05	0.000250828
Pfn4	296.359	-0.915777	0.182136	-5.02799	4.95637e-07	1.12768e-05
Pgf	282.297	1.0767	0.249157	4.32136	1.55069e-05	0.000209155
Pgls	1314.96	0.61893	0.119462	5.18097	2.20732e-07	5.61108e-06
Phf1	1579.6	0.585348	0.11922	4.90982	9.11599e-07	1.91128e-05
Phkg1	5152.78	0.852225	0.163472	5.21328	1.85526e-07	4.87137e-06
Phpt1	2253.65	-0.641997	0.130102	-4.93456	8.03302e-07	1.72746e-05
Phtf2	11828.3	-0.803866	0.113686	-7.07096	1.53868e-12	1.49861e-10
Pidd1	96.7401	-1.08607	0.324218	-3.34982	0.000808634	0.00517165
Pigw	471.216	-0.879443	0.148026	-5.94113	2.83064e-09	1.26114e-07
Pigz	143.768	0.841522	0.243036	3.46254	0.000535103	0.00369651
Pik3ip1	4783.55	0.606545	0.180705	3.35655	0.000789228	0.00507724
Pik3r3	1493.65	-0.685036	0.189697	-3.61121	0.000304769	0.00234197
Pim3	4047.71	0.966655	0.241905	3.99601	6.4419e-05	0.000667376
Pirt	2235.18	-1.34209	0.149674	-8.96677	3.05342e-19	9.65112e-17
Pisd-ps1	74.3604	0.815111	0.300217	2.71507	0.00662621	0.0276263
Pitpnm3	393.946	0.889572	0.204871	4.3421	1.41127e-05	0.000193943
Pkp4	17464.4	-0.683313	0.0952289	-7.17547	7.20571e-13	7.73782e-11
Pla2g2f	58.1414	0.883468	0.262552	3.36492	0.000765653	0.00495052
Pla2g6	974.241	0.62323	0.120187	5.18549	2.15449e-07	5.49346e-06
Plau	387.905	0.587455	0.153442	3.82853	0.000128912	0.00117699
Plb1	153.881	-0.644731	0.221833	-2.90638	0.00365639	0.0173077
Plcxd2	50.0944	-1.37062	0.332873	-4.11754	3.82944e-05	0.000436103
Plcxd3	34.092	1.37853	0.538983	2.55765	0.0105383	0.0398898
Pld2	905.999	0.657638	0.0987754	6.65791	2.77747e-11	2.0318e-09
Pld6	33.8092	-4.39772	0.487113	-9.02813	1.74636e-19	5.97042e-17
Plec	32435.4	0.794273	0.118964	6.67658	2.44575e-11	1.81288e-09
Plekha6	8422.47	0.841395	0.124965	6.73306	1.66134e-11	1.28846e-09
Plekha7	5491.55	-2.15025	0.277456	-7.74989	9.19706e-15	1.32818e-12
Plekhd1	13.0862	-2.18699	0.793582	-2.75585	0.00585391	0.0250242
Plekhf1	1437.41	0.657603	0.101482	6.47998	9.17335e-11	5.79894e-09
Plekhm2	8152.45	0.628302	0.0956738	6.56713	5.12938e-11	3.4509e-09
Plin4	22990.4	0.787116	0.156415	5.03222	4.84824e-07	1.10651e-05
Plin5	3806.57	1.09392	0.274903	3.9793	6.91183e-05	0.000708234
Plk3	178.42	0.621181	0.229003	2.71255	0.00667681	0.0277819
Plk4	142.775	-1.25473	0.360663	-3.47894	0.000503394	0.00351516
Plk5	122.276	1.05496	0.30904	3.41366	0.000640974	0.00429332
Plp1	420.492	0.650305	0.248529	2.61661	0.00888067	0.0347903
Plpp2	330.441	-0.786386	0.168245	-4.67406	2.95298e-06	5.1691e-05
Plppr4	62.6946	-1.38877	0.537636	-2.58311	0.0097915	0.0376295
Plxnb3	418.725	0.720576	0.168765	4.26971	1.95731e-05	0.00025297
Pmaip1	29.0478	-1.70375	0.424978	-4.00902	6.0971e-05	0.000639966
Pnck	348.606	1.58003	0.233168	6.77636	1.23243e-11	9.97377e-10
Pnldc1	20.7089	-1.66765	0.46206	-3.60918	0.000307172	0.00235395
Pnmt	66.3754	0.887494	0.326724	2.71634	0.00660078	0.0275294
Pnpla2	18199.8	0.907864	0.123268	7.36497	1.77182e-13	2.06122e-11
Pnpo	2358.29	-0.652197	0.109056	-5.98037	2.22626e-09	1.03308e-07
Podn	3585.22	0.727331	0.168295	4.32176	1.54788e-05	0.000209069
Pole	283.636	-1.15084	0.207856	-5.5367	3.08227e-08	1.03683e-06
Ppil1	1856.41	0.737887	0.0984777	7.49293	6.73512e-14	8.4199e-12
Ppl	1745.68	0.81065	0.206756	3.92081	8.82511e-05	0.000868615
Ppp1r13l	3195.83	0.721073	0.149924	4.80958	1.51246e-06	2.95644e-05
Ppp1r1a	488.977	-0.881942	0.19243	-4.58319	4.57938e-06	7.52096e-05
Ppp1r3g	18.1973	2.56553	0.697177	3.67989	0.000233335	0.0018865
Ppp2r1b	877.745	-1.38914	0.10969	-12.6643	9.32994e-37	9.19383e-34
Ppp2r2c	34.4437	-2.94549	0.632754	-4.65503	3.23935e-06	5.59438e-05
Prag1	544.397	0.809242	0.179678	4.50384	6.67375e-06	0.00010429
Prc1	163.149	-2.14779	0.671225	-3.19981	0.0013752	0.00795212
Prelid2	363.923	-0.673146	0.174361	-3.86066	0.000113083	0.00106186
Prim1	118.798	-0.943012	0.227189	-4.15079	3.31335e-05	0.000387878
Prkag2	7181.85	-0.873481	0.117984	-7.40341	1.32731e-13	1.61123e-11
Prkag3	256.956	0.588355	0.22332	2.63458	0.00842409	0.0334646
Prkcg	73.6234	0.81036	0.303868	2.66682	0.00765735	0.031022
Prkg2	31.3964	-1.76973	0.400675	-4.41686	1.00146e-05	0.000147162
Prokr1	98.3105	-1.70351	0.309831	-5.49818	3.83735e-08	1.25309e-06
Prox2	72.7087	0.870247	0.322146	2.70141	0.00690471	0.0284966
Prox2os	12.2697	1.91027	0.769313	2.48309	0.013025	0.046997
Prr11	76.8992	-1.26127	0.3508	-3.5954	0.000323894	0.00246072
Prr22	18.2413	2.02398	0.630141	3.21196	0.00131835	0.00770048
Prr33	524.95	0.805505	0.188662	4.26956	1.95859e-05	0.00025297
Prrg4	93.3293	0.763747	0.280834	2.71957	0.00653668	0.0273483
Prrt1	84.1247	1.1464	0.304003	3.77103	0.000162577	0.00141554
Prss23	2182.13	-0.754479	0.192063	-3.92828	8.55562e-05	0.000847568
Prss53	75.0278	1.4835	0.361883	4.09938	4.14251e-05	0.000461712
Prss55	17.6551	-1.72929	0.664004	-2.60433	0.00920528	0.0357789
Psmb8	1174.36	-1.43903	0.546973	-2.63089	0.00851604	0.0337419
Ptchd3	134.506	-2.02224	0.620402	-3.25957	0.00111582	0.00673839
Ptn	315.768	-1.12648	0.378501	-2.97617	0.00291872	0.0144615
Ptpmt1	1172.19	-0.810941	0.121143	-6.69408	2.17029e-11	1.63769e-09
Ptpre	910.714	-0.846495	0.124214	-6.81481	9.43857e-12	7.78892e-10
Ptprf	2393.27	-1.31087	0.138439	-9.46893	2.82713e-21	1.1014e-18
Pttg1	162.296	-1.53152	0.222193	-6.89276	5.47196e-12	4.72506e-10
Purb	7143.72	-0.677398	0.105939	-6.39422	1.61365e-10	9.61988e-09
Pvt1	51.4796	-0.723574	0.294525	-2.45675	0.0140201	0.0498334
Pwwp3b	593.979	-1.16595	0.198965	-5.86006	4.62703e-09	1.97735e-07
Pygb	49051.2	0.753982	0.112206	6.71961	1.82218e-11	1.38123e-09
Rab40b	453.648	-0.818292	0.164284	-4.98095	6.3272e-07	1.39282e-05
Rab9b	44.5782	-1.36816	0.474247	-2.8849	0.0039154	0.0182908
Rabgap1l	6535.66	1.01056	0.118429	8.53307	1.42514e-17	3.36253e-15
Rac3	50.4522	0.82551	0.308679	2.67433	0.00748787	0.0304754
Racgap1	175.672	-1.15989	0.332842	-3.4848	0.000492496	0.00345345
Rad51	70.1941	-1.69395	0.352579	-4.80446	1.55171e-06	3.01556e-05
Rad51b	61.5238	-2.36412	0.298696	-7.91479	2.47666e-15	3.80633e-13
Rad54l	34.3899	-1.70161	0.521863	-3.26064	0.00111162	0.00672026
Radil	180.529	0.842144	0.2411	3.49293	0.000477758	0.0033841
Ralgps1	899.325	-0.602547	0.0895966	-6.7251	1.75466e-11	1.33609e-09
Ramp1	911.587	-0.932998	0.357491	-2.60985	0.00905812	0.0353296
Rap2c	2852.44	-0.590452	0.109264	-5.40391	6.52029e-08	1.99685e-06
Rasgrp2	661.225	0.667387	0.168312	3.96519	7.33377e-05	0.000743062
Rasip1	1847.38	0.661376	0.149331	4.42893	9.47003e-06	0.00014064
Rassf7	81.1567	-0.740949	0.293747	-2.52241	0.0116555	0.0431023
Rbck1	3102.31	0.698181	0.0914552	7.63413	2.27343e-14	3.12168e-12
Rbfox1	1907.93	1.0506	0.182501	5.75668	8.5786e-09	3.39737e-07
Rbis	574.281	-0.598201	0.143757	-4.16119	3.16589e-05	0.000374013
Rbm3	7929.37	-0.688913	0.228648	-3.01298	0.00258694	0.0131681
Rbmx2	214.129	-0.658628	0.178495	-3.68989	0.00022435	0.00182797
Rdh5	83.4867	0.610866	0.228068	2.67845	0.00739648	0.0301694
Rec8	17.1497	-2.33114	0.769752	-3.02843	0.00245825	0.0126709
Reep2	128.9	-1.56155	0.343976	-4.53971	5.63326e-06	9.01164e-05
Rel	1583.45	-0.679262	0.129924	-5.22814	1.71222e-07	4.60403e-06
Reln	452.558	0.746357	0.273595	2.72796	0.00637274	0.026803
Rem1	359.75	0.659306	0.193995	3.39857	0.000677385	0.00449764
Ret	224.432	0.793807	0.207981	3.81673	0.000135229	0.00122421
Retsat	3882.82	1.20356	0.16042	7.50254	6.25914e-14	7.88369e-12
Rfc4	359.145	-0.610417	0.142376	-4.28737	1.80802e-05	0.00023644
Rfc5	372.521	-0.7372	0.160052	-4.60601	4.10468e-06	6.87616e-05
Rffl	393.253	0.607403	0.162463	3.73872	0.000184963	0.00156727
Rftn1	2248.11	0.595845	0.108934	5.46976	4.50635e-08	1.43518e-06
Rfx1	835.526	0.684872	0.134558	5.08981	3.58427e-07	8.55323e-06
Rfx2	544.146	0.636502	0.215772	2.94988	0.00317895	0.0155029
Rgs16	201.177	-1.18474	0.305197	-3.88187	0.000103656	0.000989432
Rhbdf1	1708.04	0.700646	0.120921	5.79424	6.86297e-09	2.80411e-07
Rhbdl3	2323.17	0.663782	0.182441	3.63835	0.000274392	0.00215601
Rhobtb1	11984.8	0.620503	0.118896	5.21889	1.80003e-07	4.77121e-06
Rhod	411.049	-0.929481	0.163515	-5.68436	1.31303e-08	4.88799e-07
Rimkla	637.586	-4.05917	0.236641	-17.1533	5.94031e-66	2.4878e-62
Rims2	34.1736	-1.73844	0.701012	-2.47989	0.0131421	0.0473659
Rin1	113.142	0.844944	0.27125	3.115	0.00183946	0.0100177
Ripor2	297.639	-0.823043	0.312891	-2.63044	0.00852736	0.0337468
Rmi2	46.884	-2.38818	0.597526	-3.99677	6.42116e-05	0.000665802
Rmnd1	1986.5	0.960848	0.134805	7.12769	1.02067e-12	1.04258e-10
Rnaseh2b	682.661	-0.70012	0.106568	-6.5697	5.04168e-11	3.40558e-09
Rnd1	335.376	-0.906604	0.240144	-3.77524	0.000159852	0.00139719
Rnf144a	612.453	0.638592	0.188904	3.38051	0.000723518	0.00472714
Rnf165	84.6381	0.935892	0.365532	2.56036	0.0104565	0.0396318
Rnf166	1658.78	0.649109	0.0916739	7.08063	1.43505e-12	1.40585e-10
Rnf207	2470.72	0.651172	0.129154	5.04184	4.61084e-07	1.05809e-05
Rnft2	194.275	-0.650613	0.228844	-2.84304	0.00446858	0.0202701
Robo4	1867.77	0.724987	0.141195	5.13465	2.82672e-07	6.96372e-06
Ror1	645.005	-0.795517	0.208782	-3.81027	0.000138814	0.00124821
Rp1	1059.8	1.69769	0.304778	5.57025	2.54374e-08	8.8043e-07
Rpa3	298.652	-0.689194	0.14959	-4.60721	4.08102e-06	6.85763e-05
Rpain	330.944	-0.618411	0.122955	-5.02957	4.91586e-07	1.12041e-05
Rpf2	666.735	-0.610398	0.115651	-5.27795	1.30639e-07	3.60538e-06
Rpl3l	5920.96	0.666041	0.155156	4.29272	1.76494e-05	0.000231893
Rprm	13.4852	-1.95235	0.720462	-2.70986	0.00673122	0.0279735
Rps23-ps1	169.247	-1.17815	0.315005	-3.74011	0.000183937	0.00156016
Rps6ka6	313.871	-2.19161	0.539634	-4.0613	4.87999e-05	0.000529467
Rragd	14676	-0.78247	0.0966731	-8.09397	5.77489e-16	1.01833e-13
Rrm1	1298.42	-0.617574	0.0870018	-7.09841	1.26205e-12	1.25844e-10
Rrm2	239.562	-1.71453	0.360434	-4.75685	1.96637e-06	3.66414e-05
Rtl9	12.9596	1.86915	0.723679	2.58285	0.00979885	0.0376491
Ryr1	60.3244	-1.14264	0.441925	-2.5856	0.00972096	0.0374014
Ryr2	115298	1.05298	0.0713445	14.7591	2.68792e-49	6.43258e-46
S1pr5	61.3477	1.97483	0.357533	5.5235	3.32318e-08	1.10676e-06
Sae1	2592.9	-0.599422	0.0885243	-6.77126	1.27662e-11	1.01838e-09
Sall1	371.457	0.86968	0.255049	3.40985	0.000649981	0.00434323
Sall4	76.5532	0.718202	0.208533	3.44407	0.000573028	0.00390694
Samd10	142.874	0.941294	0.259367	3.6292	0.000284303	0.00221828
Samd14	492.936	0.846812	0.167077	5.06838	4.01207e-07	9.43963e-06
Samd5	986.273	-1.41944	0.167085	-8.49533	1.97374e-17	4.40856e-15
Sardh	1416.56	-0.59356	0.18304	-3.24278	0.00118369	0.00705722
Sbk2	10456.8	2.19311	0.194083	11.2998	1.31475e-29	9.17697e-27
Sbk3	13054.5	2.16038	0.53696	4.02335	5.7375e-05	0.000609478
Scara5	2733.4	0.735359	0.134152	5.48151	4.21701e-08	1.35853e-06
Scgb1c1	327.069	-1.21309	0.302429	-4.01116	6.04223e-05	0.000635402
Scml2	88.0045	-0.975998	0.272182	-3.58583	0.000336011	0.00253298
Scn10a	344.805	1.62689	0.300358	5.41652	6.07692e-08	1.87824e-06
Scn1b	1389.58	0.726834	0.165919	4.38065	1.18325e-05	0.000168267
Scn4a	3619.52	0.695423	0.244112	2.84879	0.00438857	0.0199721
Scn5a	30403.9	0.930717	0.116019	8.02211	1.03943e-15	1.72401e-13
Sco2	283.397	0.594979	0.18692	3.18306	0.00145727	0.00832897
Sdc4	2129.13	-0.79115	0.145788	-5.42672	5.73975e-08	1.77731e-06
Sdf2l1	357.197	-0.600356	0.23875	-2.51458	0.0119176	0.043839
Sdk1	151.896	-0.798371	0.238279	-3.35057	0.000806457	0.00516231
Sec14l2	75.6637	-0.651224	0.224229	-2.90429	0.00368091	0.0173795
Sec14l5	327.435	0.817766	0.219205	3.73061	0.00019102	0.00160802
Sec16b	233.211	0.909054	0.196964	4.61533	3.92462e-06	6.62498e-05
Sec23b	1015.31	-0.833602	0.100088	-8.32869	8.17404e-17	1.61096e-14
Sec31b	1416.99	1.04975	0.138274	7.59177	3.15555e-14	4.16234e-12
Sec61a2	1200.34	-0.802629	0.11256	-7.13068	9.98757e-13	1.02645e-10
Sema3c	2766.35	-0.624811	0.12009	-5.20285	1.96256e-07	5.09719e-06
Sema6a	1354.87	0.616421	0.132218	4.66216	3.12907e-06	5.42631e-05
Sema6c	1183.99	0.814569	0.267999	3.03945	0.00237014	0.012281
Septin3	445.771	-1.2782	0.242887	-5.26255	1.42068e-07	3.9015e-06
Serf1	181.833	-0.895219	0.19668	-4.55166	5.32239e-06	8.57314e-05
Serp2	16.604	2.10628	0.746534	2.82141	0.00478132	0.0214564
Serpina3c	125.435	0.972855	0.302952	3.21125	0.00132159	0.00771401
Serpina3f	75.1802	-3.75064	1.2312	-3.04632	0.00231659	0.0120708
Serpine1	1610.26	0.777239	0.307009	2.53165	0.0113528	0.0421911
Serpine2	1674.76	0.862798	0.272068	3.17126	0.00151779	0.00860834
Sesn2	503.963	-0.674008	0.192502	-3.50131	0.000462979	0.00329055
Setmar	292.871	-0.733289	0.191072	-3.83776	0.000124163	0.00114222
Sfrp2	182.68	-1.75426	0.485237	-3.61526	0.000300043	0.00231417
Sfrp5	681.931	1.79741	0.43765	4.10695	4.00911e-05	0.000449837
Sh2d4a	588.619	-0.928	0.187867	-4.93966	7.82588e-07	1.6916e-05
Sh3rf3	205.654	-0.623938	0.245471	-2.5418	0.0110284	0.0413212
Shank1	583.852	0.613387	0.190221	3.2246	0.00126149	0.00741493
Shank2	289.389	-1.69461	0.571159	-2.96697	0.00300753	0.014827
Shank3	3168.63	0.777703	0.151148	5.14531	2.67086e-07	6.62849e-06
Shcbp1	47.5658	-1.35346	0.384449	-3.52051	0.000430721	0.00310075
Shmt1	980.978	-1.84801	0.187484	-9.85691	6.39858e-23	2.74844e-20
Sigirr	209.137	1.14781	0.192074	5.97588	2.28856e-09	1.05614e-07
Sipa1	1333.45	0.77398	0.186011	4.16093	3.16952e-05	0.000374092
Sipa1l1	2999.24	-0.766057	0.0911847	-8.40115	4.42123e-17	9.25806e-15
Six5	988.357	0.711232	0.131795	5.39649	6.79559e-08	2.05487e-06
Ska2	1447.32	-0.830761	0.115912	-7.16715	7.65737e-13	8.15743e-11
Slc12a9	424.786	0.635684	0.152646	4.16444	3.12114e-05	0.000370292
Slc13a4	74.4576	-1.32912	0.409156	-3.24843	0.00116042	0.00694356
Slc16a10	2128.86	0.647785	0.10012	6.47007	9.79576e-11	6.10335e-09
Slc16a6	1004.25	-1.29186	0.118582	-10.8942	1.22863e-27	7.09727e-25
Slc16a7	959.049	-0.89367	0.204047	-4.37972	1.1883e-05	0.000168699
Slc1a7	66.3591	1.31035	0.504897	2.59528	0.00945133	0.0365571
Slc25a1	552.548	0.616114	0.244412	2.5208	0.0117087	0.0432227
Slc25a17	756.521	-1.1739	0.134177	-8.74887	2.15509e-18	5.8229e-16
Slc25a22	2285.59	0.80716	0.198041	4.07572	4.5873e-05	0.000502922
Slc25a23	5689.1	0.640299	0.0995039	6.43491	1.23548e-10	7.58123e-09
Slc25a34	4761.45	1.00806	0.287336	3.50829	0.000451	0.0032177
Slc25a41	19.8291	-2.40946	0.672356	-3.58361	0.000338878	0.00254227
Slc25a42	3781.45	0.921308	0.156528	5.88589	3.95916e-09	1.70938e-07
Slc26a10	1223.87	0.865625	0.160322	5.39929	6.6904e-08	2.03408e-06
Slc26a11	194.954	0.731034	0.200274	3.65016	0.000262072	0.00207478
Slc27a1	8598.35	1.02797	0.178663	5.75366	8.7332e-09	3.45044e-07
Slc2a4	23009.1	0.753657	0.0887591	8.49104	2.04798e-17	4.51418e-15
Slc2a4rg-ps	87.6021	1.16263	0.335127	3.46923	0.000521956	0.00363115
Slc2a9	106.376	0.665848	0.223313	2.98167	0.00286677	0.0142505
Slc31a1	2319.89	-0.610659	0.119095	-5.12749	2.93633e-07	7.19144e-06
Slc35d1	910.47	-0.682212	0.0892022	-7.64793	2.04238e-14	2.85116e-12
Slc35g1	463.269	-0.8001	0.164142	-4.87445	1.09114e-06	2.24832e-05
Slc37a2	408.075	-0.840787	0.178554	-4.70888	2.49088e-06	4.46758e-05
Slc43a1	127.872	0.835483	0.267347	3.12509	0.00177754	0.00975294
Slc44a2	10541.4	0.761439	0.0859393	8.8602	7.98691e-19	2.34731e-16
Slc4a3	13990.8	0.857104	0.10149	8.44519	3.0354e-17	6.43659e-15
Slc51a	72.6917	-0.927773	0.342615	-2.70791	0.00677074	0.028096
Slc5a11	11.8145	-2.20897	0.651874	-3.38864	0.000702395	0.00461795
Slc6a13	18.3126	-1.93328	0.757145	-2.55338	0.0106682	0.0402599
Slc6a17	2026.74	0.707881	0.280761	2.52129	0.0116924	0.04321
Slc8a3	218.244	-2.90403	0.556982	-5.21386	1.84954e-07	4.87137e-06
Slc9a7	217.585	-0.741423	0.180162	-4.1153	3.86676e-05	0.000438862
Slc9a8	2362.94	1.22378	0.0935788	13.0775	4.42732e-39	4.94443e-36
Slfn9	282.877	-0.830704	0.30808	-2.69639	0.00700963	0.0288798
Smarca5-ps	56.2334	-1.01307	0.398534	-2.54198	0.0110226	0.0413089
Smc1b	32.0304	1.42098	0.377197	3.76722	0.000165073	0.00143038
Smc2	500.307	-0.853856	0.146558	-5.82607	5.67462e-09	2.37653e-07
Smc4	1600.35	-0.640312	0.100879	-6.3473	2.19127e-10	1.25713e-08
Smim14	6091.63	0.803855	0.0809412	9.93135	3.04119e-23	1.37692e-20
Smim26	1069.57	-0.676594	0.132622	-5.10168	3.36646e-07	8.10273e-06
Smim4	914.548	-0.694976	0.126695	-5.48543	4.12454e-08	1.33382e-06
Smtn	9499.43	0.713396	0.108132	6.59747	4.1822e-11	2.8596e-09
Snap91	1130.72	-0.800755	0.118802	-6.74022	1.58145e-11	1.2322e-09
Snrnp35	549.227	-0.672783	0.132238	-5.08766	3.62507e-07	8.63829e-06
Snrpe	1002.04	-0.597945	0.0946421	-6.31796	2.65034e-10	1.4949e-08
Sntb1	374.043	-0.722728	0.173877	-4.15656	3.2308e-05	0.000379792
Snx10	744.052	-0.760934	0.167623	-4.53954	5.63765e-06	9.01164e-05
Snx4	3340.61	-0.62819	0.0821205	-7.64962	2.01581e-14	2.83772e-12
Sost	61.3888	-4.09853	1.22579	-3.34359	0.000827031	0.00526985
Sox10	84.8252	1.20208	0.358537	3.35275	0.000800128	0.0051316
Sox13	905.935	0.723601	0.124869	5.7949	6.83603e-09	2.79993e-07
Sp3os	236.857	-1.15909	0.225474	-5.1407	2.73723e-07	6.77312e-06
Spaar	315.709	0.692229	0.173073	3.99964	6.34392e-05	0.000660083
Spag5	67.3044	-2.17391	0.529544	-4.10525	4.03872e-05	0.00045225
Spata24	186.251	-1.36686	0.207136	-6.59885	4.14363e-11	2.84484e-09
Spata33	1038.71	-1.06232	0.133964	-7.92991	2.19306e-15	3.40167e-13
Spats1	131.835	-1.71802	0.25019	-6.86687	6.56278e-12	5.58069e-10
Spc25	43.444	-2.63859	0.515405	-5.11945	3.06427e-07	7.48289e-06
Spdl1	64.4141	-1.47667	0.378598	-3.90036	9.60504e-05	0.000930079
Spef1	294.182	0.663766	0.183883	3.60971	0.000306535	0.00235015
Speg	15536.2	0.737922	0.108953	6.77285	1.26271e-11	1.01696e-09
Spint2	1728.94	0.761067	0.102232	7.44448	9.7328e-14	1.20773e-11
Spred3	68.098	1.14307	0.311958	3.66416	0.000248149	0.00198899
Spta1	1434.39	-1.29764	0.185791	-6.98443	2.8602e-12	2.63264e-10
Sptbn4	139.985	-1.37764	0.331852	-4.15137	3.30489e-05	0.000387157
Sqle	111.4	-0.778876	0.214731	-3.62722	0.000286489	0.00223299
Srebf1	2340.39	0.768128	0.108351	7.08927	1.34823e-12	1.32857e-10
Srr	3454.13	-0.597564	0.0958891	-6.23183	4.61016e-10	2.48326e-08
Ssc4d	75.2428	0.760171	0.301381	2.52229	0.0116592	0.0431064
Sspo	38.0324	1.08189	0.408958	2.64549	0.00815728	0.0326136
Stat1	4353.02	-1.7372	0.529863	-3.27858	0.0010433	0.00637627
Stat2	1204.27	-0.839221	0.313108	-2.68029	0.00735585	0.0300476
Stil	24.3569	-1.29989	0.528252	-2.46073	0.0138653	0.0494091
Stk32a	71.8181	-1.84792	0.287715	-6.42276	1.33821e-10	8.09305e-09
Stmn1	952.099	-0.84929	0.143428	-5.92136	3.19281e-09	1.40752e-07
Stpg1	51.6113	1.55678	0.518575	3.00203	0.00268187	0.0135281
Stxbp1	2963.79	-0.890763	0.109074	-8.16662	3.1715e-16	5.7749e-14
Sub1	2437.16	-0.621125	0.0921239	-6.74228	1.55925e-11	1.22058e-09
Suco	2595.41	-0.68307	0.106449	-6.41687	1.39101e-10	8.38211e-09
Sugct	83.3135	0.678459	0.259455	2.61494	0.0089244	0.0349384
Sun2	6438.53	0.937832	0.0834751	11.2349	2.74899e-29	1.84205e-26
Sun3	294.451	-0.77773	0.248143	-3.1342	0.00172323	0.0095241
Sv2b	401.771	-0.66228	0.253261	-2.61501	0.00892259	0.0349384
Sycp3	36.4766	-1.67686	0.596409	-2.81159	0.00492968	0.0219283
Syn2	3359.41	-1.69082	0.204566	-8.26541	1.3922e-16	2.65024e-14
Synpo	10392.2	0.604865	0.17618	3.43323	0.000596446	0.00404684
Syt17	90.4345	0.902941	0.304923	2.96121	0.00306432	0.0150362
Syt2	30.5595	1.89222	0.603318	3.13635	0.00171065	0.00946393
Syt7	2472.57	0.680818	0.126939	5.36333	8.16999e-08	2.40957e-06
Sytl4	209.615	-0.686456	0.269196	-2.55003	0.0107715	0.0405699
T2	97.889	-0.983875	0.320452	-3.07027	0.00213862	0.0113159
Tacc2	26442	0.835739	0.140273	5.95794	2.55434e-09	1.15963e-07
Taf1a	409.378	1.63515	0.14665	11.15	7.15907e-29	4.61264e-26
Tbc1d10c	298.093	1.72444	0.296407	5.81779	5.96296e-09	2.48233e-07
Tbc1d2	106.749	0.861862	0.316182	2.72584	0.00641379	0.0269283
Tbc1d31	408.351	-0.712518	0.134045	-5.3155	1.06365e-07	3.02516e-06
Tbx1	69.7175	1.147	0.336407	3.40956	0.000650688	0.00434622
Tbx15	126.372	-1.56651	0.457022	-3.42764	0.000608847	0.00411101
Tbx2	538.741	0.735576	0.217728	3.37842	0.000729044	0.00475582
Tcap	85933	0.798281	0.177957	4.48582	7.26349e-06	0.000112457
Tceal5	11.4768	-1.78352	0.613468	-2.90728	0.00364588	0.0172628
Tceal8	1377.13	-0.638555	0.11394	-5.60431	2.09083e-08	7.35823e-07
Tcta	2912.53	0.838486	0.13242	6.33204	2.41937e-10	1.36924e-08
Tdrkh	836.092	-0.760239	0.13881	-5.47683	4.33022e-08	1.38965e-06
Tent5b	867.654	-1.17164	0.448252	-2.6138	0.00895411	0.0350123
Tesmin	96.4451	1.22747	0.348697	3.52017	0.000431269	0.00310336
Tex11	72.08	-1.30895	0.436222	-3.00064	0.00269411	0.0135694
Tex30	195.215	-1.16188	0.197484	-5.88342	4.01864e-09	1.7306e-07
Tfap4	134.685	1.04589	0.335006	3.12201	0.00179619	0.00982287
Tgfa	407.81	-1.14595	0.26397	-4.34121	1.41701e-05	0.00019451
Tgfbr3	5685.96	0.62408	0.0800677	7.79441	6.47119e-15	9.50925e-13
Tgtp2	1828.48	-2.72656	0.894065	-3.04962	0.0022913	0.0119613
Tigd5	184.07	0.893179	0.186222	4.79631	1.61616e-06	3.12631e-05
Tinagl1	2283.04	0.60972	0.184111	3.31169	0.000927332	0.00576211
Tlcd2	311.553	0.673381	0.198093	3.39932	0.000675539	0.00449072
Tlcd4	578.975	-1.09808	0.212676	-5.16315	2.42826e-07	6.08979e-06
Tle2	490.674	0.630711	0.212642	2.96607	0.00301629	0.0148483
Tln1	14290.5	0.77495	0.101152	7.66127	1.8411e-14	2.61374e-12
Tlr11	14.1033	-2.60265	0.953211	-2.7304	0.00632575	0.0266387
Tmem109	7503.48	0.657466	0.0951018	6.91329	4.73555e-12	4.17526e-10
Tmem116	318.073	-0.771516	0.139409	-5.53418	3.12688e-08	1.04973e-06
Tmem143	4330.71	0.63532	0.102805	6.17986	6.41598e-10	3.3379e-08
Tmem151a	277.43	0.993636	0.290704	3.41804	0.000630738	0.00422983
Tmem183a	1325.58	-0.810693	0.10082	-8.04097	8.91308e-16	1.5082e-13
Tmem184c	2067.8	-0.73585	0.0968351	-7.599	2.9843e-14	3.99943e-12
Tmem25	543.236	0.882205	0.135704	6.50096	7.98083e-11	5.10286e-09
Tmem250-ps	4530.46	0.856987	0.0710149	12.0677	1.56443e-33	1.31037e-30
Tmem263	2110.83	-0.585144	0.105946	-5.52304	3.33184e-08	1.10744e-06
Tmem50b	4370.06	-0.845125	0.115751	-7.30121	2.85195e-13	3.18505e-11
Tmem63c	47.5289	-1.91004	0.386194	-4.94581	7.58272e-07	1.65183e-05
Tmem81	115.095	0.818121	0.206282	3.96604	7.30768e-05	0.000741479
Tmem82	143.015	1.57903	0.228175	6.92029	4.50727e-12	4.01627e-10
Tmem88	674.557	0.634384	0.206323	3.07471	0.00210709	0.0111853
Tmem97	408.999	-1.0815	0.149377	-7.24003	4.48573e-13	4.94375e-11
Tmie	45.8594	1.19701	0.333149	3.59302	0.000326872	0.00247884
Tmod4	708.849	0.877203	0.228535	3.83838	0.000123848	0.0011406
Tmprss4	291.143	-1.85284	0.48737	-3.80171	0.000143702	0.00128184
Tmsb15l	35.3829	-2.96298	0.686753	-4.31448	1.59976e-05	0.00021491
Tmtc1	18986.3	0.695681	0.0770912	9.02412	1.81138e-19	6.06885e-17
Tnc	107.38	-1.74036	0.423528	-4.10921	3.9702e-05	0.000447111
Tnfrsf23	200.678	-1.03941	0.211986	-4.90321	9.42826e-07	1.96798e-05
Tnfsf15	11.239	-3.41301	0.825145	-4.13626	3.5301e-05	0.00040781
Tnip1	4729.11	0.775051	0.101814	7.61244	2.68978e-14	3.6338e-12
Tnnt2	280268	0.642692	0.0962337	6.67845	2.41484e-11	1.79793e-09
Tns2	12722.1	0.821442	0.124443	6.60094	4.08547e-11	2.81646e-09
Tns4	35.9262	-1.30044	0.428028	-3.03822	0.00237979	0.0123234
Tob2	4569.03	0.614984	0.122138	5.03514	4.77489e-07	1.09275e-05
Togaram2	444.933	0.624218	0.199174	3.13403	0.00172425	0.00952521
Top2a	322.705	-1.56057	0.540728	-2.88605	0.00390111	0.0182393
Tox2	69.4155	0.898619	0.334161	2.68918	0.0071628	0.0294312
Tox3	237.715	0.858353	0.189662	4.5257	6.01957e-06	9.53117e-05
Tpm2	11554.1	-0.841517	0.221998	-3.79064	0.000150258	0.0013304
Tpx2	130.828	-1.33686	0.409	-3.26862	0.00108074	0.00656673
Traf4	306.127	0.723519	0.16213	4.46257	8.09807e-06	0.000123279
Traip	58.7604	-1.21097	0.372771	-3.24857	0.00115988	0.00694356
Trerf1	296.009	0.702163	0.16681	4.20937	2.56086e-05	0.000316601
Trim34a	133.202	0.667817	0.26196	2.54931	0.0107936	0.0406053
Trim66	31.8971	1.54625	0.394264	3.92187	8.78647e-05	0.000866849
Trip13	35.1659	-1.42178	0.441155	-3.22285	0.00126922	0.00745198
Trmt13	202.971	-0.590145	0.175916	-3.3547	0.000794511	0.00510731
Trpm4	1514.05	0.829652	0.127613	6.50131	7.96226e-11	5.10286e-09
Trpv3	17.4138	1.36942	0.510593	2.68203	0.00731778	0.0299286
Tsacc	71.5975	-0.797485	0.289776	-2.75207	0.00592194	0.0252493
Tspan10	17.3856	-1.79938	0.670884	-2.68211	0.00731603	0.0299286
Tspan18	1431.42	0.759442	0.168788	4.49939	6.81472e-06	0.000106097
Tspyl5	612.002	0.62677	0.136399	4.59514	4.32466e-06	7.16262e-05
Ttbk1	78.8695	-0.79019	0.251737	-3.13895	0.00169556	0.00939598
Ttc27	687.612	-0.964719	0.0961734	-10.031	1.11342e-23	5.294e-21
Ttc8	335.243	-0.817722	0.181477	-4.50593	6.60815e-06	0.000103625
Ttll11	113.88	1.80139	0.363301	4.9584	7.10755e-07	1.55438e-05
Tubb4b	17685.6	-0.593258	0.16553	-3.584	0.000338371	0.00254227
Tubd1	415.384	-0.666971	0.140088	-4.7611	1.92539e-06	3.60382e-05
Tusc1	44.5172	1.35956	0.45788	2.96924	0.00298533	0.0147392
Txndc12	1664.85	-0.728756	0.0805703	-9.04498	1.49698e-19	5.22447e-17
Txnip	24676.9	1.37353	0.375361	3.65923	0.000252971	0.0020151
Ube2c	115.709	-2.87103	0.587383	-4.88783	1.01953e-06	2.11376e-05
Ube2t	111.569	-0.715478	0.222288	-3.2187	0.00128774	0.00754538
Ubl4a	4833.96	0.699983	0.0800907	8.73988	2.33357e-18	6.20508e-16
Ubtd1	1231.63	-0.749432	0.12858	-5.82854	5.59137e-09	2.34754e-07
Ubxn10	215.169	1.13459	0.36894	3.07526	0.00210316	0.0111706
Uchl1	1163.61	-0.891378	0.186467	-4.78036	1.74977e-06	3.33093e-05
Uchl5	1495.54	-0.949102	0.105742	-8.97564	2.81697e-19	9.07499e-17
Uckl1os	239.273	1.28884	0.23892	5.39446	6.87283e-08	2.06703e-06
Ucn	18.0401	2.65805	0.689405	3.85556	0.000115463	0.00108058
Ucp3	1217.73	2.34359	0.486889	4.8134	1.48387e-06	2.91415e-05
Uhrf1	206.757	-1.12554	0.362638	-3.10376	0.0019108	0.0103025
Ulbp1	141.568	-1.19097	0.41582	-2.86416	0.00418118	0.0192845
Unkl	745.053	0.587121	0.139696	4.20284	2.63586e-05	0.000322778
Upb1	76.8453	-1.56834	0.376472	-4.1659	3.10132e-05	0.000368463
Upk1b	152.093	-4.68538	1.52275	-3.07691	0.00209156	0.0111196
Upk3b	1462.84	-2.38941	0.850231	-2.81031	0.00494937	0.0219984
Upp1	131.674	-0.779318	0.264515	-2.94621	0.0032169	0.0156428
Ush1c	73.661	-1.07519	0.284364	-3.78103	0.000156179	0.00137339
Ushbp1	1297.68	0.699202	0.159272	4.38998	1.1336e-05	0.000162587
Usp18	150.567	-1.06455	0.404682	-2.6306	0.00852352	0.0337468
Usp43	130.542	0.665669	0.217334	3.06288	0.00219215	0.0115372
Vamp1	477.683	0.929753	0.17578	5.28929	1.22792e-07	3.41697e-06
Vdr	1411.79	-1.84843	0.228912	-8.07484	6.7565e-16	1.17901e-13
Vipr2	54.8342	1.27694	0.375693	3.3989	0.000676571	0.0044958
Vsig10l	252.483	0.644159	0.248708	2.59002	0.00959707	0.0370353
Vstm2b	25.2285	1.53471	0.551053	2.78505	0.00535193	0.0233689
Vtcn1	15.6272	-3.67808	1.44245	-2.54988	0.010776	0.0405752
Vwa8	13449.6	0.656925	0.135741	4.83956	1.30129e-06	2.60134e-05
Vxn	1691.34	-2.60151	0.127452	-20.4117	1.31551e-92	2.20374e-88
Wars	3961.15	-0.704402	0.178904	-3.93733	8.23938e-05	0.000819146
Wasf1	188.339	-1.83318	0.254732	-7.19649	6.17816e-13	6.72055e-11
Wdr76	515.662	-0.675815	0.134028	-5.04235	4.5986e-07	1.05785e-05
Wfdc1	911.048	-0.807844	0.154861	-5.21657	1.82269e-07	4.82366e-06
Whamm	620.123	0.676613	0.108049	6.26209	3.79847e-10	2.0727e-08
Wnk3	92.9163	-0.747001	0.241206	-3.09694	0.00195527	0.0104882
Wnt11	212.871	1.21833	0.18806	6.47839	9.2707e-11	5.83845e-09
Wnt5b	139.971	0.670653	0.250258	2.67985	0.00736556	0.0300799
Wnt9a	422.974	0.737544	0.180774	4.07993	4.5049e-05	0.000495991
Wrnip1	1566.83	0.697375	0.144875	4.81362	1.48222e-06	2.91415e-05
Wscd1	428.606	0.586128	0.161194	3.63615	0.00027674	0.00217039
Xaf1	291.491	-0.851288	0.333245	-2.55454	0.0106328	0.0401805
Xkrx	88.8515	1.0391	0.259909	3.99795	6.38939e-05	0.000663989
Ypel3	2214.66	0.702326	0.145532	4.82591	1.39365e-06	2.75963e-05
Zbed4	1071.1	-0.639431	0.162744	-3.92905	8.52808e-05	0.000845339
Zbed5	172.611	0.943833	0.2173	4.34346	1.40254e-05	0.00019306
Zbtb11os1	149.013	0.85899	0.283799	3.02675	0.00247198	0.0127261
Zbtb16	5791.16	1.11495	0.287032	3.8844	0.000102582	0.000982443
Zdhhc1	976.682	0.650005	0.125124	5.19487	2.04861e-07	5.27163e-06
Zdhhc2	603.094	-0.806601	0.143934	-5.60395	2.0952e-08	7.35823e-07
Zfand4	76.822	2.69985	0.301981	8.94046	3.87565e-19	1.20231e-16
Zfp219	1871.16	0.715091	0.12978	5.51001	3.58809e-08	1.18345e-06
Zfp286	164.081	-1.10668	0.182197	-6.07407	1.24711e-09	6.02064e-08
Zfp335os	58.2218	-1.21138	0.355695	-3.40567	0.000660022	0.00439805
Zfp35	869.079	-0.591786	0.118342	-5.00063	5.71442e-07	1.27637e-05
Zfp36	1679.34	0.768761	0.263358	2.91907	0.00351079	0.0167988
Zfp367	2486.29	-0.685404	0.114395	-5.99158	2.07812e-09	9.67018e-08
Zfp395	1742.55	0.590377	0.105805	5.57988	2.4069e-08	8.36523e-07
Zfp423	270.432	0.654807	0.208747	3.13685	0.00170776	0.00945421
Zfp446	456.316	0.608173	0.195646	3.10854	0.00188014	0.0101699
Zfp503	211.209	0.829793	0.274599	3.02184	0.00251245	0.0128633
Zfp51	818.358	-0.587765	0.144742	-4.06079	4.89074e-05	0.000530289
Zfp516	1694.08	0.621286	0.0882406	7.04082	1.91112e-12	1.81904e-10
Zfp579	1618.39	0.877269	0.315966	2.77647	0.00549532	0.0238561
Zfp599	53.0121	-1.25538	0.409047	-3.06905	0.00214743	0.0113518
Zfp692	209.207	0.701633	0.187952	3.73303	0.000189187	0.00159945
Zfp703	1823.1	0.633863	0.170263	3.72285	0.000196986	0.00164256
Zfp775	912.556	0.695975	0.116985	5.94928	2.69324e-09	1.21283e-07
Zfp810	797.171	-0.585226	0.115525	-5.06579	4.06703e-07	9.54213e-06
Zfp825	388.962	-0.585128	0.164808	-3.55037	0.000384697	0.0028228
Zfp934	360.369	-0.665481	0.212669	-3.12919	0.00175291	0.0096447
Zfp977	35.6502	-1.07689	0.428011	-2.51604	0.0118681	0.0436764
Znhit2	428.295	0.654578	0.184496	3.54793	0.000388273	0.00284405
Zscan18	99.0669	-0.912146	0.249499	-3.65591	0.000256269	0.00203557
Zwilch	77.6213	-2.14679	0.397306	-5.40336	6.54038e-08	1.99935e-06

## Sheet: MBNL1 vs On dox
Ventircle (padj0.05_FC1.5)									Atria (padj0.05_FC1.5)
gene	baseMean	log2FoldChange	lfcSE	stat	pvalue	padj			gene	baseMean	log2FoldChange	lfcSE	stat	pvalue	padj
0610012D04Rik	21.0279	3.02295	0.740594	4.08179	4.46893e-05	0.00164476			2010001K21Rik	64.1378	1.41814	0.389584	3.64015	0.000272483	0.0281325
0610040B10Rik	87.7495	-0.848404	0.266993	-3.17763	0.00148486	0.0187975			Alkbh3	1293.5	0.655137	0.118326	5.53672	3.08189e-08	2.35164e-05
1500015A07Rik	100.932	-0.810319	0.213229	-3.80023	0.000144561	0.0037221			Ankrd2	35.9222	2.0112	0.567055	3.54674	0.000390029	0.0353415
1700001O22Rik	62.1096	1.18784	0.294139	4.03835	5.38276e-05	0.0018681			Apbb3	361.778	0.595427	0.166769	3.57038	0.000356464	0.0335585
1700123M08Rik	32.995	-1.29516	0.413862	-3.12946	0.0017513	0.0211286			Cdnf	1350.51	2.35202	0.211425	11.1246	9.522e-29	1.3805e-24
1810037I17Rik	2361.19	-0.614775	0.102687	-5.98687	2.13921e-09	7.10023e-07			Ckmt2	67997.6	1.20004	0.116982	10.2583	1.0856e-24	7.86949e-21
2010001K21Rik	64.1378	1.78869	0.500089	3.57674	0.0003479	0.00686314			Clcn1	316.223	0.8902	0.211996	4.19914	2.67936e-05	0.00588565
2210407C18Rik	17.2905	-1.82753	0.628726	-2.90673	0.00365233	0.0349441			Clu	83683.1	0.658558	0.0982482	6.703	2.04177e-11	3.28907e-08
2310002D06Rik	16.2837	1.5797	0.576249	2.74136	0.00611862	0.0489216			Coq8a	21077.3	1.26952	0.167833	7.56417	3.90336e-14	9.43183e-11
2310039L15Rik	100.678	-0.982157	0.341893	-2.8727	0.00406974	0.0373964			Ddn	154.107	-0.72939	0.213643	-3.41406	0.000640035	0.0490964
2310069B03Rik	22.1065	-1.45382	0.480029	-3.0286	0.00245688	0.026649			Efnb3	6205.4	0.797921	0.190553	4.1874	2.82167e-05	0.00601596
2810408A11Rik	17.7747	1.90681	0.645791	2.95268	0.00315032	0.0314946			Erc2	312.148	-0.910945	0.224277	-4.06169	4.87192e-05	0.0089156
6720489N17Rik	150.612	-1.06027	0.311097	-3.40816	0.000654037	0.010766			Fosb	48.8418	-2.33764	0.516936	-4.5221	6.1228e-06	0.0018116
8430406P12Rik	19.1789	-1.84228	0.506562	-3.63684	0.000276007	0.00581872			Gm13212	2113.07	-0.616153	0.159536	-3.86215	0.000112393	0.0140896
9330158H04Rik	325.717	-0.934512	0.297901	-3.13698	0.00170695	0.0207875			Gm28052	54.3517	7.80407	1.6765	4.65498	3.24012e-06	0.00111846
9330179D12Rik	37.9583	-1.39368	0.492876	-2.82765	0.00468905	0.0411305			Gm7694	388.811	1.03384	0.12204	8.47131	2.42643e-17	1.17261e-13
A230052G05Rik	15.8005	3.44753	1.2319	2.79854	0.00513336	0.0436668			Gpt	1110.43	0.657382	0.147642	4.45253	8.48646e-06	0.00227846
A330058E17Rik	19.1486	-1.99577	0.642565	-3.10595	0.0018967	0.0223527			Isoc2b	73.4052	1.08929	0.277985	3.91853	8.90903e-05	0.0123198
A630072M18Rik	381.122	-1.08733	0.221033	-4.91934	8.68386e-07	8.30786e-05			Kbtbd12	3491.38	0.698443	0.119807	5.82975	5.55102e-09	4.73404e-06
A630089N07Rik	39.8976	-1.51056	0.501928	-3.00951	0.00261669	0.0277457			Kcna1	241.396	-1.19386	0.339698	-3.51447	0.000440627	0.038025
AC160336.1	175.139	0.78376	0.171765	4.56298	5.04316e-06	0.000325461			Kcnc1	267.014	-1.28417	0.341081	-3.76499	0.000166558	0.0201229
AI182371	6.07516	2.99577	0.918894	3.26019	0.00111337	0.0155983			Kif26b	1580.46	-1.07565	0.200811	-5.35653	8.4837e-08	5.85699e-05
AI480526	105.731	1.029	0.372831	2.75998	0.00578054	0.0472142			Klhdc8a	2274.5	-0.706908	0.206557	-3.42234	0.000620841	0.0481299
AI854703	82.8403	1.3736	0.274469	5.00456	5.59905e-07	5.87418e-05			Lta4h	1671.19	0.829648	0.0996912	8.32218	8.63635e-17	3.13025e-13
Aass	1628.17	-1.27669	0.270718	-4.71595	2.40581e-06	0.000187684			Mdga1	2281.91	-0.735742	0.140945	-5.22006	1.78867e-07	0.000112748
Aatk	445.937	0.730593	0.191765	3.80984	0.000139058	0.00364204			Mfsd4b1	192.95	1.80702	0.223499	8.08515	6.20878e-16	1.8003e-12
Abat	15590.5	-0.852529	0.157885	-5.39968	6.67608e-08	1.10793e-05			Mybpc2	2497.43	1.86484	0.359305	5.19012	2.10164e-07	0.000126956
Abhd18	3689.11	-0.596421	0.0919502	-6.48635	8.79401e-11	4.33877e-08			Myh14	7513.61	0.634365	0.132225	4.79762	1.60564e-06	0.000596888
Acad11	9809.04	0.623605	0.122164	5.10467	3.31367e-07	3.90265e-05			Pdlim7	1515.92	0.869433	0.172677	5.03503	4.77782e-07	0.000223448
Acer3	965.284	-0.594175	0.105063	-5.65542	1.55467e-08	3.47895e-06			Plppr4	62.6946	-1.48034	0.421767	-3.50986	0.00044835	0.0384626
Acot1	350.977	1.72316	0.397702	4.33279	1.47232e-05	0.000730361			Pnck	348.606	0.779193	0.227069	3.43152	0.000600213	0.0470372
Acot7	3016.05	0.772719	0.127855	6.04373	1.5059e-09	5.39024e-07			Ppm1e	2605.56	-0.598927	0.122802	-4.87719	1.07609e-06	0.000433367
Acsf2	3155.13	0.614895	0.123791	4.96722	6.79193e-07	6.85009e-05			Retsat	3882.82	0.598647	0.160779	3.72341	0.000196547	0.0229802
Acsl6	2198.07	-0.636908	0.15406	-4.13415	3.56273e-05	0.00138969			Rims4	236.325	-0.98526	0.213838	-4.60751	4.07528e-06	0.00128442
Acss3	737.429	-0.626135	0.181357	-3.45251	0.000555399	0.00955178			Rpl27-ps3	46.9029	-23.9604	4.62605	-5.17944	2.22549e-07	0.000128854
Acy3	1921.37	0.597808	0.144398	4.13999	3.47325e-05	0.00136616			Samd5	986.273	-0.87585	0.163104	-5.36989	7.87838e-08	5.71104e-05
Adam11	4705	0.939535	0.181776	5.16865	2.35797e-07	2.94827e-05			Sec14l5	327.435	0.787633	0.213011	3.69761	0.00021764	0.0246278
Adamts12	189.459	0.820846	0.285909	2.871	0.00409175	0.0375163			Shc3	64.4728	-1.30554	0.358754	-3.63909	0.000273602	0.0281325
Adamtsl5	3201.31	0.707128	0.170721	4.14202	3.44262e-05	0.00136368			Slc17a9	105.718	0.997634	0.242164	4.11967	3.79421e-05	0.00743358
Adcy1	10546.9	-1.41137	0.312362	-4.5184	6.23101e-06	0.000382987			Spta1	1434.39	-0.743335	0.183915	-4.04174	5.30569e-05	0.0092677
Adh6b	199.973	2.69954	0.520651	5.18493	2.161e-07	2.73561e-05			St8sia2	99.7812	-1.2368	0.293687	-4.21128	2.53928e-05	0.00566377
Afmid	627.593	-0.644472	0.183909	-3.50429	0.00045783	0.00837444			Stmnd1	49.9698	1.96872	0.466755	4.21789	2.46602e-05	0.00566377
Aga	952.984	0.596342	0.139965	4.26066	2.03825e-05	0.000931972			Taf1a	409.378	1.05459	0.148042	7.12358	1.05155e-12	1.90568e-09
Agap2	405.513	0.709408	0.126178	5.62227	1.8846e-08	4.03561e-06			Tbxa2r	187.565	0.734746	0.209502	3.50711	0.000453002	0.0386331
Agbl2	39.519	-1.10227	0.403129	-2.73428	0.00625174	0.0495398			Tesc	1518.88	-0.620089	0.155458	-3.9888	6.64089e-05	0.0105802
Ak4	3063.09	0.617305	0.141118	4.37439	1.21772e-05	0.000627199			Tln1	14290.5	0.59572	0.101117	5.8914	3.82934e-09	4.27059e-06
Aldh3b3	393.173	-1.06186	0.315424	-3.36645	0.000761417	0.0120135			Tnip1	4729.11	0.587653	0.100357	5.85563	4.75198e-09	4.42709e-06
Alkbh3	1293.5	0.823201	0.116738	7.05169	1.76753e-12	1.34443e-09			Tppp3	4231.9	0.923275	0.181935	5.07475	3.88002e-07	0.000193974
Alms1-ps2	9.12823	3.46448	1.21403	2.85369	0.0043214	0.0389182			Trib3	215.521	0.678613	0.165094	4.11046	3.94867e-05	0.0075326
Amn1	245.333	-1.22938	0.27793	-4.42333	9.71915e-06	0.000536022			Ucp2	15530.7	0.803586	0.155416	5.17056	2.33389e-07	0.000128854
Amph	94.9676	-1.06292	0.361323	-2.94175	0.00326363	0.0324144			Vdr	1411.79	-0.719257	0.185801	-3.87112	0.000108337	0.0137778
Angel1	449.833	0.600401	0.130762	4.59157	4.3993e-06	0.0002931			Vtn	541.417	0.602357	0.169504	3.55365	0.000379922	0.0348038
Anln	164.218	-1.32314	0.388806	-3.40309	0.000666289	0.0108988			Vwa7	2029.09	0.622105	0.134605	4.62172	3.80572e-06	0.00122612
Ano5	38.332	1.58312	0.570945	2.7728	0.00555763	0.0459924			Vwc2	280.168	-0.912861	0.232627	-3.92414	8.70399e-05	0.0123198
Apbb3	361.778	0.89647	0.168124	5.33221	9.70269e-08	1.47602e-05			Zfand4	76.822	1.38044	0.34276	4.02743	5.63892e-05	0.00973252
Apol9a	66.3264	-2.78537	0.960332	-2.90043	0.00372653	0.0353208
Apol9b	57.2579	-3.04429	1.00613	-3.02575	0.00248019	0.0268275
Arhgap11a	321.696	-1.3378	0.241753	-5.53375	3.1346e-08	5.89919e-06
Arhgef28	415.878	0.641262	0.16293	3.93581	8.29182e-05	0.00251859
Arpp21	72.9825	-1.38296	0.418078	-3.3079	0.00093999	0.0138362
Arrdc1	165.81	0.620549	0.200367	3.09705	0.00195454	0.022817
Arsi	49.2811	1.68833	0.392044	4.30647	1.65878e-05	0.000801087
Art4	267.921	-1.01981	0.348011	-2.93041	0.00338516	0.0332595
Art5	852.459	0.811623	0.193757	4.18888	2.80338e-05	0.00116045
Asb4	631.366	-0.632423	0.14908	-4.24218	2.2136e-05	0.000971377
Asf1b	135.212	-1.23315	0.253603	-4.86253	1.15894e-06	0.000102701
Asl	385.916	-0.59936	0.181655	-3.29944	0.000968774	0.0141431
Astn2	290.193	-1.15682	0.232536	-4.9748	6.53139e-07	6.62391e-05
Atcayos	4519.04	-0.993338	0.179252	-5.54157	2.99771e-08	5.70034e-06
Aurka	70.8254	-1.64514	0.422882	-3.89029	0.000100124	0.00284698
Azin1	9653.41	-0.606627	0.108964	-5.56724	2.58811e-08	5.02616e-06
B130046B21Rik	54.1332	0.90134	0.308594	2.9208	0.00349137	0.0339377
B230206L02Rik	11.1084	-2.30923	0.803492	-2.87399	0.00405324	0.0373172
B3galt1	260.913	-0.677182	0.177202	-3.82153	0.000132624	0.00349357
B430219N15Rik	28.9833	-1.63091	0.562232	-2.90078	0.0037224	0.0353164
B430305J03Rik	9.68743	35.0031	7.1707	4.8814	1.05333e-06	9.53453e-05
BC024063	198.991	-0.889438	0.288111	-3.08714	0.00202092	0.0232441
BC055324	96.4506	-0.697669	0.219495	-3.17852	0.00148027	0.0187655
Bard1	84.2362	-1.41974	0.279507	-5.07945	3.78535e-07	4.36579e-05
Bcl11a	208.576	-1.09695	0.308101	-3.56037	0.000370329	0.00719953
Bcl6	1665.25	0.937648	0.298952	3.13645	0.00171006	0.0208055
Bean1	105.388	0.928723	0.265475	3.49834	0.000468164	0.00850155
Bend4	676.976	-0.592436	0.139215	-4.25555	2.08538e-05	0.000937566
Birc5	57.9209	-1.48659	0.492758	-3.01688	0.00255394	0.0273124
Blm	196.889	-0.814226	0.180829	-4.50274	6.70839e-06	0.000401514
Brca2	318.352	-0.885441	0.202241	-4.37815	1.1969e-05	0.000624271
Bub1	39.343	-1.6459	0.544353	-3.02358	0.00249801	0.026967
C130050O18Rik	28.0269	1.16527	0.382744	3.04451	0.00233057	0.0257067
C1rl	311.624	0.874833	0.167118	5.23481	1.65152e-07	2.26681e-05
C430014B12Rik	16.0858	-1.931	0.647416	-2.98263	0.00285782	0.029441
C78197	55.9497	-1.1283	0.350687	-3.21739	0.00129362	0.0171709
Cabcoco1	1555.24	-0.759296	0.135712	-5.59489	2.20758e-08	4.57948e-06
Cacng7	191.389	0.964796	0.206245	4.67791	2.8982e-06	0.000216831
Camk2n2	40.5478	1.31295	0.329954	3.97919	6.91494e-05	0.00221072
Capn3	349.689	1.21168	0.219039	5.5318	3.16957e-08	5.90413e-06
Car9	42.9575	1.55648	0.466344	3.33762	0.000844997	0.0129299
Catspere2	42.7881	1.14204	0.390637	2.92353	0.00346091	0.0337669
Cbln1	97.5665	-1.76413	0.623103	-2.83121	0.00463726	0.0408755
Ccdc17	33.5577	1.31431	0.411665	3.19267	0.00140966	0.0180817
Ccdc40	10.1641	-2.68262	0.761015	-3.52505	0.000423404	0.00795153
Ccdc69	447.866	-0.655392	0.229134	-2.86031	0.00423233	0.038343
Ccdc96	47.279	1.22653	0.305677	4.0125	6.00781e-05	0.00200133
Ccn4	927.616	-1.035	0.224877	-4.60252	4.17407e-06	0.000282381
Ccnb1	59.9537	-2.00266	0.641468	-3.12199	0.00179631	0.021531
Ccnd2	16484.4	-1.07434	0.140784	-7.63113	2.32707e-14	2.46339e-11
Ccne1	255.236	-0.870562	0.247875	-3.51211	0.000444571	0.0081811
Ccne2	231.305	-0.965886	0.234981	-4.11049	3.94818e-05	0.00150782
Ccr2	233.793	-1.48908	0.483289	-3.08114	0.00206209	0.0236751
Cd3e	28.7483	-1.77844	0.648205	-2.74364	0.00607614	0.0487774
Cdc20	126.991	-1.16652	0.363733	-3.20708	0.0013409	0.0175723
Cdc6	52.4561	-1.24614	0.428991	-2.90482	0.00367468	0.0350791
Cdca8	56.6109	-1.90779	0.550001	-3.46871	0.000522972	0.00913575
Cdcp1	198.366	-1.26656	0.44337	-2.85666	0.00428127	0.0386521
Cdcp3	1407.8	-0.650458	0.18116	-3.59052	0.000330017	0.00662028
Cdh20	52.9369	-1.4466	0.372965	-3.87864	0.00010504	0.00293549
Cdk1	105.761	-1.45478	0.41671	-3.4911	0.000481031	0.00865997
Cdnf	1350.51	3.3541	0.210872	15.9058	5.7715e-57	1.05359e-52
Cdt1	149.914	-0.813766	0.273462	-2.97579	0.00292232	0.0298388
Cela1	46.1405	1.52616	0.385414	3.95979	7.50144e-05	0.00231707
Cenpe	83.1154	-1.24632	0.416881	-2.98964	0.00279303	0.0290855
Cenpi	34.1515	-2.38563	0.617458	-3.86363	0.000111712	0.00308986
Cenpk	13.0387	-1.97524	0.676805	-2.91847	0.0035175	0.0340828
Cenpl	97.2212	-0.982826	0.250641	-3.92125	8.80907e-05	0.00263191
Cenpm	20.5074	-2.55901	0.688612	-3.71619	0.000202251	0.00469166
Cenpn	69.794	-0.995038	0.292262	-3.40461	0.000662579	0.0108576
Cenpp	104.286	-0.857474	0.224876	-3.8131	0.000137235	0.00359947
Cenpt	133.724	-0.776793	0.233376	-3.32851	0.000873126	0.0132054
Cerox1	68.4736	0.900307	0.317097	2.83922	0.00452245	0.0401154
Cers6	1665.58	-0.62721	0.22346	-2.80682	0.00500339	0.0428714
Cfap45	7.86562	-2.56208	0.796105	-3.21827	0.00128967	0.0171709
Chac1	201.8	0.921737	0.314717	2.92878	0.00340295	0.0333983
Chek1	51.5509	-1.73879	0.411562	-4.22486	2.39087e-05	0.0010318
Chka	526.506	-0.653777	0.187648	-3.48406	0.00049386	0.00882135
Chrdl2	83.3986	2.29185	0.707335	3.24012	0.00119479	0.0163255
Chrm3	141.422	1.00218	0.317903	3.15246	0.00161902	0.0199968
Chrna1	20.1719	1.61386	0.490858	3.28784	0.0010096	0.0145579
Chrna2	64.4064	2.50978	0.624489	4.01893	5.84624e-05	0.00196562
Chst1	211.748	0.693891	0.225479	3.07741	0.0020881	0.0238798
Cited1	192.726	-1.49951	0.381649	-3.92902	8.52931e-05	0.00256897
Ckap2	65.9999	-2.04345	0.559473	-3.65246	0.000259743	0.00559811
Ckap2l	67.3313	-1.82093	0.603637	-3.01659	0.00255635	0.0273221
Ckmt2	67997.6	1.20402	0.116833	10.3055	6.65457e-25	4.04931e-21
Cks1b	341.151	-0.823335	0.165309	-4.98059	6.33917e-07	6.50121e-05
Cks2	55.4337	-2.10071	0.424876	-4.94429	7.64204e-07	7.54084e-05
Clcn1	316.223	1.85589	0.305296	6.079	1.20936e-09	4.59935e-07
Cln3	335.211	0.74827	0.183051	4.08777	4.35533e-05	0.00161446
Clstn3	71.1229	-1.37637	0.417185	-3.29919	0.000969639	0.0141431
Cngb3	119.466	-1.44612	0.372123	-3.88614	0.000101851	0.00288395
Col11a2	109.998	1.07372	0.312206	3.43914	0.000583563	0.00990971
Col17a1	28.8913	1.2936	0.453787	2.85068	0.00436257	0.0391153
Coq8a	21077.3	1.89351	0.167728	11.2892	1.48458e-29	1.35505e-25
Cox20	1677.89	-0.626499	0.114954	-5.45001	5.03663e-08	8.75654e-06
Cox6b2	55.9088	-2.23987	0.411633	-5.44144	5.28524e-08	9.01962e-06
Cplx2	317.045	0.612978	0.159476	3.8437	0.000121191	0.00326786
Cpne4	104.529	-1.36593	0.421253	-3.24255	0.00118466	0.0162236
Crocc2	9.08128	2.31103	0.783766	2.94862	0.00319192	0.0317886
Crtc2	859.275	0.735197	0.156866	4.68678	2.77539e-06	0.000211103
Csrnp3	160.467	-1.08561	0.313781	-3.45976	0.000540665	0.00936417
Csrp2	1749.54	-0.726381	0.171435	-4.23707	2.26455e-05	0.000986619
Ctf1	429.94	0.668747	0.165854	4.03215	5.52683e-05	0.00189512
Ctsc	2767.22	-0.63808	0.148993	-4.28261	1.84712e-05	0.000875825
Cubn	253.535	-1.44005	0.410171	-3.51084	0.000446696	0.00821192
Cxadr	6487.37	-0.59331	0.112039	-5.29559	1.18633e-07	1.70523e-05
Cyfip1	3062.16	0.652442	0.0855594	7.6256	2.42898e-14	2.46339e-11
Cyp2b10	605.333	1.82559	0.546023	3.34344	0.000827472	0.0127345
Cyp4f16	411.219	-0.598513	0.143493	-4.17103	3.03229e-05	0.00124392
D630003M21Rik	925.715	0.612131	0.200494	3.05312	0.00226477	0.0251634
D630023O14Rik	17.479	-3.48901	0.75717	-4.60796	4.06629e-06	0.000278016
D830013O20Rik	167.324	-0.829556	0.217864	-3.80768	0.000140277	0.00366872
Daglb	1049.49	0.614437	0.11746	5.23102	1.6858e-07	2.27958e-05
Dap	1713.38	0.656201	0.115057	5.70327	1.1753e-08	2.86067e-06
Ddias	69.6037	-1.77384	0.342181	-5.1839	2.1729e-07	2.73561e-05
Ddn	154.107	-0.649432	0.216473	-3.00006	0.00269924	0.028384
Ddx11	153.592	-0.688932	0.223095	-3.08806	0.00201466	0.0232277
Degs2	18.0963	1.7789	0.571464	3.11288	0.00185271	0.0220621
Dera	244.877	-0.716339	0.192684	-3.71769	0.000201054	0.00467548
Dffb	119.06	0.965577	0.298845	3.23103	0.00123343	0.0166867
Diaph3	123.597	-0.946678	0.277324	-3.41361	0.000641073	0.0106508
Diras2	36.7841	1.13276	0.394182	2.8737	0.00405693	0.0373211
Dlgap5	34.2184	-2.47332	0.660947	-3.74209	0.000182497	0.00436629
Dlx6os1	9.0902	-3.63223	1.16847	-3.10854	0.00188014	0.0222436
Dmtn	327.802	0.703105	0.193689	3.63007	0.000283349	0.00593181
Dnaaf3	298.783	0.775489	0.182776	4.24284	2.20711e-05	0.000971377
Dnah3	11.4928	3.29188	0.87603	3.75772	0.000171467	0.0041976
Dnah7b	46.7886	-1.15399	0.401236	-2.87609	0.00402636	0.037103
Dnajc27	1800.65	0.604724	0.110297	5.48269	4.18905e-08	7.353e-06
Dnm1	888.142	0.624623	0.155806	4.00899	6.09799e-05	0.002013
Dnph1	154.524	-0.651978	0.228965	-2.8475	0.00440637	0.0394306
Dock3	174.091	-2.27573	0.423276	-5.37647	7.59603e-08	1.21636e-05
Dpp9	3990.97	0.663638	0.0870148	7.62673	2.4079e-14	2.46339e-11
Dstn	17991.8	-0.829158	0.143922	-5.76118	8.35289e-09	2.17831e-06
Dtl	71.3693	-1.78041	0.437606	-4.06853	4.73116e-05	0.00171997
Dynlt1a	51.6666	-1.22931	0.360521	-3.40981	0.000650083	0.0107299
E130317F20Rik	260.652	0.603042	0.15163	3.97705	6.97746e-05	0.00222681
E2f1	120.76	-1.64996	0.41359	-3.98936	6.62504e-05	0.00214053
Ebf4	27.5615	1.27363	0.458023	2.78072	0.0054239	0.0452736
Ebi3	35.7943	1.21453	0.380431	3.1925	0.00141048	0.0180817
Eda2r	295.072	-0.811503	0.192603	-4.21335	2.51611e-05	0.00107066
Efcab11	5.76847	-4.11238	1.21867	-3.37448	0.000739546	0.0117891
Egf	847.423	1.05897	0.376643	2.81159	0.0049297	0.0425415
Elfn2	74.1602	1.0147	0.276263	3.67297	0.000239748	0.00526034
Elovl4	21.4274	1.93009	0.667792	2.89025	0.00384937	0.0360175
Emb	171.968	-1.525	0.329125	-4.63349	3.59552e-06	0.000255394
Endou	133.934	-1.01358	0.286181	-3.54173	0.000397516	0.00764249
Enox1	122.126	-1.34109	0.427332	-3.13828	0.0016994	0.0207632
Enpep	1674.07	-0.610706	0.164063	-3.72239	0.000197345	0.0046305
Epha3	293.058	-1.73778	0.457739	-3.79645	0.000146783	0.00375344
Ephb6	106.699	0.99884	0.327272	3.05202	0.00227306	0.0252248
Epn1	8573.23	0.616738	0.109317	5.64174	1.68337e-08	3.65833e-06
Epop	203.248	-0.920438	0.337285	-2.72896	0.00635337	0.0499702
Epor	238.768	0.790995	0.275229	2.87395	0.00405368	0.0373172
Erc2	312.148	-1.32691	0.228689	-5.80226	6.54284e-09	1.75646e-06
Esco2	29.1029	-2.25891	0.719532	-3.13941	0.00169287	0.0207404
Fam186a	21.4419	3.02415	0.721867	4.18934	2.79763e-05	0.00116045
Fam229b	168.76	-0.641499	0.192969	-3.32437	0.000886193	0.0133257
Fam81a	1482.33	-0.627532	0.213673	-2.93688	0.00331531	0.0327672
Fam83d	24.9252	-2.16465	0.748242	-2.89298	0.00381605	0.0358344
Fam83e	30.8524	1.25307	0.40005	3.13228	0.00173454	0.0210114
Fam83g	77.7321	1.52149	0.354343	4.29383	1.75616e-05	0.000841438
Fanci	37.0853	-1.86719	0.407208	-4.58535	4.53233e-06	0.0002988
Fbxl12os	48.9483	-0.880291	0.306439	-2.87265	0.00407048	0.0373964
Fbxl22	1633.94	-0.605232	0.149691	-4.04322	5.27223e-05	0.00184879
Fbxl8	161.666	0.594508	0.210987	2.81775	0.00483608	0.0419716
Fbxo16	111.387	-0.667612	0.213043	-3.1337	0.00172615	0.0209513
Fbxo31	6556.87	0.602635	0.095702	6.29699	3.03477e-10	1.35121e-07
Fcho1	239.354	-1.89456	0.371243	-5.10329	3.33797e-07	3.90606e-05
Fgf12	4477.59	-1.20534	0.439353	-2.74344	0.00608	0.048787
Fgfr2	101.7	-1.33903	0.411746	-3.25209	0.0011456	0.0158913
Fignl1	78.9234	-2.14359	0.516409	-4.15096	3.31089e-05	0.00132836
Fras1	2123.59	-1.44627	0.396206	-3.65031	0.000261927	0.00560216
Frem2	1198.63	-0.971079	0.209992	-4.62436	3.75758e-06	0.00026565
Frem3	27.3264	-2.15961	0.750141	-2.87894	0.00399014	0.036881
Gas2l1	1126.37	0.591917	0.137595	4.30188	1.69357e-05	0.000815729
Gas2l3	499.775	-0.887724	0.243359	-3.64779	0.000264502	0.0056276
Gbp10	1676.4	-2.40623	0.785727	-3.06243	0.00219548	0.0246264
Gca	1517.41	-0.758245	0.11592	-6.54108	6.10768e-11	3.27928e-08
Gins1	117.422	-0.592972	0.206486	-2.87172	0.00408239	0.0374493
Gins2	519.333	-0.955964	0.211967	-4.50996	6.48389e-06	0.000395864
Gipr	50.3319	2.39315	0.639238	3.74375	0.000181295	0.00436038
Gkn3	26.6477	1.72574	0.577859	2.98643	0.00282253	0.0292426
Gli2	295.237	1.01072	0.222557	4.5414	5.58823e-06	0.00035177
Glis3	134.287	1.12606	0.262465	4.29034	1.78404e-05	0.000850328
Glp2r	24.2556	1.6754	0.529809	3.16226	0.00156548	0.0195605
Gm10076	1439.2	-0.811301	0.277434	-2.9243	0.00345232	0.0337197
Gm10175	468.625	0.627255	0.196078	3.19901	0.001379	0.0178587
Gm10390	97.8034	1.31915	0.349411	3.77536	0.000159775	0.00397911
Gm10548	17.7965	2.07714	0.532507	3.90068	9.59227e-05	0.00278966
Gm10603	114.266	1.1021	0.326949	3.37087	0.000749304	0.0118944
Gm10635	65.5102	-1.5213	0.314264	-4.84085	1.29283e-06	0.000111851
Gm10638	77.7717	0.868108	0.312555	2.77745	0.00547866	0.045564
Gm10705	41.4425	-2.05055	0.7045	-2.91064	0.0036069	0.0346183
Gm11266	173.959	-0.753312	0.237427	-3.17282	0.00150966	0.0190719
Gm11335	27.0096	-2.18736	0.540452	-4.04727	5.18186e-05	0.00183387
Gm11451	136.62	-0.929242	0.287268	-3.23476	0.00121746	0.0165362
Gm11613	465.149	0.754996	0.145186	5.2002	1.99076e-07	2.55925e-05
Gm11732	24.7465	2.17779	0.544741	3.99784	6.39228e-05	0.002086
Gm12185	352.741	-5.02677	1.15762	-4.34233	1.4098e-05	0.000708979
Gm12250	622.341	-2.52668	0.865437	-2.91955	0.0035054	0.03404
Gm12439	138.786	1.12144	0.405656	2.7645	0.00570094	0.0467733
Gm12454	34.8117	-1.3374	0.485591	-2.75417	0.00588406	0.0476757
Gm13617	24.6146	-3.46695	0.94088	-3.68479	0.000228887	0.00508933
Gm14230	6.50675	2.88133	0.959615	3.00259	0.00267689	0.0282344
Gm14288	97.8453	-23.5167	2.8479	-8.25757	1.48664e-16	2.46715e-13
Gm14703	50.7498	-1.1719	0.315429	-3.71526	0.000202992	0.00470243
Gm15420	16.8449	1.7805	0.487173	3.65477	0.000257413	0.00556363
Gm15543	847.585	-0.728158	0.229799	-3.16867	0.00153139	0.0192266
Gm15725	247.868	3.96243	1.09173	3.62951	0.000283965	0.00593789
Gm15867	23.1323	-2.04503	0.746092	-2.74099	0.00612539	0.0489216
Gm15927	7.29135	2.69555	0.835266	3.22718	0.00125018	0.016781
Gm16201	31.0055	-1.78646	0.578241	-3.08947	0.00200513	0.0231728
Gm16253	55.7487	1.4071	0.345222	4.07593	4.58307e-05	0.00168
Gm17081	7.33237	-4.06653	1.36458	-2.98006	0.00288191	0.0295824
Gm17396	77.5386	-1.3398	0.44185	-3.03226	0.00242732	0.0264425
Gm17745	10.7959	1.79613	0.601346	2.98685	0.00281864	0.02924
Gm18537	130.714	1.48613	0.414596	3.58454	0.000337676	0.00672222
Gm19918	24.6178	7.04402	2.14806	3.27925	0.00104085	0.0148908
Gm20449	11.4213	-2.1512	0.7077	-3.0397	0.00236813	0.0260266
Gm21982	18.1321	-2.91143	0.949415	-3.06655	0.00216547	0.0243865
Gm21986	84.1636	1.26288	0.317016	3.98364	6.7868e-05	0.00217738
Gm22009	248.584	-0.963157	0.309463	-3.11235	0.00185607	0.0220767
Gm266	29.4324	2.20671	0.623776	3.53767	0.000403681	0.00771644
Gm26684	12.7057	-2.0359	0.723454	-2.81414	0.00489085	0.0423093
Gm26724	43.7273	1.14094	0.383156	2.97774	0.00290387	0.0297309
Gm26760	36.8465	-1.57509	0.550471	-2.86134	0.0042185	0.0382367
Gm26881	56.613	1.06962	0.379979	2.81494	0.00487857	0.0422477
Gm2694	37.2822	-1.98951	0.593226	-3.35371	0.000797345	0.0123877
Gm28439	9729.08	-1.23471	0.296091	-4.17004	3.04549e-05	0.00124474
Gm29103	8.319	-5.73896	1.58417	-3.62269	0.000291552	0.00604193
Gm29237	176.657	0.714374	0.21869	3.2666	0.00108847	0.0153674
Gm30262	9.98919	-2.54232	0.704295	-3.60974	0.000306503	0.00627969
Gm31659	405.559	-0.82767	0.211125	-3.92029	8.84423e-05	0.00263379
Gm35290	90.0332	0.667736	0.233315	2.86195	0.00421037	0.0382199
Gm3604	77.2232	-1.04677	0.343236	-3.0497	0.00229067	0.0253431
Gm36199	31.3576	1.73471	0.615529	2.81825	0.00482865	0.0419548
Gm3646	101.092	-1.04465	0.254178	-4.1099	3.95834e-05	0.00150855
Gm36839	24.3497	-1.46001	0.454133	-3.21495	0.00130467	0.0172653
Gm36944	9.80457	2.90753	0.905545	3.21081	0.00132361	0.0174158
Gm37060	10.0505	-2.29287	0.816954	-2.80661	0.00500651	0.0428714
Gm37397	106.886	-0.858439	0.282354	-3.04029	0.0023635	0.0259914
Gm37711	12.2727	-3.58656	1.29495	-2.76964	0.00561181	0.0462082
Gm37988	8.49825	-5.40323	1.90795	-2.83196	0.00462637	0.0407992
Gm38077	111.198	1.17184	0.343365	3.41281	0.000642958	0.010661
Gm38380	12.5948	-2.49094	0.852795	-2.92091	0.00349013	0.0339377
Gm38387	10.8358	-3.438	0.922988	-3.72486	0.000195421	0.00459126
Gm42427	2116.11	0.597445	0.103336	5.78157	7.40068e-09	1.95796e-06
Gm42432	42.8107	1.67454	0.469649	3.56551	0.000363153	0.00708264
Gm42571	6.28584	3.08229	1.04121	2.9603	0.00307342	0.0309375
Gm42715	322.139	0.923406	0.322877	2.85993	0.00423733	0.0383693
Gm42790	13.9947	3.42639	0.970661	3.52995	0.000415633	0.00786256
Gm42928	14.0349	2.49933	0.681745	3.66608	0.000246297	0.00539107
Gm43022	16.2266	2.38936	0.743229	3.21484	0.00130518	0.0172653
Gm43032	166.365	-0.842277	0.175184	-4.80797	1.52471e-06	0.000128265
Gm43258	10.2007	-3.07864	1.07913	-2.8529	0.00433226	0.0389583
Gm43302	3606.37	-2.1912	0.725532	-3.02013	0.00252664	0.0271636
Gm43570	17.1117	-2.36314	0.764865	-3.08962	0.00200413	0.0231728
Gm43915	32.2633	1.40962	0.487473	2.89169	0.00383175	0.0359351
Gm44103	114.612	0.876601	0.289695	3.02595	0.00247857	0.0268275
Gm4430	107.962	-0.715569	0.238651	-2.99839	0.00271411	0.0284747
Gm44770	13.0943	-1.92687	0.681109	-2.82902	0.00466915	0.0410231
Gm45053	31.0361	1.08394	0.35759	3.03122	0.00243566	0.0264661
Gm45163	168.272	-0.819421	0.253691	-3.22999	0.00123792	0.0167147
Gm45223	69.5572	-1.31825	0.404833	-3.25627	0.00112885	0.0157421
Gm45244	37.6119	0.970385	0.326115	2.97559	0.00292421	0.0298388
Gm45276	39.3424	-1.58568	0.422162	-3.75611	0.000172578	0.00420616
Gm45358	7.42981	-3.10347	1.04647	-2.96566	0.00302033	0.0305633
Gm45428	11.6993	-1.71907	0.628022	-2.73728	0.00619497	0.0492334
Gm45447	8.99715	2.09251	0.758541	2.7586	0.00580494	0.0472444
Gm45670	672.188	0.750171	0.180801	4.14916	3.337e-05	0.00133298
Gm45902	132.221	-0.745418	0.239987	-3.10607	0.00189591	0.0223527
Gm46620	2620.64	0.698151	0.106372	6.56327	5.26397e-11	2.91193e-08
Gm47163	13.0889	2.60116	0.733847	3.54456	0.000393275	0.00757627
Gm48949	11.3394	2.27802	0.69335	3.28553	0.0010179	0.0146544
Gm49032	6.23098	-3.72806	1.29059	-2.88865	0.003869	0.0361642
Gm49207	14.4707	2.11271	0.729432	2.89638	0.00377494	0.0355948
Gm49445	7.39884	-4.03235	1.22532	-3.29086	0.000998828	0.0144663
Gm49463	90.6681	0.693346	0.245197	2.82771	0.00468824	0.0411305
Gm49486	144.881	-0.895094	0.300256	-2.9811	0.00287215	0.029522
Gm4961	13.9797	-4.42905	1.33718	-3.31224	0.000925534	0.0137251
Gm49727	13.0127	1.98899	0.68936	2.88527	0.00391079	0.0363871
Gm49747	81.5849	-0.99468	0.235804	-4.21825	2.46201e-05	0.00105255
Gm5779	13.8632	-1.96963	0.688263	-2.86174	0.00421319	0.0382265
Gm5790	342.464	1.36129	0.338306	4.02386	5.7252e-05	0.00193903
Gm6916	61.8609	-1.86058	0.420158	-4.42828	9.49886e-06	0.000528664
Gm7353	53.2988	1.32786	0.451713	2.93961	0.00328627	0.032586
Gm7435	74.034	-1.19266	0.409452	-2.91283	0.00358173	0.0344674
Gm7694	388.811	1.00036	0.129773	7.7085	1.27307e-14	1.54933e-11
Gm7879	153.859	-1.17059	0.251049	-4.66279	3.11945e-06	0.000227782
Gm8325	89.7811	-0.665163	0.242649	-2.74125	0.00612055	0.0489216
Gm9626	6.57308	3.12976	1.12595	2.77965	0.0054417	0.0453599
Gm9747	883.514	-0.673771	0.203942	-3.30374	0.000954032	0.0139886
Gm9925	7.44419	2.43826	0.883807	2.75882	0.00580111	0.0472444
Gna12	11193.4	0.624568	0.111858	5.5836	2.35584e-08	4.74388e-06
Gorasp1	3504.37	0.592309	0.0845486	7.00555	2.46012e-12	1.79638e-09
Gpld1	275.983	1.14094	0.238999	4.77382	1.80767e-06	0.000144733
Gpnmb	183.05	-0.854679	0.286353	-2.98471	0.00283848	0.0293079
Gpr158	1012.35	-0.734011	0.245765	-2.98663	0.00282068	0.02924
Gpr18	13.2447	2.20093	0.637844	3.45059	0.000559372	0.00956982
Gpr68	72.062	-1.09057	0.329211	-3.31269	0.00092405	0.0137143
Gpr85	39.1095	-1.83264	0.454923	-4.02846	5.61446e-05	0.00190764
Grhl2	208.475	-1.01374	0.283739	-3.57278	0.000353208	0.00695175
Grik2	72.3586	1.25056	0.258777	4.8326	1.34763e-06	0.000115416
Grik3	115.703	0.91609	0.294761	3.10791	0.00188416	0.022248
Grin2a	298.719	-1.53946	0.511072	-3.01221	0.00259349	0.0275417
Grin3b	117.116	0.684859	0.213245	3.21161	0.00131993	0.0173974
Grip1	208.021	-1.17547	0.349885	-3.35959	0.000780584	0.0121895
Grm4	76.0577	-1.81056	0.566687	-3.19499	0.00139838	0.018021
Gse1	2029.14	0.621079	0.116771	5.31876	1.04476e-07	1.53808e-05
Gtse1	34.9031	-1.46673	0.485729	-3.01964	0.00253079	0.0271838
H6pd	4471.91	0.622814	0.0848328	7.34166	2.10955e-13	1.92549e-10
Hapln4	69.9626	-2.15865	0.669603	-3.22378	0.0012651	0.0169314
Has1	14.1446	3.05762	1.02408	2.98572	0.00282912	0.0292735
Haus1	730.645	-0.696187	0.113559	-6.1306	8.75463e-10	3.47426e-07
Haus3	312.891	-0.663646	0.15115	-4.39066	1.13009e-05	0.000596238
Hba-a2	166.764	-5.98685	1.76295	-3.39593	0.000683954	0.0111082
Hhat	132.368	0.689948	0.231093	2.98559	0.00283033	0.0292735
Hic1	1208.81	0.706374	0.212361	3.32628	0.000880129	0.0132783
Hif3a	251.445	0.804941	0.269337	2.9886	0.00280257	0.0291515
Hmgcs2	820.757	0.699517	0.223666	3.12751	0.00176293	0.0212004
Hmmr	66.6086	-2.61811	0.727032	-3.60109	0.000316883	0.00644176
Hpca	13.9735	-3.40621	1.18054	-2.8853	0.00391047	0.0363871
Hps1	102.674	0.726014	0.224746	3.23037	0.00123628	0.0167049
Hr	2853.23	0.612139	0.133651	4.58015	4.64646e-06	0.000304018
Hs6st2	22.4377	-1.94896	0.62125	-3.13716	0.00170591	0.0207875
Hsbp1l1	255.49	-0.894401	0.178217	-5.01859	5.20517e-07	5.58944e-05
Hsf4	230.151	0.817542	0.191494	4.26929	1.96098e-05	0.000908571
Htra3	8053.68	0.60925	0.155016	3.93025	8.48581e-05	0.00256047
Hydin	501.394	-2.0029	0.540516	-3.70553	0.000210951	0.00480764
Idi1	987.281	-0.67822	0.138949	-4.88108	1.05504e-06	9.53453e-05
Igdcc4	2834.24	0.743568	0.0915831	8.11905	4.69841e-16	6.59765e-13
Igfbpl1	1742.5	-0.743791	0.18745	-3.96793	7.24986e-05	0.00228347
Igsf9b	2617.95	-0.595145	0.135309	-4.39841	1.09045e-05	0.000582052
Iigp1	5858.41	-2.82881	1.01655	-2.78276	0.00538986	0.0451436
Ikbke	84.0715	0.92129	0.325263	2.83245	0.00461931	0.0407566
Il18bp	467.702	-0.964018	0.24298	-3.96748	7.26373e-05	0.00228347
Il1rl2	165.382	0.602775	0.211956	2.84387	0.00445694	0.0397273
Inafm1	423.614	0.825922	0.15922	5.18732	2.13348e-07	2.72354e-05
Insyn1	1235.44	1.13423	0.17062	6.6477	2.97702e-11	1.75308e-08
Ints10	1365.06	-0.642963	0.10895	-5.90145	3.60311e-09	1.11483e-06
Iqgap3	164.984	-1.53377	0.428089	-3.58282	0.000339905	0.00672971
Irak4	222.927	0.833113	0.203673	4.09044	4.3055e-05	0.00160378
Irgm1	1921.24	-1.85933	0.586095	-3.1724	0.00151186	0.0190804
Isoc2b	73.4052	0.858566	0.276725	3.1026	0.00191831	0.0225057
Itgb3bp	182.104	-0.620777	0.193807	-3.20307	0.0013597	0.0177168
Itpka	61.042	1.47017	0.374405	3.9267	8.61199e-05	0.00258572
Kbtbd12	3491.38	0.802731	0.117887	6.80932	9.80644e-12	6.63024e-09
Kcna4	401.291	-1.53262	0.163086	-9.39761	5.58142e-21	2.03778e-17
Kcna7	434.582	0.628305	0.120682	5.20629	1.92648e-07	2.512e-05
Kcnh1	53.2808	0.84579	0.279576	3.02525	0.00248424	0.0268501
Kcnv2	1055.48	1.98639	0.23466	8.46497	2.56223e-17	4.67736e-14
Kcp	245.924	1.04821	0.242592	4.32089	1.55399e-05	0.000762584
Khk	439.31	0.609519	0.150517	4.04951	5.13243e-05	0.00183387
Kif18a	85.6922	-1.49946	0.333574	-4.49512	6.95292e-06	0.000413438
Kif2c	25.8015	-2.13553	0.755222	-2.82769	0.00468856	0.0411305
Kif4	67.5642	-1.48075	0.536637	-2.75932	0.00579221	0.0472444
Kif5c	479.973	-0.774025	0.235391	-3.28825	0.00100811	0.0145478
Kifc1	62.5004	-1.1988	0.432881	-2.76936	0.0056166	0.0462213
Kifc5b	72.7682	-0.952131	0.325488	-2.92524	0.00344187	0.0336558
Klhdc8a	2274.5	-0.76043	0.206507	-3.68235	0.000231097	0.00512598
Klhl32	98.2165	-1.35795	0.353285	-3.84377	0.000121156	0.00326786
Klhl38	2183.13	0.590138	0.189416	3.11557	0.00183588	0.0218759
Klk13	7.51849	3.75408	1.08209	3.46927	0.000521877	0.00912535
Klra2	41.3132	-1.98909	0.70002	-2.84147	0.00449062	0.0399494
Knstrn	99.5615	-2.06273	0.369959	-5.57555	2.46745e-08	4.84336e-06
Kntc1	62.2209	-1.75565	0.572389	-3.06724	0.00216045	0.0243451
Krt14	15.8098	-4.09874	1.45078	-2.8252	0.00472505	0.0413353
Krt19	159.699	-2.22831	0.782021	-2.84942	0.00437992	0.0392516
Krt222	4579.51	-0.775808	0.136616	-5.67874	1.35692e-08	3.25928e-06
Larp6	160.682	0.82023	0.227319	3.60827	0.000308244	0.0063083
Lims2	5940.56	0.766663	0.165362	4.63627	3.54752e-06	0.000252969
Lin9	228.728	-0.743029	0.215183	-3.453	0.000554386	0.00955178
Lix1	264.027	-0.92	0.213468	-4.30979	1.63413e-05	0.00079338
Lmntd1	71.2163	-2.50624	0.843445	-2.97143	0.00296415	0.0301116
Lonrf3	91.3751	-1.24977	0.37561	-3.3273	0.000876907	0.0132516
Loxl4	133.133	0.927486	0.290428	3.19351	0.00140553	0.0180534
Lrfn2	10.6957	-2.11273	0.764386	-2.76396	0.00571047	0.046817
Lrp2bp	386.057	-0.865746	0.176893	-4.89416	9.87252e-07	9.14836e-05
Lrr1	6.10766	-3.39348	0.976179	-3.47629	0.000508403	0.00896766
Lrrc29	51.6509	1.0486	0.314492	3.33428	0.000855217	0.0130535
Lrrc36	27.1971	1.22438	0.375497	3.2607	0.00111138	0.0155824
Lrrc38	105.514	-1.28949	0.452889	-2.84725	0.00440985	0.0394423
Lrtm2	833.337	-2.90444	0.479904	-6.05212	1.42952e-09	5.21919e-07
Lsm3	1028	-0.688538	0.109698	-6.27665	3.45942e-10	1.50361e-07
Lsm6	659.568	-0.714348	0.107663	-6.63506	3.24377e-11	1.85047e-08
Lta4h	1671.19	0.921614	0.103046	8.9437	3.7635e-19	1.14504e-15
Lypd6b	7.33228	-3.202	1.12438	-2.8478	0.00440228	0.0394132
Macroh2a2	714.815	-0.686145	0.117293	-5.84984	4.92035e-09	1.3746e-06
Mad2l1	277.653	-0.630879	0.161369	-3.90953	9.24743e-05	0.00272277
Mag	18.628	-3.2402	0.77424	-4.18501	2.85156e-05	0.00117772
Maged2	3572.83	0.587406	0.142735	4.11536	3.86569e-05	0.00148333
Map2k6	534.548	-0.679059	0.214872	-3.16029	0.0015761	0.0196262
Marveld2	36.4871	-1.42793	0.35925	-3.97475	7.04539e-05	0.00224065
Mastl	80.1665	-0.907528	0.307179	-2.9544	0.00313279	0.0313709
Mboat1	74.9714	-0.929801	0.26261	-3.54061	0.000399196	0.00765476
Mcm10	28.796	-1.77691	0.636476	-2.7918	0.00524165	0.0443197
Mcm2	601.361	-0.914846	0.177183	-5.16327	2.42668e-07	2.99317e-05
Mcm4	922.714	-0.643252	0.128412	-5.0093	5.46298e-07	5.79339e-05
Mcm5	407.017	-0.886094	0.235158	-3.76807	0.000164512	0.00407486
Mcm7	770.441	-0.660951	0.154628	-4.27445	1.91606e-05	0.000899169
Mcm8	354.138	-0.613095	0.125724	-4.87652	1.07973e-06	9.66199e-05
Megf10	142.053	0.774309	0.239847	3.22835	0.00124508	0.0167494
Megf6	787.664	0.85316	0.209065	4.08084	4.48738e-05	0.00164823
Mfsd4b1	192.95	1.60513	0.21132	7.59573	3.06066e-14	2.94065e-11
Mfsd4b3-ps	351.001	0.744181	0.16007	4.64911	3.33378e-06	0.000242463
Mkrn3	35.7425	1.071	0.371229	2.88502	0.00391383	0.0363968
Mlxipl	1340.06	1.03006	0.172026	5.98781	2.1269e-09	7.10023e-07
Mmp12	21.4313	-3.13324	0.671595	-4.66537	3.08056e-06	0.000225846
Mpp7	789.164	-0.703845	0.164422	-4.28073	1.86283e-05	0.000880985
Mrnip	63.5915	-0.975012	0.27616	-3.53061	0.000414601	0.00785119
Mroh1	2543.71	0.616553	0.109974	5.60634	2.06645e-08	4.33597e-06
Mt2	297.176	0.940249	0.291522	3.22532	0.00125834	0.0168656
Mtfr2	14.5152	-1.89419	0.68477	-2.76617	0.00567181	0.0465553
Muc16	408.78	-2.43751	0.875096	-2.78542	0.00534592	0.0448763
Mybl1	88.6803	-2.17346	0.319869	-6.79484	1.08432e-11	7.06941e-09
Mybpc2	2497.43	1.59222	0.356339	4.46826	7.88589e-06	0.000460822
Mybphl	23908.2	-1.75457	0.477024	-3.67817	0.000234915	0.00519174
Myh14	7513.61	0.710163	0.132292	5.36813	7.95553e-08	1.25197e-05
Myh8	151.06	-2.65024	0.678657	-3.90513	9.41766e-05	0.00275512
Mylk4	19252.4	-0.785174	0.244036	-3.21745	0.00129337	0.0171709
Mypop	260.25	0.830824	0.231646	3.58661	0.000335009	0.00669102
Nanos1	23.6736	-1.829	0.568196	-3.21895	0.00128659	0.0171546
Ncam1	535.916	-0.692758	0.203401	-3.40587	0.000659539	0.0108175
Ncapg	40.25	-1.97483	0.630651	-3.13141	0.00173967	0.0210316
Ncaph	100.039	-1.28251	0.460328	-2.78608	0.00533501	0.0448391
Ndrg4	6008.59	-0.806294	0.164837	-4.89148	1.00082e-06	9.2273e-05
Necap2	1780.32	-0.770202	0.136342	-5.64903	1.61359e-08	3.54892e-06
Nek2	46.7655	-2.49283	0.686062	-3.63354	0.000279555	0.00586584
Neto2	257.48	-1.61041	0.296897	-5.42412	5.82394e-08	9.75376e-06
Nfatc4	515.846	0.734556	0.176096	4.17134	3.02807e-05	0.00124392
Nhs	99.632	-0.895625	0.307172	-2.91571	0.00354877	0.0342404
Nkain2	31.5278	-1.47939	0.530975	-2.78618	0.0053334	0.0448391
Nle1	341.991	0.70414	0.171661	4.10192	4.09737e-05	0.00154782
Npas2	277.251	-1.2041	0.353358	-3.4076	0.000655359	0.010778
Npr2	4189.14	0.602553	0.102887	5.85644	4.72902e-09	1.34888e-06
Nr2f1	792.31	0.589972	0.174903	3.37313	0.000743175	0.0118177
Nr4a2	82.0526	-0.934541	0.232586	-4.01804	5.86844e-05	0.00196855
Nrg1	61.3713	-1.63765	0.384277	-4.26165	2.02923e-05	0.000930745
Nrxn2	370.978	0.689865	0.199606	3.45613	0.000547997	0.00945527
Ntrk1	33.2964	1.52656	0.43978	3.47118	0.000518168	0.00911132
Nudt17	173.059	0.606722	0.185418	3.27219	0.00106719	0.0151726
Nudt6	500.267	1.31207	0.133846	9.80286	1.09441e-22	4.99463e-19
Nuf2	41.3465	-2.70857	0.618047	-4.38247	1.17342e-05	0.000615012
Nwd1	22.1873	-1.87642	0.565942	-3.31557	0.00091455	0.0136175
Ocln	112.151	-1.2839	0.29045	-4.42039	9.85218e-06	0.000538478
Odf3b	22.5367	3.05323	0.600494	5.08453	3.68532e-07	4.28507e-05
Oip5	19.4336	-2.13558	0.538669	-3.96456	7.35324e-05	0.00229346
Olfr1393	28.9247	-1.11194	0.372456	-2.98543	0.00283177	0.0292735
Osgep	1687.37	0.628876	0.0965729	6.51194	7.41879e-11	3.86943e-08
Osr1	522.32	0.96224	0.262502	3.66564	0.000246721	0.00539388
Otoa	9.86699	-3.65967	0.906939	-4.03519	5.45592e-05	0.00188532
P2rx6	228.711	1.39314	0.249535	5.58295	2.3648e-08	4.74388e-06
Palm3	46.5477	1.28364	0.442821	2.89878	0.0037462	0.0354519
Parp9	1230.24	-0.622246	0.193624	-3.21369	0.00131042	0.017297
Pbld2	132.398	1.55274	0.302215	5.13786	2.77882e-07	3.35943e-05
Pcdhgb6	533.801	0.677242	0.214788	3.15308	0.00161559	0.0199679
Pcgf2	319.472	0.618195	0.16721	3.69711	0.00021807	0.00492072
Pde3b	1982.59	-0.642207	0.209099	-3.0713	0.00213127	0.0241505
Pde4c	237.105	0.738056	0.198485	3.71845	0.000200452	0.00466742
Pde6g	6.08746	2.38843	0.861084	2.77375	0.00554139	0.0459183
Pde9a	395.265	0.835644	0.167737	4.98186	6.29771e-07	6.49518e-05
Pdgfc	529.422	-1.10534	0.330916	-3.34025	0.000837045	0.0128298
Pdk3	868.047	-0.793884	0.174617	-4.54644	5.45613e-06	0.000345839
Pdk4	26299.4	1.75132	0.460279	3.80491	0.000141856	0.00367316
Pdlim7	1515.92	0.934634	0.173143	5.39803	6.73755e-08	1.10805e-05
Pfkfb4	249.307	0.661399	0.152639	4.33309	1.47032e-05	0.000730361
Pgbd1	148.111	-0.749614	0.232437	-3.22501	0.00125966	0.016871
Pgf	282.297	0.798189	0.249515	3.19897	0.00137921	0.0178587
Phkg1	5152.78	0.813398	0.163388	4.97833	6.41344e-07	6.54063e-05
Pigw	471.216	-0.659944	0.146405	-4.50768	6.55416e-06	0.000396449
Pirt	2235.18	-0.691792	0.148249	-4.66641	3.06513e-06	0.000225621
Pla2g3	18.4386	1.48335	0.533063	2.78269	0.00539101	0.0451436
Pla2g6	974.241	0.60064	0.119858	5.01127	5.40713e-07	5.77235e-05
Pld6	33.8092	-1.32492	0.357554	-3.70553	0.000210951	0.00480764
Plekha7	5491.55	-1.06452	0.274452	-3.87871	0.00010501	0.00293549
Plin5	3806.57	0.762185	0.274925	2.77233	0.00556558	0.0459924
Plk4	142.775	-1.6346	0.362375	-4.51079	6.45874e-06	0.000395652
Plk5	122.276	1.22491	0.307321	3.98577	6.72626e-05	0.00216557
Pnck	348.606	1.24208	0.233712	5.31456	1.06915e-07	1.56138e-05
Pole	283.636	-0.907694	0.205753	-4.41158	1.02619e-05	0.000555876
Polh	372.983	0.672264	0.155646	4.31917	1.56614e-05	0.000765266
Ppfia2	60.1214	1.08423	0.300889	3.60341	0.000314067	0.00639696
Ppil6	49.6258	1.21473	0.345029	3.52067	0.000430461	0.00799395
Ppm1e	2605.56	-0.776786	0.124244	-6.25208	4.05026e-10	1.71948e-07
Ppp2r1b	877.745	-0.627107	0.106497	-5.88847	3.89788e-09	1.18593e-06
Ppp2r2c	34.4437	-1.89608	0.612452	-3.09588	0.00196227	0.0228743
Ppp4r1l-ps	146.267	0.683401	0.214855	3.18075	0.00146892	0.0186605
Prc1	163.149	-2.07234	0.670295	-3.09169	0.00199021	0.0231262
Prdm6	78.3213	-3.92612	1.10921	-3.53957	0.00040078	0.00767707
Prim1	118.798	-0.899659	0.224378	-4.00957	6.08299e-05	0.00201168
Primpol	240.493	-0.695153	0.173305	-4.01115	6.04246e-05	0.00200555
Prkag3	256.956	0.644347	0.222522	2.89565	0.0037837	0.0356405
Prkcg	73.6234	0.92611	0.301639	3.07026	0.00213876	0.0242052
Prkg2	31.3964	-1.4023	0.388063	-3.6136	0.000301981	0.00620096
Prokr1	98.3105	-0.901252	0.301347	-2.99074	0.00278301	0.0290142
Prr11	76.8992	-1.05015	0.344921	-3.04462	0.00232971	0.0257067
Prr29	46.5709	1.21864	0.42896	2.84091	0.00449853	0.0399737
Prrt1	84.1247	0.857599	0.305269	2.80932	0.00496463	0.0426848
Prss53	75.0278	1.07957	0.364562	2.96127	0.00306372	0.0308825
Prtg	19.6185	3.18367	1.01473	3.13746	0.00170417	0.0207813
Psat1	421.622	0.740221	0.191833	3.85868	0.000114	0.00312944
Psd2	11.9922	2.49926	0.809324	3.08809	0.00201448	0.0232277
Ptchd3	134.506	-1.69545	0.618565	-2.74095	0.00612625	0.0489216
Ptgds	5094.75	0.740855	0.268477	2.75947	0.00578946	0.0472444
Ptges	162.549	0.719556	0.218652	3.29087	0.000998775	0.0144663
Pth1r	307.293	0.627541	0.202738	3.09533	0.00196596	0.0229027
Ptk2b	1847.47	-0.681045	0.185244	-3.67647	0.000236481	0.00521372
Pttg1	162.296	-1.18279	0.217509	-5.43792	5.39066e-08	9.11171e-06
Pwwp3b	593.979	-0.910338	0.197089	-4.61892	3.85749e-06	0.000266867
Rab3b	36.5933	-1.95113	0.598913	-3.25779	0.00112282	0.0157142
Rab7b	220.127	0.658286	0.215418	3.05586	0.00224419	0.0249955
Rabgap1l	6535.66	0.618511	0.118577	5.21613	1.82698e-07	2.43442e-05
Rad51	70.1941	-1.08132	0.342788	-3.15448	0.00160784	0.0199125
Rad51b	61.5238	-1.07608	0.261486	-4.11524	3.86779e-05	0.00148333
Rad54b	19.1894	-1.77366	0.618544	-2.86747	0.00413762	0.037804
Rapgefl1	275.841	0.66714	0.188809	3.53341	0.000410242	0.00779567
Rarres1	29.5372	2.49343	0.827685	3.01254	0.00259074	0.0275309
Rasd2	504.992	-0.748829	0.199322	-3.75688	0.000172042	0.00420268
Rd3l	435.79	-1.53654	0.436068	-3.52361	0.000425704	0.00796407
Rec114	18.8495	-2.2114	0.597874	-3.69877	0.000216644	0.00490066
Relb	533.173	0.665985	0.168984	3.94111	8.11067e-05	0.0024918
Ret	224.432	0.678841	0.207785	3.26704	0.00108678	0.0153673
Retsat	3882.82	0.908744	0.160458	5.66344	1.48372e-08	3.38566e-06
Rfc4	359.145	-0.730203	0.142118	-5.13801	2.7767e-07	3.35943e-05
Rfx2	544.146	0.735551	0.214562	3.42815	0.000607704	0.0102057
Rfx3	543.251	-0.627266	0.169563	-3.6993	0.000216191	0.00489648
Rgs16	201.177	-1.01781	0.302511	-3.36453	0.000766743	0.0120608
Rhbdf1	1708.04	0.590508	0.12085	4.88629	1.02755e-06	9.37893e-05
Rimkla	637.586	-1.01891	0.216542	-4.70535	2.53425e-06	0.000195202
Ripk4	11.1443	-2.57555	0.764475	-3.36904	0.000754311	0.0119531
Ripor2	297.639	-1.40278	0.314074	-4.46641	7.95445e-06	0.000462447
Rp1	1059.8	1.30728	0.306379	4.26687	1.98233e-05	0.000913161
Rpl29	1335.36	-0.721028	0.157884	-4.56681	4.95198e-06	0.000321702
Rpl37rt	149.736	-0.617998	0.22494	-2.74739	0.00600723	0.0484801
Rpl6l	55.4883	1.0282	0.310594	3.31044	0.000931509	0.0137835
Rpp25	355.866	0.790103	0.263094	3.00312	0.00267225	0.028214
Rps23-ps1	169.247	-1.33178	0.314894	-4.22931	2.34414e-05	0.00101644
Rps6kl1	183.44	0.593796	0.184259	3.22261	0.00127027	0.0169881
Rrm2	239.562	-1.81746	0.360174	-5.04606	4.51008e-07	4.95382e-05
Rtl3	449.262	0.595322	0.216415	2.75083	0.0059444	0.0480793
S1pr5	61.3477	1.23362	0.361852	3.40919	0.000651572	0.0107448
Sall1	371.457	0.70699	0.254968	2.77286	0.00555667	0.0459924
Samd14	492.936	0.822515	0.166459	4.94124	7.76254e-07	7.61856e-05
Samd5	986.273	-1.06166	0.165589	-6.41143	1.44165e-10	6.74802e-08
Sapcd1	7.10951	7.07197	1.95204	3.62286	0.000291359	0.00604193
Sbk2	10456.8	1.0489	0.195934	5.3533	8.63635e-08	1.32878e-05
Scml4	252.519	0.771726	0.233542	3.30443	0.000951683	0.0139654
Scn10a	344.805	1.04688	0.302548	3.46022	0.000539726	0.00935679
Scn1b	1389.58	0.637067	0.165844	3.84137	0.00012235	0.00328815
Scn4a	3619.52	0.693312	0.244068	2.84065	0.0045021	0.0399737
Scn5a	30403.9	0.604648	0.116029	5.21116	1.87662e-07	2.46458e-05
Scube1	146.183	0.77978	0.208336	3.74289	0.000181913	0.00436143
Sesn2	503.963	-0.778463	0.192261	-4.04899	5.14385e-05	0.00183387
Sgo1	18.8591	-2.40689	0.735166	-3.27394	0.00106058	0.0151021
Sgtb	114.03	0.852207	0.260071	3.27682	0.00104984	0.0149791
Shank1	583.852	0.70432	0.189721	3.7124	0.000205306	0.00472024
Shank2	289.389	-1.77939	0.568624	-3.12929	0.00175232	0.0211286
Shcbp1	47.5658	-1.69002	0.388402	-4.35123	1.35378e-05	0.000686478
Shisal1	239.073	0.899531	0.323566	2.78006	0.00543495	0.0453362
Shld3	42.0934	-1.40609	0.510701	-2.75326	0.00590043	0.047766
Shmt1	980.978	-1.24952	0.186344	-6.70544	2.00804e-11	1.22189e-08
Sigirr	209.137	0.714542	0.193252	3.69747	0.000217759	0.0049198
Ska2	1447.32	-0.676568	0.115243	-5.87081	4.3366e-09	1.25658e-06
Ska3	25.1718	-2.10385	0.593563	-3.54444	0.000393443	0.00757627
Slc16a7	959.049	-0.62871	0.203564	-3.08851	0.00201162	0.0232272
Slc17a9	105.718	0.981554	0.355704	2.75947	0.00578952	0.0472444
Slc22a7	502.185	-1.07749	0.355253	-3.03301	0.00242126	0.0264196
Slc24a2	1550.64	-0.859489	0.226508	-3.79453	0.000147924	0.00375892
Slc25a42	3781.45	0.602818	0.156576	3.85001	0.000118113	0.00319905
Slc26a11	194.954	0.750539	0.198579	3.77954	0.000157118	0.00392366
Slc43a1	127.872	0.825476	0.266342	3.09931	0.0019397	0.0226982
Slc6a2	25.8008	-3.23082	1.13958	-2.83508	0.00458136	0.0405198
Slc6a9	247.837	0.608361	0.159137	3.82286	0.00013191	0.00348286
Slc8a3	218.244	-1.62405	0.524477	-3.09651	0.00195813	0.0228407
Slc9a8	2362.94	0.756573	0.0939253	8.05506	7.94406e-16	1.03585e-12
Smc2	500.307	-0.593128	0.144453	-4.10602	4.0253e-05	0.00152925
Snap91	1130.72	-1.02038	0.119026	-8.57274	1.0105e-17	2.04963e-14
Sntb1	374.043	-0.709358	0.173167	-4.09638	4.19664e-05	0.00157309
Snx10	744.052	-0.599291	0.166654	-3.59601	0.000323131	0.00652646
Sp3os	236.857	-0.646261	0.22139	-2.91911	0.0035103	0.0340513
Spag5	67.3044	-1.67562	0.523449	-3.20112	0.00136895	0.0177907
Spata24	186.251	-0.862117	0.201869	-4.27068	1.94877e-05	0.000907522
Spats1	131.835	-0.68048	0.225115	-3.02281	0.00250438	0.0269879
Spc25	43.444	-2.09312	0.503741	-4.15515	3.2507e-05	0.00130997
Spdya	42.9323	-1.22347	0.402182	-3.04208	0.00234951	0.0258538
Spred3	68.098	1.22811	0.307078	3.99934	6.35191e-05	0.00207803
Spsb4	439.897	-0.76588	0.231405	-3.3097	0.000933964	0.0138053
Spta1	1434.39	-1.02227	0.185123	-5.52214	3.34897e-08	6.11355e-06
Srrd	182.167	0.659055	0.227585	2.89586	0.00378126	0.035636
Stambpl1	187.374	-0.718683	0.224532	-3.20081	0.00137042	0.0177931
Stk32a	71.8181	-0.69139	0.253344	-2.72906	0.00635159	0.0499702
Stmn1	952.099	-0.757264	0.142966	-5.2968	1.17853e-07	1.70523e-05
Ston1	1120.33	0.611935	0.127322	4.80621	1.5382e-06	0.000128806
Stx19	9.13985	-2.75593	0.846212	-3.25678	0.00112683	0.0157334
Sugct	83.3135	-0.800428	0.287151	-2.78748	0.00531195	0.0447389
Sun2	6438.53	0.591871	0.0835487	7.08415	1.39903e-12	1.16088e-09
Sun3	294.451	-0.742815	0.247718	-2.99863	0.00271197	0.0284687
Syn2	3359.41	-0.694709	0.203606	-3.41202	0.000644825	0.0106721
Sypl2	630.424	0.700914	0.209172	3.35091	0.000805478	0.0124716
Syt2	30.5595	2.68392	0.586708	4.57454	4.77279e-06	0.000311169
Tacc3	198.298	-0.743668	0.271387	-2.74025	0.00613923	0.0489477
Taf1a	409.378	1.27274	0.147343	8.63795	5.72296e-18	1.49247e-14
Tbc1d10c	298.093	0.976271	0.29843	3.27135	0.00107034	0.0152054
Tbca	1599.39	-0.606715	0.122253	-4.96277	6.94965e-07	6.97065e-05
Tbx1	69.7175	1.06533	0.335898	3.17159	0.00151608	0.0190869
Tbxa2r	187.565	0.621354	0.214382	2.89835	0.00375127	0.0354815
Tcap	85933	0.620483	0.177957	3.4867	0.000489014	0.00876051
Tcea2	154.931	0.634494	0.182802	3.47094	0.000518648	0.00911132
Tceal8	1377.13	-0.98477	0.114663	-8.5884	8.81902e-18	2.01239e-14
Tcf19	188.172	-0.957858	0.311585	-3.07414	0.00211108	0.024026
Tcf7l1	901.603	0.658041	0.151698	4.33784	1.43892e-05	0.000719657
Tcta	2912.53	0.720404	0.132394	5.44139	5.28677e-08	9.01962e-06
Tedc1	31.5125	-1.61944	0.451713	-3.58511	0.000336931	0.00671472
Tex30	195.215	-0.777033	0.192212	-4.04258	5.2866e-05	0.00184879
Tfec	32.7299	1.17812	0.416186	2.83075	0.00464387	0.0408943
Tgif1	311.691	0.602159	0.16986	3.54504	0.000392551	0.00757507
Thnsl2	583.122	0.591027	0.150866	3.91757	8.94471e-05	0.00265505
Tigd5	184.07	0.78244	0.185769	4.21191	2.53225e-05	0.00107503
Tlcd4	578.975	-0.634128	0.211516	-2.99802	0.00271743	0.0284932
Tln1	14290.5	0.614235	0.10115	6.07252	1.25917e-09	4.69105e-07
Tmem100	298.763	-0.837518	0.298145	-2.80909	0.00496815	0.0426848
Tmem183a	1325.58	-0.594718	0.0998655	-5.95519	2.59777e-09	8.31971e-07
Tmem220	163.528	0.704369	0.245551	2.86853	0.00412388	0.0377124
Tmem25	543.236	0.607673	0.135945	4.47001	7.8217e-06	0.000459116
Tmem81	115.095	0.712691	0.20563	3.46589	0.000528472	0.00919663
Tmem97	408.999	-0.629448	0.144306	-4.3619	1.28939e-05	0.00065748
Tmprss4	291.143	-1.87153	0.487128	-3.84197	0.000122053	0.00328625
Tmsb15b1	10.6118	-3.39091	1.24073	-2.733	0.00627596	0.0496122
Tmsb15l	35.3829	-2.03443	0.577087	-3.52535	0.000422929	0.00795114
Tnfsf15	11.239	-2.07165	0.736873	-2.81141	0.00493254	0.0425415
Tnip1	4729.11	0.661515	0.101769	6.50013	8.02483e-11	4.06926e-08
Tpx2	130.828	-1.28261	0.407615	-3.14662	0.0016517	0.0203316
Traip	58.7604	-1.11575	0.368636	-3.02668	0.00247252	0.0268027
Trim38	7.11065	-2.72374	0.993837	-2.74063	0.00613224	0.048946
Trpc3	395.655	0.679855	0.16711	4.06832	4.73532e-05	0.00171997
Tsacc	71.5975	-1.41192	0.297224	-4.75037	2.03049e-06	0.000161159
Ttc27	687.612	-0.673197	0.0942883	-7.13977	9.34871e-13	8.1267e-10
Ube2c	115.709	-2.21808	0.582634	-3.80698	0.000140672	0.00367316
Ube2t	111.569	-0.946289	0.222862	-4.24608	2.17541e-05	0.000963886
Ubxn10	215.169	1.01799	0.368675	2.7612	0.00575886	0.0470793
Ulbp1	141.568	-1.39348	0.415986	-3.34981	0.000808659	0.0124996
Upb1	76.8453	-1.77346	0.376813	-4.70649	2.52022e-06	0.000194944
Upp1	131.674	-1.02969	0.265149	-3.88345	0.000102986	0.00289234
Usp35	95.3531	0.958051	0.227777	4.20609	2.59828e-05	0.00109514
Vamp1	477.683	0.819642	0.17557	4.66845	3.03475e-06	0.000224289
Vdr	1411.79	-0.902275	0.210509	-4.28617	1.81781e-05	0.00086417
Vil1	31.1797	-1.63824	0.519794	-3.15172	0.00162314	0.0200071
Vwf	12576.3	0.651704	0.229715	2.83701	0.00455389	0.0403745
Wasf1	188.339	-0.646894	0.229284	-2.82136	0.00478199	0.041625
Wnt11	212.871	0.931837	0.188929	4.93221	8.13063e-07	7.89493e-05
Wscd1	428.606	0.659848	0.160521	4.11066	3.94524e-05	0.00150782
Xkrx	88.8515	0.87424	0.259867	3.36418	0.000767715	0.0120608
Xlr3c	11.5064	-3.41807	1.05086	-3.25263	0.00114341	0.015873
Xntrpc	8.2337	-4.98789	1.56762	-3.18183	0.00146349	0.0186044
Zbtb32	24.0039	1.39803	0.438356	3.18925	0.00142643	0.0182384
Zdhhc2	603.094	-0.631783	0.142885	-4.42162	9.79621e-06	0.000538478
Zfand4	76.822	1.37924	0.311537	4.42721	9.54587e-06	0.000529665
Zfp239	23.0541	1.78378	0.532019	3.35285	0.000799839	0.0124005
Zfp286	164.081	-0.603441	0.17245	-3.49923	0.000466609	0.00849911
Zfp40	281.244	-0.610445	0.137808	-4.42966	9.43818e-06	0.000528509
Zfp442	410.213	-0.667344	0.149926	-4.45115	8.54105e-06	0.000490578
Zfp647	82.7877	0.876688	0.31162	2.81333	0.00490319	0.0423605
Zfp653	254.324	0.605899	0.1983	3.05547	0.00224711	0.0250005
Zfp850	121.017	-0.653618	0.188322	-3.47074	0.000519019	0.00911132
Zfp937	134.763	-0.666013	0.222912	-2.98778	0.00281014	0.029197
Zfp941	33.1012	-1.57174	0.5412	-2.90417	0.00368233	0.0351207
Zfp947	82.0687	-0.769904	0.276392	-2.78555	0.00534371	0.0448763
Zkscan2	248.65	-1.05659	0.320373	-3.29799	0.000973803	0.0141761
Zwilch	77.6213	-1.23342	0.381949	-3.22929	0.00124099	0.0167375

## Sheet: MBNL2 vs On dox
Ventircle (padj0.05_FC1.5)									Atria (padj0.05_FC1.5)
gene	baseMean	log2FoldChange	lfcSE	stat	pvalue	padj			gene	baseMean	log2FoldChange	lfcSE	stat	pvalue	padj
2500004C02Rik	148.674	-0.616438	0.174813	-3.52627	0.000421454	0.00764735			Ckmt2	67997.6	1.06936	0.116995	9.14023	6.23191e-20	1.06734e-15
4930452B06Rik	46.6606	-1.28192	0.410514	-3.12273	0.0017918	0.0201065			Dusp18	4410.76	0.850706	0.16916	5.02899	4.93063e-07	0.00211117
9230114K14Rik	76.8392	-0.766177	0.271868	-2.81819	0.00482947	0.0385977			Fgfr3	703.714	0.920997	0.19734	4.66705	3.05554e-06	0.00872205
9430064I24Rik	69.3904	0.959168	0.272747	3.5167	0.00043695	0.00786945			Gm28052	54.3517	7.59632	1.67764	4.52798	5.95503e-06	0.0145702
Aass	1628.17	-0.819924	0.270279	-3.03363	0.00241634	0.0243447			Gm7694	388.811	0.597635	0.124758	4.79034	1.66502e-06	0.00570334
Abhd18	3689.11	-0.65043	0.0919759	-7.07175	1.52995e-12	2.77265e-09			Lilrb4a	27.7203	-21.4175	3.74315	-5.72179	1.05405e-08	9.02636e-05
Abi3	1336.02	0.707772	0.188816	3.74848	0.000177911	0.00421462			Rai14	524.125	0.624572	0.142143	4.39396	1.11304e-05	0.0229437
Abracl	634.734	-0.622625	0.202475	-3.07508	0.0021045	0.0222871			Taf1a	409.378	0.64466	0.150342	4.28797	1.80316e-05	0.0308827
Ackr2	178.92	0.765655	0.284759	2.68878	0.0071713	0.0493843			Ucp2	15530.7	0.638465	0.155429	4.10775	3.99528e-05	0.0488765
Acot7	3016.05	0.589957	0.127982	4.60967	4.03312e-06	0.00029383
Acsl6	2198.07	-0.591051	0.153965	-3.83887	0.000123602	0.00336839
Acss3	737.429	-0.685312	0.181494	-3.77594	0.000159404	0.00391702
Adam15	3831.14	0.678801	0.131278	5.17073	2.33179e-07	3.85146e-05
Adamts10	1460.65	0.624916	0.203572	3.06975	0.00214239	0.0223939
Adamtsl5	3201.31	0.793097	0.170685	4.64656	3.37517e-06	0.000263082
Adgrd1	437.209	0.77468	0.214472	3.61203	0.000303804	0.00604191
Afap1l2	239.62	0.633945	0.21327	2.97249	0.00295391	0.0275761
Agbl2	39.519	-1.11565	0.403085	-2.76778	0.00564396	0.0422437
Ahsg	1514.95	1.05058	0.380258	2.76281	0.00573054	0.0426715
Aif1	160.569	-0.703159	0.212639	-3.30683	0.000943596	0.0130164
Ak4	3063.09	0.587508	0.141123	4.16309	3.13974e-05	0.00135823
Angpt1	4720.85	-0.869218	0.30096	-2.88815	0.0038752	0.0334023
Apba1	778.231	0.585045	0.176401	3.31657	0.000911302	0.0127435
Apbb3	361.778	0.60273	0.169308	3.55996	0.000370916	0.00693876
Apol9a	66.3264	-3.31927	0.962905	-3.44715	0.000566539	0.00940224
Apol9b	57.2579	-3.05745	1.00611	-3.03888	0.00237459	0.0241084
Arc	500.418	0.678707	0.179711	3.77666	0.000158946	0.00391527
Arhgap11a	321.696	-1.28572	0.241514	-5.32359	1.01738e-07	2.21341e-05
Arhgap9	732.298	-0.713332	0.198375	-3.59588	0.000323293	0.00630835
Arsi	49.2811	1.23711	0.39577	3.12582	0.00177312	0.0199896
Asb4	631.366	-0.587404	0.148863	-3.94594	7.94873e-05	0.00250523
Asf1b	135.212	-0.775758	0.249438	-3.11002	0.00187072	0.0206813
Asphd2	54.834	1.14716	0.399986	2.86801	0.00413065	0.0348581
Atp2a3	907.85	0.616138	0.206587	2.98246	0.00285938	0.0271073
B3gnt8	161.648	0.7129	0.200663	3.55273	0.000381257	0.00710472
B4galnt1	339.605	0.631928	0.194434	3.25009	0.0011537	0.0150146
BC023105	1762.6	-6.65742	1.49513	-4.45275	8.4777e-06	0.000507891
BC055324	96.4506	-1.31859	0.227999	-5.78335	7.3229e-09	2.79388e-06
Bard1	84.2362	-0.908833	0.271145	-3.35183	0.00080279	0.0116775
Bean1	105.388	0.958521	0.265177	3.61464	0.000300763	0.00601442
Bhlhb9	1582.77	-0.590696	0.0984879	-5.99765	2.00189e-09	9.67445e-07
Bhlhe40	4003.91	0.65466	0.168091	3.89469	9.83264e-05	0.00287406
Blm	196.889	-0.915509	0.181528	-5.04335	4.57448e-07	6.31627e-05
Bok	299.113	0.682902	0.235621	2.89831	0.00375183	0.0325712
Brsk1	533.001	0.768821	0.17572	4.37527	1.2128e-05	0.000668561
C1rl	311.624	0.68408	0.168229	4.06637	4.77503e-05	0.00178424
C77080	499.742	0.680916	0.180521	3.77195	0.000161977	0.00394016
C79130	62.3373	-0.769749	0.276786	-2.78103	0.00541871	0.0412174
Cabcoco1	1555.24	-0.660778	0.135539	-4.8752	1.08699e-06	0.00012709
Cacng7	191.389	0.732512	0.20737	3.5324	0.000411812	0.0075337
Capg	823.133	0.590288	0.145098	4.0682	4.73779e-05	0.0017749
Capn3	349.689	1.21799	0.218949	5.56289	2.65337e-08	7.69371e-06
Car9	42.9575	1.45817	0.468659	3.11137	0.00186221	0.0206252
Carmil1	312.15	0.695723	0.162926	4.27018	1.95316e-05	0.000937647
Ccnd2	16484.4	-0.8517	0.140754	-6.05098	1.43965e-09	8.0277e-07
Ccrl2	622.157	-0.661839	0.17412	-3.80105	0.000144087	0.00370386
Cd248	769.254	0.874547	0.314353	2.78205	0.00540164	0.0411867
Cd300lb	45.1086	1.04847	0.372396	2.81547	0.00487052	0.0387557
Cdc14b	3946.96	-0.604519	0.119111	-5.07525	3.86988e-07	5.66722e-05
Cdc25b	359.555	0.617869	0.222342	2.77891	0.0054541	0.0413889
Cdc45	190.078	-0.585573	0.177489	-3.29921	0.000969589	0.0133117
Cdca3	46.389	-1.48041	0.505243	-2.93009	0.00338864	0.0303076
Cdcp3	1407.8	-0.591702	0.180627	-3.27582	0.00105356	0.0140262
Cdh22	531.709	1.4765	0.395434	3.73387	0.00018856	0.00439394
Cdkl1	435.452	-0.661767	0.148541	-4.4551	8.38524e-06	0.000504812
Cdnf	1350.51	1.66681	0.212776	7.83364	4.73937e-15	1.71779e-11
Cebpd	608.652	0.764835	0.27072	2.82519	0.00472522	0.0381014
Cenpn	69.794	-1.32934	0.295908	-4.49241	7.04218e-06	0.00044198
Cenpp	104.286	-0.969577	0.225878	-4.29249	1.76684e-05	0.000859587
Cep85	2253.37	0.595205	0.107809	5.52094	3.37196e-08	9.58564e-06
Cetn3	2223.13	-0.624853	0.110178	-5.67133	1.41696e-08	4.6689e-06
Chek1	51.5509	-1.17553	0.403445	-2.91372	0.00357151	0.0313247
Cited1	192.726	-1.29329	0.378444	-3.41737	0.000632285	0.0100834
Ckmt2	67997.6	0.957414	0.116839	8.19433	2.51995e-16	1.21781e-12
Cks1b	341.151	-0.870556	0.165484	-5.26066	1.43537e-07	2.7026e-05
Cks2	55.4337	-1.46234	0.418393	-3.49515	0.0004738	0.00836168
Clcn1	316.223	1.78917	0.306074	5.84554	5.04928e-09	2.09156e-06
Clec12a	143.939	-0.900012	0.323443	-2.7826	0.00539254	0.0411696
Clip3	487.624	0.655098	0.146682	4.46609	7.96604e-06	0.000485259
Cmip	766.362	0.642196	0.187638	3.42253	0.000620414	0.0099527
Cmklr1	1220.81	0.860377	0.198581	4.33262	1.47347e-05	0.000756586
Cngb3	119.466	-1.14194	0.370454	-3.08254	0.00205239	0.0219759
Cnrip1	185.275	0.648387	0.17547	3.69515	0.000219754	0.00489399
Col11a2	109.998	1.19707	0.311384	3.84435	0.000120872	0.00331893
Col15a1	11101.7	0.743484	0.274982	2.70376	0.00685601	0.0479316
Col16a1	1250.95	0.641158	0.200295	3.20107	0.00136919	0.0168491
Col18a1	1533.39	0.620315	0.223518	2.77523	0.00551622	0.0416532
Col4a6	1027.67	0.705051	0.233538	3.019	0.0025361	0.0250276
Col5a1	4663.34	0.650486	0.195704	3.32383	0.00088791	0.0125374
Col5a3	567.526	1.14165	0.353208	3.23224	0.00122823	0.0156201
Coq8a	21077.3	1.40523	0.167765	8.37617	5.4677e-17	3.96354e-13
Cox20	1677.89	-0.614712	0.114914	-5.34934	8.82753e-08	2.06422e-05
Cox6b2	55.9088	-1.40105	0.370453	-3.78201	0.000155569	0.00387533
Cplx2	317.045	0.604404	0.159442	3.79075	0.000150193	0.00378038
Cpne4	104.529	-1.63718	0.422178	-3.87794	0.000105343	0.00298878
Crlf2	296.973	0.869417	0.301881	2.88	0.00397672	0.0338547
Crtc2	859.275	0.832725	0.156638	5.31625	1.0593e-07	2.25589e-05
Csdc2	11646.4	0.604978	0.117987	5.12749	2.93631e-07	4.62724e-05
Csrnp3	160.467	-1.54924	0.32576	-4.75577	1.97695e-06	0.000194803
Ctf1	429.94	0.731964	0.165605	4.41995	9.87238e-06	0.00056573
Cyb561	640.306	0.609952	0.173859	3.5083	0.000450974	0.00808185
Cyp2b10	605.333	1.49918	0.546391	2.7438	0.00607331	0.0441968
Dbf4	84.8931	-0.872796	0.263091	-3.31748	0.000908349	0.0127362
Dbh	165.357	1.28814	0.358767	3.59047	0.000330081	0.0063722
Dbn1	567.61	0.715487	0.210366	3.40115	0.000671027	0.010538
Ddias	69.6037	-1.32003	0.337217	-3.91448	9.06004e-05	0.00271951
Ddit4l	380.85	-1.08903	0.327547	-3.3248	0.00088481	0.0125311
Ddn	154.107	-0.596388	0.215933	-2.76191	0.00574643	0.0427678
Dgkq	365.649	0.610186	0.183358	3.32785	0.000875196	0.0124398
Dhfr	280.764	-0.649484	0.152687	-4.2537	2.10263e-05	0.000996207
Dhx58	121.618	0.912704	0.296215	3.08122	0.00206157	0.0220255
Dipk1a	1235.36	-0.606119	0.114131	-5.31075	1.09177e-07	2.26121e-05
Diras2	36.7841	1.20903	0.393138	3.07533	0.00210267	0.022284
Dixdc1	1865.71	-0.599377	0.146006	-4.10515	4.04047e-05	0.0015747
Dmtn	327.802	0.603455	0.194056	3.10969	0.00187283	0.0206813
Dnajc27	1800.65	0.659542	0.110199	5.98502	2.16368e-09	9.81915e-07
Dnhd1	85.567	0.686748	0.217743	3.15393	0.00161088	0.0187737
Dsn1	184.23	-0.830256	0.190891	-4.34938	1.3652e-05	0.000722363
Dstn	17991.8	-0.627115	0.143896	-4.3581	1.31195e-05	0.000699402
Dtl	71.3693	-1.45219	0.434784	-3.34002	0.00083771	0.0120847
E2f1	120.76	-1.35815	0.412162	-3.29518	0.000983578	0.0134423
E430024I08Rik	272.41	-0.702047	0.143937	-4.87744	1.0747e-06	0.000126674
Ecm1	4506.97	0.599719	0.169785	3.53223	0.000412073	0.0075337
Eda2r	295.072	-0.935801	0.193021	-4.84819	1.2459e-06	0.000143043
Egf	847.423	1.06328	0.376582	2.8235	0.00475026	0.0381971
Eng	16566.1	0.62353	0.124055	5.02624	5.0019e-07	6.77734e-05
Eprn	101.484	-0.800705	0.294297	-2.72074	0.00651365	0.0463826
Erap1	3608.58	-0.621498	0.180031	-3.45216	0.000556109	0.00932077
Erc2	312.148	-0.812708	0.226451	-3.58889	0.000332085	0.00639385
Ercc6l	73.6736	-1.07344	0.288428	-3.72168	0.000197902	0.00453267
Eri2	232.643	-0.585624	0.149371	-3.9206	8.8329e-05	0.00269524
Eva1b	286.537	0.585217	0.217422	2.69162	0.00711063	0.0491138
F830016B08Rik	7138.44	-5.34744	1.28545	-4.15998	3.18282e-05	0.00136927
Fam129b	2351.92	0.587193	0.117559	4.99489	5.88681e-07	7.83e-05
Fam229b	168.76	-0.625741	0.192581	-3.24923	0.00115716	0.0150192
Fancd2	61.0926	-0.891897	0.33143	-2.69106	0.00712256	0.0491609
Fanci	37.0853	-1.45848	0.398765	-3.65748	0.000254702	0.00536677
Fbln2	9227.29	0.645946	0.214843	3.0066	0.00264185	0.0257342
Fbxo16	111.387	-0.81966	0.216214	-3.79097	0.000150061	0.00378038
Fgfr1	4208.33	0.645873	0.105566	6.1182	9.46355e-10	6.23648e-07
Fignl1	78.9234	-1.44243	0.51027	-2.82679	0.00470166	0.0379325
Fn1	7533.18	0.589616	0.176573	3.33921	0.000840169	0.0120902
Frem2	1198.63	-0.867161	0.209813	-4.13301	3.5804e-05	0.00148189
Galnt16	384.301	0.635439	0.231191	2.74854	0.0059861	0.0438307
Gas2l1	1126.37	0.832934	0.137103	6.07523	1.23813e-09	7.47936e-07
Gbp10	1676.4	-3.78676	0.78608	-4.81727	1.45535e-06	0.000155932
Gbp2b	87.6567	-2.71375	0.939997	-2.88698	0.00388955	0.0334285
Gbp8	231.674	-3.32032	1.13385	-2.92835	0.00340766	0.030384
Gcnt1	4266.71	-0.836468	0.193718	-4.31796	1.57476e-05	0.000792737
Gfpt2	1144.58	0.988905	0.232647	4.25067	2.13136e-05	0.00100326
Gins2	519.333	-0.67666	0.211325	-3.20199	0.00136482	0.0168115
Gli2	295.237	0.634607	0.223955	2.83364	0.00460219	0.0375414
[truncated: 279 more rows]

[truncated: 1 more sheets: MBNL1+2 vs On dox]
