# Supplementary material for: MBNL overexpression rescues cardiac phenotypes in a myotonic dystrophy type 1 heart mouse model
Source: J Clin Invest. 2025 Feb 11;135(7):e186416. doi: 10.1172/JCI186416 (PMC11957708; doi:10.1172/JCI186416)
Supplement: Supplemental data set 4 [file jci-135-186416-s095.xlsx]

## Sheet: DGE
Use on/off dox vs on dox as reference (adjusted P value < 0.05, absolute fold change ≥ 1.5)						Use on/off dox vs on dox as reference (adjusted P value < 0.05, absolute fold change ≥ 1.5)
Ventricles	Comparisons	Total DGE	Overlapping DGE	Percentage of the rescued genes		Atria	Comparisons	Total DGE	Overlapping DGE	Percentage of the rescued genes
	Onoff vs Ondox	1447	1447	1			Onoff vs Ondox	871	871	1
	MBNL1+2 vs Ondox	646	454	0.313753			MBNL1+2 vs Ondox	98	69	0.0792193
	MBNL1 vs Ondox	727	416	0.287491			MBNL1 vs Ondox	55	47	0.053961
	MBNL2 vs Ondox	431	250	0.172771			MBNL2 vs Ondox	9	5	0.00574053
Ventricles						Atria
Gene	Onoff_vs_Ondox	MBNL1+2_vs_Ondox	MBNL1_vs_Ondox	MBNL2_vs_Ondox		Gene	Onoff_vs_Ondox	MBNL1+2_vs_Ondox	MBNL1_vs_Ondox	MBNL2_vs_Ondox
	log2FC	log2FC	log2FC	log2FC			log2FC	log2FC	log2FC	log2FC
Gm19918	6.88515	7.29521	7.04402	NA		Gm28052	8.27358	8.39784	7.80407	7.59632
Gm15725	4.17953	3.66102	3.96243	4.25496		BB123696	5.05349	NA	NA	NA
Cdnf	3.69325	3.48375	3.3541	1.66681		Slfn5os	3.87342	NA	NA	NA
Fam186a	3.63385	3.41262	3.02415	NA		Tnnt3	3.51654	NA	NA	NA
Gm5640	3.58955	NA	NA	3.90727		Cdnf	3.29632	2.30205	2.35202	NA
Clcn1	3.39633	1.43783	1.85589	1.78917		Fam186a	3.15713	NA	NA	NA
Esr2	3.30652	NA	NA	NA		Gm49745	2.93566	NA	NA	NA
Gm11732	3.16017	2.03437	2.17779	NA		5830418P13Rik	2.77614	NA	NA	NA
Gm42790	3.15389	NA	3.42639	NA		Zfand4	2.77429	NA	1.38044	NA
Foxq1	3.13565	NA	NA	NA		Mybpc2	2.69926	1.86747	1.86484	NA
Coq8a	3.0446	1.97365	1.89351	1.40523		Stmnd1	2.53181	2.08327	1.96872	NA
Ano5	2.92004	NA	1.58312	NA		Coq8a	2.51542	1.13194	1.26952	NA
Pdk4	2.79795	2.43626	1.75132	1.37		Gm44103	2.51081	1.10063	NA	NA
Gm49745	2.75127	1.53393	NA	NA		Mfsd4b1	2.47124	1.6314	1.80702	NA
Zfand4	2.69985	1.7436	1.37924	1.18997		Unc13c	2.44911	NA	NA	NA
Kcnv2	2.68196	2.19794	1.98639	1.11176		Clcn1	2.44463	NA	0.8902	NA
Ucn	2.65805	NA	NA	NA		Angptl4	2.41344	NA	NA	NA
Mfsd4b1	2.61892	1.99517	1.60513	1.3101		2610028H24Rik	2.41313	NA	NA	NA
Ppp1r3g	2.56553	NA	NA	NA		Myt1l	2.35368	NA	NA	NA
Gm42432	2.51864	2.03198	1.67454	NA		Gm36827	2.34178	NA	NA	NA
Angptl4	2.49724	NA	NA	NA		Gm16537	2.24194	NA	NA	NA
Gm49041	2.47349	2.13992	NA	NA		Gm42432	2.23538	NA	NA	NA
Gm10390	2.44215	1.81838	1.31915	1.64164		Gm37435	2.16522	NA	NA	NA
Ucp3	2.34359	NA	NA	NA		Gm43339	2.11542	NA	NA	NA
Mybpc2	2.3198	1.73769	1.59222	1.38655		Lad1	2.09134	NA	NA	NA
Odf3b	2.29322	NA	3.05323	NA		Clec18a	2.08683	NA	NA	NA
Acot1	2.25704	1.77046	1.72316	NA		Ucp3	2.08478	NA	NA	NA
Pfkfb1	2.25587	NA	NA	NA		Gm5640	2.04465	NA	NA	NA
0610012D04Rik	2.25537	NA	3.02295	NA		Gm16278	2.01424	NA	NA	NA
Gm10548	2.19892	1.75811	2.07714	NA		Rab3b	1.9856	NA	NA	NA
Sbk2	2.19311	1.07038	1.0489	1.27815		Pdk4	1.97808	NA	NA	NA
Sbk3	2.16038	NA	NA	NA		Tnni2	1.97329	NA	NA	NA
Col7a1	2.12148	NA	NA	NA		Cyp2b10	1.96144	NA	NA	NA
Serp2	2.10628	NA	NA	NA		Gm42790	1.90761	NA	NA	NA
Gipr	2.10519	NA	2.39315	NA		Gm5936	1.90605	NA	NA	NA
Gm38077	2.09021	1.36145	1.17184	NA		Gm28231	1.90217	NA	NA	NA
Chrna2	2.02779	2.01855	2.50978	NA		Gm7694	1.89492	1.19148	1.03384	0.597635
Prr22	2.02398	2.11324	NA	NA		Strit1	1.87533	NA	NA	NA
Crb1	1.9827	NA	NA	NA		Gm26964	1.87217	NA	NA	NA
S1pr5	1.97483	1.36319	1.23362	NA		Golga7b	1.83686	NA	NA	NA
Capn3	1.94035	1.55377	1.21168	1.21799		Smc1b	1.82407	NA	NA	NA
Card14	1.91447	NA	NA	NA		Drd1	1.82213	NA	NA	NA
Prox2os	1.91027	NA	NA	NA		Bcl6	1.81648	1.44957	NA	NA
Pde11a	1.90968	NA	NA	NA		Gm12097	1.81214	NA	NA	NA
Gm4935	1.89438	NA	NA	NA		Gm36199	1.81139	NA	NA	NA
Syt2	1.89222	NA	2.68392	NA		1700109K24Rik	1.79574	NA	NA	NA
Cdh22	1.88489	1.4717	NA	1.4765		Gm37529	1.77812	NA	NA	NA
Gm44103	1.8826	1.22462	0.876601	NA		4732465J04Rik	1.75971	NA	NA	NA
Rtl9	1.86915	NA	NA	NA		Gm47138	1.75164	NA	NA	NA
Acot7	1.81452	0.794105	0.772719	0.589957		Sall4	1.73555	NA	NA	NA
Ttll11	1.80139	NA	NA	1.13713		Taf1a	1.73278	1.08127	1.05459	0.64466
Sfrp5	1.79741	1.32079	NA	1.55407		Gm37309	1.72311	NA	NA	NA
Nudt6	1.79606	1.32532	1.31207	1.03328		Igfals	1.71892	NA	NA	NA
4930429H19Rik	1.75195	NA	NA	NA		Gm14261	1.71834	NA	NA	NA
Gm15832	1.73954	1.8692	NA	NA		Gja5	1.71755	NA	NA	NA
H19	1.73748	1.57792	NA	NA		Slc9a3	1.70017	NA	NA	NA
Ckmt2	1.72605	1.34499	1.20402	0.957414		Dpysl5	1.69374	NA	NA	NA
Tbc1d10c	1.72444	NA	0.976271	NA		Gm30042	1.67983	NA	NA	NA
2010001K21Rik	1.70058	NA	1.78869	NA		Gm38248	1.67972	NA	NA	NA
Rp1	1.69769	1.45098	1.30728	NA		Iqsec3	1.66836	NA	NA	NA
Gm28192	1.69381	NA	NA	NA		Gm42748	1.66445	NA	NA	NA
Mansc4	1.69341	NA	NA	NA		Snai3	1.65145	NA	NA	NA
Hba-a1	1.66991	NA	NA	NA		Hmcn2	1.64506	2.28397	NA	NA
Pcdh8	1.65201	NA	NA	NA		Ckmt2	1.64349	1.5063	1.20004	1.06936
Ctla4	1.65097	NA	NA	NA		Gm49405	1.63988	NA	NA	NA
Kcnc4	1.64721	NA	NA	NA		Hectd2os	1.63745	NA	NA	NA
Taf1a	1.63515	1.40518	1.27274	0.755226		Pnmt	1.62602	NA	NA	NA
Scn10a	1.62689	NA	1.04688	NA		2010001K21Rik	1.62315	NA	1.41814	NA
Cyp2b10	1.60183	2.45778	1.82559	1.49918		Col7a1	1.60591	NA	NA	NA
Gm15879	1.59679	NA	NA	NA		Gm38077	1.60426	NA	NA	NA
Lrrc24	1.58524	1.3861	NA	NA		Gm30302	1.60088	NA	NA	NA
Pnck	1.58003	1.20959	1.24208	NA		Gipr	1.56499	NA	NA	NA
Tmem82	1.57903	0.668394	NA	0.856223		Gm42890	1.56057	NA	NA	NA
Egf	1.57647	1.60673	1.05897	1.06328		Gm29237	1.53527	0.975491	NA	NA
Stpg1	1.55678	2.26556	NA	NA		Gm42635	1.53328	NA	NA	NA
Arsi	1.55671	NA	1.68833	1.23711		C130089K02Rik	1.53123	NA	NA	NA
2310002D06Rik	1.55323	NA	1.5797	NA		Igf2os	1.51936	NA	NA	NA
Trim66	1.54625	NA	NA	NA		Efnb3	1.4581	NA	0.797921	NA
Art5	1.5432	0.675812	0.811623	NA		Gm37637	1.45213	NA	NA	NA
Bcl6	1.54265	1.396	0.937648	NA		Gm38218	1.44584	NA	NA	NA
Vstm2b	1.53471	NA	NA	NA		Gm47908	1.43739	NA	NA	NA
Gabrr2	1.52146	NA	NA	NA		Ankrd45	1.43217	NA	NA	NA
Ccl11	1.51256	NA	NA	NA		C230037L18Rik	1.4207	NA	NA	NA
Lrg1	1.50509	1.1519	NA	1.05716		Gm47493	1.41894	NA	NA	NA
Lgals4	1.50455	1.16658	NA	1.14467		Nags	1.4177	NA	NA	NA
Gm42890	1.4924	NA	NA	NA		Sbk3	1.41633	NA	NA	NA
Gm37048	1.48695	NA	NA	NA		Gm43313	1.40727	NA	NA	NA
Prss53	1.4835	NA	1.07957	NA		Kbtbd12	1.39561	0.610811	0.698443	NA
Hoxb3	1.48146	1.31776	NA	1.14951		Tmem253	1.3925	NA	NA	NA
Aldob	1.45885	NA	NA	NA		Pdlim7	1.39049	1.01068	0.869433	NA
Pcsk4	1.42106	NA	NA	NA		Isoc2b	1.38917	1.10899	1.08929	NA
Smc1b	1.42098	NA	NA	NA		Sec14l5	1.38413	0.889185	0.787633	NA
Ebf4	1.41642	NA	1.27363	NA		Tbc1d10c	1.38241	NA	NA	NA
Gm7694	1.4154	1.20222	1.00036	1.12194		Grin2c	1.36314	NA	NA	NA
Gm28719	1.40577	1.6813	NA	NA		9930024M15Rik	1.35489	NA	NA	NA
Pdlim7	1.39183	0.775944	0.934634	0.947493		Lrrc24	1.34589	NA	NA	NA
Kbtbd12	1.39097	0.945356	0.802731	NA		Tmc5	1.32977	NA	NA	NA
Amhr2	1.39068	NA	NA	NA		Nmrk2	1.32205	NA	NA	NA
Pcdh20	1.38639	NA	NA	NA		Gm5790	1.3107	NA	NA	NA
Plcxd3	1.37853	NA	NA	NA		Odf3b	1.29822	NA	NA	NA
Txnip	1.37353	NA	NA	NA		Agbl2	1.29534	NA	NA	NA
Trpv3	1.36942	NA	NA	NA		Dmkn	1.29183	NA	NA	NA
Lad1	1.36809	NA	NA	NA		Cnksr1	1.28636	0.936194	NA	NA
Anxa11os	1.36214	NA	NA	NA		Gm37048	1.28198	NA	NA	NA
Tusc1	1.35956	1.38318	NA	NA		Gm10390	1.27831	NA	NA	NA
Pbld2	1.3545	1.32947	1.55274	NA		Aldh3b3	1.27419	NA	NA	NA
Chrnb2	1.35347	NA	NA	NA		2900060N12Rik	1.2732	NA	NA	NA
Crtc2	1.34821	0.789482	0.735197	0.832725		Gm4117	1.27274	NA	NA	NA
P2rx6	1.34728	1.1297	1.39314	NA		Pbld2	1.27248	NA	NA	NA
Insyn1	1.34473	1.12883	1.13423	0.794959		Gm38102	1.27148	NA	NA	NA
Gm36827	1.33912	NA	NA	NA		Tsga10ip	1.26697	NA	NA	NA
Gm26532	1.33895	NA	NA	NA		Cldn23	1.26049	NA	NA	NA
Myh7b	1.33115	NA	NA	NA		Shld1	1.25991	NA	NA	NA
Col11a2	1.32375	1.06034	1.07372	1.19707		Gpcpd1	1.25353	NA	NA	NA
Gm43102	1.32296	1.40691	NA	NA		Gm5105	1.25316	NA	NA	NA
Dbh	1.31999	NA	NA	1.28814		Chac1	1.23682	1.06429	NA	NA
Itpka	1.31293	NA	1.47017	NA		Pnck	1.23299	NA	0.779193	NA
Gm12473	1.31193	NA	NA	NA		Gm9951	1.23183	NA	NA	NA
Slc1a7	1.31035	NA	NA	NA		Gm43360	1.23116	NA	NA	NA
Ankrd63	1.30144	0.979237	NA	NA		Gm10603	1.22882	NA	NA	NA
Uckl1os	1.28884	NA	NA	NA		B3galt2	1.2195	NA	NA	NA
Erich3	1.27705	NA	NA	NA		Neat1	1.21328	NA	NA	NA
Vipr2	1.27694	NA	NA	NA		Vstm2b	1.20865	NA	NA	NA
Lncbate6	1.27337	NA	NA	NA		Lta4h	1.20623	0.784636	0.829648	NA
9330161L09Rik	1.27071	NA	NA	NA		Gm13479	1.20491	NA	NA	NA
Mlxipl	1.26881	1.04689	1.03006	0.595345		Carmn	1.20309	NA	NA	NA
Msc	1.25927	NA	NA	NA		F2rl3	1.19359	NA	NA	NA
Lta4h	1.24948	0.997178	0.921614	0.547678		Cntf	1.18882	0.8359	NA	NA
E130119H09Rik	1.24474	NA	NA	NA		Tekt4	1.18839	NA	NA	NA
Tesmin	1.22747	NA	NA	NA		Trim66	1.18586	NA	NA	NA
Atp2a1	1.22656	NA	NA	NA		Rabgap1l	1.18384	0.719536	0.567581	0.477784
Slc9a8	1.22378	0.858119	0.756573	0.595815		Zbtb16	1.18356	NA	NA	NA
Wnt11	1.21833	0.890909	0.931837	0.704658		Tppp3	1.18049	0.96206	0.923275	NA
Gpcpd1	1.20504	0.774563	NA	NA		Hamp2	1.17941	NA	NA	NA
Apbb3	1.20447	0.946689	0.89647	0.60273		Gm15879	1.17848	NA	NA	NA
Retsat	1.20356	1.06836	0.908744	NA		Gm33543	1.17237	NA	NA	NA
Sox10	1.20208	NA	NA	NA		Gm43361	1.16911	NA	NA	NA
Avpr1a	1.20059	0.870757	NA	NA		Gm41442	1.16836	NA	NA	NA
Frat1	1.19816	NA	NA	NA		Gm7598	1.16193	NA	NA	NA
Tmie	1.19701	NA	NA	NA		Xkrx	1.1579	NA	NA	NA
Chadl	1.19676	NA	NA	NA		Prss53	1.15664	NA	NA	NA
Gpc2	1.18872	NA	NA	NA		Gm41717	1.15555	NA	NA	NA
Gm10603	1.18522	1.19081	1.1021	NA		Neil2	1.15545	NA	NA	NA
Grin3b	1.18198	NA	0.684859	NA		Rxfp1	1.15161	NA	NA	NA
Gm12295	1.17684	0.637426	NA	0.666257		Sspo	1.14822	NA	NA	NA
2310016G11Rik	1.16654	0.810663	NA	NA		1110038B12Rik	1.14301	NA	NA	NA
Gm47283	1.16488	1.24429	NA	NA		Vipr2	1.14287	NA	NA	NA
Slc2a4rg-ps	1.16263	NA	NA	NA		Gm12522	1.13935	NA	NA	NA
Lrrc29	1.15396	NA	1.0486	NA		Nudt8	1.13873	0.60855	0.520351	NA
Mt2	1.15302	1.64151	0.940249	1.07898		Gm48295	1.13548	NA	NA	NA
Sigirr	1.14781	0.59299	0.714542	0.538372		Crtc2	1.13075	NA	NA	NA
Tbx1	1.147	NA	1.06533	NA		Gpt	1.1201	NA	0.657382	NA
Ankrd45	1.14671	NA	NA	NA		Slc4a3	1.11908	NA	0.428479	NA
Prrt1	1.1464	0.939675	0.857599	0.872628		Gm43359	1.1149	NA	NA	NA
Spred3	1.14307	0.884578	1.22811	0.920461		Gm12295	1.11391	0.666125	NA	NA
4933407K13Rik	1.14207	NA	NA	NA		Pigz	1.11355	NA	NA	NA
Ubxn10	1.13459	1.19879	1.01799	NA		Hif3a	1.1108	1.00316	NA	NA
Gm13071	1.12813	1.25248	NA	NA		Gm47644	1.10325	NA	NA	NA
Zbtb16	1.11495	NA	NA	NA		Gm11992	1.10291	NA	NA	NA
AI854703	1.11227	0.999645	1.3736	NA		Sorcs2	1.09415	NA	NA	NA
Lama5	1.1098	0.4916	0.379318	0.519371		Cdh22	1.09072	NA	NA	NA
Gm45805	1.1024	NA	NA	NA		Ankrd23	1.09029	NA	NA	NA
Lrrc4b	1.10129	NA	NA	NA		Adamtsl5	1.08882	0.573436	NA	NA
Gm26660	1.09985	1.31954	NA	NA		Togaram2	1.08489	NA	NA	NA
Ntn3	1.09657	0.762692	NA	NA		Lgals4	1.08291	NA	NA	NA
Plin5	1.09392	0.8607	0.762185	NA		Tfap4	1.07994	NA	NA	NA
4930546K05Rik	1.08449	NA	NA	NA		Setd4	1.07994	NA	NA	NA
Adra1a	1.08312	NA	NA	NA		Art5	1.07983	NA	NA	NA
Sspo	1.08189	NA	NA	NA		Olfr1372-ps1	1.07383	NA	NA	NA
Inafm1	1.08093	0.863298	0.825922	0.811009		Gm16253	1.06919	1.48318	NA	NA
Acsbg1	1.07927	NA	NA	NA		Rnf227	1.06886	NA	NA	NA
B130024G19Rik	1.0788	NA	NA	NA		Rnf208	1.06783	NA	NA	NA
Pgf	1.0767	0.729706	0.798189	0.905725		Gm10570	1.06701	NA	NA	NA
Adamtsl5	1.07353	0.925198	0.707128	0.793097		H1f2	1.0669	NA	NA	NA
Klhl38	1.0681	NA	0.590138	NA		A330023F24Rik	1.0659	NA	NA	NA
Gm16253	1.06736	1.86922	1.4071	0.955141		Lypd1	1.06399	NA	NA	NA
Gpr17	1.06736	1.04756	NA	NA		Slc24a4	1.06384	NA	NA	NA
Hmgcs2	1.066	0.799211	0.699517	NA		AI480526	1.05833	NA	NA	NA
Gm16897	1.06577	NA	NA	NA		Erich3	1.05352	NA	NA	NA
Grin2d	1.05937	NA	NA	NA		Scn3a	1.04964	NA	NA	NA
Plk5	1.05496	NA	1.22491	NA		Lmo1	1.04691	NA	NA	NA
Kcna6	1.05433	NA	NA	NA		C530008M17Rik	1.0443	NA	NA	NA
Ryr2	1.05298	0.526997	0.401088	0.337598		Tmod4	1.04367	NA	NA	NA
Rbfox1	1.0506	NA	NA	NA		Gm16312	1.04345	NA	NA	NA
Sec31b	1.04975	0.583391	0.540737	0.388275		Pla2g2f	1.0409	NA	NA	NA
AI480526	1.0493	NA	1.029	NA		Lrrn3	1.03241	NA	NA	NA
Tfap4	1.04589	NA	NA	NA		Adam33	1.02752	NA	NA	NA
Gpld1	1.04569	0.765274	1.14094	NA		A730020M07Rik	1.02723	NA	NA	NA
Epor	1.04513	0.869678	0.790995	NA		Rundc3b	1.02562	NA	NA	NA
Fbxo31	1.04197	0.722415	0.602635	0.500419		Gm48931	1.02256	NA	NA	NA
Mroh1	1.04053	0.558473	0.616553	0.550388		Khk	1.02175	NA	0.508277	NA
Cntnap1	1.03924	0.651037	NA	NA		Apbb3	1.02138	NA	0.595427	NA
Xkrx	1.0391	0.897329	0.87424	NA		Cmya5	1.02089	NA	NA	NA
Myh14	1.03653	0.689153	0.710163	0.369289		Gm42892	1.02019	NA	NA	NA
Bean1	1.03444	0.990395	0.928723	0.958521		4632428C04Rik	1.01944	NA	NA	NA
Isoc2b	1.02848	0.769183	0.858566	NA		Gm12409	1.01679	NA	NA	NA
Fstl4	1.02843	0.895652	NA	NA		Gm26981	1.01216	NA	NA	NA
Slc27a1	1.02797	0.524564	0.525084	NA		Gm40841	1.00973	NA	NA	NA
Gpr37l1	1.02179	NA	NA	NA		Has2	1.00793	NA	NA	NA
Crip2	1.02052	0.557151	0.530782	0.56911		Meg3	1.00058	NA	NA	NA
Gm10638	1.01255	1.62829	0.868108	0.965992		Gm46404	0.997679	NA	NA	NA
Khk	1.01193	0.773529	0.609519	NA		Nudt6	0.996451	0.780129	0.556373	NA
A430110L20Rik	1.01079	NA	NA	NA		2310016G11Rik	0.98938	NA	NA	NA
Rabgap1l	1.01056	0.746063	0.618511	0.433269		Tln1	0.988861	0.535297	0.59572	NA
Cfap61	1.01016	0.918036	NA	NA		Kcnv2	0.985021	NA	NA	NA
Camk2n2	1.00841	NA	1.31295	NA		Cd46	0.98474	NA	NA	NA
Slc25a34	1.00806	NA	NA	NA		Icam4	0.983779	NA	NA	NA
H4c9	1.00646	1.05741	NA	NA		Doc2g	0.981838	NA	NA	NA
4933439C10Rik	1.00094	NA	NA	NA		Mdk	0.981428	NA	NA	NA
Gm41442	0.995428	0.621532	NA	NA		Col20a1	0.975738	NA	NA	NA
4933432I09Rik	0.995247	NA	NA	NA		Mt2	0.974344	1.21942	NA	NA
Tmem151a	0.993636	1.20434	NA	0.917436		P2rx6	0.971306	NA	NA	NA
Gm29237	0.993308	0.78522	0.714374	0.730981		A930002C04Rik	0.958075	0.667395	NA	NA
Gm5503	0.992801	0.627781	0.488095	0.567935		B930095G15Rik	0.957899	NA	NA	NA
Neat1	0.991823	NA	NA	NA		Gm48678	0.951342	NA	NA	NA
Nudt11	0.987326	NA	NA	NA		Tnip1	0.950171	0.523321	0.587653	NA
C330013E15Rik	0.982295	NA	NA	NA		Acy3	0.949232	NA	NA	NA
Fah	0.982104	0.834916	0.558716	0.521852		Ccdc28a	0.934959	0.519366	0.487738	NA
Corin	0.980616	0.572374	0.484216	NA		Nacad	0.930998	NA	NA	NA
Nudt8	0.975987	0.561927	NA	NA		Corin	0.930616	0.571364	0.485041	NA
Serpina3c	0.972855	NA	NA	NA		Rpl3l	0.923734	NA	NA	NA
Naprt	0.971437	0.625829	0.574815	0.495641		Gm49883	0.922948	NA	NA	NA
Hif3a	0.968138	0.9458	0.804941	NA		Loxl4	0.921425	NA	NA	NA
Pim3	0.966655	NA	NA	NA		4932422M17Rik	0.921404	NA	NA	NA
Epn1	0.962572	0.645121	0.616738	0.458959		Abca12	0.916322	NA	NA	NA
Rmnd1	0.960848	0.663915	0.496689	NA		Retsat	0.916089	0.60472	0.598647	NA
Ces1d	0.953103	NA	NA	NA		Gm8615	0.914933	NA	NA	NA
Zbed5	0.943833	0.695952	NA	NA		Gm38372	0.911137	NA	NA	NA
Samd10	0.941294	NA	NA	NA		E130102H24Rik	0.910397	NA	NA	NA
Gm15543	0.940021	NA	-0.728158	NA		Ptgds	0.908453	NA	NA	NA
Dnajc27	0.938429	0.676708	0.604724	0.659542		Ky	0.906643	NA	NA	NA
Sun2	0.937832	0.619182	0.591871	0.504444		Chrna10	0.906397	NA	NA	NA
Klf10	0.937713	NA	NA	NA		Ccdc9b	0.901218	0.425036	NA	NA
Rnf165	0.935892	NA	NA	NA		Nek1	0.901175	0.436098	NA	NA
Gzmm	0.935397	0.768732	0.55563	0.538873		Btbd16	0.900042	NA	NA	NA
Gna12	0.935049	0.680788	0.624568	0.460195		Lgi2	0.898725	NA	NA	NA
Dnajb2	0.933906	0.626365	0.538413	0.403781		Grin2d	0.891209	NA	NA	NA
Ankrd23	0.933677	NA	NA	NA		Prox2	0.889736	NA	NA	NA
Scn5a	0.930717	0.600666	0.604648	0.535602		Gm49492	0.888832	NA	NA	NA
Vamp1	0.929753	0.876692	0.819642	NA		Aqp7	0.887903	0.713588	NA	NA
Osgep	0.929239	0.76367	0.628876	0.510599		Car2	0.886611	NA	NA	NA
Gpr20	0.9254	NA	NA	NA		Hipk4	0.880984	NA	NA	NA
Hipk4	0.924208	NA	NA	NA		Gm47640	0.87957	NA	NA	NA
Slc25a42	0.921308	0.647441	0.602818	0.428077		Igf2	0.876785	1.10677	NA	NA
Gm5790	0.918159	NA	1.36129	NA		Gipc3	0.875888	NA	NA	NA
Mfsd4b3-ps	0.917907	0.748444	0.744181	NA		Alpl	0.875332	NA	NA	NA
Cyb5r2	0.916595	NA	NA	NA		Ucp2	0.87397	1.20134	0.803586	0.638465
1110038B12Rik	0.915899	0.982601	NA	NA		Gm5463	0.872928	NA	NA	NA
Ier5l	0.914784	NA	NA	NA		4921507P07Rik	0.87187	NA	NA	NA
Glis3	0.914248	NA	1.12606	NA		6820408C15Rik	0.870761	NA	NA	NA
Gm49396	0.913251	NA	NA	0.794382		Atp8a2	0.870346	NA	NA	NA
Nr5a2	0.911613	NA	NA	NA		Sbk2	0.869671	NA	NA	NA
Gm4544	0.909214	NA	NA	NA		Vtn	0.868903	0.571812	0.602357	NA
Sec16b	0.909054	0.750475	NA	0.753483		Col11a2	0.866324	NA	NA	NA
Gm41717	0.908387	NA	NA	NA		B130046B21Rik	0.863718	NA	NA	NA
Pnpla2	0.907864	0.581187	0.567086	NA		E130310I04Rik	0.862556	NA	NA	NA
Gm31251	0.907678	NA	NA	NA		Clu	0.861669	0.699214	0.658558	NA
Pex6	0.906261	0.591121	0.391652	0.40353		Gfpt1	0.861476	0.441124	0.452993	NA
Kcna1	0.905083	NA	NA	NA		Gm47155	0.860756	NA	NA	NA
Acad11	0.904165	0.664795	0.623605	NA		Slc25a34	0.859677	NA	NA	NA
Kcnip2	0.903493	NA	NA	NA		Adra1a	0.858178	NA	NA	NA
Syt17	0.902941	0.872377	NA	NA		Cyfip1	0.857065	0.334531	0.393874	NA
Tox2	0.898619	NA	NA	NA		Gm15943	0.85562	NA	NA	NA
Kcnip3	0.893704	NA	NA	NA		Cth	0.852096	NA	NA	NA
Tigd5	0.893179	0.688725	0.78244	NA		Raver2	0.8468	NA	NA	NA
Pitpnm3	0.889572	NA	0.570227	NA		Pdrg1	0.843338	0.590135	0.532788	0.4149
Cyfip1	0.888821	0.578729	0.652442	0.522534		Armcx4	0.842918	NA	NA	NA
Col6a6	0.888328	NA	NA	NA		Myh14	0.842163	0.620801	0.634365	NA
Pnmt	0.887494	NA	NA	NA		Klhl38	0.841591	NA	NA	NA
Mest	0.886645	NA	NA	NA		Sgip1	0.839675	NA	NA	NA
Mypop	0.88549	NA	0.830824	NA		4933432I09Rik	0.838776	NA	NA	NA
Ltc4s	0.884285	NA	NA	NA		Gm39214	0.834255	NA	NA	NA
L1cam	0.883608	NA	NA	0.637663		Dhtkd1	0.829617	NA	NA	NA
Pla2g2f	0.883468	NA	NA	NA		A330094K24Rik	0.828724	NA	NA	NA
Tmem25	0.882205	0.481355	0.607673	0.458279		Alkbh3	0.82794	0.609412	0.655137	NA
Col20a1	0.882116	NA	NA	NA		Bcl11b	0.826822	NA	NA	NA
Zfp579	0.877269	NA	NA	NA		Prrt1	0.82616	1.05668	NA	NA
Tmod4	0.877203	NA	NA	NA		Gm37677	0.825558	NA	NA	NA
Prox2	0.870247	NA	NA	NA		Prr33	0.825452	NA	NA	NA
Sall1	0.86968	NA	0.70699	NA		1700019D03Rik	0.825388	NA	NA	NA
Slc26a10	0.865625	0.53441	NA	0.530129		Grik2	0.822961	NA	NA	NA
2410022M11Rik	0.86478	NA	NA	NA		Pcdhb20	0.822236	NA	NA	NA
Serpine2	0.862798	0.931266	NA	NA		Sec31b	0.82178	NA	0.510532	NA
Klf11	0.862395	NA	NA	NA		Ache	0.820238	NA	NA	NA
Tbc1d2	0.861862	NA	NA	NA		BC043934	0.81363	NA	NA	NA
Zbtb11os1	0.85899	0.841603	NA	NA		Adamts12	0.812255	0.98727	NA	NA
A530013C23Rik	0.858946	NA	NA	NA		Ifitm10	0.80876	NA	NA	NA
Tox3	0.858353	0.540236	NA	0.543431		Wnt11	0.807116	0.58464	NA	NA
Gm38102	0.857602	NA	NA	NA		Spin4	0.805763	NA	NA	NA
Hhat	0.857435	NA	0.689948	NA		Ttc41	0.804932	NA	NA	NA
Slc4a3	0.857104	0.375485	0.375331	0.364454		Gm9403	0.804526	NA	NA	NA
Tmem250-ps	0.856987	0.530125	0.496952	0.517456		Gm31251	0.804009	NA	NA	NA
Acot2	0.856075	0.653135	NA	NA		Cst6	0.797283	NA	NA	NA
Pde4c	0.855877	0.634903	0.738056	NA		Slc9a8	0.795996	0.488587	0.547123	NA
Htra3	0.854256	0.856375	0.60925	0.676186		9430064I24Rik	0.794532	NA	NA	NA
Fam181b	0.853513	NA	NA	NA		Stc1	0.79016	NA	NA	NA
Phkg1	0.852225	0.668024	0.813398	NA		Syt7	0.788343	NA	0.497423	NA
6820408C15Rik	0.850472	0.582984	NA	NA		Uckl1os	0.785401	NA	NA	NA
H6pd	0.850405	0.658105	0.622814	0.385045		Hmgcs2	0.782797	NA	NA	NA
Gstt2	0.848922	NA	0.577789	NA		Stum	0.782341	NA	NA	NA
Aldh9a1	0.848783	0.536905	0.477553	NA		Sugct	0.78128	NA	NA	NA
Ccdc9b	0.847546	0.79221	0.485187	0.425365		Fap	0.779871	NA	NA	NA
Samd14	0.846812	0.536129	0.822515	0.781471		Slco2b1	0.773865	0.461635	NA	NA
Gm48795	0.846785	NA	NA	NA		Higd1b	0.773141	NA	NA	NA
Rin1	0.844944	NA	NA	0.746219		Podn	0.770814	NA	NA	NA
Lgi4	0.843534	0.617606	NA	0.551819		Snhg1	0.769665	NA	NA	NA
Radil	0.842144	NA	NA	0.958788		Hsf4	0.766483	NA	NA	NA
Pigz	0.841522	NA	NA	NA		Adamts6	0.764876	NA	NA	NA
Plekha6	0.841395	NA	0.532501	0.460179		Cntnap1	0.764365	NA	NA	NA
AC160336.1	0.840896	0.755461	0.78376	NA		Osgep	0.764128	0.420677	0.495427	NA
Tcta	0.838486	0.871346	0.720404	0.372134		Acot7	0.763056	NA	NA	NA
Lims2	0.836449	0.780661	0.766663	0.571055		Pnpla2	0.762755	0.407113	0.430062	NA
Tacc2	0.835739	0.749603	0.449999	0.424673		Sytl2	0.760955	NA	NA	NA
Slc43a1	0.835483	NA	0.825476	NA		Arrdc3	0.758641	NA	NA	NA
Chst1	0.831757	NA	0.693891	NA		Tmem81	0.755968	NA	NA	NA
Zfp503	0.829793	NA	NA	NA		Apc2	0.755371	NA	NA	NA
Trpm4	0.829652	0.503136	0.538765	0.411896		Myot	0.753227	NA	NA	NA
Arrdc2	0.828657	0.667631	NA	NA		Plxnb3	0.751693	NA	NA	NA
Mlycd	0.828447	0.608845	0.453709	NA		Malat1	0.751348	NA	NA	NA
Rac3	0.82551	NA	NA	NA		Scn10a	0.750246	NA	NA	NA
Peli3	0.825216	0.614242	0.552026	NA		Lipe	0.748752	NA	NA	NA
Fhod1	0.823517	0.528999	NA	0.476898		Crip2	0.747945	NA	0.374123	NA
Aox1	0.821702	0.853812	0.52304	0.368926		Pcdhb19	0.74573	NA	NA	NA
Tns2	0.821442	0.433503	0.56605	0.542391		Ccng2	0.744156	NA	NA	NA
Abca7	0.821438	NA	NA	0.426795		Wdr19	0.743884	NA	NA	NA
Arc	0.820621	0.678239	0.529368	0.678707		Car11	0.743154	NA	NA	NA
Klhl40	0.820107	0.522579	NA	NA		C030006K11Rik	0.740359	0.622699	0.517758	NA
Efr3b	0.819729	NA	NA	0.523265		Camk1d	0.739014	NA	NA	NA
Tmem81	0.818121	NA	0.712691	NA		Gm43980	0.736919	NA	NA	NA
Sec14l5	0.817766	NA	NA	NA		Gm527	0.736416	NA	NA	NA
Pisd-ps1	0.815111	NA	NA	1.0855		Tns2	0.734478	NA	NA	NA
Sema6c	0.814569	NA	NA	NA		Gm45805	0.73419	NA	NA	NA
Herpud1	0.812844	0.327169	NA	NA		Ccdc15	0.733571	NA	NA	NA
Gm21986	0.812013	1.20331	1.26288	1.08369		Lrrn4cl	0.729689	NA	NA	NA
Ocel1	0.811245	0.659438	0.474782	0.606239		Gm43080	0.727737	NA	NA	NA
Ppl	0.81065	NA	NA	NA		Capn3	0.726851	NA	NA	NA
Bmf	0.810431	NA	NA	NA		Gm19277	0.723079	NA	NA	NA
Prkcg	0.81036	NA	0.92611	NA		Zfp14	0.721812	NA	NA	NA
Gm49768	0.809818	NA	NA	NA		Cyb5r2	0.717873	NA	NA	NA
Prag1	0.809242	0.609846	0.552935	NA		Gm16973	0.71775	NA	NA	NA
Iqsec3	0.807869	NA	NA	NA		Ryr2	0.717646	NA	NA	NA
Slc25a22	0.80716	0.645969	NA	0.597938		2310002L09Rik	0.714809	NA	NA	NA
Npc1	0.806464	0.617541	0.524971	0.348699		Cend1	0.71432	NA	NA	NA
Adora2a	0.806394	0.646211	NA	NA		Rftn1	0.713264	NA	0.425764	NA
Prr33	0.805505	NA	NA	NA		Pln	0.711927	NA	NA	NA
Smim14	0.803855	0.380824	0.269173	0.360495		Gls2	0.706921	NA	NA	NA
Hsf4	0.803476	NA	0.817542	0.543168		Epor	0.706587	NA	NA	NA
Larp6	0.803076	NA	0.82023	NA		Vamp1	0.705668	NA	NA	NA
Abtb1	0.801983	NA	NA	NA		Tmem74b	0.703149	NA	NA	NA
Nacad	0.800832	NA	NA	NA		Smim14	0.701744	0.279135	NA	NA
Tcap	0.798281	0.568255	0.620483	NA		Inafm1	0.700559	NA	NA	NA
Plec	0.794273	0.49936	0.429209	0.54371		Rufy4	0.699142	NA	NA	NA
Ret	0.793807	0.971714	0.678841	NA		Zfp956	0.698691	NA	NA	NA
Nr1h2	0.792935	0.682623	0.583096	0.565861		9330162G02Rik	0.696978	NA	NA	NA
Chrna10	0.792351	0.736981	0.558015	NA		Dapk2	0.690041	NA	NA	NA
Grik2	0.790009	0.975618	1.25056	NA		Cdh23	0.689061	NA	NA	NA
Eno1b	0.78846	NA	NA	0.34423		Bvht	0.688657	NA	NA	NA
Plin4	0.787116	0.654845	NA	0.445012		Armc2	0.686978	NA	NA	NA
Afap1l2	0.78672	NA	NA	0.633945		Itgb6	0.686511	NA	NA	NA
9930014A18Rik	0.782786	NA	NA	NA		Gm5503	0.683787	NA	NA	NA
Chrd	0.780249	0.933209	NA	NA		Lrrc2	0.682768	NA	NA	NA
Npr2	0.780201	0.593481	0.602553	0.479924		Cdkl1	0.680597	NA	NA	NA
Cmya5	0.778984	0.380888	0.366522	NA		Gja1	0.677171	NA	NA	NA
Cited2	0.778748	NA	NA	NA		Gm49172	0.677037	NA	NA	NA
Shank3	0.777703	0.606777	0.53956	0.640791		Fam122b	0.676577	NA	NA	NA
Gm42688	0.777686	NA	NA	0.524688		Gm17491	0.674619	NA	NA	NA
Hhatl	0.777684	NA	0.33076	0.359779		Ednrb	0.673321	NA	NA	NA
Cdh23	0.777533	NA	NA	NA		Car4	0.672274	0.81259	NA	NA
Serpine1	0.777239	NA	NA	0.886676		Pde9a	0.671534	NA	NA	NA
Pear1	0.776011	0.449741	0.389358	0.53553		Coro6	0.671333	0.439306	NA	NA
Tnip1	0.775051	0.653898	0.661515	0.452601		Slc25a1	0.671308	NA	NA	NA
Tln1	0.77495	0.557621	0.614235	0.566321		Mks1	0.67054	NA	NA	NA
Sipa1	0.77398	0.66145	NA	0.611321		Klf11	0.670092	NA	NA	NA
Gpt	0.773069	NA	NA	NA		Amy1	0.669349	NA	NA	NA
9430064I24Rik	0.770965	0.791768	NA	0.959168		Gm10435	0.668756	NA	NA	NA
Gm13375	0.770152	NA	NA	0.563722		Synrg	0.667895	0.336125	0.396011	NA
Brsk1	0.769674	0.537278	NA	0.768821		Pcdhgb1	0.667188	NA	NA	NA
Gm12359	0.768906	NA	NA	NA		Ift172	0.667176	NA	NA	NA
Zfp36	0.768761	NA	NA	NA		Arl4a	0.666264	NA	NA	NA
Fam83h	0.768434	NA	NA	NA		Tmtc4	0.663002	NA	NA	NA
Gipc3	0.768356	NA	0.486756	NA		Lrrcc1	0.66271	NA	NA	NA
A930033H14Rik	0.768281	NA	NA	NA		Insyn1	0.662601	NA	NA	NA
Srebf1	0.768128	0.32431	0.520367	0.452501		Tmem143	0.662567	NA	NA	NA
Mnt	0.765785	NA	NA	0.547719		Tmem255a	0.662543	NA	NA	NA
Kcnk2	0.76517	0.745303	NA	NA		Pi15	0.662143	NA	NA	NA
Lpcat3	0.764711	0.601312	0.532395	0.549148		3425401B19Rik	0.660255	NA	NA	NA
Prrg4	0.763747	NA	NA	NA		Crebrf	0.66012	NA	NA	NA
Gm4673	0.762288	NA	NA	NA		Atp2a1	0.659257	NA	NA	NA
Lrrc2	0.761882	0.501576	NA	NA		Fbxo32	0.658077	NA	NA	NA
Slc44a2	0.761439	0.376875	0.516903	0.45855		Pcnt	0.657493	0.280774	0.349864	NA
Fscn1	0.761371	NA	NA	NA		Aldh9a1	0.656816	NA	NA	NA
Spint2	0.761067	0.410194	0.427028	0.322444		Gm37691	0.656265	NA	NA	NA
H2-Ke6	0.76083	NA	0.38595	NA		Calhm5	0.655313	NA	NA	NA
Gm15427	0.760225	NA	NA	NA		Firre	0.655309	NA	NA	NA
Ssc4d	0.760171	NA	NA	NA		Gm43694	0.654394	NA	NA	NA
Tspan18	0.759442	NA	NA	0.593838		Sertad4	0.652826	NA	NA	NA
Mid1ip1	0.758926	NA	NA	NA		Plin4	0.652548	NA	NA	NA
Kifc3	0.758467	0.569224	0.547628	0.517948		Herpud1	0.652206	NA	NA	NA
Hic1	0.758004	NA	0.706374	0.628787		Rpl22l1	0.650462	NA	NA	NA
Als2cl	0.757456	0.430487	NA	0.395237		Gm37206	0.64963	NA	NA	NA
Adamtsl4	0.756655	0.528163	0.533198	0.463696		Tceanc2	0.649627	NA	0.312457	NA
Gas2l1	0.756606	0.857058	0.591917	0.832934		Ak4	0.649452	NA	NA	NA
Pygb	0.753982	0.344864	0.4009	NA		Arid5b	0.648294	NA	NA	NA
Slc2a4	0.753657	0.369078	0.363797	NA		Samd10	0.647964	NA	NA	NA
Dffb	0.753345	0.98764	0.965577	NA		Dipk2b	0.647366	NA	NA	NA
Mtus2	0.753078	0.414998	0.430544	NA		Polh	0.647113	0.634767	NA	NA
Igf2	0.752869	NA	NA	NA		Ccdc88c	0.644757	NA	NA	NA
Gm43034	0.751122	NA	NA	NA		Phf7	0.644516	NA	NA	NA
Myot	0.750751	NA	NA	NA		1810014B01Rik	0.643122	NA	NA	NA
Agap2	0.749145	0.477715	0.709408	0.410931		Kazald1	0.641028	NA	NA	NA
Reln	0.746357	NA	NA	NA		4930429F24Rik	0.637112	NA	NA	NA
Aatk	0.746333	NA	0.730593	NA		Ldlrad4	0.636521	NA	NA	NA
Mrgprh	0.744942	NA	NA	NA		Greb1l	0.633509	NA	NA	NA
Gm43361	0.744812	NA	NA	NA		Zfp879	0.633166	NA	NA	NA
Gprc5c	0.744227	NA	NA	0.414085		Cnrip1	0.631335	NA	NA	NA
Depp1	0.743995	NA	NA	NA		Sema6a	0.630871	NA	NA	NA
Ackr3	0.743315	NA	0.390697	NA		Bbs2	0.630377	NA	NA	NA
Ctf1	0.74256	0.476351	0.668747	0.731964		Nrxn2	0.629449	0.708962	NA	NA
Gm46620	0.742109	0.659656	0.698151	0.426122		Peg13	0.627215	NA	NA	NA
Kcna7	0.738543	0.778795	0.628305	0.538544		Gulp1	0.62582	NA	NA	NA
Speg	0.737922	0.558866	0.445685	0.527067		Qser1	0.62517	NA	NA	NA
Ppil1	0.737887	NA	NA	NA		Lgr6	0.625136	NA	NA	NA
Wnt9a	0.737544	0.624002	0.558596	0.556505		Evc	0.62301	NA	NA	NA
A930017M01Rik	0.737437	NA	NA	NA		Ankzf1	0.621326	NA	NA	NA
Kif26a	0.73712	0.552841	0.535768	0.632786		Akr1c14	0.620761	NA	NA	NA
Tbx2	0.735576	NA	NA	0.725258		Adam19	0.620468	NA	NA	NA
Scara5	0.735359	0.453243	0.556705	0.459564		Rgs2	0.6177	NA	NA	NA
Cbx7	0.734695	NA	0.550953	NA		Slc27a1	0.616514	NA	NA	NA
Papln	0.731423	0.664278	NA	0.72203		Chd3	0.61591	NA	NA	NA
Slc26a11	0.731034	0.721059	0.750539	NA		mt-Rnr2	0.6142	NA	NA	NA
Podn	0.727331	0.49828	NA	NA		Ptpru	0.611878	NA	NA	NA
Endog	0.727266	NA	NA	0.474044		Pde7a	0.610077	NA	NA	NA
Scn1b	0.726834	0.702733	0.637067	0.570512		Adamts5	0.609502	NA	NA	NA
Cnksr1	0.725673	NA	NA	NA		Morc4	0.609045	NA	NA	NA
Cnga3	0.725576	NA	NA	NA		Vwa7	0.60486	0.712417	0.622105	NA
Robo4	0.724987	0.576103	0.514125	0.512222		D630003M21Rik	0.604673	NA	NA	NA
Gm10557	0.724953	NA	0.577864	NA		Inpp5k	0.604616	NA	NA	NA
Gm7666	0.724919	NA	NA	NA		Mb	0.602068	NA	NA	NA
Clcn2	0.724098	NA	NA	NA		Gm11613	0.601683	NA	NA	NA
Sox13	0.723601	0.482951	0.550349	0.648759		Bhlhe41	0.601499	NA	NA	NA
Traf4	0.723519	0.511148	0.547603	0.469635		Axin2	0.598245	NA	NA	NA
Kcna2	0.721888	NA	NA	NA		Txlnb	0.595358	NA	NA	NA
Ppp1r13l	0.721073	NA	NA	0.550972		Them6	0.595153	NA	NA	NA
Aqp7	0.720722	NA	NA	NA		Rnf144a	0.59459	NA	NA	NA
Plxnb3	0.720576	NA	NA	NA		Mroh1	0.592122	NA	NA	NA
Clip3	0.720222	0.606604	0.579158	0.655098		Smco4	0.591149	NA	NA	NA
Pcgf2	0.7201	NA	0.618195	0.572864		Trpm7	0.589327	NA	NA	NA
Hs3st1	0.719229	NA	NA	NA		Lrrc61	0.588831	NA	NA	NA
Cep85	0.718663	0.706044	0.468366	0.595205		Pacrg	0.588541	NA	NA	NA
Sall4	0.718202	NA	NA	NA		H2-Ke6	0.587923	NA	NA	NA
Lime1	0.717898	NA	NA	NA		Nos2	0.587384	NA	NA	NA
Adamts10	0.716299	NA	NA	0.624916		Mblac2	0.587273	NA	NA	NA
Zfp219	0.715091	0.44764	0.442582	0.457078		Npr2	0.586192	0.381924	0.423543	NA
Mov10	0.714548	NA	0.423978	0.573847		Chd6	0.58518	NA	NA	NA
Foxo6	0.714361	NA	NA	NA		Mapre1	-0.585429	NA	NA	NA
Smtn	0.713396	0.402852	0.407235	0.499371		Ralgds	-0.586104	NA	NA	NA
Six5	0.711232	NA	0.436136	NA		Fem1b	-0.588161	-0.301132	-0.3897	NA
Mapk12	0.710741	0.349723	0.419851	0.306392		Fam131c	-0.588319	NA	NA	NA
Magix	0.710414	0.537337	0.397187	0.420249		Adss	-0.588456	-0.520634	-0.418229	NA
Fam193b	0.710233	NA	NA	NA		Chid1	-0.589067	NA	NA	NA
Ngf	0.709697	NA	NA	NA		Emilin2	-0.591721	-0.640985	-0.427787	NA
Slc6a17	0.707881	NA	NA	NA		Lpcat1	-0.592627	NA	-0.400829	NA
Gm34934	0.703279	NA	NA	NA		Stxbp1	-0.592735	NA	NA	NA
Inf2	0.703136	NA	NA	0.618697		Kcnn1	-0.593298	NA	NA	NA
Gfra2	0.702634	NA	NA	NA		Mycbp	-0.593367	NA	NA	NA
Ypel3	0.702326	NA	0.404485	NA		Bysl	-0.593486	NA	NA	NA
Trerf1	0.702163	0.559145	NA	NA		Eef1akmt4	-0.593924	NA	NA	NA
Zfp692	0.701633	NA	NA	NA		Syt3	-0.593932	NA	NA	NA
Rhbdf1	0.700646	0.519618	0.590508	0.692337		Akip1	-0.594261	NA	NA	NA
Ubl4a	0.699983	0.425505	0.422315	0.276341		Pigw	-0.594314	NA	NA	NA
Ushbp1	0.699202	NA	NA	NA		Tmem38b	-0.59498	NA	NA	NA
Nos2	0.698503	NA	NA	NA		Eps8	-0.595988	-0.477788	NA	NA
Rbck1	0.698181	0.553609	0.559311	0.521417		Fancl	-0.596019	NA	NA	NA
Wrnip1	0.697375	0.466199	NA	NA		Gm45716	-0.596118	NA	NA	NA
Dnhd1	0.697373	NA	NA	0.686748		Siah1b	-0.596139	NA	NA	NA
Ksr1	0.696921	NA	0.480121	0.501491		Ung	-0.596947	NA	NA	NA
Inha	0.69691	NA	NA	0.521845		Amd2	-0.59756	NA	NA	NA
Pcdhga1	0.695995	NA	NA	NA		B4galt2	-0.598109	NA	NA	NA
Zfp775	0.695975	0.360162	0.344667	NA		Actn4	-0.598558	NA	NA	NA
Tmtc1	0.695681	0.482533	0.369626	NA		Lclat1	-0.598623	NA	NA	NA
Scn4a	0.695423	0.754989	0.693312	NA		Pcyox1l	-0.59961	NA	NA	NA
Cyb5rl	0.695232	0.644934	NA	NA		Bag2	-0.599804	NA	NA	NA
Abcc8	0.694577	NA	0.330519	NA		Arhgap9	-0.602059	NA	NA	NA
Fam57b	0.69425	0.609973	0.575363	NA		Dennd4a	-0.602252	NA	NA	NA
Spaar	0.692229	0.557009	NA	NA		Sec23b	-0.602806	NA	NA	NA
Gm35290	0.691383	NA	0.667736	NA		Gch1	-0.60374	NA	NA	NA
Mgll	0.690428	0.412329	0.4316	0.407352		Plpp2	-0.604405	NA	NA	NA
Fuz	0.689136	0.378571	0.435314	NA		Map11	-0.604983	NA	NA	NA
Megf6	0.688447	0.808159	0.85316	0.942394		Polr1e	-0.605517	NA	NA	NA
Gm31659	0.686063	NA	-0.82767	NA		Nudt1	-0.606369	NA	NA	NA
Col23a1	0.685412	NA	NA	NA		Mindy3	-0.606547	NA	NA	NA
Oxld1	0.684957	NA	NA	NA		Fam126a	-0.606559	NA	NA	NA
Rfx1	0.684872	NA	0.455362	0.484007		Pinx1	-0.606672	NA	NA	NA
Fmo5	0.684637	0.584986	0.52141	NA		Micall1	-0.607175	NA	NA	NA
Abi3	0.681454	NA	NA	0.707772		Zfp454	-0.6078	NA	NA	NA
Oplah	0.681129	0.528561	0.454846	0.419004		Mgat4b	-0.6099	NA	NA	NA
Pcnt	0.680868	0.377245	0.400942	NA		Pafah1b1	-0.610505	-0.257682	-0.256495	NA
Syt7	0.680818	NA	0.436319	NA		Cdyl2	-0.610606	NA	NA	NA
C77080	0.680804	NA	0.497124	0.680916		Kcna4	-0.611064	-0.596991	NA	NA
Ighmbp2	0.680409	0.409536	0.4503	NA		Mttp	-0.611891	NA	NA	NA
Gm5069	0.680248	NA	NA	0.517917		Slc31a1	-0.613123	NA	NA	NA
Cebpd	0.678998	NA	NA	0.764835		Rhod	-0.614104	NA	NA	NA
Nacc2	0.678655	0.617015	0.514716	0.541878		Guk1	-0.614949	NA	NA	NA
Jup	0.67864	0.504664	0.547165	0.474418		Aif1	-0.618731	NA	NA	NA
Nos3	0.678493	NA	NA	0.651951		Ctsc	-0.619024	NA	-0.503355	NA
Sugct	0.678459	NA	-0.800428	NA		Lbh	-0.620832	NA	NA	NA
Carns1	0.678457	NA	NA	NA		Uchl5	-0.622124	-0.428242	NA	NA
Pdrg1	0.678324	0.582223	0.404514	0.291297		Casq2	-0.622582	NA	NA	NA
Kank4	0.677516	NA	NA	NA		Arhgap1	-0.624999	NA	NA	NA
Dtx4	0.67695	0.529618	0.455387	0.479425		Ddx39	-0.625009	NA	NA	NA
Whamm	0.676613	0.456839	0.416315	0.440506		Gm50100	-0.630678	NA	NA	NA
Ndufaf1	0.675085	0.474281	NA	NA		Tmem97	-0.630883	NA	NA	NA
Tlcd2	0.673381	NA	0.551781	NA		Myrf	-0.632236	NA	NA	NA
Nfatc4	0.672403	NA	0.734556	0.653678		Mamld1	-0.633914	NA	-0.417723	NA
Gm37691	0.671261	NA	NA	NA		Klhl23	-0.634569	NA	NA	NA
Wnt5b	0.670653	NA	NA	NA		Amd1	-0.634714	NA	NA	NA
Gm47644	0.670635	NA	NA	NA		Hacd1	-0.634912	NA	NA	NA
Nr2f1	0.669191	0.687203	0.589972	0.646176		Nhlrc2	-0.636652	NA	-0.30218	NA
Hdac7	0.668849	0.407583	0.409951	0.560667		Prelid2	-0.637251	NA	NA	NA
Trim34a	0.667817	NA	NA	NA		Rwdd2b	-0.63774	NA	NA	NA
Rasgrp2	0.667387	0.529465	NA	NA		Nt5c2	-0.638223	-0.375239	NA	NA
Habp2	0.667126	NA	NA	NA		Tdg-ps2	-0.639131	NA	-0.470529	NA
Gm19410	0.666318	NA	NA	NA		Slc12a8	-0.639548	NA	NA	NA
Abca6	0.666136	0.626479	NA	NA		Adarb1	-0.640808	NA	NA	NA
Rpl3l	0.666041	NA	NA	NA		Ttc8	-0.642285	NA	NA	NA
Gm10524	0.66586	0.636415	0.570642	0.466218		Kcnc3	-0.643188	NA	NA	NA
Slc2a9	0.665848	NA	NA	NA		Gm18736	-0.643552	NA	NA	NA
Abhd1	0.665686	NA	NA	NA		Pomgnt2	-0.643691	NA	NA	NA
Usp43	0.665669	NA	NA	0.643978		Spata13	-0.645703	NA	NA	NA
Gm4949	0.665131	NA	NA	NA		Golm1	-0.645756	NA	NA	NA
Rhbdl3	0.663782	NA	NA	NA		Slc35g1	-0.646151	NA	NA	NA
Spef1	0.663766	0.627319	NA	0.578667		Adamts9	-0.647712	NA	NA	NA
Lrrc56	0.662087	0.6808	NA	NA		Fam131a	-0.651485	NA	NA	NA
Aoc2	0.661772	NA	NA	NA		Ints10	-0.652056	NA	NA	NA
Coro6	0.661706	0.472251	0.365157	0.380049		Col13a1	-0.652433	-0.789699	NA	NA
Rasip1	0.661376	NA	NA	0.494637		Inka2	-0.653823	NA	NA	NA
Klf15	0.660991	NA	NA	NA		Azin1	-0.654702	NA	NA	NA
Chrnb1	0.6609	NA	0.581275	NA		Zfp286	-0.654839	NA	NA	NA
D830050J10Rik	0.659477	NA	NA	NA		Dctn3	-0.656722	NA	NA	NA
Rem1	0.659306	0.636616	NA	0.643129		Grk5	-0.65695	NA	NA	NA
Notch3	0.657761	NA	0.451776	0.540557		Sec14l2	-0.658033	-0.685825	NA	NA
Pld2	0.657638	0.442487	0.477037	0.414196		Dck	-0.659728	NA	NA	NA
Plekhf1	0.657603	NA	NA	NA		Arhgef19	-0.662308	NA	NA	NA
Tmem109	0.657466	0.386577	0.421731	0.342437		Slc25a15	-0.662353	NA	NA	NA
Pfkfb4	0.657094	NA	0.661399	NA		Gm9847	-0.665432	NA	NA	NA
Vwa8	0.656925	0.577878	0.481213	NA		Gm10259	-0.666907	NA	NA	NA
Etfbkmt	0.656863	0.49131	NA	NA		Slc25a17	-0.667231	NA	NA	NA
Igdcc4	0.65659	0.666188	0.743568	0.474603		Nup210	-0.671319	NA	NA	NA
Gm16576	0.656447	0.50784	0.54243	NA		Il18bp	-0.674729	NA	NA	NA
Mmp14	0.656321	NA	NA	0.908144		Dhcr24	-0.675454	NA	NA	NA
Greb1l	0.655309	0.639503	NA	NA		Cabcoco1	-0.675701	-0.491754	NA	NA
Zfp423	0.654807	NA	NA	0.764856		Stmn1	-0.675755	NA	NA	NA
Znhit2	0.654578	NA	NA	0.600289		Bmp5	-0.676451	NA	NA	NA
Dapk2	0.653045	0.670027	NA	NA		Mgat3	-0.676918	NA	NA	NA
Adgrl3	0.652871	NA	NA	NA		Nck2	-0.680499	NA	NA	NA
Dnaaf3	0.652756	0.505772	0.775489	NA		Prune2	-0.681061	NA	NA	NA
Cacna1c	0.652311	0.294432	0.306895	NA		Tcf7	-0.681483	NA	NA	NA
Rnf207	0.651172	NA	NA	NA		Zbed4	-0.682729	NA	NA	NA
Lrig3	0.651138	NA	NA	NA		Ptpre	-0.683939	-0.436234	NA	NA
Plp1	0.650305	NA	NA	NA		Cish	-0.684359	-0.776672	NA	NA
Zdhhc1	0.650005	NA	NA	NA		Kpna2	-0.684549	NA	NA	NA
Rnf166	0.649109	0.446504	NA	0.423799		Mmp28	-0.685313	NA	NA	NA
Ndufs7	0.648882	0.295702	0.266448	0.315546		Tuba8	-0.685459	-0.706782	NA	NA
Kank3	0.648201	0.403436	NA	NA		Manba	-0.686475	NA	-0.373386	NA
Peg13	0.647904	NA	0.283793	NA		Rtn4rl1	-0.686814	NA	NA	NA
Slc16a10	0.647785	0.484922	0.350524	NA		Zfp704	-0.688253	-0.395436	-0.409542	NA
Mfsd10	0.646747	0.40924	0.529131	0.671526		Klhl30	-0.688272	NA	NA	NA
Kcp	0.645576	0.729255	1.04821	0.890237		Ptgfrn	-0.689066	NA	NA	NA
Gpc1	0.645459	0.567404	0.495211	0.40006		Lacc1	-0.689831	NA	NA	NA
C030006K11Rik	0.644677	0.367557	0.283628	0.307334		Gas2l3	-0.691751	NA	NA	NA
Notch4	0.644398	0.519308	0.476937	0.566516		Tm6sf1	-0.692482	NA	NA	NA
Vsig10l	0.644159	NA	NA	0.763156		Lrrc15	-0.692824	-0.601467	NA	NA
Nrxn2	0.644134	0.591415	0.689865	0.68843		Spi1	-0.696097	NA	NA	NA
Ak4	0.643809	0.681231	0.617305	0.587508		Fbxl22	-0.698397	NA	NA	NA
Crtc3	0.64379	0.470893	0.557557	0.530024		Dera	-0.700042	NA	NA	NA
Gm10435	0.642985	NA	0.387539	NA		Rab29	-0.700755	NA	NA	NA
Tnnt2	0.642692	NA	NA	NA		Socs2	-0.703905	NA	NA	NA
Slc25a23	0.640299	0.415764	0.468332	0.420595		Pfn4	-0.704337	NA	NA	NA
Rnf144a	0.638592	NA	NA	NA		Cgas	-0.709088	NA	NA	NA
Ifitm10	0.637458	0.703511	NA	1.06473		Polq	-0.709643	NA	NA	NA
Atg16l2	0.637214	NA	NA	NA		Tmem53	-0.711658	NA	NA	NA
Rfx2	0.636502	NA	0.735551	0.807899		Cryba4	-0.71314	NA	NA	NA
Slc12a9	0.635684	NA	0.431442	0.468543		Tmem183a	-0.713971	NA	-0.352504	NA
Eva1b	0.635395	NA	NA	0.585217		Tmem184b	-0.715057	NA	NA	NA
Tmem143	0.63532	0.30738	NA	NA		Zfp428	-0.717743	NA	NA	NA
Agpat2	0.634407	0.433983	NA	NA		Tmem116	-0.718433	NA	NA	NA
Ccdc28a	0.634385	0.423799	0.434092	NA		Rpp40	-0.718869	-0.626173	NA	NA
Tmem88	0.634384	NA	NA	NA		Podxl2	-0.719723	NA	NA	NA
Zfp703	0.633863	0.491654	NA	0.678499		Iffo1	-0.721077	NA	NA	NA
Tle2	0.630711	NA	NA	NA		Klhdc8b	-0.730717	NA	NA	NA
Pde1b	0.63057	NA	NA	0.619719		Mettl16	-0.731365	-0.403549	-0.415281	NA
Gm4735	0.630333	NA	NA	NA		Ip6k3	-0.733218	NA	NA	NA
Adra1b	0.62997	NA	NA	0.413058		Rpp25l	-0.733886	NA	NA	NA
Pald1	0.629306	0.419661	0.379239	0.360826		Serf1	-0.734749	NA	NA	NA
Osgin1	0.62901	NA	NA	NA		Fzd3	-0.736459	NA	NA	NA
BC034090	0.628612	NA	NA	0.362468		Tbc1d16	-0.736564	NA	-0.322377	NA
Plekhm2	0.628302	NA	0.315304	0.296761		Unc119	-0.73692	NA	NA	NA
Numbl	0.627769	NA	NA	0.821243		Ccn4	-0.738835	NA	NA	NA
Tspyl5	0.62677	NA	NA	NA		Kif26b	-0.739812	-0.809077	-1.07565	NA
D630003M21Rik	0.626458	NA	0.612131	0.540786		Tmem266	-0.740223	NA	NA	NA
Ganc	0.626429	0.692959	0.565426	NA		Gm43032	-0.745087	NA	NA	NA
Gsn	0.626174	0.529198	0.500504	0.57091		Rhof	-0.748599	NA	NA	NA
Igfbp5	0.625661	0.538436	NA	0.58455		Gm18588	-0.748801	NA	NA	NA
Hspa12b	0.624762	NA	NA	0.485173		Ntng2	-0.749422	NA	NA	NA
Togaram2	0.624218	0.681127	NA	0.572988		Fgd1	-0.750629	NA	NA	NA
Tgfbr3	0.62408	0.305509	0.280303	NA		Mlec	-0.751809	NA	NA	NA
Fbxl20	0.623818	0.324094	NA	NA		Cacnb4	-0.754569	NA	NA	NA
Pla2g6	0.62323	0.626495	0.60064	0.485747		Ccdc69	-0.755294	NA	NA	NA
Gm10039	0.623204	NA	NA	NA		Fez2	-0.755657	NA	NA	NA
Arhgap22	0.623015	NA	NA	NA		Aldh1l2	-0.756921	NA	NA	NA
Gm31166	0.622761	NA	NA	NA		Ppp4r1	-0.757243	NA	-0.30342	NA
Acbd4	0.622557	NA	NA	NA		Fkbp11	-0.759657	NA	NA	NA
Zfp516	0.621286	0.394425	NA	0.304522		Hyal1	-0.762566	NA	NA	NA
Plk3	0.621181	NA	NA	NA		Kdm1b	-0.765032	NA	NA	NA
Rhobtb1	0.620503	0.396475	NA	NA		Dbi	-0.7654	NA	-0.559428	NA
Mrm1	0.619861	NA	0.373316	NA		Ptpmt1	-0.769201	NA	NA	NA
Pgls	0.61893	0.390818	NA	0.489395		Lhpp	-0.7739	NA	NA	NA
Ccl24	0.617755	NA	NA	NA		2310015A16Rik	-0.775255	NA	NA	NA
4930429F24Rik	0.616805	0.439786	NA	NA		Sardh	-0.778361	NA	NA	NA
Sema6a	0.616421	NA	NA	NA		Cyfip2	-0.77913	NA	NA	NA
Des	0.616287	0.546649	0.35565	0.3174		Mapk8ip1	-0.779212	NA	-0.42945	NA
Slc25a1	0.616114	NA	NA	NA		Tmem229b	-0.77944	NA	NA	NA
Tob2	0.614984	NA	NA	NA		Lrrc27	-0.779753	NA	NA	NA
1700003E16Rik	0.614776	NA	NA	NA		Setmar	-0.780085	NA	NA	NA
Shank1	0.613387	0.774136	0.70432	0.872959		Akt1	-0.78294	-0.47119	-0.343741	NA
Fbxl6	0.612912	NA	NA	0.464652		Xylt1	-0.784452	NA	NA	NA
Arrdc1	0.61287	NA	0.620549	NA		Adora1	-0.785748	NA	NA	NA
Gigyf1	0.612438	0.310098	0.366575	NA		Pkp4	-0.786693	-0.541012	-0.424454	NA
Flcn	0.611945	NA	0.339193	NA		Furin	-0.787227	NA	NA	NA
Cplx2	0.611619	NA	0.612978	0.604404		Rnd1	-0.792703	NA	NA	NA
Rdh5	0.610866	0.67799	NA	NA		Rragd	-0.792854	NA	NA	NA
Pex11a	0.610096	0.659742	0.540229	NA		Igsf9b	-0.7934	NA	-0.548128	NA
Tinagl1	0.60972	NA	NA	0.675125		Tmeff1	-0.794241	NA	NA	NA
Dpp9	0.609104	0.538787	0.663638	0.464545		Eepd1	-0.796404	NA	NA	NA
Zfp446	0.608173	NA	NA	NA		Pard6b	-0.798273	NA	NA	NA
Nrap	0.607833	NA	NA	NA		Fhl3	-0.798973	NA	NA	NA
Cdk20	0.60767	0.524572	NA	NA		Spata24	-0.799098	NA	NA	NA
Rffl	0.607403	NA	NA	NA		Fam110c	-0.800249	NA	NA	NA
Ggt5	0.607245	NA	NA	NA		Gm38300	-0.800286	NA	NA	NA
Pik3ip1	0.606545	NA	NA	NA		Pik3r5	-0.802531	NA	NA	NA
Arap3	0.606356	NA	0.363979	0.379819		Nt5dc2	-0.805688	NA	NA	NA
Cbx2	0.605922	NA	NA	NA		Tmc7	-0.806465	NA	NA	NA
Adam19	0.60592	NA	NA	NA		Smim4	-0.807026	NA	NA	NA
Gli2	0.605352	NA	1.01072	0.634607		Wasf1	-0.808892	NA	NA	NA
Cryz	0.604884	NA	NA	NA		Npl	-0.809278	NA	NA	NA
Synpo	0.604865	0.644217	NA	0.553508		Anxa5	-0.810833	NA	NA	NA
Cxcr4	0.603393	NA	NA	NA		Tsacc	-0.810892	NA	NA	NA
Bicra	0.603374	NA	NA	0.530086		Csk	-0.81553	NA	NA	NA
Acy3	0.603021	0.491135	0.597808	NA		Bend5	-0.817094	NA	NA	NA
Dennd4b	0.60212	0.250318	0.268294	0.325894		Chst11	-0.818382	NA	-0.523241	NA
Dhdh	0.601898	0.57722	0.506773	NA		Dok4	-0.821117	NA	NA	NA
Kif7	0.601328	NA	NA	NA		Kif5a	-0.822452	NA	NA	NA
Ctdsp2-ps	0.600691	NA	NA	NA		Mex3a	-0.824115	NA	NA	NA
Cldn5	0.600514	NA	NA	NA		Ubtd1	-0.828386	NA	NA	NA
B930095G15Rik	0.599589	NA	NA	0.555855		Gsg1l	-0.829901	NA	NA	NA
Bok	0.599576	NA	NA	0.682902		Pdxp	-0.830506	NA	NA	NA
P3h4	0.597833	0.548898	NA	0.461695		Blm	-0.837107	NA	NA	NA
Map3k6	0.597462	0.786077	NA	0.877985		Wars	-0.840884	NA	NA	NA
Acsf3	0.59612	0.326574	NA	NA		Gm50010	-0.84503	NA	NA	NA
Pcdhga6	0.596096	NA	NA	NA		Cyp4f16	-0.845666	NA	NA	NA
Rftn1	0.595845	0.376272	0.396271	NA		Fcgr1	-0.846856	NA	NA	NA
C130074G19Rik	0.595417	NA	0.508208	NA		Tmem50b	-0.847658	NA	NA	NA
Mvp	0.59534	0.440806	0.527397	0.312644		Dipk1a	-0.848574	NA	NA	NA
Sco2	0.594979	0.53334	NA	0.609189		Cdr2	-0.848976	NA	NA	NA
Lama3	0.592279	NA	NA	NA		Ccl27a	-0.849689	NA	NA	NA
Card19	0.591982	NA	0.312743	0.339285		Pirt	-0.85109	NA	NA	NA
Cracr2b	0.591813	NA	NA	0.515842		Galnt17	-0.852871	NA	NA	NA
Aga	0.591616	NA	0.596342	NA		Slc16a6	-0.855215	NA	NA	NA
Zfp395	0.590377	NA	NA	NA		Enkur	-0.856553	NA	NA	NA
Myadml2	0.589283	0.401161	0.378182	0.288605		Slc12a5	-0.856886	NA	NA	NA
Gm47547	0.58862	0.743644	NA	NA		Slc16a12	-0.858893	NA	NA	NA
Cys1	0.588454	NA	NA	NA		Mvd	-0.859729	NA	NA	NA
Akr1c14	0.588377	NA	NA	NA		Lmcd1	-0.859951	NA	NA	NA
Prkag3	0.588355	0.833939	0.644347	0.666935		Adamts3	-0.861691	NA	NA	NA
Gm45670	0.588237	0.75069	0.750171	NA		Gm16001	-0.864645	NA	NA	NA
Coq10a	0.588137	0.510903	0.524551	NA		B4galt5	-0.867369	NA	NA	NA
Kdm6b	0.587753	NA	0.357789	0.380849		Dock5	-0.868511	NA	NA	NA
Med20	0.587676	0.492544	0.331876	NA		Bank1	-0.869686	NA	NA	NA
Plau	0.587455	NA	NA	NA		Camkk1	-0.87078	NA	NA	NA
Emc10	0.587389	0.499844	0.362911	0.522497		Zfp367	-0.875661	-0.448963	NA	NA
Cacng7	0.587284	NA	0.964796	0.732512		Gm20522	-0.883732	NA	NA	NA
Unkl	0.587121	NA	0.479773	NA		Homer2	-0.885085	NA	NA	NA
Acad10	0.58689	NA	NA	NA		Frem2	-0.889584	NA	NA	NA
Ankrd16	0.586727	NA	NA	0.415689		Agpat5	-0.889911	NA	NA	NA
Arhgef1	0.586579	0.374956	0.368502	0.49011		Ptges3l	-0.894485	NA	NA	NA
Ncln	0.586274	NA	NA	0.349834		Nt5c1a	-0.894505	NA	NA	NA
Wscd1	0.586128	NA	0.659848	NA		Cacna1d	-0.894902	NA	NA	NA
Pde7a	0.585831	NA	NA	NA		Gm5537	-0.896411	NA	NA	NA
Phf1	0.585348	0.505249	0.401597	0.418292		Whrn	-0.897058	NA	NA	NA
Lmbr1l	0.585114	NA	NA	NA		Hdhd3	-0.900753	NA	NA	NA
Bhlhb9	-0.585121	-0.571483	-0.526803	-0.590696		Gm15583	-0.903144	NA	NA	NA
Zfp825	-0.585128	NA	NA	NA		Gucy2e	-0.903863	NA	NA	NA
Tmem263	-0.585144	-0.358071	-0.449846	-0.383623		Ppp1r1a	-0.904183	NA	NA	NA
Zfp810	-0.585226	-0.487682	-0.533263	-0.533821		Lingo1	-0.90598	NA	NA	NA
Megf9	-0.586821	-0.357236	NA	NA		Vwc2	-0.90778	NA	-0.912861	NA
Ogn	-0.587714	-0.524407	-0.478094	-0.368791		9030407P20Rik	-0.909165	NA	NA	NA
Zfp51	-0.587765	NA	NA	-0.479075		Tesc	-0.909238	NA	-0.620089	NA
Trmt13	-0.590145	NA	NA	NA		Cdk16	-0.910704	-0.300437	NA	NA
Rap2c	-0.590452	-0.360394	-0.485345	-0.390128		Gm14412	-0.918163	NA	NA	NA
Galk2	-0.591322	-0.421017	-0.459573	-0.520022		Pdlim3	-0.920522	NA	NA	NA
Zfp35	-0.591786	-0.392883	-0.337443	NA		Coasy	-0.924948	NA	NA	NA
Nectin3	-0.592325	-0.313973	-0.342211	NA		Lrrc4	-0.928106	NA	NA	NA
Mtss1	-0.592523	-0.482918	-0.405392	NA		Phtf2	-0.928843	NA	NA	NA
Gm15408	-0.592594	NA	NA	NA		Gm13212	-0.943595	-0.72929	-0.616153	NA
Nans	-0.592914	-0.533569	-0.456286	-0.266072		Igfbpl1	-0.947988	NA	NA	NA
Tubb4b	-0.593258	NA	NA	NA		Spats1	-0.950734	NA	NA	NA
Gsdme	-0.593268	NA	-0.470097	-0.550907		Popdc3	-0.953636	NA	NA	NA
Sardh	-0.59356	NA	NA	NA		Sec61a2	-0.957213	-0.419766	NA	NA
Frrs1	-0.593678	NA	NA	NA		Sigmar1	-0.957789	NA	NA	NA
Srr	-0.597564	NA	NA	NA		Amn1	-0.963828	NA	NA	NA
Hspa13	-0.597907	NA	NA	-0.307418		Fxyd6	-0.965232	-0.547629	-0.570345	NA
Snrpe	-0.597945	-0.468299	-0.583673	-0.467715		Ttbk1	-0.966662	NA	NA	NA
Rbis	-0.598201	-0.520813	-0.531297	-0.462477		Neurl1b	-0.969141	NA	NA	NA
Micu1	-0.59824	-0.344218	-0.244838	-0.288398		Mdga1	-0.969265	-0.663787	-0.735742	NA
Magohb	-0.599335	NA	-0.550471	NA		D430019H16Rik	-0.971385	-0.922841	NA	NA
Sae1	-0.599422	-0.394724	-0.356213	-0.242059		Neto2	-0.975268	NA	NA	NA
Sdf2l1	-0.600356	NA	NA	NA		Fmr1	-0.978382	-0.372013	NA	NA
Gm8325	-0.601754	NA	-0.665163	NA		Gng13	-0.980335	NA	NA	NA
Ralgps1	-0.602547	-0.296937	NA	NA		Lrfn1	-0.982124	NA	NA	NA
Cebpzos	-0.603059	NA	NA	-0.462336		Fmnl2	-0.987852	-0.409358	-0.455175	NA
Dynlt1f	-0.603902	-0.540754	-0.397171	-0.42954		Inhbb	-0.99174	NA	NA	NA
Lingo3	-0.605528	NA	NA	NA		Ccnjl	-0.992206	NA	NA	NA
Cfap36	-0.606535	NA	NA	-0.391126		Gpr173	-0.992498	NA	NA	NA
Nsmce2	-0.607755	NA	-0.265427	NA		Egr3	-0.996349	NA	NA	NA
Fam20a	-0.607897	NA	NA	NA		Trim67	-1.00119	NA	NA	NA
Haus1	-0.608117	-0.520517	-0.696187	-0.609694		Plekhg6	-1.01403	NA	NA	NA
Nckap1	-0.608178	-0.348031	-0.331724	-0.289558		Arid3b	-1.01969	-0.533437	NA	NA
Nt5dc2	-0.610248	-0.563012	-0.510502	-0.410702		Adgrb2	-1.02133	NA	NA	NA
Rpf2	-0.610398	-0.339923	-0.318498	-0.386477		Gm14267	-1.02324	NA	NA	NA
Rfc4	-0.610417	-0.651958	-0.730203	-0.552786		Cacna1g	-1.02735	NA	NA	NA
Slc31a1	-0.610659	-0.461562	NA	NA		Klrg2	-1.03586	NA	NA	NA
Mcts2	-0.61342	NA	-0.4644	NA		Scn4b	-1.039	NA	NA	NA
Ddx11	-0.613487	NA	-0.688932	NA		Fam124a	-1.03986	NA	NA	NA
Gm26672	-0.613554	NA	NA	NA		Fgfr4	-1.0402	NA	NA	NA
Fdps	-0.615336	-0.508237	-0.380907	-0.328101		Rerg	-1.04769	NA	NA	NA
Fam131c	-0.615916	NA	NA	NA		Ppp2r1b	-1.05599	-0.555331	-0.519452	NA
4930431P19Rik	-0.616387	NA	NA	NA		Fcho1	-1.05987	NA	NA	NA
Gpsm2	-0.617015	NA	NA	NA		Gm10040	-1.06005	NA	NA	NA
Cd44	-0.617093	NA	NA	NA		6430571L13Rik	-1.06834	NA	NA	NA
Rrm1	-0.617574	-0.662171	-0.433953	-0.415519		Cspg5	-1.07072	NA	NA	NA
Rpain	-0.618411	NA	NA	NA		Nos1	-1.08316	NA	NA	NA
Iah1	-0.619426	NA	NA	NA		Gm42860	-1.09169	NA	NA	NA
Sub1	-0.621125	-0.4221	-0.368911	-0.472302		Cbln1	-1.09197	NA	NA	NA
Sh3rf3	-0.623938	NA	NA	NA		Upb1	-1.10457	NA	NA	NA
Exoc4	-0.623991	-0.434305	-0.33454	-0.385923		Galnt10	-1.11341	NA	NA	NA
Sema3c	-0.624811	-0.356655	NA	NA		Atcayos	-1.11382	NA	NA	NA
Akip1	-0.625019	NA	NA	-0.318769		Slc45a3	-1.12004	NA	NA	NA
Ccdc88a	-0.625731	-0.313801	-0.42343	NA		Greb1	-1.12061	NA	NA	NA
Ndrg4	-0.626758	-0.574027	-0.806294	NA		Epop	-1.12119	NA	NA	NA
Snx4	-0.62819	-0.384781	-0.324018	-0.25899		Arhgap33	-1.12462	NA	NA	NA
D830013O20Rik	-0.629662	NA	-0.829556	NA		Lingo3	-1.12804	NA	NA	NA
6430571L13Rik	-0.631102	NA	NA	NA		Havcr2	-1.13062	NA	NA	NA
Parp11	-0.632611	-0.371451	NA	NA		Krt222	-1.13734	-0.464441	NA	NA
Nat8l	-0.633237	-0.56027	NA	NA		Sqle	-1.14434	NA	NA	NA
Gm44669	-0.633909	NA	NA	NA		Rcor2	-1.149	NA	NA	NA
Dctn3	-0.635801	NA	NA	NA		Cd24a	-1.16305	NA	NA	NA
Cyfip2	-0.637343	NA	NA	NA		Tnfrsf12a	-1.16702	NA	NA	NA
Bid	-0.63761	-0.599551	NA	NA		Zfp335os	-1.16711	NA	NA	NA
Tceal8	-0.638555	-0.626235	-0.98477	-0.640091		Ccnd2	-1.17268	NA	NA	NA
Zbed4	-0.639431	NA	NA	NA		Gng7	-1.18676	NA	NA	NA
Smc4	-0.640312	-0.659077	-0.53803	-0.602202		Sun3	-1.20199	NA	NA	NA
Adamts3	-0.640353	-0.5905	-0.482585	-0.492477		Reep2	-1.2087	NA	NA	NA
Ms4a7	-0.640578	NA	NA	NA		Scube2	-1.21816	NA	NA	NA
Phpt1	-0.641997	-0.624567	-0.528895	-0.364831		Gm15408	-1.21977	NA	NA	NA
Fv1	-0.642851	NA	NA	-0.517725		Pipox	-1.22147	NA	NA	NA
Plb1	-0.644731	-1.06633	NA	NA		Rps13-ps1	-1.23041	NA	NA	NA
Otub2	-0.647802	NA	-0.308259	NA		Dstn	-1.24561	NA	NA	NA
Olfml2b	-0.647909	NA	NA	NA		Fgf16	-1.24888	NA	NA	NA
Mlec	-0.64832	-0.300021	-0.357921	-0.321982		Mylk4	-1.24995	NA	NA	NA
Rnft2	-0.650613	NA	NA	NA		Clstn3	-1.25751	NA	NA	NA
Sec14l2	-0.651224	-0.775231	NA	NA		Clec2l	-1.30189	NA	NA	NA
Dtx3l	-0.651668	-0.575103	-0.571905	NA		Dip2a	-1.30873	-0.320194	-0.31576	NA
Pnpo	-0.652197	-0.41294	-0.313398	-0.342801		Tubb4a	-1.31816	NA	NA	NA
Metrn	-0.654093	NA	NA	NA		Npy4r	-1.32152	NA	NA	NA
Fmnl2	-0.654655	-0.294601	-0.310632	NA		Samd5	-1.32461	-0.809745	-0.87585	NA
Map9	-0.655328	-0.478721	-0.398663	-0.39039		Trim36	-1.32466	NA	NA	NA
Cenpt	-0.655328	NA	-0.776793	NA		2310015D24Rik	-1.34103	NA	NA	NA
Lgals1	-0.656932	-0.349552	-0.354508	NA		Cadm4	-1.35063	NA	NA	NA
Arid3b	-0.658511	-0.578035	-0.559826	-0.426701		Gm42791	-1.35581	NA	NA	NA
Rbmx2	-0.658628	-0.638777	NA	NA		Kcnma1	-1.36689	NA	NA	NA
Gm50100	-0.659022	NA	NA	NA		2310039L15Rik	-1.3684	NA	NA	NA
Pdk3	-0.659336	NA	-0.793884	NA		Efna4	-1.37466	NA	NA	NA
Hyal1	-0.660536	NA	NA	NA		Hagh	-1.37486	-0.339469	-0.353943	NA
Sv2b	-0.66228	NA	NA	NA		Gm47113	-1.37794	NA	NA	NA
Alg8	-0.663361	-0.4428	NA	NA		Kcnh6	-1.38856	NA	NA	NA
Inca1	-0.663515	NA	NA	NA		2600006K01Rik	-1.41247	NA	NA	NA
Col13a1	-0.664765	-0.693667	NA	NA		Gm21284	-1.42587	NA	NA	NA
Ip6k3	-0.664862	NA	NA	NA		Sh3gl3	-1.43867	NA	NA	NA
Zfp934	-0.665481	-0.581768	NA	NA		Nudt5	-1.45161	NA	NA	NA
Gm50240	-0.666852	NA	NA	-0.461704		Klhdc8a	-1.4533	NA	-0.706908	NA
Tubd1	-0.666971	-0.474379	-0.436374	NA		Ddn	-1.45514	NA	-0.72939	NA
Adora1	-0.667893	NA	NA	NA		Gm48287	-1.46763	NA	NA	NA
Hacd1	-0.668771	-0.400372	-0.414884	NA		Dlg4	-1.46945	NA	NA	NA
Igsf3	-0.668782	-0.298114	NA	NA		Kcnc1	-1.48887	-1.15035	-1.28417	NA
Cenpl	-0.669008	NA	-0.982826	NA		Fosb	-1.50991	-1.85611	-2.33764	NA
Nup210	-0.669506	NA	NA	NA		Cda	-1.51656	NA	NA	NA
4921524J17Rik	-0.669511	NA	-0.431851	-0.465152		Cd74	-1.52627	NA	NA	NA
Acer3	-0.670361	-0.605673	-0.594175	-0.437216		Wfdc1	-1.53585	NA	NA	NA
Snrnp35	-0.672783	-0.473363	-0.422091	NA		Nkain1	-1.53887	NA	NA	NA
Lsm6	-0.672891	-0.896351	-0.714348	-0.500598		Gm30556	-1.54178	NA	NA	NA
Prelid2	-0.673146	-0.669446	-0.532241	-0.517544		Cd52	-1.54613	NA	NA	NA
Sesn2	-0.674008	NA	-0.778463	NA		Sp3os	-1.57136	NA	NA	NA
Wdr76	-0.675815	NA	NA	-0.415834		Jak3	-1.57466	-0.703058	NA	NA
Acat2	-0.676058	-0.624441	-0.552078	NA		Shmt1	-1.60216	-0.76978	NA	NA
Smim26	-0.676594	NA	-0.45774	-0.426263		Mrip-ps	-1.60626	NA	NA	NA
Purb	-0.677398	-0.43268	-0.506449	-0.380514		Lss	-1.61254	NA	NA	NA
Cyp39a1	-0.678503	-0.415953	NA	-0.535706		Cpne4	-1.6182	NA	NA	NA
Adgrb2	-0.678555	NA	NA	NA		Shisa3	-1.62998	NA	NA	NA
Rel	-0.679262	-0.407608	NA	NA		H2-DMb1	-1.66175	NA	NA	NA
Fem1b	-0.679353	-0.447633	-0.329809	-0.269492		D630039A03Rik	-1.6748	NA	NA	NA
Nptn	-0.679585	-0.381342	-0.431195	-0.342923		2310068J16Rik	-1.67916	NA	NA	NA
9530085L11Rik	-0.679682	NA	NA	NA		Ect2	-1.69341	NA	NA	NA
Slc35d1	-0.682212	-0.46829	-0.502465	-0.402332		Plppr4	-1.71219	NA	-1.48034	NA
Suco	-0.68307	-0.38721	NA	-0.41172		H2-Ab1	-1.72454	NA	NA	NA
Pkp4	-0.683313	-0.64185	-0.468157	-0.451723		Ogdhl	-1.73537	NA	NA	NA
Pik3r3	-0.685036	NA	NA	NA		Dclk3	-1.74579	NA	NA	NA
Zfp367	-0.685404	-0.590004	-0.446401	-0.506703		Bpifb1	-1.77652	NA	NA	NA
1810009A15Rik	-0.685666	-0.348379	-0.440252	-0.463222		Rab11fip4	-1.78597	NA	NA	NA
Sytl4	-0.686456	NA	NA	NA		Shc3	-1.81376	NA	-1.30554	NA
Alyref2	-0.68712	NA	NA	NA		Ccne1	-1.81601	NA	NA	NA
H2bc21	-0.688598	NA	NA	NA		Gm15411	-1.83624	NA	NA	NA
Rbm3	-0.688913	-0.756848	NA	NA		Erc2	-1.8502	-0.796357	-0.910945	NA
Rpa3	-0.689194	-0.41011	NA	-0.581924		Myh8	-1.857	NA	NA	NA
Atp13a3	-0.690759	NA	-0.402707	NA		Hpcal4	-1.8623	NA	NA	NA
Mboat1	-0.691679	NA	-0.929801	NA		Gabrg3	-1.86691	NA	NA	NA
Enkur	-0.692687	NA	NA	NA		Unc5a	-1.8697	NA	NA	NA
Gm20498	-0.693225	NA	NA	NA		Gm47881	-1.88177	NA	NA	NA
AA414768	-0.694744	NA	NA	NA		Gm45889	-1.91802	NA	NA	NA
Smim4	-0.694976	-0.645384	-0.387185	NA		Hcn4	-1.94407	NA	NA	NA
Hat1	-0.695252	-0.599166	-0.524263	-0.547424		Spta1	-1.96572	NA	-0.743335	NA
Fzd9	-0.695488	NA	NA	NA		Kcnj14	-2.02396	NA	NA	NA
Bbs12	-0.695799	NA	NA	NA		Hydin	-2.0249	NA	NA	NA
Cenpj	-0.696882	NA	NA	NA		Ccl12	-2.0273	NA	NA	NA
Fam81a	-0.698248	-0.663622	-0.627532	NA		Rec114	-2.07836	NA	NA	NA
Aqp11	-0.699403	NA	NA	NA		Tmprss4	-2.11251	NA	NA	NA
Rnaseh2b	-0.70012	-0.352403	NA	-0.447356		Gm7488	-2.1127	NA	NA	NA
Dnajc7	-0.703047	-0.51225	-0.44227	-0.346443		Vdr	-2.11931	-1.05306	-0.719257	NA
Mpp7	-0.703239	NA	-0.703845	-0.439757		Necap2	-2.12551	-0.681605	-0.492853	NA
Mapre1	-0.703662	-0.447165	-0.4396	NA		Wif1	-2.16685	NA	NA	NA
Nasp	-0.703927	-0.552717	-0.46581	-0.479162		Lpar5	-2.16813	NA	NA	NA
Fstl3	-0.704045	NA	NA	NA		Ncan	-2.2218	NA	NA	NA
Wars	-0.704402	NA	NA	NA		Rgs16	-2.237	-1.49496	NA	NA
Arsg	-0.706746	NA	NA	NA		Rflna	-2.3822	NA	NA	NA
Anxa5	-0.708374	NA	NA	NA		Banf2os	-2.41037	NA	NA	NA
Dhfr	-0.708441	-0.624373	-0.441818	-0.649484		Gm12250	-2.41157	NA	NA	NA
Kif5c	-0.708589	NA	-0.774025	NA		Shank2	-2.44328	NA	NA	NA
Erap1	-0.711514	-0.640732	-0.540872	-0.621498		Rims4	-2.47992	-1.12511	-0.98526	NA
Tbc1d31	-0.712518	-0.422962	-0.54764	-0.611083		Plekhh1	-2.53545	NA	NA	NA
B4galt5	-0.71266	-0.309746	NA	NA		Kcnk1	-2.54597	NA	NA	NA
Akap17b	-0.71326	NA	NA	NA		Frem3	-2.60518	NA	NA	NA
Cpeb1os1	-0.713345	NA	NA	NA		Vxn	-2.63195	0.722419	0.575692	NA
Gmpr2	-0.71408	NA	NA	-0.270943		Pak7	-2.72296	-2.48432	NA	NA
Ube2t	-0.715478	-0.960751	-0.946289	-0.780936		Ankrd34b	-2.78276	NA	NA	NA
Pdxp	-0.715735	NA	NA	NA		F630042J09Rik	-2.85548	NA	NA	NA
Gm42819	-0.718562	NA	NA	NA		Rimkla	-2.87418	NA	NA	NA
Gm1976	-0.718588	NA	NA	NA		Ptchd3	-2.92851	NA	NA	NA
Lin9	-0.720242	-0.707904	-0.743029	-0.628835		Jph3	-3.06072	NA	NA	NA
Sntb1	-0.722728	NA	-0.709358	-0.580365		Cited1	-3.07457	NA	NA	NA
Pvt1	-0.723574	NA	NA	NA		Sult4a1	-3.0994	NA	NA	NA
Evi2a	-0.723946	NA	NA	NA		D630023O14Rik	-3.17488	NA	NA	NA
Nt5c2	-0.724557	-0.577913	-0.508677	NA		Kcne1	-3.36021	NA	NA	NA
Gemin6	-0.725798	NA	NA	NA		Amtn	-3.44428	NA	NA	NA
1810044D09Rik	-0.728048	NA	NA	NA		F830016B08Rik	-3.46813	NA	NA	NA
Txndc12	-0.728756	-0.512772	-0.561958	-0.375282		Gm10433	-3.59338	NA	NA	NA
Eif2ak2	-0.72976	-0.501014	NA	NA		Serpina3f	-3.95217	NA	NA	NA
Dera	-0.729895	NA	-0.716339	NA		Pld6	-4.44858	NA	NA	NA
Dip2a	-0.731786	-0.452498	-0.241192	NA		Gm10240	-5.56134	NA	NA	NA
4931406C07Rik	-0.731852	NA	-0.337945	-0.438233		Gm13370	-5.56134	NA	NA	NA
Setmar	-0.733289	NA	NA	NA		Gm21970	-5.61631	NA	NA	NA
Jpt2	-0.733391	-0.454176	-0.540168	-0.350252		Rgs8	-7.27159	NA	NA	NA
Asl	-0.733779	-0.644976	-0.59936	NA		Gm2274	-48.264	NA	NA	NA
Cdt1	-0.734234	-0.80077	-0.813766	NA
Lyrm2	-0.73511	NA	-0.400157	-0.524132
Tmem184c	-0.73585	-0.405343	-0.475494	-0.378996
Rfc5	-0.7372	-0.628559	NA	NA
Parp9	-0.737978	-0.642626	-0.622246	NA
Rassf7	-0.740949	NA	NA	NA
Eppk1	-0.741309	NA	NA	NA
Slc9a7	-0.741423	-0.924976	-0.541	NA
Lrp2bp	-0.741508	-0.833238	-0.865746	-0.495652
Clec4n	-0.743197	NA	NA	NA
Cabcoco1	-0.743895	-0.926939	-0.759296	-0.660778
Aldh1b1	-0.743919	-0.359061	NA	NA
Klhdc7a	-0.744085	NA	NA	-1.03118
Gnb3	-0.745134	NA	NA	NA
Wnk3	-0.747001	NA	NA	NA
Ccdc138	-0.748665	NA	NA	NA
Ubtd1	-0.749432	-0.425689	NA	NA
Macroh2a2	-0.750614	-0.982077	-0.686145	-0.690049
6030443J06Rik	-0.752606	NA	NA	NA
Prss23	-0.754479	NA	-0.554066	NA
Dennd4a	-0.756077	-0.357078	-0.41328	-0.36586
Clec4a3	-0.75624	NA	NA	NA
Tdrkh	-0.760239	-0.548579	-0.37671	-0.550803
Lsm3	-0.760589	-0.780752	-0.688538	-0.663554
Snx10	-0.760934	NA	-0.599291	NA
Jak3	-0.765177	NA	NA	NA
Sipa1l1	-0.766057	-0.353607	NA	NA
Ntm	-0.76773	NA	NA	NA
Amn1	-0.768407	NA	-1.22938	NA
Ccl27a	-0.768713	NA	NA	NA
Tmem116	-0.771516	-0.424811	-0.427944	NA
Mindy3	-0.772062	-0.477743	-0.406056	-0.424206
Dck	-0.773216	-0.395542	-0.476004	NA
Igsf9b	-0.773384	-0.57768	-0.595145	-0.414384
Gm15816	-0.77734	NA	NA	NA
Cxadr	-0.777601	-0.471613	-0.59331	-0.410415
Sun3	-0.77773	-1.18185	-0.742815	-1.08354
Csrp2	-0.778213	-0.717993	-0.726381	NA
Sqle	-0.778876	-0.637847	NA	NA
Upp1	-0.779318	-0.821308	-1.02969	NA
Adap1	-0.780688	NA	NA	NA
Mcm8	-0.780847	-0.748676	-0.613095	-0.618286
Ndn	-0.78207	-0.475543	-0.542881	NA
Osgin2	-0.782336	-0.374626	-0.404727	-0.533092
Rragd	-0.78247	-0.442002	-0.423185	-0.646363
Cd48	-0.783326	NA	NA	NA
Catsper2	-0.784079	-0.614106	-0.50627	-0.530486
Cd24a	-0.785123	NA	NA	NA
Gm11627	-0.78587	NA	NA	NA
Plpp2	-0.786386	NA	NA	NA
Ttbk1	-0.79019	NA	NA	NA
Sdc4	-0.79115	-0.613677	NA	NA
Cetn3	-0.791346	-0.508165	-0.514263	-0.624853
Mvd	-0.791704	NA	NA	NA
Impa1	-0.791956	-0.451286	-0.540219	-0.314461
Ninl	-0.792255	NA	NA	NA
Ncam1	-0.792439	-0.851133	-0.692758	NA
Gm9958	-0.79471	NA	NA	NA
Ror1	-0.795517	NA	NA	NA
Tsacc	-0.797485	NA	-1.41192	-0.769425
Gm43032	-0.798271	-0.762319	-0.842277	-0.944512
Sdk1	-0.798371	NA	NA	NA
Ercc6l	-0.79955	-0.886221	NA	-1.07344
Slc35g1	-0.8001	NA	NA	NA
Snap91	-0.800755	-0.779142	-1.02038	-0.536939
Npl	-0.802523	NA	NA	NA
Sec61a2	-0.802629	-0.425611	-0.42881	NA
Mettl16	-0.803749	-0.579063	-0.443545	-0.351246
Phtf2	-0.803866	NA	-0.311834	-0.357432
Klhdc8b	-0.804205	NA	NA	NA
Fancm	-0.804344	-0.417083	NA	-0.390801
Ccne2	-0.804954	NA	-0.965886	NA
Zdhhc2	-0.806601	-0.566528	-0.631783	-0.422662
Wfdc1	-0.807844	-0.606322	-0.579242	NA
Gins1	-0.810119	-0.802211	-0.592972	NA
Tmem183a	-0.810693	-0.427108	-0.594718	NA
Ptpmt1	-0.810941	-0.734626	-0.562876	-0.513272
Haus3	-0.813643	-0.479593	-0.663646	-0.68236
Ttc8	-0.817722	NA	NA	NA
Ccdc69	-0.81812	NA	-0.655392	NA
Rab40b	-0.818292	-0.470282	-0.469468	NA
1810037I17Rik	-0.819085	-0.509989	-0.614775	-0.560781
4930579G24Rik	-0.822763	-1.01146	-0.556919	-0.534633
Ripor2	-0.823043	-1.56951	-1.40278	-1.22927
Bora	-0.824866	NA	NA	NA
Gm7240	-0.826388	NA	NA	NA
Adra1d	-0.827818	NA	NA	NA
Dna2	-0.828247	NA	NA	NA
Fam124a	-0.829195	NA	-0.475732	NA
Slfn9	-0.830704	NA	NA	NA
Ska2	-0.830761	-0.767098	-0.676568	-0.689668
Map1a	-0.831365	NA	NA	NA
Bend6	-0.831404	NA	NA	NA
Sec23b	-0.833602	-0.425711	-0.432931	NA
Kif24	-0.835135	NA	NA	NA
Lsm5	-0.838595	NA	NA	-0.771758
Arhgap9	-0.839059	-0.669985	-0.554698	-0.713332
Stat2	-0.839221	NA	NA	NA
Brca2	-0.839358	-0.645323	-0.885441	-0.561975
Gm9747	-0.840737	NA	-0.673771	-0.745607
Slc37a2	-0.840787	-0.545743	NA	NA
Tpm2	-0.841517	0.636546	NA	NA
Morn4	-0.843729	-0.403356	NA	NA
Tmem50b	-0.845125	-0.472111	-0.467252	-0.518249
Bend4	-0.845471	-0.393618	-0.592436	-0.50113
Ptpre	-0.846495	-0.52158	-0.335069	NA
Cdc45	-0.848097	-0.593275	NA	-0.585573
Iqcg	-0.84886	NA	NA	NA
Stmn1	-0.84929	-0.852318	-0.757264	-0.811261
2310039L15Rik	-0.849659	NA	-0.982157	NA
Gucy2e	-0.850557	NA	NA	NA
Idi1	-0.8507	-0.652124	-0.67822	-0.551191
Gm11451	-0.851116	NA	-0.929242	NA
Xaf1	-0.851288	NA	NA	NA
2310015A16Rik	-0.851708	NA	NA	NA
Ctss	-0.852677	NA	NA	NA
Dipk1a	-0.853183	-0.437437	-0.379732	-0.606119
Smc2	-0.853856	-0.699034	-0.593128	-0.587622
Asph	-0.857725	-0.318268	-0.331411	-0.378551
Gm3854	-0.859252	NA	NA	NA
Gm11837	-0.861284	-1.28588	NA	-1.06902
Diaph3	-0.862994	-0.989482	-0.946678	NA
Npr3	-0.867213	NA	NA	NA
D330023K18Rik	-0.867713	NA	NA	NA
Parp14	-0.868196	NA	NA	NA
Aif1	-0.872137	NA	NA	-0.703159
Mcm7	-0.872467	-1.09306	-0.660951	-0.725215
Prkag2	-0.873481	-0.393101	-0.323347	NA
Apod	-0.876844	NA	NA	NA
Pigw	-0.879443	NA	-0.659944	-0.400423
Acss3	-0.880521	-0.875417	-0.626135	-0.685312
Ppp1r1a	-0.881942	NA	NA	NA
Afmid	-0.882206	-0.619063	-0.644472	NA
Nox4	-0.882963	NA	NA	NA
Mad2l1	-0.886173	-0.932872	-0.630879	-0.863255
Cpxm2	-0.888385	NA	NA	NA
Fmr1	-0.888458	-0.546333	-0.500098	-0.523548
6330418K02Rik	-0.888702	-0.752901	NA	NA
Cip2a	-0.889538	-0.71807	NA	NA
Stxbp1	-0.890763	-0.540299	-0.455433	NA
Uchl1	-0.891378	NA	NA	NA
Slc16a7	-0.89367	-1.04682	-0.62871	-0.797547
Gm45163	-0.895141	-0.736426	-0.819421	NA
Serf1	-0.895219	NA	NA	NA
Mastl	-0.897478	-0.962161	-0.907528	-0.845008
Pemt	-0.900058	NA	NA	NA
Gm20619	-0.905844	NA	NA	NA
Ect2	-0.906336	NA	NA	NA
Rnd1	-0.906604	NA	NA	NA
Agt	-0.909597	NA	-0.578866	NA
H3c7	-0.910953	NA	NA	NA
Zscan18	-0.912146	-0.698341	NA	NA
Lrrc27	-0.91567	NA	NA	NA
Pfn4	-0.915777	NA	NA	NA
Cacna1d	-0.916877	NA	-0.4988	NA
Hsbp1l1	-0.920237	-0.831063	-0.894401	-0.627669
Fat3	-0.925451	-0.740099	NA	NA
Slc51a	-0.927773	NA	NA	NA
Sh2d4a	-0.928	NA	NA	NA
C4b	-0.928777	NA	NA	NA
Hectd2	-0.929082	NA	NA	NA
Rhod	-0.929481	NA	NA	-0.43749
Nhs	-0.929979	-1.45461	-0.895625	-1.66215
Ramp1	-0.932998	-1.18904	NA	NA
Nos1	-0.93397	NA	NA	NA
Cenpp	-0.934657	-0.682163	-0.857474	-0.969577
Ints10	-0.937037	-0.561238	-0.642963	-0.425405
Coasy	-0.941736	-0.44747	-0.433657	-0.311647
Prim1	-0.943012	-0.828452	-0.899659	-0.712725
Uchl5	-0.949102	-0.807468	-0.509236	-0.701096
Atcay	-0.949764	NA	NA	NA
Gm10635	-0.951754	-1.05268	-1.5213	NA
Gm12669	-0.955101	NA	NA	NA
Azin1	-0.955974	-0.607127	-0.606627	-0.347629
D630039A03Rik	-0.957811	NA	NA	NA
Gm16001	-0.959994	NA	NA	NA
Ddn	-0.963961	-0.723884	-0.649432	-0.596388
Ttc27	-0.964719	-0.739712	-0.673197	-0.49438
Gm50010	-0.966556	-0.556086	-0.543783	-0.530193
Dnph1	-0.966681	-1.00039	-0.651978	NA
Scml2	-0.975998	-1.4288	NA	-1.21385
Ano3	-0.977057	-0.982345	NA	NA
Gm33016	-0.978083	NA	NA	NA
Mthfd2	-0.982923	NA	NA	NA
T2	-0.983875	-1.05064	NA	NA
B230369F24Rik	-0.984349	-0.518085	-0.509321	-0.501746
Cadm4	-0.98552	-0.765191	-0.523194	-0.448166
Dynlt1a	-0.989283	-1.09582	-1.22931	NA
Nek3	-0.989355	-0.611325	NA	NA
Mllt11	-0.991659	NA	NA	NA
Chka	-0.992158	NA	-0.653777	NA
Myom3	-0.996036	NA	NA	NA
Id4	-0.996142	NA	NA	NA
Grip1	-0.996853	NA	-1.17547	NA
BC055324	-0.999996	-1.09643	-0.697669	-1.31859
Hdc	-1.00147	NA	NA	NA
Igfals	-1.00284	NA	NA	NA
Pamr1	-1.0056	NA	NA	NA
Kif26b	-1.00658	-0.759262	-0.54563	NA
Bard1	-1.00666	-1.18179	-1.41974	-0.908833
Il18bp	-1.00775	-0.93809	-0.964018	-0.802959
Nusap1	-1.00793	-1.16509	NA	NA
Frem2	-1.00874	-0.946151	-0.971079	-0.867161
Enpep	-1.009	-0.628064	-0.610706	NA
Lrfn1	-1.01072	NA	NA	NA
Smarca5-ps	-1.01307	NA	NA	NA
Cep72	-1.01936	NA	NA	NA
2510046G10Rik	-1.03796	NA	NA	NA
Tnfrsf23	-1.03941	NA	NA	NA
Gm7879	-1.0398	-0.974508	-1.17059	-0.987954
Depdc7	-1.04009	NA	NA	NA
Cdh16	-1.0409	NA	NA	NA
Mex3a	-1.04488	NA	NA	NA
Aif1l	-1.04757	NA	NA	NA
C2	-1.05197	NA	NA	NA
5930420M18Rik	-1.05365	NA	NA	NA
Cenps	-1.05468	NA	NA	NA
Kif20a	-1.06052	NA	NA	NA
Spata33	-1.06232	-0.736146	-0.531953	-0.53112
Itgbl1	-1.06238	NA	NA	NA
Usp18	-1.06455	NA	NA	NA
Bst2	-1.06765	NA	NA	NA
Eda2r	-1.07017	-1.20088	-0.811503	-0.935801
Ccnjl	-1.07104	NA	NA	NA
Gm42791	-1.07194	NA	NA	NA
Ush1c	-1.07519	NA	NA	NA
Zfp977	-1.07689	NA	NA	NA
Tmem97	-1.0815	-0.800225	-0.629448	-0.612815
Gm11266	-1.08351	NA	-0.753312	NA
Gpnmb	-1.08458	NA	-0.854679	NA
Pidd1	-1.08607	NA	NA	NA
Ifit2	-1.09607	-0.631625	NA	NA
Kif1a	-1.09695	NA	NA	NA
Tlcd4	-1.09808	-0.718704	-0.634128	NA
Clec2l	-1.10401	NA	NA	NA
9630013D21Rik	-1.1053	NA	NA	NA
Zfp286	-1.10668	-0.839079	-0.603441	-0.507084
Cenpe	-1.1091	NA	-1.24632	NA
Mylk4	-1.10979	-0.875331	-0.785174	NA
Cfb	-1.11207	NA	NA	NA
Gm13710	-1.11247	NA	NA	NA
Eprn	-1.11529	-1.10561	NA	-0.800705
Cyp4f16	-1.11602	-0.575964	-0.598513	NA
Ccnf	-1.1168	NA	NA	NA
Uhrf1	-1.12554	NA	NA	NA
Ptn	-1.12648	-1.26788	NA	NA
Mfap4	-1.13626	NA	NA	NA
Gins2	-1.13958	-0.833054	-0.955964	-0.67666
Ryr1	-1.14264	NA	NA	NA
Tgfa	-1.14595	NA	NA	NA
Insl6	-1.14828	NA	NA	NA
Irf9	-1.14885	NA	NA	NA
Pole	-1.15084	-1.08823	-0.907694	-0.886119
Sp3os	-1.15909	-0.718921	-0.646261	NA
Racgap1	-1.15989	-1.10753	NA	NA
Tex30	-1.16188	-0.787493	-0.777033	-0.586416
Pwwp3b	-1.16595	-0.54631	-0.910338	-0.648381
Tent5b	-1.17164	NA	NA	NA
Dbf4	-1.1722	-1.11212	NA	-0.872796
Slc25a17	-1.1739	-0.463968	-0.529226	NA
Fbxo16	-1.17491	-1.28143	-0.667612	-0.81966
Frem1	-1.17645	NA	NA	NA
1500015A07Rik	-1.17754	NA	-0.810319	NA
Rps23-ps1	-1.17815	-1.48541	-1.33178	-1.26817
Dsn1	-1.1801	-1.00536	NA	-0.830256
A330035P11Rik	-1.18025	NA	NA	NA
Rgs16	-1.18474	-1.65227	-1.01781	-0.884781
Ncaph	-1.18633	NA	-1.28251	NA
Neto2	-1.18799	-0.956641	-1.61041	-0.788096
Ulbp1	-1.19097	NA	-1.39348	NA
Fhl4	-1.20731	NA	NA	NA
Traip	-1.21097	-1.06153	-1.11575	NA
Zfp335os	-1.21138	NA	NA	NA
Lgi1	-1.21163	NA	NA	NA
Mcm5	-1.21183	-1.35301	-0.886094	-0.759449
Hagh	-1.21282	-0.403957	-0.317667	-0.406452
Scgb1c1	-1.21309	NA	NA	NA
Nrg1	-1.21405	-1.59248	-1.63765	NA
Marveld2	-1.2157	-1.30292	-1.42793	-1.41884
Mgat5b	-1.21895	NA	NA	NA
Lss	-1.22411	-0.614548	-0.471224	NA
Klrg2	-1.2248	NA	NA	NA
Ocln	-1.22601	-0.921546	-1.2839	-0.851296
Krt222	-1.23047	-0.849927	-0.775808	-0.661052
Endou	-1.24045	-0.954469	-1.01358	NA
2310068J16Rik	-1.24316	NA	NA	NA
Epha3	-1.2446	NA	-1.73778	NA
Cdc20	-1.2455	-1.01204	-1.16652	NA
Fzd3	-1.25242	-0.609616	-0.580873	NA
Plk4	-1.25473	NA	-1.6346	NA
Zfp599	-1.25538	-1.12823	NA	NA
Mms22l	-1.25555	NA	NA	NA
Cenpu	-1.25663	NA	NA	NA
Prr11	-1.26127	NA	-1.05015	NA
Efhd1	-1.26834	-0.980636	NA	NA
Septin3	-1.2782	-1.11824	NA	NA
Gas2l3	-1.27904	-0.758598	-0.887724	NA
Mtmr7	-1.28119	NA	NA	NA
Fer1l5	-1.28283	NA	NA	NA
Gm6916	-1.28638	NA	-1.86058	NA
Fbn2	-1.28656	NA	NA	NA
Slc16a6	-1.29186	-0.426942	-0.321619	NA
Gng7	-1.29288	-0.579358	NA	NA
Aass	-1.29444	-1.2105	-1.27669	-0.819924
Chek1	-1.2958	-1.31515	-1.73879	-1.17553
Spta1	-1.29764	-1.34733	-1.02227	-0.805899
4833422M21Rik	-1.29964	-1.12774	NA	NA
Stil	-1.29989	-1.57302	NA	NA
Tns4	-1.30044	NA	NA	NA
Adamts20	-1.3008	NA	NA	NA
Ifit1	-1.30389	NA	NA	NA
Aurka	-1.30891	-1.27415	-1.64514	NA
Tex11	-1.30895	NA	NA	-1.36572
Ptprf	-1.31087	NA	NA	NA
Gm28439	-1.32028	NA	-1.23471	-1.16355
Gm14412	-1.32182	NA	NA	NA
Slc13a4	-1.32912	NA	NA	NA
H2-Eb1	-1.32984	NA	NA	NA
Cdkn1a	-1.33359	NA	NA	NA
Mt3	-1.33546	NA	NA	NA
Tpx2	-1.33686	NA	-1.28261	NA
Asf1b	-1.33694	-1.17397	-1.23315	-0.775758
Fkbp11	-1.33913	-0.706095	-0.423425	-0.434399
Pirt	-1.34209	-0.788184	-0.691792	NA
Shcbp1	-1.35346	-1.18533	-1.69002	NA
Chtf18	-1.35558	-1.41974	NA	NA
Npas2	-1.35865	NA	-1.2041	NA
Angpt4	-1.36035	NA	NA	NA
Spata24	-1.36686	-0.897394	-0.862117	-0.847649
Rab9b	-1.36816	NA	NA	NA
Meig1	-1.36926	NA	NA	NA
Plcxd2	-1.37062	-1.10698	NA	NA
Ckmt1	-1.37222	NA	NA	NA
Sptbn4	-1.37764	NA	NA	NA
Gbp5	-1.37964	NA	NA	NA
Lyz1	-1.37997	NA	NA	NA
Blm	-1.384	-1.15969	-0.814226	-0.915509
Kifc1	-1.38739	-1.98506	-1.1988	NA
Plppr4	-1.38877	NA	NA	NA
Ppp2r1b	-1.38914	-1.20785	-0.627107	-0.691153
Csrnp3	-1.38947	-1.34077	-1.08561	-1.54924
Gm9816	-1.39728	NA	NA	NA
Kif4	-1.4066	NA	-1.48075	NA
Fam221b	-1.40919	NA	NA	NA
Nwd1	-1.41681	NA	-1.87642	NA
Samd5	-1.41944	-1.17523	-1.06166	-0.994655
8430406P12Rik	-1.41967	NA	-1.84228	NA
Anln	-1.42076	-1.07006	-1.32314	NA
Trip13	-1.42178	NA	NA	-1.44886
Ankrd2	-1.43407	NA	NA	NA
Psmb8	-1.43903	-1.51658	NA	NA
Cgref1	-1.4434	-1.0754	NA	NA
Lrtm2	-1.44797	-1.37237	-2.90444	NA
Clspn	-1.44817	NA	NA	NA
Astn2	-1.45083	-1.42744	-1.15682	NA
Mcm2	-1.45629	-1.53072	-0.914846	-1.03319
Abat	-1.45907	-0.890509	-0.852529	-0.494839
Cd52	-1.46216	-1.50593	NA	NA
Cks1b	-1.46339	-1.01525	-0.823335	-0.870556
Gm48287	-1.46901	NA	NA	NA
Klhdc8a	-1.47598	-0.861935	-0.76043	NA
Spdl1	-1.47667	-1.38193	NA	NA
Padi2	-1.49312	NA	NA	NA
Gm14703	-1.49598	-1.33932	-1.1719	NA
Nudt5	-1.50506	NA	NA	NA
Mmp12	-1.50768	NA	-3.13324	NA
H2-DMb1	-1.52246	NA	NA	NA
Pttg1	-1.53152	-1.8856	-1.18279	-1.63208
Ckap2l	-1.53629	NA	-1.82093	NA
Fancd2	-1.53877	NA	NA	-0.891897
Gm19426	-1.54051	NA	NA	NA
9330179D12Rik	-1.54204	NA	-1.39368	NA
Ap1s3	-1.54278	NA	NA	NA
Colq	-1.54626	NA	NA	NA
Top2a	-1.56057	NA	NA	NA
Reep2	-1.56155	NA	NA	NA
Gbp7	-1.56553	NA	NA	NA
Tbx15	-1.56651	NA	NA	NA
Gtse1	-1.56729	-1.68683	-1.46673	NA
Upb1	-1.56834	-1.97716	-1.77346	-1.22108
Cdca2	-1.57496	NA	NA	NA
Cngb3	-1.59144	-1.14765	-1.44612	-1.14194
Ccna2	-1.5987	NA	NA	NA
B2m	-1.61403	-1.60554	NA	NA
Eldr	-1.61797	NA	NA	NA
Aqp4	-1.62345	NA	NA	NA
Atp1b4	-1.62832	NA	NA	NA
Gm6034	-1.63361	NA	NA	NA
Cox7c-ps1	-1.65059	NA	NA	NA
Gm26760	-1.65266	NA	-1.57509	NA
Kif20b	-1.65996	NA	NA	NA
Pak7	-1.66049	-1.66918	NA	-1.51294
Gdf15	-1.66735	NA	NA	NA
Pnldc1	-1.66765	NA	NA	NA
Gbp4	-1.66821	NA	NA	NA
Ncapg	-1.67033	NA	-1.97483	NA
Cda	-1.67089	NA	NA	NA
Sycp3	-1.67686	NA	NA	NA
Pcbd1	-1.68325	NA	NA	NA
Syn2	-1.69082	-0.795419	-0.694709	NA
Rad51	-1.69395	-2.36215	-1.08132	-1.36593
Shank2	-1.69461	NA	-1.77939	NA
Rad54l	-1.70161	NA	NA	NA
Prokr1	-1.70351	-0.962285	-0.901252	-0.932535
Pmaip1	-1.70375	NA	NA	NA
Rrm2	-1.71453	-1.45501	-1.81746	-1.20361
Birc5	-1.71543	-1.45108	-1.48659	NA
Dtl	-1.71634	-1.69759	-1.78041	-1.45219
Spats1	-1.71802	-1.08058	-0.68048	NA
Cd274	-1.72352	-1.89725	NA	NA
Arhgap11a	-1.72385	-1.28084	-1.3378	-1.28572
Haspin	-1.72517	NA	NA	NA
Angptl7	-1.72777	NA	NA	NA
Fam180a	-1.72854	NA	NA	NA
Ccr2	-1.72908	-1.40194	-1.48908	NA
Prss55	-1.72929	NA	NA	NA
Mns1	-1.73188	NA	NA	-1.48104
Gabrg3	-1.73439	NA	NA	NA
Arhgef39	-1.73585	NA	NA	NA
Stat1	-1.7372	-1.68094	NA	-1.42659
Rims2	-1.73844	NA	NA	NA
Tnc	-1.74036	NA	NA	NA
Adcy1	-1.74678	-1.02675	-1.41137	NA
Gm3646	-1.75139	-0.911428	-1.04465	-1.02648
Sfrp2	-1.75426	NA	NA	NA
Cenpn	-1.75905	-1.51356	-0.995038	-1.32934
Prkg2	-1.76973	-1.23909	-1.4023	NA
Tceal5	-1.78352	NA	NA	NA
Dlgap5	-1.78802	-1.80452	-2.47332	NA
Ifi47	-1.79011	NA	NA	NA
Tspan10	-1.79938	NA	NA	NA
Knl1	-1.8231	NA	NA	NA
Ccnd2	-1.83182	-1.28295	-1.07434	-0.8517
Gm5779	-1.83288	NA	-1.96963	NA
Wasf1	-1.83318	-1.112	-0.646894	-0.79621
Frem3	-1.83745	-3.3016	-2.15961	NA
Stk32a	-1.84792	-1.05441	-0.69139	NA
Shmt1	-1.84801	-1.44993	-1.24952	-1.20445
Vdr	-1.84843	-1.62076	-0.902275	-0.581605
Tmprss4	-1.85284	-1.98512	-1.87153	NA
Bub1b	-1.8558	NA	NA	NA
Atcayos	-1.85908	-1.10344	-0.993338	-0.561582
Gbp3	-1.86467	NA	NA	NA
Hydin	-1.86525	NA	-2.0029	NA
Gm48626	-1.87164	NA	NA	NA
Gm2694	-1.89642	NA	-1.98951	NA
Pcdh15	-1.90292	NA	NA	NA
Tmem63c	-1.91004	NA	NA	NA
Necap2	-1.92412	-0.953758	-0.770202	-0.695532
Cenpi	-1.93328	-1.98868	-2.38563	NA
Slc6a13	-1.93328	NA	NA	NA
Cox6b2	-1.95039	-1.5116	-2.23987	-1.40105
Rprm	-1.95235	NA	NA	NA
Nek2	-1.95236	-2.15172	-2.49283	NA
Ccn4	-1.95304	-1.15012	-1.035	NA
Iqgap3	-1.96894	-2.05353	-1.53377	NA
Cdca3	-1.97886	-1.79272	NA	-1.48041
C330024D21Rik	-1.98865	NA	NA	NA
Cdk1	-2.0103	-1.89282	-1.45478	NA
Ptchd3	-2.02224	NA	-1.69545	NA
Fanci	-2.0383	-1.8786	-1.86719	-1.45848
Nuf2	-2.03962	NA	-2.70857	NA
Htr3a	-2.04867	NA	NA	NA
Ckap2	-2.06531	-2.08306	-2.04345	NA
Kcne1	-2.09123	NA	NA	NA
Gpr141	-2.09673	NA	NA	NA
Oip5	-2.1076	-2.33756	-2.13558	NA
Batf2	-2.10962	NA	NA	NA
Dstn	-2.12628	-0.898443	-0.829158	-0.627115
Fignl1	-2.12724	-1.54014	-2.14359	-1.44243
Zwilch	-2.14679	-1.14106	-1.23342	-1.3705
Prc1	-2.14779	NA	-2.07234	NA
Plekha7	-2.15025	-1.55323	-1.06452	NA
Spag5	-2.17391	-1.65871	-1.67562	NA
Plekhd1	-2.18699	NA	NA	NA
Rps6ka6	-2.19161	NA	NA	NA
Slc5a11	-2.20897	NA	NA	NA
Jph3	-2.21031	NA	NA	NA
4833412C05Rik	-2.21478	NA	NA	NA
Knstrn	-2.22018	-1.79339	-2.06273	-1.67541
2900052N01Rik	-2.23157	NA	NA	NA
E2f1	-2.23558	-2.03594	-1.64996	-1.35815
Esco2	-2.25293	NA	-2.25891	NA
Cdca8	-2.26538	NA	-1.90779	NA
Dsg1a	-2.29986	NA	NA	NA
Cpne4	-2.30223	-1.69905	-1.36593	-1.63718
Rec8	-2.33114	NA	NA	NA
Fmr1nb	-2.3392	NA	NA	NA
Gm18939	-2.35424	NA	NA	NA
Depdc1a	-2.35881	NA	NA	NA
Rad51b	-2.36412	-0.993935	-1.07608	-0.938669
Gm15700	-2.36427	NA	NA	NA
Bub1	-2.37095	-1.90833	-1.6459	NA
Kcna4	-2.379	-1.97738	-1.53262	-1.07736
Gabrb2	-2.38287	NA	NA	NA
Rmi2	-2.38818	-2.50081	NA	NA
Upk3b	-2.38941	NA	NA	NA
Epha8	-2.40053	NA	NA	NA
Gm13943	-2.40075	NA	NA	NA
Slc25a41	-2.40946	NA	NA	NA
Gm10705	-2.41649	NA	-2.05055	-1.9458
Ccnb1	-2.42676	-2.1065	-2.00266	NA
Klrb1b	-2.42898	NA	NA	NA
Clstn3	-2.46304	-1.54931	-1.37637	NA
Brinp1	-2.48351	NA	NA	NA
Erc2	-2.54976	-1.78106	-1.32691	-0.812708
Fcgr4	-2.55203	-2.60664	NA	NA
Klra2	-2.57969	-2.13702	-1.98909	-2.56445
Mybl1	-2.58421	-1.66709	-2.17346	-1.32686
Vxn	-2.60151	NA	NA	NA
Tlr11	-2.60265	NA	NA	NA
Ccne1	-2.62744	-1.15821	-0.870562	NA
Spc25	-2.63859	-2.37618	-2.09312	-1.77881
Gm20449	-2.64402	NA	-2.1512	NA
Lrrn4	-2.64484	NA	NA	NA
Irgm1	-2.64545	-2.67833	-1.85933	-2.24292
Epha6	-2.65221	NA	NA	NA
B230206L02Rik	-2.65415	NA	-2.30923	NA
Ccl8	-2.68949	NA	NA	NA
Cubn	-2.69695	-1.30946	-1.44005	NA
Gm10647	-2.69722	NA	NA	NA
Gng13	-2.70766	NA	NA	NA
Gm4951	-2.70957	NA	NA	NA
Cxcl9	-2.71433	NA	NA	NA
Tgtp2	-2.72656	NA	NA	NA
Ddias	-2.75321	-2.0585	-1.77384	-1.32003
Hmmr	-2.80078	-2.25372	-2.61811	NA
Ube2c	-2.87103	-2.08246	-2.21808	NA
Ccl22	-2.90398	NA	NA	NA
Slc8a3	-2.90403	NA	-1.62405	NA
Muc16	-2.9101	NA	-2.43751	NA
Cks2	-2.9354	-2.65711	-2.10071	-1.46234
Ppp2r2c	-2.94549	-1.91821	-1.89608	NA
Tmsb15l	-2.96298	-1.9026	-2.03443	-2.45451
Lrrc38	-2.98907	-2.57233	-1.28949	-1.50175
Myh8	-3.0062	NA	-2.65024	NA
Cited1	-3.031	-1.58726	-1.49951	-1.29329
Cenpm	-3.05066	NA	-2.55901	NA
Aard	-3.12138	NA	NA	NA
Ankrd34b	-3.22559	NA	NA	NA
Gm10433	-3.22983	NA	NA	NA
Gm13617	-3.29619	-2.85522	-3.46695	NA
D630023O14Rik	-3.33896	NA	-3.48901	NA
Gbp2b	-3.37201	-2.83179	NA	-2.71375
Igfbpl1	-3.37676	-1.13706	-0.743791	-0.767464
Ncan	-3.40246	-2.63554	NA	NA
Tnfsf15	-3.41301	NA	-2.07165	NA
9030619P08Rik	-3.46573	NA	NA	NA
Vtcn1	-3.67808	NA	NA	NA
Serpina3f	-3.75064	NA	NA	NA
Irgm2	-3.79647	-3.71052	NA	-2.88789
Gm20708	-3.80138	NA	NA	NA
Gdf2	-3.84287	-3.8209	NA	NA
Gm43302	-3.90478	-3.43236	-2.1912	-3.46688
Gbp10	-3.93303	-3.46493	-2.40623	-3.78676
Rimkla	-4.05917	-1.54021	-1.01891	-1.12312
Sost	-4.09853	NA	NA	NA
Gm12250	-4.17997	-3.85639	-2.52668	-2.88305
Gbp8	-4.30265	-3.70693	NA	-3.32032
Folh1	-4.31093	-4.28897	NA	NA
Pld6	-4.39772	-1.79154	-1.32492	NA
Gm10163	-4.40226	NA	NA	NA
Apol9b	-4.59872	-3.54921	-3.04429	-3.05745
Btnl10	-4.61552	NA	NA	NA
Upk1b	-4.68538	NA	NA	NA
Iigp1	-4.84535	-4.5014	-2.82881	-4.06433
Igtp	-5.02134	-4.65079	NA	-3.93469
Apol8	-5.21399	NA	NA	NA
Apol9a	-5.95183	-5.7034	-2.78537	-3.31927
Gm12185	-6.42999	-6.12026	-5.02677	-5.46507
F830016B08Rik	-6.71482	-6.3096	NA	-5.34744
BC023105	-7.57078	-7.19544	NA	-6.65742
Gm4841	-7.93976	-7.71774	NA	-6.77512
Fam177a2	-9.86873	NA	NA	NA
Gm10240	-11.2445	NA	NA	NA
Gm13370	-11.2445	NA	NA	NA

## Sheet: AS
Use on/off dox vs on dox as reference (FDR<0.05; |delta PSI|>=0.15)						Use on/off dox vs on dox as reference (FDR<0.05; |delta PSI|>=0.15)
Ventricles	Comparisons	Total DGE	Overlapping DGE	Percentage of the rescued genes		Atria	Comparisons	Total DGE	Overlapping DGE	Percentage of the rescued genes
	Onoff vs Ondox	571	571	1			Onoff vs Ondox	538	538	1
	MBNL1+2 vs Ondox	362	256	0.448336			MBNL1+2 vs Ondox	234	171	0.317844
	MBNL1 vs Ondox	405	236	0.41331			MBNL1 vs Ondox	185	132	0.245353
	MBNL2 vs Ondox	230	162	0.283713			MBNL2 vs Ondox	95	56	0.104089
Ventricles						Atria
Info	Onoff_vs_Ondox	MBNL1+2_vs_Ondox	MBNL1_vs_Ondox	MBNL2_vs_Ondox		Info	Onoff_vs_Ondox	MBNL1+2_vs_Ondox	MBNL1_vs_Ondox	MBNL2_vs_Ondox
	log2FC	log2FC	log2FC	log2FC			log2FC	log2FC	log2FC	log2FC
ENSMUSG00000026407.17|Cacna1s|chr1|+|136104569|136104626|136101478|136101562|136105447|136105576	0.954	0.248	0.123	0.143		ENSMUSG00000051586.17|Mical3|chr6|-|120966053|120966116|120962754|120962865|120969354|120969492	0.936	0.538	0.454	0.39
ENSMUSG00000025006.18|Sorbs1|chr19|-|40321792|40321960|40318021|40318068|40324746|40324832	0.921	0.536	0.452	0.415		ENSMUSG00000025006.18|Sorbs1|chr19|-|40321792|40321960|40318021|40318068|40324746|40324832	0.93	0.343	0.309	0.16
ENSMUSG00000052852.8|Reep1|chr6|+|71799165|71799201|71795146|71795324|71805342|71805494	0.907	0.545	0.695	0.322		ENSMUSG00000052852.8|Reep1|chr6|+|71799165|71799201|71795146|71795324|71805342|71805494	0.888	0.332	0.433	0.184
ENSMUSG00000052512.17|Nav2|chr7|+|49554214|49554259|49547838|49548541|49556909|49557070	0.89	NA	0.455	NA		ENSMUSG00000036026.15|Tmem63b|chr17|-|45678962|45679001|45677925|45678016|45679236|45679316	0.877	0.337	0.339	0.189
ENSMUSG00000036026.15|Tmem63b|chr17|-|45678962|45679001|45677925|45678016|45679236|45679316	0.85	0.383	0.337	0.248		ENSMUSG00000036564.17|Ndrg4|chr8|+|95712324|95712363|95711092|95711144|95713177|95714956	0.867	0.303	0.265	0.168
ENSMUSG00000036564.17|Ndrg4|chr8|+|95712324|95712363|95711092|95711144|95713177|95714956	0.848	0.369	0.344	0.307		ENSMUSG00000021313.16|Ryr2|chr13|-|11903217|11903238|11890833|11890848|11918310|11918415	0.833	0.452	0.433	0.249
ENSMUSG00000051586.17|Mical3|chr6|-|120966053|120966116|120962754|120962865|120969354|120969492	0.844	0.667	0.571	0.582		ENSMUSG00000039126.10|Prune2|chr19|+|17211677|17211713|17208230|17208329|17212291|17212330	0.817	0.491	0.361	0.222
ENSMUSG00000021313.16|Ryr2|chr13|-|11903217|11903238|11885463|11885538|11918310|11918415	0.843	NA	NA	NA		ENSMUSG00000028960.20|Ube4b|chr4|-|149379271|149379409|149372827|149372969|149380033|149380338	0.758	0.207	0.242	0.11
ENSMUSG00000021313.16|Ryr2|chr13|-|11903217|11903238|11890833|11890848|11918310|11918415	0.82	0.723	0.649	0.602		ENSMUSG00000029207.16|Apbb2|chr5|-|66392272|66392335|66391771|66391857|66400075|66400281	0.729	0.487	0.342	0.239
ENSMUSG00000039126.10|Prune2|chr19|+|17211677|17211713|17208230|17208329|17212291|17212330	0.799	0.506	0.506	0.348		ENSMUSG00000051586.17|Mical3|chr6|-|120966053|120966116|120962754|120962865|120973402|120973647	0.724	0.366	0.357	0.181
ENSMUSG00000028207.18|Asph|chr4|-|9624359|9624401|9604515|9604629|9635900|9635969	0.766	0.335	0.323	0.267		ENSMUSG00000031788.14|Kifc3|chr8|-|95100646|95100673|95099827|95100452|95101408|95101517	0.703	0.38	0.389	0.211
ENSMUSG00000005899.14|Smpd4|chr16|+|17635481|17635568|17631985|17632057|17638495|17638641	0.765	0.401	0.467	0.241		ENSMUSG00000052512.17|Nav2|chr7|+|49554214|49554259|49552839|49552905|49556909|49557070	0.694	0.521	0.444	0.401
ENSMUSG00000051586.17|Mical3|chr6|-|120966053|120966116|120962754|120962865|120973402|120973647	0.724	0.597	0.565	0.378		ENSMUSG00000055320.18|Tead1|chr7|+|112856052|112856064|112842039|112842102|112856797|112856932	0.684	0.518	0.442	0.293
ENSMUSG00000041268.17|Dmxl2|chr9|-|54379774|54379837|54378916|54379003|54380907|54381025	0.686	0.529	0.243	0.264		ENSMUSG00000016487.15|Ppfibp1|chr6|+|146999661|146999694|146998166|146998281|147000940|147001002	0.682	0.18	0.209	0.106
ENSMUSG00000021000.17|Mia2|chr12|+|59146335|59146362|59137697|59137786|59146846|59146957	0.671	0.421	0.488	0.393		ENSMUSG00000066036.14|Ubr4|chr4|+|139432481|139432514|139431544|139431761|139433619|139433683	0.638	0.422	0.302	0.169
ENSMUSG00000028960.20|Ube4b|chr4|-|149379271|149379409|149372827|149372969|149380033|149380338	0.668	0.447	0.487	0.251		ENSMUSG00000036087.18|Slain2|chr5|+|72965803|72965881|72958148|72958286|72974530|72974846	0.635	0.191	0.213	0.092
ENSMUSG00000032067.6|Pts|chr9|-|50525261|50525284|50524722|50524779|50528556|50528645	0.661	0.307	0.198	0.16		ENSMUSG00000053617.12|Sh3pxd2a|chr19|-|47283020|47283104|47278312|47278430|47286604|47286718	0.621	0.313	0.317	0.128
ENSMUSG00000052512.17|Nav2|chr7|+|49554214|49554259|49552839|49552905|49556909|49557070	0.661	0.616	0.451	0.526		ENSMUSG00000026113.17|Inpp4a|chr1|+|37374271|37374289|37372310|37372419|37377577|37377761	0.605	0.232	0.286	0.088
ENSMUSG00000031788.14|Kifc3|chr8|-|95100646|95100673|95099827|95100452|95101408|95101517	0.645	0.509	0.474	0.409		ENSMUSG00000052512.17|Nav2|chr7|+|49551596|49552049|49547838|49548541|49556909|49557070	0.596	0.352	0.218	NA
ENSMUSG00000036087.18|Slain2|chr5|+|72965803|72965881|72958148|72958286|72974530|72974846	0.642	0.309	0.197	0.19		ENSMUSG00000002546.17|Golga2|chr2|+|32293314|32293395|32292092|32292215|32296625|32296721	0.592	0.35	0.352	0.237
ENSMUSG00000032511.17|Scn5a|chr9|-|119515902|119516061|119512980|119513101|119517347|119517791	0.632	0.407	0.35	0.228		ENSMUSG00000068036.16|Afdn|chr17|+|13848354|13848375|13846433|13846639|13849107|13849253	0.591	0.312	0.256	0.202
ENSMUSG00000052512.17|Nav2|chr7|+|49551596|49552049|49547838|49548541|49556909|49557070	0.627	0.485	0.241	0.274		ENSMUSG00000041268.17|Dmxl2|chr9|-|54379774|54379837|54378916|54379003|54380907|54381025	0.583	0.34	0.295	0.177
ENSMUSG00000025085.16|Ablim1|chr19|-|57077413|57077497|57068859|57068937|57079812|57079871	0.619	0.354	0.299	0.196		ENSMUSG00000019487.11|Trip10|chr17|+|57256859|57257027|57255272|57255467|57257234|57257344	0.582	0.267	0.28	0.106
ENSMUSG00000055320.18|Tead1|chr7|+|112856052|112856064|112842039|112842102|112856797|112856932	0.611	0.569	0.492	0.477		ENSMUSG00000051586.17|Mical3|chr6|-|120971750|120971840|120962754|120962865|120973402|120973647	0.582	0.37	0.371	0.199
ENSMUSG00000032536.12|Trak1|chr9|+|121470227|121470320|121468984|121469087|121472236|121474916	0.607	0.392	0.309	0.288		ENSMUSG00000028207.18|Asph|chr4|-|9624359|9624401|9604515|9604629|9635900|9635969	0.564	0.089	0.085	0.051
ENSMUSG00000032067.6|Pts|chr9|-|50526869|50526949|50524722|50524779|50528556|50528651	0.606	0.327	0.242	0.154		ENSMUSG00000032067.6|Pts|chr9|-|50525261|50525284|50524722|50524779|50528556|50528645	0.561	NA	NA	NA
ENSMUSG00000055296.14|Tmem245|chr4|-|56903211|56903247|56899305|56899428|56903917|56904049	0.596	0.284	0.245	0.196		ENSMUSG00000059495.14|Arhgef12|chr9|-|43040539|43040596|43027196|43027295|43042590|43042676	0.543	0.394	0.365	0.236
ENSMUSG00000019487.11|Trip10|chr17|+|57256859|57257027|57255272|57255467|57257234|57257344	0.595	0.436	0.44	0.325		ENSMUSG00000019978.16|Epb41l2|chr10|+|25501823|25502387|25488950|25489093|25506174|25506273	0.54	0.158	0.155	0.185
ENSMUSG00000032511.17|Scn5a|chr9|-|119515902|119516064|119512980|119513101|119517347|119517791	0.594	0.349	0.278	0.188		ENSMUSG00000032511.17|Scn5a|chr9|-|119515902|119516061|119512980|119513101|119517347|119517791	0.54	0.203	0.19	0.094
ENSMUSG00000028207.18|Asph|chr4|-|9624359|9624401|9610842|9610938|9635900|9635969	0.591	0.348	0.328	0.303		ENSMUSG00000025871.18|4833439L19Rik|chr13|-|54561692|54561871|54556526|54556651|54565181|54565303	0.536	NA	0.31	0.228
ENSMUSG00000066036.14|Ubr4|chr4|+|139432481|139432514|139431544|139431761|139433619|139433683	0.591	0.516	0.425	0.375		ENSMUSG00000030279.15|C2cd5|chr6|-|143020323|143020374|143017882|143018073|143029159|143029246	0.534	NA	NA	NA
ENSMUSG00000028917.14|Plekhm2|chr4|-|141637424|141637484|141634252|141634478|141639675|141639862	0.575	0.289	0.19	0.154		ENSMUSG00000019978.16|Epb41l2|chr10|+|25501823|25502138|25488950|25489093|25506174|25506273	0.53	0.17	0.156	0.185
ENSMUSG00000029207.16|Apbb2|chr5|-|66392272|66392335|66391771|66391857|66400075|66400281	0.571	0.382	NA	0.382		ENSMUSG00000023805.17|Synj2|chr17|+|6029699|6029834|6028418|6028586|6032696|6032809	0.52	0.374	0.368	0.257
ENSMUSG00000053702.16|Nebl|chr2|-|17417892|17417997|17413682|17413787|17424520|17424634	0.571	0.392	0.291	0.26		ENSMUSG00000039473.8|Ubn1|chr16|+|5081893|5081983|5081417|5081661|5084055|5086285	0.513	0.187	0.199	NA
ENSMUSG00000030852.18|Tacc2|chr7|+|130744526|130744616|130742129|130742301|130751189|130751333	0.57	0.467	0.342	0.294		ENSMUSG00000032511.17|Scn5a|chr9|-|119515902|119516064|119512980|119513101|119517347|119517791	0.513	0.149	0.16	0.056
ENSMUSG00000039126.10|Prune2|chr19|+|17211677|17211713|17208230|17208329|17220783|17223932	0.567	0.303	0.405	0.22		ENSMUSG00000028207.18|Asph|chr4|-|9624359|9624401|9610842|9610938|9635900|9635969	0.502	0.124	0.13	0.099
ENSMUSG00000051586.17|Mical3|chr6|-|120971750|120971840|120962754|120962865|120973402|120973647	0.56	0.493	0.5	0.317		ENSMUSG00000063382.6|Bcl9l|chr9|+|44499447|44499549|44482824|44483486|44500744|44501130	0.498	0.251	0.158	NA
ENSMUSG00000024384.4|Iws1|chr18|+|32093538|32093697|32093117|32093229|32097149|32097519	0.554	0.333	0.41	0.275		ENSMUSG00000059263.9|Usp47|chr7|+|112046926|112046986|112023564|112023746|112053216|112053420	0.493	0.155	0.155	NA
ENSMUSG00000039126.10|Prune2|chr19|+|17216325|17216373|17212291|17212330|17220783|17221809	0.55	0.391	NA	0.26		ENSMUSG00000030231.11|Plekha5|chr6|+|140568845|140568881|140552714|140552798|140569352|140569415	0.493	0.173	0.138	0.056
ENSMUSG00000021798.14|Ldb3|chr14|-|34571717|34571921|34569712|34569727|34576985|34577344	0.548	0.058	0.155	0.048		ENSMUSG00000037685.15|Atp8a1|chr5|-|67778959|67779033|67776128|67776198|67780987|67781061	0.486	0.261	0.16	NA
ENSMUSG00000039473.8|Ubn1|chr16|+|5081893|5081983|5081417|5081661|5084055|5086285	0.542	0.361	0.305	0.209		ENSMUSG00000036333.11|Kidins220|chr12|+|25047893|25047926|25038323|25038550|25051094|25051226	0.485	0.165	0.162	0.108
ENSMUSG00000025871.18|4833439L19Rik|chr13|-|54561692|54561871|54556526|54556651|54565181|54565303	0.542	NA	NA	NA		ENSMUSG00000005899.14|Smpd4|chr16|+|17635481|17635568|17631985|17632057|17638495|17638641	0.484	0.123	0.109	NA
ENSMUSG00000032560.14|Dnajc13|chr9|-|104209868|104209883|104209304|104209387|104212760|104212904	0.541	0.355	0.231	0.261		ENSMUSG00000028538.12|St3gal3|chr4|-|118054649|118054697|118031839|118031882|118107548|118107693	0.469	0.25	0.216	0.145
ENSMUSG00000060913.6|Trim55|chr3|+|19674253|19674541|19672755|19672997|19691476|19692421	0.537	0.354	0.223	0.167		ENSMUSG00000024384.4|Iws1|chr18|+|32093538|32093697|32093117|32093229|32097149|32097519	0.466	0.154	0.124	0.104
ENSMUSG00000053617.12|Sh3pxd2a|chr19|-|47283020|47283104|47278312|47278430|47286604|47286718	0.534	0.296	NA	0.214		ENSMUSG00000096054.3|Syne1|chr10|-|5045265|5045334|5043610|5043753|5047530|5047858	0.466	0.147	0.161	0.05
ENSMUSG00000030231.11|Plekha5|chr6|+|140568845|140568881|140552714|140552798|140569352|140569415	0.526	0.191	0.167	0.088		ENSMUSG00000033767.14|Tmem131l|chr3|-|83909151|83909334|83906346|83906425|83910368|83910508	0.466	NA	NA	NA
ENSMUSG00000032497.19|Lrrfip2|chr9|+|111167199|111167244|111161302|111161389|111170255|111170324	0.514	0.271	0.243	0.209		ENSMUSG00000032067.6|Pts|chr9|-|50526869|50526949|50524722|50524779|50528556|50528651	0.463	0.152	0.156	NA
ENSMUSG00000002546.17|Golga2|chr2|+|32293314|32293395|32292092|32292215|32296625|32296721	0.502	0.473	0.475	0.395		ENSMUSG00000027506.15|Tpd52|chr3|-|8943550|8943577|8936438|8936480|8944610|8944712	0.454	0.241	0.281	0.193
ENSMUSG00000028273.15|Pdlim5|chr3|-|142306283|142306298|142304704|142304722|142312122|142312214	0.501	0.218	0.223	0.151		ENSMUSG00000030172.15|Erc1|chr6|-|119713679|119713811|119694570|119694731|119722172|119722308	0.441	0.254	0.288	0.159
ENSMUSG00000028538.12|St3gal3|chr4|-|118054649|118054697|118031839|118031882|118107548|118107693	0.498	0.285	0.296	0.216		ENSMUSG00000021820.18|Camk2g|chr14|-|20745791|20745860|20744603|20744648|20747818|20747851	0.44	0.239	0.23	0.107
ENSMUSG00000037685.15|Atp8a1|chr5|-|67778959|67779033|67776128|67776198|67780987|67781061	0.497	0.366	0.422	0.297		ENSMUSG00000027695.16|Pld1|chr3|+|28079188|28079302|28078203|28078417|28085785|28085914	0.435	0.212	0.187	NA
ENSMUSG00000037736.20|Limch1|chr5|+|66975558|66975819|66974409|66974662|66997119|66997246	0.492	NA	NA	0.061		ENSMUSG00000025006.18|Sorbs1|chr19|-|40395678|40395768|40393387|40393516|40398541|40398610	0.428	0.162	0.105	0.059
ENSMUSG00000059263.9|Usp47|chr7|+|112046926|112046986|112023564|112023746|112053216|112053420	0.475	0.332	0.241	0.206		ENSMUSG00000060913.6|Trim55|chr3|+|19674253|19674541|19672755|19672997|19691476|19692421	0.427	0.159	0.119	0.05
ENSMUSG00000029992.14|Gfpt1|chr6|+|87060784|87060832|87060520|87060600|87063804|87063910	0.475	0.148	0.067	0.048		ENSMUSG00000030852.18|Tacc2|chr7|+|130744526|130744616|130742129|130742301|130751189|130751333	0.427	0.191	0.132	0.079
ENSMUSG00000020169.4|Best3|chr10|+|116988614|116988782|116986313|116986812|116993063|116993297	0.466	0.128	0.115	0.13		ENSMUSG00000019899.17|Lama2|chr10|-|27053027|27053033|27050197|27050352|27054502|27054685	0.42	0.31	0.252	0.239
ENSMUSG00000025006.18|Sorbs1|chr19|-|40395678|40395768|40393387|40393516|40398541|40398610	0.46	0.305	0.26	0.234		ENSMUSG00000029095.17|Ablim2|chr5|+|35831685|35831742|35828123|35828182|35833052|35833130	0.418	0.184	0.191	NA
ENSMUSG00000023805.17|Synj2|chr17|+|6029699|6029834|6028418|6028586|6032696|6032809	0.459	0.416	0.429	0.376		ENSMUSG00000036053.17|Fmnl2|chr2|+|53130411|53130505|53126852|53126976|53131839|53133804	0.415	0.163	NA	NA
ENSMUSG00000027695.16|Pld1|chr3|+|28079188|28079302|28078203|28078417|28085785|28085914	0.458	0.35	NA	NA		ENSMUSG00000022749.8|Tbc1d23|chr16|-|57181491|57181536|57177931|57178020|57182850|57182990	0.414	0.353	0.353	0.291
ENSMUSG00000026113.17|Inpp4a|chr1|+|37374271|37374289|37372310|37372419|37377577|37377761	0.457	0.335	0.287	0.14		ENSMUSG00000039126.10|Prune2|chr19|+|17211677|17211713|17208230|17208329|17220783|17223932	0.413	0.23	0.192	0.094
ENSMUSG00000048537.16|Phldb1|chr9|-|44701502|44701670|44700945|44701086|44703802|44703892	0.453	0.307	0.286	0.218		ENSMUSG00000028273.15|Pdlim5|chr3|-|142306283|142306298|142304704|142304722|142312122|142312214	0.411	0.107	0.148	NA
ENSMUSG00000039126.10|Prune2|chr19|+|17216325|17216373|17208230|17208329|17220783|17221809	0.448	0.11	0.153	0.127		ENSMUSG00000029207.16|Apbb2|chr5|-|66323601|66323607|66313314|66313429|66362717|66362845	0.41	0.187	0.114	NA
ENSMUSG00000025035.9|Arl3|chr19|-|46541442|46541510|46531106|46531386|46542351|46542537	0.443	0.249	0.248	0.291		ENSMUSG00000032355.16|Mlip|chr9|-|77190323|77190383|77181351|77181396|77216976|77217048	0.409	0.191	0.136	0.122
ENSMUSG00000030852.18|Tacc2|chr7|+|130743543|130743684|130742129|130742301|130751189|130751333	0.437	0.321	0.266	0.202		ENSMUSG00000018411.17|Mapt|chr11|+|104287122|104287209|104282367|104282480|104294858|104294924	0.405	0.271	0.175	0.153
ENSMUSG00000025221.16|Kcnip2|chr19|-|45796278|45796332|45795579|45795704|45815730|45816061	0.435	NA	NA	NA		ENSMUSG00000055296.14|Tmem245|chr4|-|56903211|56903247|56899305|56899428|56903917|56904049	0.405	0.141	0.095	0.055
ENSMUSG00000026113.17|Inpp4a|chr1|+|37383338|37383371|37379921|37380060|37387697|37387870	0.425	0.239	0.277	0.298		ENSMUSG00000032536.12|Trak1|chr9|+|121470227|121470320|121468984|121469087|121472236|121474916	0.403	0.204	0.177	0.061
ENSMUSG00000028207.18|Asph|chr4|-|9607796|9607871|9604515|9604629|9610842|9610938	0.423	0.216	0.112	0.121		ENSMUSG00000026566.15|Mpzl1|chr1|-|165601749|165601855|165592239|165593677|165604609|165604742	0.398	0.235	0.186	NA
ENSMUSG00000019899.17|Lama2|chr10|-|27021460|27021472|27018406|27018527|27023271|27023410	0.414	0.351	0.34	0.283		ENSMUSG00000026150.14|Mff|chr1|+|82741817|82741976|82735418|82735507|82747082|82747142	0.396	0.162	0.173	0.113
ENSMUSG00000032355.16|Mlip|chr9|-|77190323|77190383|77181351|77181396|77216976|77217048	0.412	0.343	0.194	0.205		ENSMUSG00000021000.17|Mia2|chr12|+|59146335|59146362|59137697|59137786|59146846|59146957	0.394	0.064	0.063	0.047
ENSMUSG00000032624.16|Eml4|chr17|+|83425257|83425431|83421605|83421735|83427222|83427351	0.41	0.304	0.33	0.28		ENSMUSG00000021798.14|Ldb3|chr14|-|34571717|34571921|34569712|34569727|34576985|34577344	0.389	0.046	0.09	0.021
ENSMUSG00000068036.16|Afdn|chr17|+|13848354|13848375|13846433|13846639|13849107|13849253	0.402	0.338	0.221	0.296		ENSMUSG00000001419.17|Mef2d|chr3|+|88161780|88161801|88161190|88161381|88162957|88163087	0.388	0.084	NA	NA
ENSMUSG00000058070.14|Eml1|chr12|+|108503182|108503233|108502389|108502418|108506478|108506608	0.399	0.262	0.216	0.135		ENSMUSG00000028184.12|Adgrl2|chr3|-|148849765|148849804|148846848|148847032|148850835|148851021	0.386	0.319	0.306	0.11
ENSMUSG00000021000.17|Mia2|chr12|+|59146335|59146362|59144698|59144770|59146846|59146957	0.398	0.322	0.282	0.279		ENSMUSG00000045482.16|Trrap|chr5|+|144810150|144810204|144807322|144807391|144811894|144812014	0.385	0.201	0.163	0.113
ENSMUSG00000025221.16|Kcnip2|chr19|-|45796278|45796332|45795579|45795704|45797090|45797186	0.389	0.207	0.171	0.18		ENSMUSG00000028559.17|Osbpl9|chr4|-|109091660|109091699|109087394|109087485|109098502|109098553	0.384	0.147	0.125	0.064
ENSMUSG00000006611.15|Hfe|chr13|-|23708027|23708291|23706766|23707066|23710626|23710854	0.388	0.28	0.2	0.113		ENSMUSG00000028207.18|Asph|chr4|-|9607796|9607871|9604515|9604629|9610842|9610938	0.384	0.13	0.096	NA
ENSMUSG00000059495.14|Arhgef12|chr9|-|43040539|43040596|43027196|43027295|43042590|43042676	0.388	0.326	0.29	0.3		ENSMUSG00000040896.16|Kcnd3|chr3|+|105666961|105667018|105665456|105665546|105668079|105668327	0.382	0.237	NA	NA
ENSMUSG00000018412.16|Kansl1|chr11|-|104342858|104343047|104342362|104342511|104343490|104343673	0.386	0.321	0.228	0.23		ENSMUSG00000019961.17|Tmpo|chr10|-|91152627|91152738|91151708|91151797|91158747|91158845	0.378	0.283	0.262	0.213
ENSMUSG00000051747.15|Ttn|chr2|-|76965776|76965914|76965090|76965228|76967053|76967185	0.382	0.288	0.248	0.146		ENSMUSG00000033460.14|Armcx1|chrX|+|134718725|134718818|134717962|134718050|134718919|134718992	0.371	NA	NA	NA
ENSMUSG00000029095.17|Ablim2|chr5|+|35831685|35831742|35828123|35828182|35833052|35833130	0.373	0.307	NA	0.21		ENSMUSG00000019899.17|Lama2|chr10|-|27021460|27021472|27018406|27018527|27023271|27023410	0.371	0.254	0.231	0.152
ENSMUSG00000026150.14|Mff|chr1|+|82737012|82737087|82735418|82735507|82750519|82750604	0.364	0.282	0.185	0.215		ENSMUSG00000021000.17|Mia2|chr12|+|59146335|59146362|59144698|59144770|59146846|59146957	0.37	NA	NA	NA
ENSMUSG00000039065.11|Atpsckmt|chr15|+|31603448|31603574|31602117|31602149|31605910|31606188	0.361	0.212	0.408	NA		ENSMUSG00000026113.17|Inpp4a|chr1|+|37383338|37383371|37379921|37380060|37387697|37387870	0.369	NA	0.178	NA
ENSMUSG00000026150.14|Mff|chr1|+|82741817|82741976|82735418|82735507|82747082|82747142	0.359	0.21	0.21	0.192		ENSMUSG00000033335.17|Dnm2|chr9|+|21478898|21479037|21478280|21478348|21480406|21480545	0.369	0.061	0.111	NA
ENSMUSG00000036333.11|Kidins220|chr12|+|25047893|25047926|25038323|25038550|25051094|25051226	0.358	0.214	NA	0.195		ENSMUSG00000063382.6|Bcl9l|chr9|+|44499447|44499549|44489654|44489711|44500744|44501130	0.364	NA	NA	NA
ENSMUSG00000016487.15|Ppfibp1|chr6|+|146999661|146999694|146998166|146998281|147000940|147001002	0.358	0.202	0.148	NA		ENSMUSG00000032624.16|Eml4|chr17|+|83425257|83425431|83421605|83421735|83427222|83427351	0.362	0.283	0.284	0.205
ENSMUSG00000033335.17|Dnm2|chr9|+|21478898|21479037|21478280|21478348|21480406|21480545	0.357	0.188	0.095	0.092		ENSMUSG00000028917.14|Plekhm2|chr4|-|141637424|141637484|141634252|141634478|141639675|141639862	0.354	NA	0.106	NA
ENSMUSG00000021820.18|Camk2g|chr14|-|20745791|20745860|20744603|20744648|20747818|20747851	0.356	0.339	0.276	0.11		ENSMUSG00000045095.16|Magi1|chr6|-|93680788|93680877|93675454|93679002|93682951|93683090	0.35	NA	0.251	NA
ENSMUSG00000031075.19|Ano1|chr7|-|144619474|144619486|144618848|144618920|144621667|144621750	0.352	NA	NA	NA		ENSMUSG00000018412.16|Kansl1|chr11|-|104342858|104343047|104342362|104342511|104343490|104343673	0.347	0.254	0.187	0.151
ENSMUSG00000033392.16|Clasp2|chr9|+|113887044|113887047|113881687|113881751|113889957|113890121	0.347	0.334	0.231	0.269		ENSMUSG00000029471.13|Camkk2|chr5|-|122736987|122737030|122731169|122734245|122737432|122737533	0.346	0.136	NA	NA
ENSMUSG00000026150.14|Mff|chr1|+|82737012|82737087|82735418|82735507|82741817|82741976	0.345	0.303	0.202	0.216		ENSMUSG00000038170.15|Pde4dip|chr3|-|97709481|97709634|97703166|97703418|97710220|97710444	0.345	0.302	0.241	0.166
ENSMUSG00000028478.18|Clta|chr4|+|44031399|44031435|44030214|44030268|44032400|44032846	0.344	0.312	0.428	0.193		ENSMUSG00000038174.14|Fam126b|chr1|-|58534484|58534652|58527020|58530259|58535389|58535549	0.341	NA	NA	NA
ENSMUSG00000038495.14|Otud7b|chr3|+|96130230|96130343|96108710|96108768|96136473|96136624	0.343	NA	NA	NA		ENSMUSG00000025035.9|Arl3|chr19|-|46541442|46541510|46531106|46531386|46542351|46542537	0.338	0.121	0.083	0.056
ENSMUSG00000069631.14|Strada|chr11|-|106184561|106184619|106173678|106173781|106187100|106187180	0.343	0.303	0.191	NA		ENSMUSG00000020694.17|Tlk2|chr11|+|105210544|105210640|105209793|105209837|105221185|105221353	0.338	0.184	NA	NA
ENSMUSG00000024302.16|Dtna|chr18|+|23633217|23633238|23631331|23631428|23643146|23643306	0.342	0.186	NA	NA		ENSMUSG00000025085.16|Ablim1|chr19|-|57077413|57077497|57068859|57068937|57079812|57079871	0.329	0.131	0.096	0.031
ENSMUSG00000038170.15|Pde4dip|chr3|-|97709481|97709634|97703166|97703418|97710220|97710444	0.342	0.323	0.29	0.31		ENSMUSG00000053702.16|Nebl|chr2|-|17417892|17417997|17413682|17413787|17424520|17424634	0.329	0.125	0.118	0.058
ENSMUSG00000026566.15|Mpzl1|chr1|-|165601749|165601855|165592239|165593677|165604609|165604742	0.338	0.247	0.264	0.207		ENSMUSG00000032355.16|Mlip|chr9|-|77190671|77190737|77181351|77181396|77216976|77217048	0.329	0.176	0.113	NA
ENSMUSG00000028207.18|Asph|chr4|-|9610842|9610938|9604515|9604629|9635900|9635969	0.337	0.102	0.141	NA		ENSMUSG00000030852.18|Tacc2|chr7|+|130743543|130743684|130742129|130742301|130751189|130751333	0.328	0.114	0.1	NA
ENSMUSG00000026254.17|Eif4e2|chr1|+|87232402|87232481|87226096|87226233|87237845|87240488	0.336	0.134	0.119	0.11		ENSMUSG00000026150.14|Mff|chr1|+|82741817|82741976|82735418|82735507|82750519|82750604	0.328	0.17	0.175	0.125
ENSMUSG00000010080.15|Epn3|chr11|-|94494092|94494173|94493772|94493904|94494933|94495052	0.333	0.275	0.192	0.216		ENSMUSG00000033392.16|Clasp2|chr9|+|113887044|113887047|113881687|113881751|113889957|113890121	0.328	0.265	0.262	0.159
ENSMUSG00000030279.15|C2cd5|chr6|-|143019327|143019429|143017882|143018073|143020323|143020374	0.332	NA	NA	NA		ENSMUSG00000025221.16|Kcnip2|chr19|-|45796278|45796332|45795579|45795704|45797090|45797186	0.326	NA	NA	NA
ENSMUSG00000028759.13|Hp1bp3|chr4|+|138221525|138221723|138216295|138216740|138222088|138222188	0.33	0.12	0.173	0.128		ENSMUSG00000034940.15|Synrg|chr11|+|84039655|84039691|84039210|84039321|84040796|84040928	0.325	0.174	0.212	NA
ENSMUSG00000036053.17|Fmnl2|chr2|+|53130411|53130505|53126852|53126976|53131839|53133804	0.329	0.185	0.367	NA		ENSMUSG00000057738.14|Sptan1|chr2|+|30001099|30001159|29999913|30000062|30002230|30002429	0.324	0.161	0.147	0.101
ENSMUSG00000036333.11|Kidins220|chr12|+|25041245|25041302|25040455|25040569|25051094|25051226	0.329	0.232	0.26	0.104		ENSMUSG00000036333.11|Kidins220|chr12|+|25041245|25041302|25040455|25040569|25051094|25051226	0.318	0.165	0.163	0.117
ENSMUSG00000022051.15|Bnip3l|chr14|-|66988899|66988941|66985238|66987775|66989134|66989284	0.326	0.09	0.056	0.058		ENSMUSG00000021820.18|Camk2g|chr14|-|20745791|20745860|20744603|20744648|20755658|20755702	0.316	0.265	0.281	0.19
ENSMUSG00000037697.19|Ddhd1|chr14|-|45622840|45622942|45620711|45620840|45629579|45629753	0.323	NA	0.393	NA		ENSMUSG00000063382.6|Bcl9l|chr9|+|44489654|44489711|44482824|44483486|44500744|44501130	0.315	0.232	NA	NA
ENSMUSG00000028184.12|Adgrl2|chr3|-|148849765|148849804|148846848|148847032|148850835|148851021	0.322	0.322	0.19	0.232		ENSMUSG00000036333.11|Kidins220|chr12|+|25040455|25040569|25038323|25038550|25051094|25051226	0.31	NA	NA	NA
ENSMUSG00000024743.16|Syt7|chr19|+|10422784|10423012|10421756|10421888|10426298|10426667	0.321	0.225	NA	NA		ENSMUSG00000029106.14|Add1|chr5|+|34620831|34620918|34620044|34620134|34625278|34625435	0.306	0.071	0.066	NA
ENSMUSG00000030172.15|Erc1|chr6|-|119713679|119713811|119694570|119694731|119722172|119722308	0.32	0.227	NA	NA		ENSMUSG00000058070.14|Eml1|chr12|+|108503182|108503233|108502389|108502418|108506478|108506608	0.306	NA	NA	NA
ENSMUSG00000032355.16|Mlip|chr9|-|77190671|77190737|77181351|77181396|77347694|77347801	0.32	0.213	0.224	0.249		ENSMUSG00000032497.19|Lrrfip2|chr9|+|111167199|111167244|111161302|111161389|111170255|111170324	0.305	0.163	0.102	0.045
ENSMUSG00000028402.18|Mpdz|chr4|-|81332976|81333018|81329426|81329531|81335675|81335874	0.32	0.055	0.077	0.04		ENSMUSG00000043822.18|Adamtsl5|chr10|-|80345321|80345413|80345042|80345103|80345512|80345703	0.304	NA	0.166	NA
ENSMUSG00000033767.14|Tmem131l|chr3|-|83909151|83909334|83906346|83906425|83910368|83910508	0.318	0.233	0.191	NA		ENSMUSG00000031365.13|Zfp275|chrX|+|73351268|73351360|73344836|73344912|73351808|73351923	0.302	0.238	NA	NA
ENSMUSG00000045482.16|Trrap|chr5|+|144810150|144810204|144807322|144807391|144811894|144812014	0.317	0.321	0.203	0.192		ENSMUSG00000030782.17|Tgfb1i1|chr7|+|128248176|128248292|128246977|128247008|128248419|128248472	0.302	0.167	0.099	0.134
ENSMUSG00000025006.18|Sorbs1|chr19|-|40361041|40361104|40352517|40352565|40361428|40361503	0.317	0.251	NA	NA		ENSMUSG00000036333.11|Kidins220|chr12|+|25047893|25047926|25040455|25040569|25051094|25051226	0.302	0.182	0.176	0.148
ENSMUSG00000057766.14|Ankrd29|chr18|-|12290716|12290815|12282302|12282401|12305610|12305702	0.316	0.207	0.202	NA		ENSMUSG00000025006.18|Sorbs1|chr19|-|40369689|40369719|40364993|40365166|40373475|40373617	0.301	0.074	0.087	NA
ENSMUSG00000037300.19|Ttc13|chr8|-|124694829|124694940|124690276|124690359|124709902|124709973	0.313	NA	NA	NA		ENSMUSG00000030852.18|Tacc2|chr7|+|130744526|130744616|130743543|130743684|130751189|130751333	0.301	0.196	0.212	0.137
ENSMUSG00000040123.17|Zmym5|chr14|-|56810739|56810859|56804414|56804863|56811591|56811716	0.312	NA	NA	0.168		ENSMUSG00000021843.17|Ktn1|chr14|+|47734154|47734264|47733226|47733322|47736099|47736291	0.301	0.193	0.158	0.081
ENSMUSG00000063382.6|Bcl9l|chr9|+|44499447|44499549|44482824|44483486|44500744|44501130	0.31	0.25	0.242	0.171		ENSMUSG00000033060.16|Lmo7|chr14|+|101915687|101915744|101914276|101914337|101917630|101917656	0.3	0.094	0.062	0.035
ENSMUSG00000021427.10|Ssr1|chr13|-|37983094|37983109|37979742|37979806|37983392|37983486	0.309	0.122	NA	0.085		ENSMUSG00000052852.8|Reep1|chr6|+|71799165|71799201|71795146|71795324|71807790|71810246	0.298	0.095	NA	NA
ENSMUSG00000063382.6|Bcl9l|chr9|+|44499447|44499549|44489654|44489711|44500744|44501130	0.309	0.193	NA	0.206		ENSMUSG00000001419.17|Mef2d|chr3|+|88158220|88158355|88156321|88156525|88159121|88159332	0.297	0.224	0.173	NA
ENSMUSG00000032355.16|Mlip|chr9|-|77190671|77190737|77181351|77181396|77216976|77217048	0.306	0.246	0.122	0.173		ENSMUSG00000031153.16|Gripap1|chrX|+|7794259|7794286|7792275|7792337|7799289|7799428	0.292	NA	NA	NA
ENSMUSG00000028906.17|Epb41|chr4|-|131955527|131955578|131935738|131935867|131957642|131957819	0.305	0.274	0.242	0.189		ENSMUSG00000025059.16|Gk|chrX|-|85739221|85739239|85737313|85737349|85740294|85740361	0.277	0.141	0.115	NA
ENSMUSG00000020694.17|Tlk2|chr11|+|105210544|105210640|105209793|105209837|105221185|105221353	0.305	0.269	0.134	NA		ENSMUSG00000045103.19|Dmd|chrX|+|85197503|85197535|85190609|85190702|85202470|85202498	0.276	0.172	0.168	0.082
ENSMUSG00000024104.11|Washc2|chr6|+|116256226|116256289|116255048|116255168|116256615|116256828	0.303	0.288	0.289	0.199		ENSMUSG00000021843.17|Ktn1|chr14|+|47734154|47734270|47733226|47733322|47736099|47736291	0.276	0.155	0.142	0.068
ENSMUSG00000037989.15|Wnk2|chr13|-|49050483|49050582|49044373|49044418|49052558|49052773	0.302	0.21	0.199	0.113		ENSMUSG00000020608.7|Smc6|chr12|+|11276259|11276365|11271728|11271871|11279604|11279741	0.274	NA	NA	NA
ENSMUSG00000028559.17|Osbpl9|chr4|-|109091660|109091699|109087394|109087485|109098502|109098553	0.301	0.162	0.112	NA		ENSMUSG00000024924.14|Vldlr|chr19|+|27246592|27246676|27245534|27245681|27247009|27247090	0.273	0.16	0.125	0.097
ENSMUSG00000020212.14|Mdm1|chr10|+|118156833|118156863|118152174|118152274|118157194|118157370	0.299	0.195	0.307	NA		ENSMUSG00000026289.15|Atg16l1|chr1|+|87774812|87774869|87774144|87774231|87775756|87775859	0.273	0.192	0.208	0.171
ENSMUSG00000096054.3|Syne1|chr10|-|5045265|5045334|5043610|5043753|5047530|5047858	0.298	0.202	0.101	NA		ENSMUSG00000037697.19|Ddhd1|chr14|-|45622840|45622942|45620711|45620840|45629579|45629753	0.273	NA	NA	NA
ENSMUSG00000026113.17|Inpp4a|chr1|+|37374274|37374289|37372310|37372419|37377577|37377761	0.297	0.123	NA	0.076		ENSMUSG00000117679.1|Apbb3|chr18|-|36678549|36678713|36677444|36677505|36678996|36679366	0.272	NA	NA	NA
ENSMUSG00000032511.17|Scn5a|chr9|-|119543098|119543190|119539523|119539754|119543323|119543415	0.297	0.285	0.2	0.22		ENSMUSG00000053819.16|Camk2d|chr3|+|126805856|126805916|126802936|126802969|126808207|126808249	0.272	0.264	0.198	NA
ENSMUSG00000051586.17|Mical3|chr6|-|120969354|120969492|120966053|120966116|120973402|120973647	0.296	0.334	0.309	NA		ENSMUSG00000026585.13|Kifap3|chr1|+|163912071|163912137|163888205|163888305|163915724|163917109	0.268	0.086	0.117	NA
ENSMUSG00000060961.16|Slc4a4|chr5|+|89232763|89232860|89228825|89228987|89234796|89234861	0.295	0.249	NA	NA		ENSMUSG00000069631.14|Strada|chr11|-|106184561|106184619|106173678|106173781|106187100|106187180	0.268	0.18	NA	NA
ENSMUSG00000087165.7|2010001A14Rik|chr11|-|57796025|57796173|57795498|57795794|57801233|57801417	0.295	NA	NA	NA		ENSMUSG00000021843.17|Ktn1|chr14|+|47734154|47734266|47733226|47733322|47736099|47739894	0.267	0.148	0.131	0.06
ENSMUSG00000074513.9|Arfip1|chr3|-|84529169|84529265|84527685|84527798|84534586|84534695	0.294	0.225	0.276	NA		ENSMUSG00000071454.13|Dtnb|chr12|+|3754095|3754116|3751810|3751907|3772586|3772746	0.264	NA	NA	NA
ENSMUSG00000004558.15|Ndrg2|chr14|-|51911085|51911127|51910679|51910785|51911465|51911546	0.294	0.135	0.095	0.106		ENSMUSG00000033389.16|Arhgap44|chr11|-|65005453|65005505|65002038|65003450|65008062|65008440	0.264	0.14	0.105	NA
ENSMUSG00000043822.18|Adamtsl5|chr10|-|80345321|80345413|80345042|80345103|80345512|80345703	0.294	0.237	0.181	0.13		ENSMUSG00000022517.17|Mgrn1|chr16|+|4926308|4926374|4924422|4924532|4927674|4927901	0.263	0.146	0.144	0.061
ENSMUSG00000037989.15|Wnk2|chr13|-|49051356|49051527|49044373|49044418|49052558|49052773	0.292	0.201	0.184	NA		ENSMUSG00000026657.17|Frmd4a|chr2|+|4607998|4608070|4605969|4606066|4610966|4614041	0.262	NA	NA	NA
ENSMUSG00000040964.16|Arhgef10l|chr4|-|140568755|140568770|140568338|140568520|140570256|140570402	0.291	0.1	0.112	0.04		ENSMUSG00000053819.16|Camk2d|chr3|+|126805856|126805916|126801723|126801761|126810638|126810687	0.261	0.101	0.135	NA
ENSMUSG00000001419.17|Mef2d|chr3|+|88161780|88161801|88161190|88161381|88162957|88163087	0.291	0.122	NA	NA		ENSMUSG00000023044.2|Csad|chr15|-|102178526|102178616|102176998|102177786|102178960|102179160	0.26	0.221	NA	NA
ENSMUSG00000033389.16|Arhgap44|chr11|-|65005453|65005505|65002038|65003450|65008062|65008440	0.291	0.207	0.235	NA		ENSMUSG00000022629.17|Kif21a|chr15|-|90952710|90952818|90943764|90943901|90956294|90956509	0.259	0.145	NA	NA
ENSMUSG00000055762.16|Eef1d|chr15|-|75897225|75897282|75896819|75896919|75900690|75900762	0.29	0.144	0.167	0.149		ENSMUSG00000024302.16|Dtna|chr18|+|23633217|23633238|23631331|23631428|23643146|23643306	0.259	NA	NA	NA
ENSMUSG00000022517.17|Mgrn1|chr16|+|4926308|4926374|4924422|4924532|4927674|4927901	0.288	0.241	0.186	0.136		ENSMUSG00000015968.18|Cacna1d|chr14|-|30137040|30137124|30130116|30130204|30142547|30142717	0.256	0.169	0.107	0.122
ENSMUSG00000019899.17|Lama2|chr10|-|27053027|27053033|27050197|27050352|27054502|27054685	0.288	0.27	0.254	0.216		ENSMUSG00000039126.10|Prune2|chr19|+|17216325|17216373|17208230|17208329|17220783|17221809	0.255	NA	NA	NA
ENSMUSG00000074513.9|Arfip1|chr3|-|84529190|84529265|84527685|84527798|84534586|84534695	0.286	0.141	NA	NA		ENSMUSG00000029992.14|Gfpt1|chr6|+|87060784|87060832|87060520|87060600|87063804|87063910	0.255	0.068	0.074	0.039
ENSMUSG00000027255.14|Arfgap2|chr2|+|91269069|91269111|91268451|91268508|91269451|91269504	0.285	0.111	0.082	0.037		ENSMUSG00000007812.16|Zfp655|chr5|+|145235305|145235391|145233440|145233602|145242919|145243024	0.255	NA	NA	NA
ENSMUSG00000036333.11|Kidins220|chr12|+|25040455|25040569|25038323|25038550|25051094|25051226	0.284	NA	NA	0.208		ENSMUSG00000019978.16|Epb41l2|chr10|+|25504136|25504259|25488950|25489093|25506174|25506273	0.254	0.151	0.141	0.133
ENSMUSG00000049550.17|Clip1|chr5|-|123642418|123642616|123641777|123641881|123646082|123646305	0.281	0.201	0.215	0.135		ENSMUSG00000053819.16|Camk2d|chr3|+|126805856|126805916|126801723|126801761|126808207|126808249	0.253	0.082	0.088	NA
ENSMUSG00000035954.10|Dock4|chr12|+|40838440|40838554|40836629|40836702|40841236|40841298	0.277	0.217	0.254	0.175		ENSMUSG00000020376.17|Rnf130|chr11|+|50099245|50099339|50095775|50095980|50119044|50125719	0.251	0.137	0.093	NA
ENSMUSG00000021843.17|Ktn1|chr14|+|47734154|47734264|47733226|47733322|47736099|47736291	0.275	0.226	0.192	0.142		ENSMUSG00000055762.16|Eef1d|chr15|-|75897225|75897282|75896819|75896919|75900690|75900762	0.25	0.1	0.073	0.071
ENSMUSG00000036098.15|Myrf|chr19|-|10228652|10228916|10225448|10225510|10229019|10229107	0.272	NA	0.282	0.375		ENSMUSG00000074513.9|Arfip1|chr3|-|84529169|84529265|84527685|84527798|84534586|84534695	0.25	NA	NA	NA
ENSMUSG00000030279.15|C2cd5|chr6|-|143020323|143020374|143017882|143018073|143029159|143029246	0.269	NA	NA	0.124		ENSMUSG00000000301.16|Pemt|chr11|-|60031712|60031820|59983442|59983558|60046339|60046481	0.25	NA	NA	NA
ENSMUSG00000029687.16|Ezh2|chr6|-|47541844|47541970|47540676|47540855|47542365|47542406	0.268	NA	NA	NA		ENSMUSG00000032355.16|Mlip|chr9|-|77190671|77190737|77181351|77181396|77347694|77347801	0.249	0.187	NA	NA
ENSMUSG00000037519.17|Ppfia1|chr7|-|144514871|144514946|144514440|144514524|144515985|144516120	0.267	0.236	NA	NA		ENSMUSG00000029767.16|Calu|chr6|+|29361559|29361753|29361293|29361487|29366039|29366206	0.248	0.044	0.057	NA
ENSMUSG00000025404.15|R3hdm2|chr10|+|127481692|127481755|127476519|127476698|127483975|127484218	0.265	0.097	0.1	NA		ENSMUSG00000026150.14|Mff|chr1|+|82737012|82737087|82735418|82735507|82750519|82750604	0.247	0.056	0.036	0.016
ENSMUSG00000029767.16|Calu|chr6|+|29361559|29361753|29361293|29361487|29366039|29366206	0.265	0.145	0.083	0.043		ENSMUSG00000020608.7|Smc6|chr12|+|11273993|11274111|11271728|11271871|11279604|11279741	0.246	NA	NA	NA
ENSMUSG00000040712.16|Camta2|chr11|-|70683278|70683365|70682893|70683047|70683889|70684025	0.264	0.143	NA	NA		ENSMUSG00000030279.15|C2cd5|chr6|-|143019327|143019429|143017882|143018073|143020323|143020374	0.245	0.199	0.183	NA
ENSMUSG00000053819.16|Camk2d|chr3|+|126805856|126805916|126801723|126801761|126810638|126810687	0.263	0.064	0.076	0.041		ENSMUSG00000033060.16|Lmo7|chr14|+|101885290|101885572|101884161|101884414|101888676|101888706	0.243	0.054	0.049	0.026
ENSMUSG00000021843.17|Ktn1|chr14|+|47734154|47734270|47733226|47733322|47736099|47736291	0.263	0.202	0.16	0.115		ENSMUSG00000026150.14|Mff|chr1|+|82737012|82737087|82735418|82735507|82741817|82741976	0.242	0.077	0.072	NA
ENSMUSG00000021843.17|Ktn1|chr14|+|47734154|47734266|47733226|47733322|47736099|47739894	0.26	0.192	0.149	0.118		ENSMUSG00000024969.15|Mark2|chr19|-|7278041|7278086|7275395|7277450|7280997|7281255	0.24	0.111	0.131	NA
ENSMUSG00000106864.3|Gtf3c2|chr5|-|31173382|31173511|31172781|31173061|31173767|31174089	0.259	NA	0.182	NA		ENSMUSG00000059820.14|Nkapd1|chr9|-|50616657|50616684|50615482|50615559|50617227|50617464	0.24	NA	NA	NA
ENSMUSG00000036333.11|Kidins220|chr12|+|25047893|25047926|25040455|25040569|25051094|25051226	0.259	0.181	NA	0.154		ENSMUSG00000023044.2|Csad|chr15|-|102178526|102178616|102176998|102177786|102178780|102178832	0.24	NA	NA	NA
ENSMUSG00000096974.2|Gm26881|chr4|+|43052944|43053051|43051236|43051377|43053153|43053254	0.258	NA	NA	NA		ENSMUSG00000021759.14|Plpp1|chr13|+|112851402|112851554|112834858|112835013|112856745|112857026	0.239	0.097	0.101	NA
ENSMUSG00000111761.1|9230112J17Rik|chr9|-|60528315|60528430|60526382|60526495|60545725|60545876	0.258	0.172	0.188	0.147		ENSMUSG00000026289.15|Atg16l1|chr1|+|87775080|87775128|87774144|87774231|87775756|87775859	0.238	0.188	0.221	0.193
ENSMUSG00000022629.17|Kif21a|chr15|-|90949005|90949044|90943764|90943901|90952710|90952818	0.257	NA	NA	0.243		ENSMUSG00000028207.18|Asph|chr4|-|9610842|9610938|9604515|9604629|9635900|9635969	0.238	0.064	0.068	NA
ENSMUSG00000036333.11|Kidins220|chr12|+|25041245|25041302|25038323|25038550|25047893|25047926	0.257	0.237	0.287	0.294		ENSMUSG00000035401.9|Emsy|chr7|-|98645166|98645208|98641492|98641668|98646448|98646523	0.238	NA	NA	NA
ENSMUSG00000032355.16|Mlip|chr9|-|77190671|77190737|77181351|77181396|77239391|77239784	0.255	0.182	0.168	0.117		ENSMUSG00000028906.17|Epb41|chr4|-|131955527|131955578|131935738|131935867|131957642|131957819	0.238	0.193	0.159	0.123
ENSMUSG00000032355.16|Mlip|chr9|-|77216976|77217048|77102080|77102393|77347694|77347801	0.255	NA	NA	NA		ENSMUSG00000069094.12|Pde7a|chr3|-|19243049|19243201|19236443|19236539|19256777|19256861	0.238	NA	0.148	NA
ENSMUSG00000020376.17|Rnf130|chr11|+|50099245|50099339|50095775|50095980|50119044|50125719	0.255	0.153	0.099	0.126		ENSMUSG00000025893.8|Kbtbd3|chr9|+|4313701|4313806|4309834|4309934|4316826|4317071	0.236	NA	NA	NA
ENSMUSG00000033931.9|Rbm34|chr8|-|126961911|126961971|126959541|126959585|126965381|126965622	0.253	NA	0.23	NA		ENSMUSG00000055805.15|Fmnl1|chr11|+|103183015|103183033|103182641|103182767|103185620|103185729	0.236	NA	NA	NA
ENSMUSG00000053819.16|Camk2d|chr3|+|126805856|126805916|126801723|126801761|126808207|126808249	0.252	0.097	0.067	0.048		ENSMUSG00000026153.15|Fam135a|chr1|-|24049129|24049207|24046357|24046407|24053182|24053336	0.235	NA	NA	NA
ENSMUSG00000048249.14|Crebrf|chr17|+|26739542|26739668|26715709|26715774|26757804|26757999	0.251	0.431	NA	NA		ENSMUSG00000066043.13|Phactr4|chr4|-|132383281|132383362|132378404|132378563|132386891|132387065	0.232	0.165	0.129	0.11
ENSMUSG00000027806.9|Tsc22d2|chr3|+|58428227|58428299|58414714|58417613|58459330|58459382	0.251	0.143	NA	0.16		ENSMUSG00000017843.14|Ppp2r5c|chr12|+|110574744|110574861|110570695|110570768|110580400|110580804	0.232	0.109	0.099	0.084
ENSMUSG00000026150.14|Mff|chr1|+|82741817|82741976|82735418|82735507|82750519|82750604	0.251	0.219	0.206	0.202		ENSMUSG00000039126.10|Prune2|chr19|+|17211677|17211713|17208230|17208329|17216325|17216373	0.231	0.213	0.194	NA
ENSMUSG00000087579.7|Hectd2os|chr19|-|36645683|36645765|36625222|36625345|36689238|36689479	0.249	0.259	NA	NA		ENSMUSG00000025404.15|R3hdm2|chr10|+|127465130|127465184|127464981|127465013|127471767|127472000	0.231	0.074	0.064	NA
ENSMUSG00000084883.2|Ccdc85c|chr12|-|108216786|108216825|108211514|108211622|108221708|108221782	0.249	0.148	0.129	NA		ENSMUSG00000029020.13|Mfn2|chr4|-|147902927|147903010|147898463|147898642|147903354|147903497	0.23	0.142	0.13	0.1
ENSMUSG00000031216.13|Stard8|chrX|+|99064393|99064457|99060727|99060799|99065557|99066963	0.248	0.272	NA	NA		ENSMUSG00000032355.16|Mlip|chr9|-|77190671|77190737|77181351|77181396|77239391|77239784	0.23	0.111	0.092	0.062
ENSMUSG00000027936.18|Crtc2|chr3|+|90259153|90259222|90254162|90254558|90259385|90259492	0.246	0.275	0.243	NA		ENSMUSG00000024617.16|Camk2a|chr18|+|60969010|60969043|60963553|60963963|60969993|60970042	0.228	NA	NA	NA
ENSMUSG00000029095.17|Ablim2|chr5|+|35866704|35866766|35857825|35857964|35874632|35874640	0.245	0.109	NA	0.081		ENSMUSG00000028478.18|Clta|chr4|+|44031399|44031435|44030214|44030268|44032400|44032846	0.228	0.271	0.245	NA
ENSMUSG00000018411.17|Mapt|chr11|+|104287122|104287209|104282367|104282480|104294858|104294924	0.244	0.195	0.201	0.177		ENSMUSG00000028273.15|Pdlim5|chr3|-|142306283|142306298|142304296|142304469|142312122|142312214	0.228	NA	NA	NA
ENSMUSG00000035401.9|Emsy|chr7|-|98645166|98645208|98641492|98641668|98646448|98646523	0.244	NA	0.33	NA		ENSMUSG00000035778.17|Ggta1|chr2|-|35416471|35416507|35414218|35414284|35422179|35422268	0.228	NA	0.24	NA
ENSMUSG00000062014.13|Gmfb|chr14|-|46817385|46817482|46814243|46814317|46822100|46822242	0.244	NA	NA	NA		ENSMUSG00000098708.7|Gm27252|chr7|+|63898432|63898605|63898073|63898164|63899300|63899698	0.227	0.273	0.207	NA
ENSMUSG00000038695.13|Josd2|chr7|+|44468305|44468417|44468071|44468190|44470411|44470537	0.242	NA	NA	NA		ENSMUSG00000020400.17|Tnip1|chr11|-|54940710|54940882|54939597|54939735|54962832|54962912	0.227	0.182	0.132	NA
ENSMUSG00000026289.15|Atg16l1|chr1|+|87775080|87775128|87774144|87774231|87775756|87775859	0.241	0.217	NA	0.236		ENSMUSG00000023980.7|Taf8|chr17|-|47490142|47490282|47488049|47489896|47493561|47493704	0.226	0.19	0.18	0.129
ENSMUSG00000021271.5|Zfp839|chr12|+|110860795|110861023|110854999|110855872|110863963|110864056	0.241	NA	NA	NA		ENSMUSG00000028478.18|Clta|chr4|+|44031399|44031435|44025448|44025560|44032400|44032846	0.225	0.132	0.14	0.064
ENSMUSG00000028478.18|Clta|chr4|+|44031399|44031435|44025448|44025560|44032400|44032846	0.24	0.242	0.185	0.208		ENSMUSG00000032560.14|Dnajc13|chr9|-|104209868|104209883|104209304|104209387|104212760|104212904	0.225	0.07	0.067	NA
ENSMUSG00000024969.15|Mark2|chr19|-|7278041|7278086|7275395|7277450|7280997|7281255	0.239	0.143	0.164	0.104		ENSMUSG00000041199.3|Rpusd1|chr17|+|25728202|25728391|25727716|25727847|25728522|25728646	0.224	NA	0.134	NA
ENSMUSG00000068823.10|Csde1|chr3|+|103036574|103036721|103028788|103029212|103038691|103038890	0.239	0.209	0.24	0.132		ENSMUSG00000039126.10|Prune2|chr19|+|17216325|17216373|17212291|17212330|17220783|17221809	0.223	NA	0.096	NA
ENSMUSG00000023994.13|Nfya|chr17|-|48398981|48399065|48395649|48395796|48400437|48400580	0.238	NA	0.247	0.292		ENSMUSG00000049550.17|Clip1|chr5|-|123642418|123642616|123641777|123641881|123646082|123646305	0.223	0.159	0.117	NA
ENSMUSG00000031864.16|Ints10|chr8|+|68825051|68825129|68822156|68822250|68827276|68829408	0.238	NA	NA	NA		ENSMUSG00000050565.16|Tor1aip2|chr1|+|156051293|156051623|156041074|156041134|156059410|156059587	0.223	NA	0.168	NA
ENSMUSG00000026504.17|Sdccag8|chr1|+|176824751|176824904|176814659|176815055|176828869|176828983	0.237	NA	NA	NA		ENSMUSG00000051586.17|Mical3|chr6|-|120969354|120969492|120966053|120966116|120973402|120973647	0.221	0.207	NA	NA
ENSMUSG00000031365.13|Zfp275|chrX|+|73351268|73351360|73344836|73344912|73351808|73351923	0.236	0.198	0.219	NA		ENSMUSG00000057691.8|Zfp746|chr6|-|48066428|48066554|48062394|48064952|48067168|48067360	0.219	NA	0.206	NA
ENSMUSG00000035021.13|Baz1a|chr12|-|54923384|54923480|54923039|54923264|54927563|54927710	0.233	0.304	NA	NA		ENSMUSG00000034573.14|Ptpn13|chr5|+|103540971|103541386|103536713|103536876|103550224|103550314	0.219	NA	NA	NA
ENSMUSG00000017843.14|Ppp2r5c|chr12|+|110574744|110574861|110570695|110570768|110580400|110580804	0.232	0.159	0.138	0.066		ENSMUSG00000032511.17|Scn5a|chr9|-|119543098|119543190|119539523|119539754|119543323|119543415	0.219	0.124	0.144	0.135
ENSMUSG00000006673.14|Qrich1|chr9|+|108518702|108518826|108517113|108517240|108528588|108528918	0.231	0.154	0.147	NA		ENSMUSG00000028759.13|Hp1bp3|chr4|+|138221525|138221723|138216295|138216740|138222088|138222188	0.217	NA	NA	NA
ENSMUSG00000064128.8|Cenpj|chr14|-|56571737|56572201|56564668|56565167|56575344|56575382	0.229	NA	0.24	NA		ENSMUSG00000020400.17|Tnip1|chr11|-|54940710|54940882|54939597|54939735|54956020|54956122	0.217	0.148	0.154	0.101
ENSMUSG00000021820.18|Camk2g|chr14|-|20745791|20745860|20744603|20744648|20755658|20755702	0.229	0.295	0.368	0.105		ENSMUSG00000041199.3|Rpusd1|chr17|+|25728180|25728391|25727716|25727847|25728522|25728646	0.215	NA	NA	NA
ENSMUSG00000029106.14|Add1|chr5|+|34620831|34620918|34620044|34620134|34625278|34625435	0.228	0.118	0.102	0.054		ENSMUSG00000022708.16|Zbtb20|chr16|+|43232758|43232820|43072423|43072469|43302568|43302615	0.215	NA	NA	NA
ENSMUSG00000048416.15|Mlf1|chr3|+|67390977|67391022|67384550|67384698|67392891|67392975	0.228	0.093	0.084	0.138		ENSMUSG00000029095.17|Ablim2|chr5|+|35866704|35866766|35857825|35857964|35874632|35874640	0.214	0.08	NA	NA
ENSMUSG00000053819.16|Camk2d|chr3|+|126802936|126802969|126801726|126801761|126810638|126810687	0.228	0.125	0.182	0.127		ENSMUSG00000075415.13|Fnbp1|chr2|-|31052984|31053080|31040404|31040514|31054023|31054218	0.213	0.16	NA	NA
ENSMUSG00000030852.18|Tacc2|chr7|+|130744526|130744616|130743543|130743684|130751189|130751333	0.227	0.215	0.191	0.188		ENSMUSG00000034135.15|Sik3|chr9|+|46204205|46204349|46201999|46202070|46207921|46208072	0.211	0.104	NA	NA
ENSMUSG00000048440.16|Cyp4f16|chr17|+|32540270|32540415|32536994|32537196|32542737|32542791	0.226	NA	0.187	NA		ENSMUSG00000027506.15|Tpd52|chr3|-|8943550|8943577|8934991|8935040|8944610|8944712	0.211	NA	0.081	0.066
ENSMUSG00000017686.17|Rhot1|chr11|+|80257513|80257636|80254659|80254862|80265741|80266812	0.226	NA	NA	0.101		ENSMUSG00000027035.10|Cers6|chr2|+|69105742|69105766|69105002|69105159|69108441|69108644	0.211	0.2	NA	NA
ENSMUSG00000030231.11|Plekha5|chr6|+|140537005|140537023|140536647|140536763|140543719|140544187	0.226	NA	NA	NA		ENSMUSG00000022892.11|App|chr16|-|85043575|85043743|85030231|85030365|85056323|85056526	0.21	0.07	0.068	NA
ENSMUSG00000006344.17|Ggt5|chr10|+|75602619|75602750|75589339|75589882|75605255|75605402	0.223	0.253	0.2	0.206		ENSMUSG00000026643.16|Nmt2|chr2|+|3305396|3305439|3304811|3304947|3309466|3309611	0.21	0.144	NA	NA
ENSMUSG00000026767.12|Mindy3|chr2|-|12410000|12410080|12364446|12364519|12419158|12419470	0.223	NA	NA	NA		ENSMUSG00000020166.15|Cnot2|chr10|-|116504034|116504114|116501191|116501317|116517316|116517383	0.21	0.151	0.149	NA
ENSMUSG00000019961.17|Tmpo|chr10|-|91152627|91152738|91151708|91151797|91158747|91158845	0.223	0.199	0.22	NA		ENSMUSG00000038811.13|Gngt2|chr11|+|95843811|95843895|95837215|95837371|95845050|95845140	0.21	NA	NA	NA
ENSMUSG00000057897.14|Camk2b|chr11|-|5976764|5976893|5972812|5972888|5979672|5979721	0.222	0.064	0.06	0.05		ENSMUSG00000024104.11|Washc2|chr6|+|116256226|116256289|116255048|116255168|116256615|116256828	0.209	0.102	0.122	0.094
ENSMUSG00000020608.7|Smc6|chr12|+|11273993|11274111|11271728|11271871|11279604|11279741	0.222	0.196	NA	NA		ENSMUSG00000006276.10|Eps15l1|chr8|-|72345965|72346171|72340998|72341524|72367903|72367986	0.209	0.15	0.179	0.138
ENSMUSG00000028273.15|Pdlim5|chr3|-|142306283|142306298|142304296|142304469|142312122|142312214	0.221	0.106	NA	NA		ENSMUSG00000071064.15|Zfp827|chr8|+|79188148|79188181|79186175|79186353|79189666|79190856	0.209	0.201	NA	0.188
ENSMUSG00000033060.16|Lmo7|chr14|+|101886936|101887656|101884161|101884414|101888676|101888706	0.22	0.094	0.072	0.045		ENSMUSG00000035954.10|Dock4|chr12|+|40838440|40838554|40836629|40836702|40841236|40841298	0.209	NA	0.138	NA
ENSMUSG00000037013.17|Ss18|chr18|-|14637391|14637484|14636495|14636618|14640955|14641123	0.219	0.361	0.345	NA		ENSMUSG00000084883.2|Ccdc85c|chr12|-|108216786|108216825|108211514|108211622|108221708|108221782	0.209	0.107	0.089	NA
ENSMUSG00000055762.16|Eef1d|chr15|-|75897225|75897282|75896819|75896919|75901131|75901252	0.219	0.183	0.185	0.192		ENSMUSG00000026790.19|Odf2|chr2|+|29893037|29893154|29892185|29892276|29893443|29893512	0.208	0.129	0.137	NA
ENSMUSG00000028464.16|Tpm2|chr4|-|43519002|43519078|43518643|43518719|43519226|43519297	0.219	-0.083	NA	NA		ENSMUSG00000032355.16|Mlip|chr9|-|77190323|77190383|77181351|77181396|77239391|77239784	0.208	0.069	0.051	NA
ENSMUSG00000020173.17|Cobl|chr11|-|12365104|12365179|12343743|12343917|12369593|12369691	0.218	NA	0.278	NA		ENSMUSG00000032497.19|Lrrfip2|chr9|+|111170255|111170324|111161302|111161389|111173080|111173122	0.206	NA	NA	NA
ENSMUSG00000057738.14|Sptan1|chr2|+|30001099|30001159|29999913|30000062|30002230|30002429	0.217	0.179	0.205	0.139		ENSMUSG00000068823.10|Csde1|chr3|+|103036574|103036721|103028788|103029212|103038691|103038890	0.205	0.139	0.105	0.062
ENSMUSG00000034135.15|Sik3|chr9|+|46204205|46204349|46201999|46202070|46207921|46208072	0.216	0.171	0.144	NA		ENSMUSG00000092416.2|Zfp141|chr7|-|42490008|42490276|42489434|42489561|42505609|42505726	0.205	NA	NA	NA
ENSMUSG00000026723.10|Trdmt1|chr2|-|13533383|13533493|13525617|13525694|13544568|13544668	0.216	NA	NA	NA		ENSMUSG00000029673.17|Auts2|chr5|-|131470413|131470458|131466031|131466127|131472258|131472479	0.204	0.188	0.172	0.153
ENSMUSG00000036246.14|Gmip|chr8|+|69817232|69817429|69817002|69817140|69817722|69818110	0.216	NA	NA	NA		ENSMUSG00000036333.11|Kidins220|chr12|+|25041245|25041302|25038323|25038550|25051094|25051226	0.204	0.066	NA	NA
ENSMUSG00000036208.13|Nepro|chr16|+|44727027|44727182|44724300|44724468|44729241|44729321	0.216	NA	NA	0.21		ENSMUSG00000063663.11|Brwd3|chrX|-|108749282|108749441|108737015|108743770|108750230|108750328	0.203	0.247	NA	NA
ENSMUSG00000032376.12|Usp3|chr9|-|66566842|66566903|66547871|66547955|66592783|66593006	0.216	NA	0.235	NA		ENSMUSG00000058690.14|Ccser2|chr14|-|36890293|36890426|36879142|36879762|36896254|36896344	0.203	0.157	0.142	0.09
ENSMUSG00000022515.6|Anks3|chr16|-|4957967|4958166|4957640|4957762|4964119|4964173	0.215	NA	NA	NA		ENSMUSG00000001995.9|Sipa1l2|chr8|-|125423192|125423246|125422578|125422702|125433177|125433309	0.203	0.016	0.017	NA
ENSMUSG00000033060.16|Lmo7|chr14|+|101885290|101885572|101884161|101884414|101888676|101888706	0.215	0.101	0.063	0.043		ENSMUSG00000035258.15|Abi3bp|chr16|+|56650710|56650770|56647024|56647099|56652136|56652217	0.201	NA	NA	0.178
ENSMUSG00000039126.10|Prune2|chr19|+|17216325|17216373|17211677|17211713|17220783|17221809	0.214	NA	NA	0.209		ENSMUSG00000029629.17|Phf14|chr6|+|11933252|11934019|11926726|11926837|11941429|11941574	0.201	NA	NA	NA
ENSMUSG00000024317.15|Rnf138|chr18|+|21024408|21024516|21020887|21020999|21026085|21027535	0.214	NA	NA	NA		ENSMUSG00000002546.17|Golga2|chr2|+|32293314|32293395|32292092|32292215|32296964|32297008	0.201	NA	0.089	0.094
ENSMUSG00000040118.15|Cacna2d1|chr5|+|16322538|16322595|16320083|16320158|16326311|16326383	0.214	0.112	0.053	0.026		ENSMUSG00000040648.14|Ppip5k2|chr1|-|97717441|97717561|97713003|97713144|97719833|97719906	0.201	0.144	0.13	NA
ENSMUSG00000029406.15|Pitpnm2|chr5|-|124124797|124124959|124123938|124124087|124125298|124125463	0.212	0.2	0.214	0.163		ENSMUSG00000026594.14|Ralgps2|chr1|-|156821386|156821464|156818895|156819918|156823990|156824045	0.201	NA	0.103	NA
ENSMUSG00000040118.15|Cacna2d1|chr5|+|16322538|16322595|16320083|16320158|16326326|16326383	0.211	0.051	0.025	0.019		ENSMUSG00000033060.16|Lmo7|chr14|+|101886936|101887656|101884161|101884414|101888676|101888706	0.2	0.046	0.053	NA
ENSMUSG00000038718.15|Pbx3|chr2|-|34176748|34176861|34175864|34175954|34178176|34178342	0.21	NA	0.223	0.189		ENSMUSG00000090841.2|Myl6|chr10|-|128491719|128491764|128490860|128491033|128492058|128492136	0.2	0.05	0.073	NA
ENSMUSG00000038170.15|Pde4dip|chr3|-|97709481|97709634|97706871|97707057|97710220|97710444	0.21	0.147	0.132	0.108		ENSMUSG00000074165.10|Zfp788|chr7|+|41643332|41643432|41633530|41633694|41647490|41647617	0.2	NA	NA	NA
ENSMUSG00000028772.19|Zcchc17|chr4|-|130349264|130349322|130338483|130338584|130359875|130359943	0.21	NA	NA	NA		ENSMUSG00000025358.16|Cdk2|chr10|-|128699975|128700119|128699471|128699675|128701342|128701444	0.199	NA	NA	NA
ENSMUSG00000020608.7|Smc6|chr12|+|11276259|11276365|11271728|11271871|11279604|11279741	0.21	NA	NA	NA		ENSMUSG00000023951.18|Vegfa|chr17|-|46022276|46022348|46018857|46018879|46024064|46024094	0.198	NA	NA	NA
ENSMUSG00000031216.13|Stard8|chrX|+|99063364|99063446|99060727|99060799|99065557|99066963	0.209	NA	0.186	NA		ENSMUSG00000017686.17|Rhot1|chr11|+|80257513|80257636|80254659|80254862|80265741|80266812	0.198	0.118	0.101	0.095
ENSMUSG00000069631.14|Strada|chr11|-|106184561|106184619|106173678|106173781|106187124|106187180	0.208	0.275	0.43	0.147		ENSMUSG00000027287.14|Snap23|chr2|+|120590662|120590695|120586158|120586276|120594800|120594956	0.197	NA	NA	NA
ENSMUSG00000031078.15|Cttn|chr7|-|144450977|144451088|144449559|144449615|144452026|144452137	0.207	NA	0.128	0.104		ENSMUSG00000026254.17|Eif4e2|chr1|+|87232402|87232481|87226096|87226233|87237845|87240488	0.196	0.061	0.089	0.072
ENSMUSG00000063382.6|Bcl9l|chr9|+|44489654|44489711|44482824|44483486|44500744|44501130	0.206	0.196	NA	0.171		ENSMUSG00000000827.18|Tpd52l2|chr2|+|181502875|181502935|181501904|181502053|181508165|181508267	0.196	NA	0.092	NA
ENSMUSG00000040354.14|Mars1|chr10|-|127296716|127296740|127296540|127296633|127296872|127296944	0.206	NA	0.12	NA		ENSMUSG00000060961.16|Slc4a4|chr5|+|89232763|89232860|89228825|89228987|89234796|89234861	0.196	NA	NA	NA
ENSMUSG00000021693.20|Kif2a|chr13|-|106969703|106969817|106968637|106968788|106974494|106974562	0.206	NA	NA	NA		ENSMUSG00000035203.16|Epn1|chr7|+|5093311|5093386|5092840|5092965|5093898|5093982	0.195	0.142	0.149	NA
ENSMUSG00000025006.18|Sorbs1|chr19|-|40369689|40369719|40364993|40365166|40373475|40373617	0.204	0.093	0.069	NA		ENSMUSG00000021870.17|Slmap|chr14|-|26459409|26459460|26453537|26453600|26460041|26460210	0.195	NA	NA	NA
ENSMUSG00000069206.14|Zfp874a|chr13|-|67443220|67443334|67431449|67431545|67448820|67448916	0.204	NA	NA	NA		ENSMUSG00000033488.11|Cryzl2|chr1|+|157470615|157470797|157467165|157467247|157488442|157489060	0.194	NA	NA	NA
ENSMUSG00000020400.17|Tnip1|chr11|-|54940710|54940882|54939597|54939735|54956020|54956122	0.204	0.168	0.171	NA		ENSMUSG00000030688.15|Stard10|chr7|+|101343183|101343287|101321713|101322033|101345634|101345687	0.192	0.083	0.08	0.061
ENSMUSG00000112964.1|E430024I08Rik|chr13|-|74450235|74450362|74449955|74450016|74462581|74462666	0.203	NA	NA	NA		ENSMUSG00000035620.15|Ric8b|chr10|+|85001781|85001901|84980047|84980192|85015075|85016447	0.191	NA	NA	NA
ENSMUSG00000021779.17|Thrb|chr14|+|17925595|17925659|17826893|17826968|17963060|17963321	0.202	0.386	NA	NA		ENSMUSG00000053819.16|Camk2d|chr3|+|126802936|126802969|126801726|126801761|126810638|126810687	0.191	0.078	0.074	NA
ENSMUSG00000001143.13|Lman2l|chr1|-|36429422|36429455|36428299|36428461|36438749|36438832	0.201	NA	NA	NA		ENSMUSG00000019088.14|Dnase1l1|chrX|-|74276645|74276734|74273216|74273691|74277038|74277342	0.189	NA	NA	NA
ENSMUSG00000022892.11|App|chr16|-|85043575|85043743|85030231|85030365|85056323|85056526	0.2	0.128	0.072	0.108		ENSMUSG00000038005.15|Hpf1|chr8|+|60893700|60893860|60890450|60890536|60903999|60904087	0.189	NA	0.158	NA
ENSMUSG00000008658.16|Rbfox1|chr16|+|7292184|7292277|7285477|7285531|7294069|7294130	0.2	0.155	NA	NA		ENSMUSG00000019787.9|Trdn|chr10|+|33333231|33333249|33332435|33332465|33335139|33335166	0.188	NA	NA	NA
ENSMUSG00000056211.13|R3hdm1|chr1|+|128162768|128162858|128153188|128153399|128167892|128168007	0.2	0.093	0.097	NA		ENSMUSG00000075027.10|4631405J19Rik|chr2|+|93031465|93031681|93030397|93030559|93033009|93033412	0.188	NA	0.166	NA
ENSMUSG00000045103.19|Dmd|chrX|+|85197503|85197535|85190609|85190702|85202470|85202498	0.198	0.13	0.165	0.118		ENSMUSG00000035258.15|Abi3bp|chr16|+|56615564|56615612|56614689|56614752|56617374|56617434	0.187	0.158	0.153	NA
ENSMUSG00000030545.9|Pex11a|chr7|-|79740164|79740280|79735956|79737910|79742909|79743080	0.198	0.24	0.307	NA		ENSMUSG00000074513.9|Arfip1|chr3|-|84529190|84529265|84527685|84527798|84534586|84534695	0.187	NA	NA	NA
ENSMUSG00000032355.16|Mlip|chr9|-|77190323|77190383|77181351|77181396|77239391|77239784	0.198	0.164	0.104	0.079		ENSMUSG00000021427.10|Ssr1|chr13|-|37983094|37983109|37979742|37979806|37983392|37983486	0.185	0.024	0.024	NA
ENSMUSG00000025404.15|R3hdm2|chr10|+|127465130|127465184|127464981|127465013|127471767|127472000	0.197	0.126	NA	0.083		ENSMUSG00000057738.14|Sptan1|chr2|+|30014157|30014172|30013675|30013838|30015588|30015720	0.185	0.09	NA	NA
ENSMUSG00000021706.14|Zfyve16|chr13|-|92516530|92516692|92513786|92513929|92519466|92519563	0.197	0.15	0.122	NA		ENSMUSG00000042359.18|Osbpl6|chr2|+|76569019|76569043|76568108|76568242|76577011|76577119	0.184	0.056	0.034	0.051
ENSMUSG00000026031.15|Cflar|chr1|+|58713570|58713659|58711550|58711592|58726305|58726732	0.196	0.307	0.336	0.183		ENSMUSG00000038271.17|Iffo1|chr6|+|125151794|125151803|125151384|125151525|125152613|125152771	0.184	0.081	0.071	NA
ENSMUSG00000048581.12|E130311K13Rik|chr3|-|63927263|63927323|63925333|63925481|63929256|63929472	0.196	0.154	0.157	0.14		ENSMUSG00000106864.3|Gtf3c2|chr5|-|31173382|31173511|31172781|31173061|31173767|31174089	0.184	NA	NA	NA
ENSMUSG00000038174.14|Fam126b|chr1|-|58534484|58534652|58527020|58530259|58535389|58535549	0.195	NA	NA	NA		ENSMUSG00000026113.17|Inpp4a|chr1|+|37374274|37374289|37372310|37372419|37377577|37377761	0.183	0.043	0.059	0.025
ENSMUSG00000025404.15|R3hdm2|chr10|+|127481692|127481794|127476519|127476698|127483975|127484218	0.194	0.099	0.093	NA		ENSMUSG00000036591.16|Arhgap21|chr2|-|20883199|20883229|20879960|20881851|20887105|20887160	0.183	0.122	NA	0.083
ENSMUSG00000001419.17|Mef2d|chr3|+|88158220|88158355|88156321|88156525|88159121|88159332	0.194	0.184	0.18	0.142		ENSMUSG00000037679.9|Inf2|chr12|+|112612547|112612604|112611409|112612036|112614894|112614957	0.183	NA	NA	NA
ENSMUSG00000020867.13|Spata20|chr11|-|94479438|94479519|94478903|94479266|94480415|94480615	0.194	0.176	0.174	NA		ENSMUSG00000030653.17|Gm45837|chr7|+|101461479|101461541|101451401|101451468|101481370|101481460	0.182	NA	0.155	NA
ENSMUSG00000032355.16|Mlip|chr9|-|77229484|77230954|77190671|77190737|77347694|77347916	0.193	NA	NA	NA		ENSMUSG00000070814.15|Zswim9|chr7|-|13269533|13269647|13258966|13261640|13277145|13277428	0.181	NA	NA	NA
ENSMUSG00000040433.16|Zbtb38|chr9|-|96732247|96732313|96682769|96689029|96751301|96751383	0.192	NA	NA	NA		ENSMUSG00000002496.10|Tsc2|chr17|-|24601388|24601457|24600334|24600465|24602093|24602297	0.18	NA	NA	NA
ENSMUSG00000092203.7|1110038B12Rik|chr17|-|34950697|34950847|34950240|34950475|34951884|34951925	0.191	0.127	0.204	NA		ENSMUSG00000029471.13|Camkk2|chr5|-|122742099|122742228|122737432|122737533|122743869|122743957	0.18	NA	NA	NA
ENSMUSG00000035203.16|Epn1|chr7|+|5093311|5093386|5092840|5092965|5093898|5093982	0.191	0.121	0.132	0.08		ENSMUSG00000026031.15|Cflar|chr1|+|58713570|58713659|58711550|58711592|58726305|58726732	0.179	NA	NA	NA
ENSMUSG00000002496.10|Tsc2|chr17|-|24601388|24601457|24600334|24600465|24602093|24602297	0.19	0.105	0.138	0.067		ENSMUSG00000025353.5|Ormdl2|chr10|-|128820260|128820560|128819953|128820105|128821541|128821606	0.179	NA	NA	NA
ENSMUSG00000028295.14|Smim8|chr4|-|34771877|34772053|34771257|34771414|34778223|34778270	0.19	NA	NA	0.088		ENSMUSG00000032355.16|Mlip|chr9|-|77216976|77217048|77173958|77174003|77347694|77347801	0.179	NA	NA	NA
ENSMUSG00000040242.14|Fgfr1op2|chr6|+|146592633|146592747|146589893|146590036|146595175|146595289	0.19	0.109	0.154	0.081		ENSMUSG00000060012.9|Kif13b|chr14|+|64800344|64800407|64789564|64789698|64802973|64803730	0.179	NA	NA	NA
ENSMUSG00000035778.17|Ggta1|chr2|-|35416471|35416507|35414218|35414284|35422179|35422268	0.19	NA	0.188	NA		ENSMUSG00000092203.7|1110038B12Rik|chr17|-|34950697|34950847|34950240|34950475|34951884|34951925	0.178	0.149	0.171	NA
ENSMUSG00000023951.18|Vegfa|chr17|-|46022276|46022348|46018857|46018879|46024064|46024094	0.189	NA	0.159	NA		ENSMUSG00000046897.17|Zfp740|chr15|+|102205228|102205305|102204570|102205086|102207770|102207920	0.178	NA	NA	NA
ENSMUSG00000025085.16|Ablim1|chr19|-|57073854|57073902|57068859|57068937|57079812|57079871	0.188	0.053	0.017	0.021		ENSMUSG00000039262.16|Prrc2b|chr2|+|32212886|32214947|32212074|32212291|32216045|32216233	0.177	0.147	0.069	0.07
ENSMUSG00000029673.17|Auts2|chr5|-|131470413|131470458|131466031|131466127|131472258|131472479	0.188	0.113	0.16	0.141		ENSMUSG00000040648.14|Ppip5k2|chr1|-|97716541|97716604|97713003|97713144|97719833|97719906	0.177	0.134	0.149	0.086
ENSMUSG00000029020.13|Mfn2|chr4|-|147902927|147903010|147898463|147898642|147903354|147903497	0.188	0.16	0.155	0.134		ENSMUSG00000027605.18|Acss2|chr2|+|155551189|155551228|155550354|155550469|155555853|155555991	0.177	0.183	0.106	NA
ENSMUSG00000021000.17|Mia2|chr12|+|59144698|59144770|59137697|59137786|59146846|59146957	0.188	0.071	NA	0.068		ENSMUSG00000063077.15|Kif1b|chr4|-|149261159|149261201|149257869|149258081|149262135|149262278	0.176	0.108	0.127	0.082
ENSMUSG00000026289.15|Atg16l1|chr1|+|87774812|87774869|87774144|87774231|87775756|87775859	0.187	NA	NA	0.159		ENSMUSG00000053819.16|Camk2d|chr3|+|126808207|126808249|126801723|126801761|126810638|126810687	0.176	0.127	0.149	NA
ENSMUSG00000061306.16|Slc38a10|chr11|-|120108466|120108490|120106433|120106610|120109431|120109536	0.186	NA	NA	NA		ENSMUSG00000015968.18|Cacna1d|chr14|-|30129788|30129848|30128771|30128798|30130116|30130204	0.176	0.033	NA	NA
ENSMUSG00000020271.17|Fbxw11|chr11|+|32708187|32708250|32680200|32680302|32711771|32711997	0.186	NA	NA	NA		ENSMUSG00000032497.19|Lrrfip2|chr9|+|111182818|111182887|111180215|111180272|111188761|111188806	0.175	NA	NA	NA
ENSMUSG00000043008.9|Klhl6|chr16|-|19965933|19966099|19956903|19957353|19982716|19983037	0.185	0.142	0.214	0.164		ENSMUSG00000055762.16|Eef1d|chr15|-|75897225|75897282|75896819|75896919|75901131|75901252	0.174	0.107	NA	NA
ENSMUSG00000030922.12|Lyrm1|chr7|+|119909670|119909962|119895869|119895890|119914172|119914265	0.184	NA	0.17	NA		ENSMUSG00000063952.16|Brpf3|chr17|+|28823972|28824066|28821085|28821592|28835761|28835916	0.174	NA	0.145	NA
ENSMUSG00000036817.14|Sun1|chr5|+|139231126|139231237|139226705|139226885|139233470|139233569	0.183	NA	NA	NA		ENSMUSG00000008575.17|Nfib|chr4|-|82320473|82320556|82290172|82296811|82323544|82323710	0.174	0.119	NA	NA
ENSMUSG00000026150.14|Mff|chr1|+|82737012|82737087|82735418|82735507|82747082|82747142	0.183	0.095	0.077	0.074		ENSMUSG00000006276.10|Eps15l1|chr8|-|72358312|72358445|72340998|72341524|72367903|72367986	0.174	0.136	0.147	0.116
ENSMUSG00000024617.16|Camk2a|chr18|+|60969010|60969043|60963553|60963963|60969993|60970042	0.182	0.155	0.09	NA		ENSMUSG00000020694.17|Tlk2|chr11|+|105210544|105210640|105208851|105208921|105221185|105221353	0.174	NA	NA	NA
ENSMUSG00000058704.9|Memo1|chr17|-|74225431|74225574|74202260|74202365|74255227|74255296	0.182	0.182	NA	NA		ENSMUSG00000063952.16|Brpf3|chr17|+|28831313|28831411|28821085|28821592|28835761|28835916	0.173	NA	NA	NA
ENSMUSG00000025893.8|Kbtbd3|chr9|+|4313701|4313806|4309834|4309934|4316826|4317071	0.182	0.154	NA	NA		ENSMUSG00000096054.3|Syne1|chr10|-|5143149|5143269|5140811|5141012|5146252|5146354	0.173	0.151	0.138	NA
ENSMUSG00000000827.18|Tpd52l2|chr2|+|181502875|181502935|181501904|181502053|181508165|181508267	0.181	0.116	0.164	NA		ENSMUSG00000040354.14|Mars1|chr10|-|127296716|127296740|127296540|127296633|127296872|127296944	0.173	NA	NA	NA
ENSMUSG00000054426.11|A930005H10Rik|chr3|-|115886213|115886375|115881580|115881838|115887775|115888094	0.18	0.125	0.086	NA		ENSMUSG00000041199.3|Rpusd1|chr17|+|25728251|25728391|25727669|25727847|25728522|25728646	0.171	NA	NA	NA
ENSMUSG00000026585.13|Kifap3|chr1|+|163912071|163912137|163888205|163888305|163915724|163917109	0.179	0.107	NA	0.175		ENSMUSG00000054387.13|Mdm4|chr1|-|133004653|133004721|133003790|133003890|133009136|133009192	0.17	NA	NA	0.162
ENSMUSG00000032497.19|Lrrfip2|chr9|+|111170255|111170324|111161302|111161389|111173080|111173122	0.176	NA	NA	NA		ENSMUSG00000025059.16|Gk|chrX|-|85737313|85737349|85736832|85736900|85740294|85740361	0.17	0.089	0.087	0.092
ENSMUSG00000026790.19|Odf2|chr2|+|29893037|29893154|29892185|29892276|29893443|29893512	0.176	0.139	NA	NA		ENSMUSG00000008658.16|Rbfox1|chr16|+|7292184|7292277|7285477|7285531|7294069|7294130	0.169	0.122	NA	0.115
ENSMUSG00000063275.15|Hacd1|chr2|-|14040833|14040955|14035778|14035957|14044782|14044871	0.176	0.148	0.122	0.149		ENSMUSG00000075415.13|Fnbp1|chr2|-|31052984|31053137|31040404|31040514|31054023|31054218	0.169	NA	NA	NA
ENSMUSG00000038271.17|Iffo1|chr6|+|125151794|125151803|125151384|125151525|125152613|125152771	0.176	NA	NA	NA		ENSMUSG00000044067.7|Gpr22|chr12|-|31711570|31712561|31706866|31710035|31713499|31713926	0.169	0.212	NA	0.212
ENSMUSG00000007812.16|Zfp655|chr5|+|145235305|145235391|145233440|145233602|145242919|145243024	0.175	NA	NA	NA		ENSMUSG00000031644.19|Nek1|chr8|+|61071750|61071834|61054519|61054622|61072275|61072359	0.168	NA	NA	NA
ENSMUSG00000112023.1|Lilr4b|chr10|+|51481139|51481424|51480905|51480941|51481566|51481869	0.175	0.161	0.175	0.15		ENSMUSG00000019978.16|Epb41l2|chr10|+|25501823|25502387|25495444|25495591|25506174|25506273	0.168	0.075	0.08	NA
ENSMUSG00000028580.15|Pum1|chr4|+|130730277|130730548|130701041|130701110|130741462|130741556	0.174	0.126	0.166	NA		ENSMUSG00000053835.17|H2-T24|chr17|-|36014799|36015075|36014556|36014696|36017240|36017537	0.167	0.167	NA	NA
ENSMUSG00000027287.14|Snap23|chr2|+|120590662|120590695|120586158|120586276|120594800|120594956	0.174	NA	NA	NA		ENSMUSG00000037300.19|Ttc13|chr8|-|124694829|124694940|124690276|124690359|124709902|124709973	0.167	0.174	NA	NA
ENSMUSG00000032305.15|Fam219b|chr9|+|57539245|57539294|57538810|57538888|57540654|57543184	0.174	NA	NA	NA		ENSMUSG00000037519.17|Ppfia1|chr7|-|144514871|144514946|144514440|144514524|144515985|144516120	0.166	NA	NA	NA
ENSMUSG00000073427.4|Gm4924|chr10|+|82368570|82368697|82354254|82354381|82383762|82383844	0.173	NA	0.14	NA		ENSMUSG00000024050.18|Wiz|chr17|-|32362792|32362963|32361460|32361964|32367823|32368147	0.165	NA	NA	NA
ENSMUSG00000035620.15|Ric8b|chr10|+|85001781|85001901|84980047|84980192|85015075|85016447	0.173	0.14	NA	NA		ENSMUSG00000021139.17|Gm20498|chr12|-|81504543|81504639|81480930|81481002|81532715|81532882	0.165	NA	NA	NA
ENSMUSG00000018411.17|Mapt|chr11|+|104289907|104289994|104282367|104282480|104294858|104294924	0.172	0.059	0.04	0.077		ENSMUSG00000068740.13|Celsr2|chr3|-|108393649|108393832|108393339|108393510|108393935|108394024	0.165	0.135	0.139	0.127
ENSMUSG00000024558.12|Mapk4|chr18|-|73937129|73937274|73935005|73935167|73969890|73971276	0.172	0.172	NA	0.172		ENSMUSG00000053819.16|Camk2d|chr3|+|126841484|126841573|126840136|126840365|126842757|126843218	0.165	0.102	0.096	NA
ENSMUSG00000029822.15|Osbpl3|chr6|-|50333185|50333293|50328669|50328804|50336214|50336345	0.172	0.176	0.249	0.091		ENSMUSG00000037300.19|Ttc13|chr8|-|124695635|124695752|124690276|124690359|124709902|124709973	0.165	NA	NA	NA
ENSMUSG00000028580.15|Pum1|chr4|+|130718153|130718262|130701041|130701110|130741462|130741556	0.171	0.115	0.124	NA		ENSMUSG00000043987.18|Cep164|chr9|-|45781951|45782248|45779689|45779836|45784882|45785029	0.165	NA	NA	NA
ENSMUSG00000021759.14|Plpp1|chr13|+|112851402|112851554|112834858|112835013|112856745|112857026	0.171	0.125	NA	0.093		ENSMUSG00000051586.17|Mical3|chr6|-|120971750|120971840|120969354|120969492|120973402|120973647	0.164	0.133	0.179	0.13
ENSMUSG00000021843.17|Ktn1|chr14|+|47704419|47704488|47704186|47704277|47705762|47705800	0.169	0.06	NA	NA		ENSMUSG00000034243.17|Golgb1|chr16|+|36885010|36885188|36875167|36875263|36887238|36887403	0.164	0.146	0.128	NA
ENSMUSG00000034243.17|Golgb1|chr16|+|36886133|36886228|36875167|36875263|36887238|36887403	0.168	0.119	0.168	NA		ENSMUSG00000086968.8|4933431E20Rik|chr3|-|107894860|107894992|107894588|107894656|107895642|107895774	0.164	NA	NA	NA
ENSMUSG00000031996.17|Aplp2|chr9|-|31156189|31156225|31153413|31153499|31157694|31157847	0.168	0.099	0.098	0.081		ENSMUSG00000069631.14|Strada|chr11|-|106180954|106180983|106173678|106173781|106184561|106184619	0.164	0.146	0.081	0.06
ENSMUSG00000025059.16|Gk|chrX|-|85737313|85737349|85736832|85736900|85740294|85740361	0.168	NA	0.121	0.102		ENSMUSG00000045427.13|Hnrnph2|chrX|+|134602917|134602962|134602691|134602762|134604854|134606384	0.163	0.119	0.076	NA
ENSMUSG00000046897.17|Zfp740|chr15|+|102205228|102205305|102204570|102205086|102207770|102207920	0.167	0.203	NA	NA		ENSMUSG00000033114.11|Slc35d2|chr13|-|64111515|64111584|64108324|64108427|64112929|64113001	0.163	0.162	0.166	NA
ENSMUSG00000034243.17|Golgb1|chr16|+|36885010|36885188|36875167|36875263|36887238|36887403	0.167	0.131	NA	NA		ENSMUSG00000033931.9|Rbm34|chr8|-|126961911|126961971|126959541|126959585|126965381|126965622	0.162	NA	NA	NA
ENSMUSG00000024127.15|Prepl|chr17|-|85088339|85088875|85083192|85083315|85090105|85090224	0.167	0.115	0.091	0.086		ENSMUSG00000109841.2|E330011O21Rik|chr16|-|78253612|78253771|78250860|78251888|78255359|78255454	0.161	NA	NA	NA
ENSMUSG00000089872.10|Rps6kc1|chr1|-|190834005|190834098|190810073|190810121|190844486|190844602	0.167	0.169	0.183	NA		ENSMUSG00000042359.18|Osbpl6|chr2|+|76560185|76560260|76555013|76555117|76564783|76564949	0.161	NA	NA	NA
ENSMUSG00000021843.17|Ktn1|chr14|+|47726470|47726554|47726225|47726309|47730339|47730423	0.167	0.11	0.102	0.05		ENSMUSG00000054426.11|A930005H10Rik|chr3|-|115886213|115886375|115881580|115881838|115887775|115888094	0.161	NA	NA	NA
ENSMUSG00000061462.18|Obscn|chr11|-|59115658|59115934|59099689|59099965|59122619|59122895	0.166	0.151	0.149	NA		ENSMUSG00000048416.15|Mlf1|chr3|+|67390977|67391022|67384550|67384698|67392891|67392975	0.161	0.071	0.03	0.043
ENSMUSG00000066043.13|Phactr4|chr4|-|132383281|132383362|132378404|132378563|132386891|132387065	0.166	NA	NA	NA		ENSMUSG00000015027.11|Galns|chr8|-|122591437|122591540|122584911|122585033|122595765|122595869	0.161	NA	0.161	NA
ENSMUSG00000030922.12|Lyrm1|chr7|+|119909803|119909962|119895860|119895890|119914172|119914265	0.166	NA	0.149	NA		ENSMUSG00000038352.15|Arl5c|chr11|-|97992281|97992433|97989577|97990339|97994337|97994485	0.161	NA	NA	NA
ENSMUSG00000032298.13|Neil1|chr9|-|57143757|57143819|57143450|57143613|57143978|57144006	0.166	NA	NA	NA		ENSMUSG00000031586.17|Rbpms|chr8|-|33789391|33789495|33782643|33784186|33795081|33795150	0.159	0.086	0.071	NA
ENSMUSG00000027506.15|Tpd52|chr3|-|8943550|8943577|8934991|8935040|8944610|8944712	0.165	NA	NA	NA		ENSMUSG00000006611.15|Hfe|chr13|-|23708027|23708291|23706766|23707066|23710626|23710854	0.159	0.099	0.078	NA
ENSMUSG00000028580.15|Pum1|chr4|+|130718153|130718262|130701041|130701110|130727997|130728164	0.164	NA	NA	NA		ENSMUSG00000028772.19|Zcchc17|chr4|-|130349264|130349322|130338483|130338584|130354135|130354256	0.159	NA	NA	NA
ENSMUSG00000021779.17|Thrb|chr14|+|17925595|17925659|17826893|17826975|17963060|17963321	0.164	NA	NA	0.188		ENSMUSG00000022892.11|App|chr16|-|85040250|85040307|85030231|85030365|85056323|85056526	0.158	0.03	0.03	NA
ENSMUSG00000024985.20|Tcf7l2|chr19|+|55755013|55755082|55743072|55743197|55817763|55817865	0.163	0.122	0.188	NA		ENSMUSG00000019787.9|Trdn|chr10|+|33200162|33200222|33195948|33196125|33233854|33233926	0.158	NA	NA	NA
ENSMUSG00000033060.16|Lmo7|chr14|+|101915687|101915744|101914276|101914337|101917630|101917656	0.163	0.084	0.087	0.032		ENSMUSG00000021313.16|Ryr2|chr13|-|11890833|11890848|11885463|11885538|11918310|11918415	0.158	NA	NA	NA
ENSMUSG00000027575.19|Arfgap1|chr2|+|180967601|180967814|180967233|180967329|180971050|180971114	0.163	NA	NA	0.141		ENSMUSG00000045100.11|Slc25a26|chr6|+|94576333|94576378|94535720|94535768|94592411|94592481	0.157	0.137	NA	0.138
ENSMUSG00000034243.17|Golgb1|chr16|+|36886130|36886228|36875167|36875263|36887238|36887403	0.163	0.12	0.163	NA		ENSMUSG00000026384.13|Ptpn4|chr1|-|119765428|119765481|119765030|119765151|119802322|119802477	0.157	NA	0.122	NA
ENSMUSG00000031133.12|Arhgef6|chrX|-|57243389|57243515|57241805|57241826|57244604|57244750	0.163	0.137	0.244	NA		ENSMUSG00000027806.9|Tsc22d2|chr3|+|58428227|58428299|58414714|58417613|58459330|58459382	0.156	NA	NA	NA
ENSMUSG00000069135.11|Fgfr1op|chr17|+|8175518|8175578|8172927|8173008|8182227|8182454	0.162	0.099	0.228	0.073		ENSMUSG00000028277.13|Ube2j1|chr4|+|33045079|33045199|33043856|33043986|33049681|33052363	0.156	NA	NA	NA
ENSMUSG00000070808.4|Bicra|chr7|-|15986912|15987089|15979350|15979986|15987478|15989440	0.162	0.139	0.162	0.131		ENSMUSG00000025353.5|Ormdl2|chr10|-|128820260|128820435|128819953|128820105|128821541|128821645	0.155	NA	NA	NA
ENSMUSG00000005417.17|Mprip|chr11|+|59741990|59742098|59741119|59741261|59743770|59743827	0.162	0.129	0.098	NA		ENSMUSG00000038866.15|Zcchc2|chr1|+|106006014|106006086|106004099|106004176|106011701|106011814	0.154	NA	NA	NA
ENSMUSG00000002546.17|Golga2|chr2|+|32293314|32293395|32292092|32292215|32296964|32297008	0.16	0.163	NA	NA		ENSMUSG00000029822.15|Osbpl3|chr6|-|50333185|50333293|50328669|50328804|50336214|50336345	0.152	NA	NA	-0.078
ENSMUSG00000027333.18|Smox|chr2|+|131521054|131521171|131520094|131520268|131522058|131522219	0.16	NA	NA	NA		ENSMUSG00000069135.11|Fgfr1op|chr17|+|8175518|8175578|8172927|8173008|8182227|8182454	0.151	0.069	NA	NA
ENSMUSG00000036053.17|Fmnl2|chr2|+|53054453|53054606|53051199|53051283|53068501|53068610	0.159	NA	0.253	NA		ENSMUSG00000051331.16|Cacna1c|chr6|-|118637729|118637813|118630224|118630431|118638426|118638510	0.151	NA	NA	NA
ENSMUSG00000024212.9|Mllt1|chr17|-|56902562|56902688|56899768|56900296|56905711|56905855	0.158	NA	0.145	NA		ENSMUSG00000027692.16|Tnik|chr3|+|28594906|28594993|28594021|28594132|28596071|28596260	0.151	NA	NA	NA
ENSMUSG00000040687.16|Madd|chr2|-|91160316|91160370|91159204|91159305|91162027|91162234	0.158	NA	NA	0.103		ENSMUSG00000019787.9|Trdn|chr10|+|33343075|33343123|33337512|33337539|33363977|33364022	0.151	NA	NA	NA
ENSMUSG00000023951.18|Vegfa|chr17|-|46022276|46022348|46020990|46021122|46024064|46024094	0.157	0.1	NA	NA		ENSMUSG00000032355.16|Mlip|chr9|-|77190506|77190590|77190323|77190383|77190671|77190737	0.151	NA	NA	NA
ENSMUSG00000001211.15|Agpat3|chr10|-|78351626|78351711|78329275|78329336|78352212|78352442	0.157	0.122	0.13	NA		ENSMUSG00000048537.16|Phldb1|chr9|-|44701502|44701670|44700945|44701086|44703802|44703892	0.15	0.146	NA	NA
ENSMUSG00000034557.14|Zfyve9|chr4|-|108656926|108657007|108650183|108650346|108660564|108660715	0.156	0.088	NA	NA		ENSMUSG00000087380.7|2210408F21Rik|chr6|+|31328288|31328360|31277847|31277955|31335990|31336062	-0.151	-0.131	NA	-0.161
ENSMUSG00000035325.16|Sec31a|chr5|-|100369595|100369634|100368293|100368352|100373379|100373715	0.156	0.031	0.023	NA		ENSMUSG00000037426.18|Depdc5|chr5|+|32959280|32959346|32955852|32955958|32964631|32964783	-0.151	NA	NA	NA
ENSMUSG00000002396.8|Ocel1|chr8|+|71372467|71372633|71371338|71371985|71372748|71372802	0.156	NA	0.155	NA		ENSMUSG00000039103.12|Nexn|chr3|-|152249659|152249701|152247085|152247274|152252807|152252956	-0.155	NA	-0.185	-0.106
ENSMUSG00000022892.11|App|chr16|-|85040250|85040307|85030231|85030365|85056323|85056526	0.155	0.097	0.1	0.069		ENSMUSG00000024293.16|Esco1|chr18|-|10593745|10595875|10588438|10588550|10596338|10596441	-0.156	NA	NA	NA
ENSMUSG00000027333.18|Smox|chr2|+|131520921|131521171|131520094|131520268|131522058|131522219	0.155	NA	NA	0.099		ENSMUSG00000021820.18|Camk2g|chr14|-|20747818|20747851|20744603|20744648|20755658|20755702	-0.156	NA	NA	NA
ENSMUSG00000039844.20|Rapgef1|chr2|+|29720642|29720738|29707197|29707400|29722223|29722309	0.154	0.125	0.212	0.045		ENSMUSG00000034902.17|Pip5k1c|chr10|+|81317325|81317403|81314991|81315118|81317765|81318254	-0.157	NA	NA	NA
ENSMUSG00000037503.12|Fam168b|chr1|-|34824019|34824055|34819866|34820009|34828766|34828847	0.153	0.116	0.064	0.055		ENSMUSG00000052698.15|Tln2|chr9|-|67272609|67272729|67266776|67266923|67275320|67275422	-0.158	-0.068	-0.084	NA
ENSMUSG00000053819.16|Camk2d|chr3|+|126808207|126808249|126801723|126801761|126810638|126810687	0.153	0.1	0.112	NA		ENSMUSG00000024236.18|Svil|chr18|+|5057274|5057439|5055979|5056849|5058124|5058159	-0.159	NA	-0.074	NA
ENSMUSG00000015937.15|Macroh2a1|chr13|-|56088251|56088342|56084195|56084285|56089757|56089857	0.153	NA	0.108	0.092		ENSMUSG00000025290.17|Rps24|chr14|+|24494051|24494069|24493382|24493493|24495429|24495449	-0.159	NA	-0.078	NA
ENSMUSG00000025978.14|Rftn2|chr1|-|55211149|55211261|55206335|55206615|55226120|55226782	0.152	NA	0.178	NA		ENSMUSG00000024163.17|Mapk8ip3|chr17|-|24908410|24908428|24907328|24907386|24909149|24909161	-0.16	NA	-0.093	NA
ENSMUSG00000030516.14|Tjp1|chr7|-|65314092|65314332|65312554|65313424|65314658|65315009	0.152	0.092	0.063	0.049		ENSMUSG00000002546.17|Golga2|chr2|+|32296625|32296721|32292092|32292215|32296964|32297008	-0.162	-0.12	-0.107	NA
ENSMUSG00000029471.13|Camkk2|chr5|-|122736987|122737030|122731169|122734245|122737432|122737533	0.152	NA	NA	0.133		ENSMUSG00000029106.14|Add1|chr5|+|34629135|34629172|34628414|34628513|34630469|34632305	-0.162	NA	NA	NA
ENSMUSG00000039262.16|Prrc2b|chr2|+|32212886|32214947|32212074|32212291|32216045|32216233	0.151	0.097	NA	NA		ENSMUSG00000028649.21|Macf1|chr4|-|123441602|123441665|123440549|123440791|123444834|123444952	-0.162	-0.096	NA	NA
ENSMUSG00000040648.14|Ppip5k2|chr1|-|97716541|97716604|97713003|97713144|97719833|97719906	0.151	0.11	0.11	NA		ENSMUSG00000031442.21|Mcf2l|chr8|+|13014818|13014893|13013534|13013650|13017346|13017468	-0.162	-0.154	-0.12	NA
ENSMUSG00000040774.15|Cept1|chr3|-|106520008|106520093|106512802|106512887|106531136|106531278	0.151	0.08	0.069	0.033		ENSMUSG00000001036.17|Epn2|chr11|-|61544157|61544328|61535270|61535383|61546149|61546911	-0.163	NA	NA	NA
ENSMUSG00000039844.20|Rapgef1|chr2|+|29720642|29720738|29719592|29719850|29722223|29722309	0.15	0.081	0.149	0.037		ENSMUSG00000038116.16|Phf20|chr2|+|156267154|156267542|156254225|156254310|156272541|156272655	-0.163	NA	NA	NA
ENSMUSG00000021140.9|Pcnx|chr12|+|81933530|81933715|81917664|81919380|81946930|81947021	0.15	0.126	NA	0.09		ENSMUSG00000048581.12|E130311K13Rik|chr3|-|63925333|63925481|63920200|63920361|63929256|63929472	-0.164	NA	NA	NA
ENSMUSG00000054808.15|Actn4|chr7|-|28895120|28895180|28894500|28894659|28895431|28895512	-0.15	-0.104	-0.115	-0.064		ENSMUSG00000059897.5|Zfp930|chr8|+|69226671|69226729|69226342|69226469|69227842|69228980	-0.164	NA	NA	NA
ENSMUSG00000019796.12|Lrp11|chr10|+|7602828|7602954|7598706|7598848|7604173|7604383	-0.151	NA	NA	NA		ENSMUSG00000021288.19|Klc1|chr12|+|111793648|111793699|111789324|111789486|111794336|111794895	-0.164	-0.029	-0.044	-0.019
ENSMUSG00000041570.14|Camsap2|chr1|-|136304294|136304456|136293279|136293421|136324736|136324996	-0.152	NA	NA	NA		ENSMUSG00000028565.18|Nfia|chr4|+|98081724|98081816|98065280|98065446|98111217|98118871	-0.167	-0.078	-0.065	-0.062
ENSMUSG00000112327.1|Gm36827|chr10|-|56981239|56981480|56972489|56972613|56982063|56982232	-0.152	NA	NA	NA		ENSMUSG00000032826.19|Ank2|chr3|-|127029218|127029317|127023291|127023390|127032115|127032313	-0.168	-0.08	-0.117	NA
ENSMUSG00000022297.15|Fzd6|chr15|+|39033849|39033998|39030814|39031832|39034807|39035227	-0.153	NA	NA	-0.034		ENSMUSG00000042772.15|Smg7|chr1|-|152843229|152843379|152841512|152841593|152844035|152844407	-0.168	NA	NA	NA
ENSMUSG00000025006.18|Sorbs1|chr19|-|40376983|40377016|40373475|40373617|40382520|40382633	-0.154	NA	NA	NA		ENSMUSG00000046111.17|Cep295|chr9|-|15330504|15330648|15327795|15327951|15330753|15330910	-0.168	NA	NA	NA
ENSMUSG00000022801.13|Lrch3|chr16|+|33009188|33009436|33005663|33005741|33012340|33012699	-0.156	-0.114	-0.141	-0.122		ENSMUSG00000109754.1|Gm39214|chr8|+|85732308|85732485|85730815|85730915|85754503|85754675	-0.169	NA	NA	NA
ENSMUSG00000027259.15|Adal|chr2|+|121142523|121142654|121142092|121142303|121143148|121143209	-0.156	NA	NA	NA		ENSMUSG00000025862.14|Stag2|chrX|+|42266365|42266476|42266085|42266275|42269380|42269507	-0.171	NA	NA	NA
ENSMUSG00000111318.1|Gm48483|chr10|-|18883966|18884182|18879734|18880392|18886910|18887029	-0.156	NA	NA	NA		ENSMUSG00000033209.17|Ttc28|chr5|+|111281879|111281903|111280674|111280751|111282770|111282900	-0.171	NA	NA	NA
ENSMUSG00000055013.16|Agap1|chr1|+|89610283|89610295|89609495|89609583|89627760|89627846	-0.157	NA	NA	NA		ENSMUSG00000007603.9|Dus3l|chr17|+|56768517|56768628|56768347|56768413|56768805|56768902	-0.172	-0.186	NA	-0.127
ENSMUSG00000020646.17|Mboat2|chr12|+|24934566|24934622|24882716|24882794|24939293|24939348	-0.157	NA	NA	NA		ENSMUSG00000037300.19|Ttc13|chr8|-|124674361|124674441|124673447|124673527|124675221|124675357	-0.173	NA	NA	NA
ENSMUSG00000052539.15|Magi3|chr3|-|104016601|104016692|104013258|104016068|104017500|104017639	-0.157	NA	NA	NA		ENSMUSG00000021313.16|Ryr2|chr13|-|11647701|11647737|11646492|11646605|11649729|11649864	-0.173	-0.078	-0.093	-0.024
ENSMUSG00000032355.16|Mlip|chr9|-|77216976|77217048|77138349|77138556|77347694|77347801	-0.157	-0.09	NA	NA		ENSMUSG00000031636.7|Pdlim3|chr8|+|45908468|45908656|45900474|45900559|45909018|45909086	-0.174	NA	-0.025	NA
ENSMUSG00000069769.13|Msi2|chr11|-|88347052|88347125|88339381|88344660|88348783|88348938	-0.157	-0.083	-0.063	-0.072		ENSMUSG00000022641.15|Bbx|chr16|-|50320299|50320413|50280368|50280539|50331028|50331102	-0.175	NA	NA	NA
ENSMUSG00000024812.11|Tjp2|chr19|-|24099452|24099563|24098000|24098315|24100701|24100914	-0.158	-0.166	NA	-0.103		ENSMUSG00000034006.17|Slc66a2|chr18|+|80272461|80272515|80263419|80263553|80283275|80283492	-0.176	NA	NA	NA
ENSMUSG00000024480.9|Ap3s1|chr18|+|46783758|46783799|46780660|46780768|46789896|46790303	-0.158	NA	NA	NA		ENSMUSG00000045095.16|Magi1|chr6|-|93694007|93694211|93686781|93686875|93697193|93697487	-0.176	NA	NA	NA
ENSMUSG00000022217.14|Emc9|chr14|-|55582055|55582125|55581521|55581743|55584678|55584755	-0.158	NA	NA	NA		ENSMUSG00000048581.12|E130311K13Rik|chr3|-|63925333|63925481|63920200|63920361|63927263|63927323	-0.178	NA	NA	NA
ENSMUSG00000045962.16|Wnk1|chr6|-|119953770|119954232|119952684|119952969|119956070|119956196	-0.158	-0.068	-0.07	-0.037		ENSMUSG00000006418.17|Rnf114|chr2|+|167507046|167507197|167503088|167503601|167510875|167510982	-0.178	-0.042	-0.049	NA
ENSMUSG00000024236.18|Svil|chr18|+|5057274|5057439|5055979|5056849|5058124|5058159	-0.16	-0.06	-0.082	-0.079		ENSMUSG00000034998.18|Foxn2|chr17|+|88484400|88484469|88479275|88479340|88486402|88490533	-0.179	-0.135	NA	-0.135
ENSMUSG00000032826.19|Ank2|chr3|-|127029218|127029317|127023291|127023390|127032115|127032313	-0.16	-0.216	NA	-0.135		ENSMUSG00000051747.15|Ttn|chr2|-|76883909|76884197|76881557|76881839|76906253|76906532	-0.179	NA	NA	NA
ENSMUSG00000037773.14|Pced1a|chr2|-|130419629|130419890|130417682|130419333|130421889|130422136	-0.16	-0.055	NA	-0.05		ENSMUSG00000029478.16|Ncor2|chr5|-|125019818|125020046|125018810|125018990|125022870|125022924	-0.179	NA	-0.083	NA
ENSMUSG00000032355.16|Mlip|chr9|-|77216976|77217048|77190671|77190737|77239391|77239784	-0.16	-0.117	-0.152	NA		ENSMUSG00000025059.16|Gk|chrX|-|85706237|85706324|85701936|85704396|85711050|85711131	-0.179	NA	NA	NA
ENSMUSG00000040697.10|Dnajc16|chr4|-|141766661|141766742|141764567|141764738|141767707|141767784	-0.163	-0.069	NA	-0.1		ENSMUSG00000053617.12|Sh3pxd2a|chr19|-|47320275|47320320|47314034|47314166|47343439|47343468	-0.18	NA	NA	NA
ENSMUSG00000002799.6|Jag2|chr12|-|112915604|112915718|112915470|112915517|112915879|112915993	-0.164	-0.136	NA	-0.129		ENSMUSG00000017843.14|Ppp2r5c|chr12|+|110578100|110578168|110574744|110574861|110580400|110580860	-0.18	NA	NA	NA
ENSMUSG00000025862.14|Stag2|chrX|+|42266365|42266476|42266085|42266275|42269380|42269507	-0.165	NA	-0.115	NA		ENSMUSG00000055027.17|Smyd1|chr6|-|71235342|71235381|71225331|71225521|71237356|71237487	-0.181	-0.088	-0.072	-0.065
ENSMUSG00000027684.16|Mecom|chr3|-|29972679|29972706|29966652|29966819|29977258|29977346	-0.165	NA	NA	NA		ENSMUSG00000028402.18|Mpdz|chr4|-|81317593|81317704|81310156|81310319|81320345|81320523	-0.181	-0.135	-0.14	NA
ENSMUSG00000066842.18|Hmcn1|chr1|-|150656692|150656774|150656453|150656585|150657070|150657273	-0.165	NA	NA	NA		ENSMUSG00000042359.18|Osbpl6|chr2|+|76555889|76555982|76555013|76555117|76560185|76560260	-0.183	NA	NA	NA
ENSMUSG00000022853.7|Ehhadh|chr16|-|21777798|21777902|21775344|21775511|21787706|21787807	-0.166	NA	NA	NA		ENSMUSG00000039782.15|Cpeb2|chr5|+|43268868|43268892|43261733|43261784|43277430|43277601	-0.184	NA	NA	NA
ENSMUSG00000029676.15|Pot1a|chr6|-|25800283|25800510|25794559|25794674|25805874|25805941	-0.167	NA	NA	NA		ENSMUSG00000063558.4|Aox1|chr1|+|58078425|58078513|58070040|58070163|58081502|58081589	-0.184	NA	-0.069	NA
ENSMUSG00000061462.18|Obscn|chr11|-|59055960|59056224|59055376|59055640|59062646|59062910	-0.167	NA	-0.171	NA		ENSMUSG00000062312.5|Erbb2|chr11|+|98427255|98427455|98427059|98427150|98428135|98428226	-0.185	NA	-0.034	NA
ENSMUSG00000038729.24|Pakap|chr4|+|57886288|57886327|57883023|57883202|57892868|57896982	-0.169	-0.153	-0.139	-0.099		ENSMUSG00000068663.14|Clec16a|chr16|+|10572917|10572923|10571493|10571599|10573299|10573423	-0.186	-0.109	NA	-0.066
ENSMUSG00000048581.12|E130311K13Rik|chr3|-|63927263|63927323|63920200|63920361|63929256|63929472	-0.169	NA	NA	NA		ENSMUSG00000062866.16|Phactr2|chr10|-|13257576|13257816|13255309|13255321|13261765|13261924	-0.188	-0.121	-0.122	NA
ENSMUSG00000030451.16|Herc2|chr7|+|56202100|56202208|56197055|56197209|56203775|56203907	-0.17	-0.116	NA	NA		ENSMUSG00000066839.12|Ecsit|chr9|-|22084022|22084208|22076227|22076645|22085348|22085427	-0.189	0.199	NA	NA
ENSMUSG00000022568.17|Scrib|chr15|-|76061738|76061801|76061133|76061223|76062669|76063047	-0.171	-0.09	NA	-0.049		ENSMUSG00000034573.14|Ptpn13|chr5|+|103501366|103501912|103492222|103492310|103516327|103516423	-0.19	NA	NA	NA
ENSMUSG00000027523.20|Gnas|chr2|+|174336746|174336791|174334211|174334284|174341652|174341707	-0.171	-0.136	-0.128	-0.059		ENSMUSG00000037344.14|Slc12a9|chr5|-|137322715|137322908|137322395|137322570|137323046|137323171	-0.19	NA	NA	NA
ENSMUSG00000113450.1|Gm49359|chr13|-|62456686|62456747|62453015|62455193|62456932|62457059	-0.171	NA	-0.107	-0.126		ENSMUSG00000033419.16|Snap91|chr9|-|86769458|86769561|86765922|86767336|86773518|86773623	-0.191	-0.056	NA	NA
ENSMUSG00000019082.18|Slc25a22|chr7|-|141433899|141434025|141433580|141433636|141434155|141434329	-0.172	-0.055	-0.023	-0.019		ENSMUSG00000034252.14|Senp6|chr9|+|80087429|80087523|80066902|80067572|80092266|80092412	-0.191	NA	NA	NA
ENSMUSG00000062866.16|Phactr2|chr10|-|13261765|13261924|13253341|13253879|13291794|13291962	-0.173	NA	NA	NA		ENSMUSG00000030397.11|Mark4|chr7|-|19429105|19429185|19428073|19428118|19429325|19429604	-0.192	-0.089	NA	NA
ENSMUSG00000028292.14|Rars2|chr4|+|34625400|34625484|34623410|34623513|34630472|34630570	-0.174	-0.144	NA	-0.057		ENSMUSG00000019082.18|Slc25a22|chr7|-|141433899|141434025|141433580|141433636|141434155|141434329	-0.192	-0.062	-0.056	-0.029
ENSMUSG00000026773.19|Pfkfb3|chr2|-|11481246|11481333|11480197|11480371|11481870|11481935	-0.174	-0.19	NA	-0.153		ENSMUSG00000040612.13|Ildr2|chr1|+|166295751|166295928|166270498|166270618|166303501|166303615	-0.193	NA	NA	NA
ENSMUSG00000087380.7|2210408F21Rik|chr6|+|31244104|31244358|31220350|31220519|31328288|31328300	-0.175	0.159	NA	NA		ENSMUSG00000068250.13|Amn1|chr6|-|149184991|149185124|149183393|149183538|149188605|149188712	-0.194	NA	NA	NA
ENSMUSG00000025089.15|Gfra1|chr19|-|58392572|58392587|58300241|58300578|58451968|58452052	-0.175	NA	NA	NA		ENSMUSG00000010797.6|Wnt2|chr6|-|18008583|18008848|17988939|17990043|18023060|18023338	-0.194	NA	NA	NA
ENSMUSG00000048581.12|E130311K13Rik|chr3|-|63925333|63925481|63920200|63920361|63927263|63927323	-0.175	NA	NA	NA		ENSMUSG00000069769.13|Msi2|chr11|-|88347052|88347125|88339381|88344660|88348783|88348938	-0.194	-0.096	-0.087	NA
ENSMUSG00000032409.15|Atr|chr9|+|95922747|95922907|95921652|95921832|95927168|95927348	-0.175	NA	NA	NA		ENSMUSG00000039835.16|Nhsl1|chr10|+|18516028|18516160|18511549|18511742|18523790|18527042	-0.195	NA	NA	NA
ENSMUSG00000030766.15|Arhgap17|chr7|-|123294471|123294705|123292035|123292205|123296409|123296566	-0.177	NA	NA	-0.143		ENSMUSG00000007817.15|Zmiz1|chr14|+|25661266|25661521|25658106|25658273|25662939|25664719	-0.195	NA	NA	-0.069
ENSMUSG00000034771.15|Tle2|chr10|+|81577628|81577691|81576528|81576642|81580256|81580298	-0.177	-0.13	NA	-0.164		ENSMUSG00000028559.17|Osbpl9|chr4|-|109107880|109107949|109102496|109102592|109133743|109133820	-0.197	-0.128	NA	-0.108
ENSMUSG00000109754.1|Gm39214|chr8|+|85732308|85732485|85730815|85730915|85754503|85754675	-0.177	-0.04	NA	-0.055		ENSMUSG00000037369.17|Kdm6a|chrX|+|18246974|18247109|18246196|18246416|18248269|18248359	-0.197	NA	NA	NA
ENSMUSG00000040701.16|Ap1g2|chr14|-|55104581|55104658|55104362|55104458|55104830|55104927	-0.177	-0.149	-0.178	-0.166		ENSMUSG00000036435.13|Exoc1|chr5|+|76540746|76540767|76537697|76537857|76542050|76542238	-0.197	NA	NA	NA
ENSMUSG00000024901.15|Peli3|chr19|-|4936117|4936219|4934902|4935097|4938048|4938178	-0.178	NA	-0.359	NA		ENSMUSG00000031626.18|Sorbs2|chr8|+|45785268|45785325|45775588|45775703|45789975|45790025	-0.197	-0.074	-0.102	-0.051
ENSMUSG00000034101.14|Ctnnd1|chr2|-|84626019|84626137|84624269|84624558|84650405|84650676	-0.178	-0.106	NA	NA		ENSMUSG00000041115.16|Iqsec2|chrX|+|152222282|152222332|152221646|152221820|152222921|152225235	-0.197	-0.211	NA	NA
ENSMUSG00000025290.17|Rps24|chr14|+|24494051|24494069|24493382|24493493|24495774|24495845	-0.178	-0.179	-0.161	-0.177		ENSMUSG00000035776.14|Cd99l2|chrX|-|71449938|71450007|71441073|71441145|71450610|71450673	-0.198	NA	NA	NA
ENSMUSG00000028573.18|Fggy|chr4|+|95844072|95844193|95837584|95837659|95849581|95849676	-0.18	-0.145	NA	NA		ENSMUSG00000049550.17|Clip1|chr5|-|123635173|123635278|123630224|123631169|123638955|123638988	-0.201	-0.073	NA	NA
ENSMUSG00000042523.12|Dnal1|chr12|+|84121282|84121321|84114365|84114399|84124474|84124584	-0.181	NA	NA	NA		ENSMUSG00000052534.15|Pbx1|chr1|-|168184955|168185068|168183529|168183619|168191277|168191437	-0.201	-0.067	-0.108	NA
ENSMUSG00000055027.17|Smyd1|chr6|-|71235342|71235381|71225331|71225521|71237356|71237487	-0.181	-0.094	-0.081	-0.091		ENSMUSG00000042198.12|Chchd7|chr4|+|3942987|3943026|3942720|3942819|3943387|3943528	-0.201	-0.135	-0.116	-0.093
ENSMUSG00000033149.17|Phldb2|chr16|-|45774943|45775087|45772134|45772275|45777712|45777802	-0.182	-0.172	NA	NA		ENSMUSG00000033004.16|Mycbp2|chr14|-|103169856|103170012|103155123|103156767|103172566|103172689	-0.202	NA	NA	NA
ENSMUSG00000026409.14|Pfkfb2|chr1|-|130697016|130697085|130691014|130691148|130697905|130698085	-0.182	NA	NA	NA		ENSMUSG00000007812.16|Zfp655|chr5|+|145235736|145235863|145235305|145235391|145237049|145238322	-0.202	NA	-0.129	NA
ENSMUSG00000069769.13|Msi2|chr11|-|88347052|88347125|88339381|88344660|88366784|88366847	-0.182	NA	NA	NA		ENSMUSG00000031731.16|Ap1g1|chr8|+|109830612|109830621|109829598|109829675|109832716|109832812	-0.204	-0.168	-0.128	NA
ENSMUSG00000034902.17|Pip5k1c|chr10|+|81317325|81317403|81314991|81315118|81317765|81318254	-0.183	NA	NA	-0.113		ENSMUSG00000007617.18|Homer1|chr13|+|93386344|93386380|93355939|93356079|93387523|93387680	-0.205	NA	NA	NA
ENSMUSG00000024180.14|Tmem8|chr17|+|26120538|26120685|26120283|26120462|26121539|26121656	-0.184	-0.204	NA	NA		ENSMUSG00000033488.11|Cryzl2|chr1|+|157472187|157472416|157470615|157470797|157488442|157489060	-0.206	-0.138	-0.116	-0.129
ENSMUSG00000036555.14|Iqce|chr5|-|140675077|140675248|140674336|140674360|140677415|140677506	-0.185	-0.198	-0.407	NA		ENSMUSG00000069769.13|Msi2|chr11|-|88347052|88347125|88339381|88344660|88366784|88366847	-0.206	NA	NA	NA
ENSMUSG00000046753.10|Ccdc66|chr14|-|27483807|27483932|27481089|27482602|27485092|27485133	-0.185	NA	NA	NA		ENSMUSG00000043940.15|Wdfy3|chr5|-|101935989|101936073|101930827|101931005|101937281|101937739	-0.209	NA	-0.156	-0.096
ENSMUSG00000021759.14|Plpp1|chr13|+|112834858|112835013|112800791|112801266|112851402|112851554	-0.185	NA	-0.216	-0.099		ENSMUSG00000071454.13|Dtnb|chr12|+|3732617|3732707|3718411|3718489|3734938|3735026	-0.209	NA	NA	NA
ENSMUSG00000025059.16|Gk|chrX|-|85706237|85706324|85701936|85704396|85711050|85711131	-0.185	NA	NA	NA		ENSMUSG00000032497.19|Lrrfip2|chr9|+|111173080|111173122|111161302|111161389|111188761|111188806	-0.21	NA	NA	NA
ENSMUSG00000026860.16|Sh3glb2|chr2|-|30346058|30346073|30345698|30345939|30346352|30346453	-0.186	NA	NA	NA		ENSMUSG00000051331.16|Cacna1c|chr6|-|118674554|118674614|118670349|118670456|118675819|118675949	-0.213	NA	-0.063	-0.077
ENSMUSG00000029403.14|Cdkl2|chr5|-|92008964|92009053|92006073|92008134|92017121|92017228	-0.187	NA	-0.281	-0.205		ENSMUSG00000034243.17|Golgb1|chr16|+|36886133|36886228|36885010|36885188|36887238|36887403	-0.213	-0.181	-0.141	NA
ENSMUSG00000063077.15|Kif1b|chr4|-|149205685|149205886|149204185|149204294|149206717|149206773	-0.188	-0.142	-0.121	-0.084		ENSMUSG00000021870.17|Slmap|chr14|-|26416202|26416292|26413167|26414988|26418112|26418247	-0.214	NA	NA	-0.083
ENSMUSG00000029174.18|Tbc1d1|chr5|+|64283966|64284125|64281764|64282045|64285944|64286084	-0.188	NA	-0.274	NA		ENSMUSG00000034243.17|Golgb1|chr16|+|36886130|36886228|36885010|36885188|36887238|36887403	-0.216	-0.161	-0.145	NA
ENSMUSG00000041570.14|Camsap2|chr1|-|136297741|136297825|136293279|136293421|136324736|136324996	-0.188	NA	NA	NA		ENSMUSG00000054728.17|Phactr1|chr13|+|43059570|43059777|43057178|43057346|43077654|43077976	-0.216	NA	NA	NA
ENSMUSG00000022607.18|Ptk2|chr15|-|73211986|73211995|73210741|73210897|73215978|73216085	-0.188	NA	NA	-0.136		ENSMUSG00000062866.16|Phactr2|chr10|-|13257576|13257816|13253341|13253879|13261765|13261924	-0.218	NA	NA	NA
ENSMUSG00000046707.9|Csnk2a2|chr8|-|95477211|95477313|95465650|95465710|95487564|95487676	-0.189	NA	NA	NA		ENSMUSG00000087380.7|2210408F21Rik|chr6|+|31244104|31244358|31220350|31220519|31328288|31328300	-0.219	NA	NA	NA
ENSMUSG00000058498.12|Rnf207|chr4|-|152315602|152315678|152315391|152315517|152317660|152317793	-0.19	-0.264	NA	NA		ENSMUSG00000028464.16|Tpm2|chr4|-|43518643|43518719|43518401|43518464|43519002|43519078	-0.219	-0.068	-0.071	NA
ENSMUSG00000030231.11|Plekha5|chr6|+|140580346|140580535|140579429|140579476|140581967|140582088	-0.19	-0.177	NA	-0.11		ENSMUSG00000020646.17|Mboat2|chr12|+|24924198|24924294|24882716|24882794|24934566|24934622	-0.219	NA	-0.112	NA
ENSMUSG00000026767.12|Mindy3|chr2|-|12403997|12404168|12400022|12400137|12405859|12405920	-0.191	-0.105	-0.315	-0.128		ENSMUSG00000062312.5|Erbb2|chr11|+|98427913|98428046|98427059|98427150|98428135|98428226	-0.22	NA	-0.029	NA
ENSMUSG00000052698.15|Tln2|chr9|-|67272609|67272729|67266776|67266923|67275320|67275422	-0.191	-0.145	-0.056	-0.07		ENSMUSG00000021759.14|Plpp1|chr13|+|112834858|112835013|112800791|112801266|112851402|112851554	-0.223	NA	NA	NA
ENSMUSG00000029146.14|Snx17|chr5|+|31193868|31193943|31193226|31193465|31194795|31194913	-0.192	-0.065	-0.037	-0.06		ENSMUSG00000040964.16|Arhgef10l|chr4|-|140586783|140586900|140583823|140583932|140591817|140591987	-0.224	-0.136	-0.105	NA
ENSMUSG00000032497.19|Lrrfip2|chr9|+|111170255|111170324|111161302|111161389|111188761|111188806	-0.194	NA	-0.21	NA		ENSMUSG00000021288.19|Klc1|chr12|+|111793648|111793699|111789324|111789486|111806007|111806074	-0.224	NA	NA	NA
ENSMUSG00000032497.19|Lrrfip2|chr9|+|111173080|111173122|111161302|111161389|111188761|111188806	-0.195	NA	NA	NA		ENSMUSG00000024242.15|Map4k3|chr17|-|80629285|80629348|80624055|80624114|80630414|80630473	-0.225	NA	NA	NA
ENSMUSG00000007617.18|Homer1|chr13|+|93386344|93386380|93355939|93356079|93387523|93387680	-0.197	-0.196	-0.147	-0.104		ENSMUSG00000059119.9|Nap1l4|chr7|-|143518849|143518885|143513578|143514637|143520383|143520440	-0.225	-0.129	-0.126	NA
ENSMUSG00000028553.12|Angptl3|chr4|+|99034444|99034558|99033252|99033367|99034828|99034924	-0.199	-0.197	NA	NA		ENSMUSG00000057421.12|Las1l|chrX|-|95947397|95947448|95946866|95947073|95947769|95947855	-0.227	-0.079	-0.057	NA
ENSMUSG00000033392.16|Clasp2|chr9|+|113875264|113875327|113870622|113870730|113876243|113876350	-0.2	-0.122	-0.112	-0.069		ENSMUSG00000020792.15|Exoc7|chr11|-|116293274|116293313|116292518|116292584|116293971|116294038	-0.227	-0.172	-0.14	-0.146
ENSMUSG00000042557.14|Sin3a|chr9|+|57081094|57081202|57076375|57076630|57086580|57086801	-0.201	NA	NA	NA		ENSMUSG00000053877.12|Srcap|chr7|+|127540250|127540433|127539756|127539921|127540655|127540922	-0.227	-0.236	-0.153	-0.157
ENSMUSG00000048874.15|Phf3|chr1|-|30862986|30863255|30824209|30824519|30873577|30873581	-0.202	NA	NA	NA		ENSMUSG00000040481.17|Bptf|chr11|-|107086711|107086897|107082512|107082700|107095715|107095925	-0.227	NA	NA	NA
ENSMUSG00000031626.18|Sorbs2|chr8|+|45741486|45741579|45736152|45736202|45745419|45745446	-0.203	-0.137	-0.128	-0.122		ENSMUSG00000025949.16|Pikfyve|chr1|+|65224161|65224329|65223504|65223652|65230793|65230853	-0.228	NA	NA	NA
ENSMUSG00000061462.18|Obscn|chr11|-|59062646|59062910|59053573|59053837|59067065|59067329	-0.204	NA	NA	NA		ENSMUSG00000026825.17|Dnm1|chr2|-|32323178|32323190|32320503|32320617|32323421|32323473	-0.23	NA	NA	NA
ENSMUSG00000021262.15|Evl|chr12|+|108683347|108683410|108683194|108683261|108686049|108686116	-0.205	-0.163	NA	-0.179		ENSMUSG00000031626.18|Sorbs2|chr8|+|45741486|45741579|45736152|45736202|45745419|45745446	-0.231	-0.118	-0.107	-0.096
ENSMUSG00000020189.15|Osbpl8|chr10|+|111224671|111224708|111204734|111204840|111233552|111233690	-0.206	-0.175	-0.141	-0.102		ENSMUSG00000062866.16|Phactr2|chr10|-|13261765|13261924|13253341|13253879|13291794|13291962	-0.231	NA	NA	NA
ENSMUSG00000020917.17|Acly|chr11|-|100503159|100503189|100498620|100498762|100504202|100504293	-0.206	NA	NA	NA		ENSMUSG00000021798.14|Ldb3|chr14|-|34555342|34555528|34552176|34552322|34566856|34566893	-0.231	-0.083	-0.13	NA
ENSMUSG00000053617.12|Sh3pxd2a|chr19|-|47320275|47320320|47314034|47314166|47343439|47343468	-0.207	NA	-0.218	NA		ENSMUSG00000020271.17|Fbxw11|chr11|+|32680200|32680302|32642865|32642935|32708187|32708250	-0.236	NA	NA	NA
ENSMUSG00000036435.13|Exoc1|chr5|+|76540746|76540767|76537697|76537857|76542050|76542238	-0.207	NA	NA	-0.181		ENSMUSG00000039531.8|Zup1|chr10|-|33935088|33935257|33930155|33930344|33940157|33940279	-0.238	NA	NA	NA
ENSMUSG00000028653.16|Trit1|chr4|+|123049151|123049264|123048768|123048880|123049476|123049554	-0.208	NA	NA	NA		ENSMUSG00000042035.11|Igsf3|chr3|+|101432914|101432974|101431203|101431593|101435330|101435732	-0.238	NA	NA	NA
ENSMUSG00000028273.15|Pdlim5|chr3|-|142281851|142281983|142277816|142278001|142303942|142303979	-0.208	-0.144	NA	NA		ENSMUSG00000045962.16|Wnk1|chr6|-|119952684|119952969|119951897|119951995|119956070|119956196	-0.238	-0.062	NA	NA
ENSMUSG00000036810.16|Cnep1r1|chr8|+|88125081|88125155|88119779|88119851|88129694|88129804	-0.208	NA	NA	NA		ENSMUSG00000024293.16|Esco1|chr18|-|10595675|10595875|10588438|10588550|10596338|10596441	-0.24	NA	NA	NA
ENSMUSG00000025290.17|Rps24|chr14|+|24494051|24494069|24493382|24493493|24495429|24495449	-0.209	-0.179	-0.175	-0.145		ENSMUSG00000031511.16|Arhgef7|chr8|+|11817659|11817884|11815160|11815300|11819637|11819731	-0.243	-0.065	-0.083	-0.039
ENSMUSG00000053877.12|Srcap|chr7|+|127540250|127540433|127539756|127539921|127540655|127540922	-0.21	-0.17	-0.22	NA		ENSMUSG00000020271.17|Fbxw11|chr11|+|32680200|32680302|32642865|32642935|32711771|32711997	-0.244	NA	NA	NA
ENSMUSG00000033004.16|Mycbp2|chr14|-|103169856|103170012|103155123|103156767|103172566|103172689	-0.211	NA	NA	NA		ENSMUSG00000021820.18|Camk2g|chr14|-|20747818|20747851|20745791|20745860|20755658|20755702	-0.248	-0.244	-0.227	-0.197
ENSMUSG00000020271.17|Fbxw11|chr11|+|32680200|32680302|32642865|32642935|32711771|32711997	-0.211	-0.151	NA	NA		ENSMUSG00000056121.16|Fez2|chr17|-|78386990|78387071|78384743|78384819|78400629|78400898	-0.25	-0.084	NA	NA
ENSMUSG00000028464.16|Tpm2|chr4|-|43518643|43518719|43518401|43518464|43519002|43519078	-0.212	NA	NA	NA		ENSMUSG00000009035.15|Tmem184b|chr15|-|79363657|79363678|79360703|79362885|79365284|79365479	-0.251	-0.086	-0.086	NA
ENSMUSG00000021767.19|Kat6b|chr14|+|21621954|21622087|21619217|21619299|21626718|21626840	-0.214	NA	NA	NA		ENSMUSG00000045962.16|Wnk1|chr6|-|119953770|119954232|119951897|119951995|119956070|119956196	-0.251	-0.06	-0.06	NA
ENSMUSG00000021820.18|Camk2g|chr14|-|20747818|20747851|20744603|20744648|20755658|20755702	-0.215	NA	NA	NA		ENSMUSG00000031078.15|Cttn|chr7|-|144450977|144451088|144449559|144449615|144452547|144452658	-0.256	-0.046	-0.046	-0.041
ENSMUSG00000020646.17|Mboat2|chr12|+|24924198|24924294|24882716|24882794|24939293|24939348	-0.217	NA	NA	NA		ENSMUSG00000034101.14|Ctnnd1|chr2|-|84626019|84626137|84624269|84624558|84650405|84650676	-0.256	-0.131	-0.137	NA
ENSMUSG00000027763.13|Mbnl1|chr3|+|60622145|60622240|60615619|60615773|60625123|60625198	-0.218	0.06	0.085	-0.061		ENSMUSG00000022789.15|Dnm1l|chr16|-|16318763|16318841|16316601|16316778|16319451|16319508	-0.256	-0.114	-0.104	NA
ENSMUSG00000042302.14|Ehbp1|chr11|-|22151787|22151892|22151066|22151189|22169034|22169174	-0.218	NA	NA	NA		ENSMUSG00000057738.14|Sptan1|chr2|+|30028643|30028706|30027630|30027648|30029619|30029674	-0.259	-0.102	-0.136	-0.099
ENSMUSG00000112327.1|Gm36827|chr10|-|56981239|56981480|56976258|56976343|56982063|56982232	-0.219	NA	NA	NA		ENSMUSG00000030766.15|Arhgap17|chr7|-|123294471|123294705|123292035|123292205|123296409|123296566	-0.26	-0.116	NA	NA
ENSMUSG00000050212.4|Eva1b|chr4|+|126148883|126149045|126147743|126148631|126149235|126149874	-0.22	-0.075	-0.072	NA		ENSMUSG00000054808.15|Actn4|chr7|-|28895120|28895180|28894500|28894659|28895431|28895512	-0.261	-0.135	-0.126	NA
ENSMUSG00000066152.11|Slc31a2|chr4|+|62295886|62296076|62292631|62292698|62296974|62297355	-0.223	-0.047	-0.061	-0.072		ENSMUSG00000022607.18|Ptk2|chr15|-|73211986|73211995|73210741|73210897|73215978|73216085	-0.261	-0.115	NA	NA
ENSMUSG00000087165.7|2010001A14Rik|chr11|-|57796025|57796173|57795498|57795794|57796311|57796397	-0.224	NA	NA	NA		ENSMUSG00000037685.15|Atp8a1|chr5|-|67780987|67781061|67778959|67779033|67786625|67786666	-0.265	NA	NA	NA
ENSMUSG00000026972.15|Arrdc1|chr2|-|24927728|24927839|24927125|24927176|24935027|24935163	-0.226	NA	NA	-0.143		ENSMUSG00000021288.19|Klc1|chr12|+|111793648|111793699|111789324|111789459|111794336|111794895	-0.266	-0.092	-0.076	NA
ENSMUSG00000025571.13|Tnrc6c|chr11|+|117741644|117741818|117739866|117740009|117742926|117743064	-0.226	NA	NA	NA		ENSMUSG00000021767.19|Kat6b|chr14|+|21621954|21622087|21619217|21619299|21626718|21626840	-0.266	-0.153	-0.109	-0.137
ENSMUSG00000035776.14|Cd99l2|chrX|-|71449938|71450007|71441073|71441145|71450610|71450673	-0.227	-0.13	-0.11	-0.073		ENSMUSG00000048537.16|Phldb1|chr9|-|44700945|44701086|44699555|44699696|44703802|44703892	-0.267	-0.152	NA	NA
ENSMUSG00000042439.13|Zfp532|chr18|+|65651559|65651722|65644192|65644369|65656350|65656632	-0.227	NA	NA	-0.126		ENSMUSG00000024998.17|Plce1|chr19|+|38748409|38748451|38745765|38745895|38749291|38749413	-0.267	-0.123	NA	NA
ENSMUSG00000031511.16|Arhgef7|chr8|+|11817659|11817884|11815160|11815300|11819637|11819731	-0.228	-0.109	-0.111	-0.055		ENSMUSG00000057230.14|Aak1|chr6|+|86983811|86983922|86982541|86982643|86986263|86986374	-0.268	-0.033	-0.051	-0.02
ENSMUSG00000057738.14|Sptan1|chr2|+|30028643|30028706|30027630|30027648|30029619|30029674	-0.228	-0.126	-0.126	-0.103		ENSMUSG00000096054.3|Syne1|chr10|-|5264609|5264765|5262651|5262816|5265087|5265231	-0.268	NA	NA	NA
ENSMUSG00000030249.15|Abcc9|chr6|-|142658497|142658602|142656602|142656675|142664531|142664640	-0.229	-0.106	NA	-0.105		ENSMUSG00000017670.16|Elmo2|chr2|-|165303665|165303701|165301940|165301991|165304899|165304978	-0.272	-0.229	-0.184	-0.147
ENSMUSG00000048537.16|Phldb1|chr9|-|44700945|44701086|44699555|44699696|44703802|44703892	-0.23	NA	-0.172	NA		ENSMUSG00000045031.18|Cetn4|chr3|-|37309344|37309482|37307748|37309181|37309936|37310065	-0.277	NA	NA	NA
ENSMUSG00000020111.15|Micu1|chr10|+|59750503|59750547|59740659|59740822|59787940|59788023	-0.23	-0.14	NA	-0.159		ENSMUSG00000028207.18|Asph|chr4|-|9607796|9607871|9604515|9604629|9624359|9624401	-0.28	-0.131	-0.138	-0.106
ENSMUSG00000030397.11|Mark4|chr7|-|19429105|19429185|19428073|19428118|19429325|19429604	-0.231	-0.173	-0.139	NA		ENSMUSG00000025571.13|Tnrc6c|chr11|+|117741644|117741818|117739866|117740009|117742926|117743064	-0.284	NA	-0.137	-0.183
ENSMUSG00000021820.18|Camk2g|chr14|-|20747818|20747851|20745791|20745860|20755658|20755702	-0.232	NA	-0.168	NA		ENSMUSG00000060961.16|Slc4a4|chr5|+|89057948|89058044|89046212|89046392|89084641|89084718	-0.286	-0.154	-0.16	-0.124
ENSMUSG00000025871.18|4833439L19Rik|chr13|-|54564514|54564621|54556526|54556651|54565181|54565303	-0.233	NA	NA	NA		ENSMUSG00000007812.16|Zfp655|chr5|+|145235736|145235863|145235305|145235391|145242919|145243024	-0.288	NA	NA	NA
ENSMUSG00000051747.15|Ttn|chr2|-|76965090|76965228|76964474|76964612|76965776|76965914	-0.235	NA	-0.161	-0.076		ENSMUSG00000027763.13|Mbnl1|chr3|+|60622145|60622240|60615619|60615773|60625123|60625198	-0.289	0.05	0.075	NA
ENSMUSG00000014426.9|Map3k4|chr17|-|12242649|12242805|12239969|12240070|12243499|12243596	-0.236	-0.174	-0.146	NA		ENSMUSG00000038485.6|Socs7|chr11|+|97376436|97376541|97373065|97373130|97377935|97378066	-0.29	NA	NA	NA
ENSMUSG00000028565.18|Nfia|chr4|+|98081724|98081816|98065280|98065446|98111217|98118871	-0.236	NA	NA	NA		ENSMUSG00000026767.12|Mindy3|chr2|-|12400022|12400137|12397492|12397566|12405859|12405920	-0.291	NA	NA	NA
ENSMUSG00000035504.16|Reep6|chr10|+|80334712|80334793|80333965|80334134|80335109|80336440	-0.239	NA	NA	NA		ENSMUSG00000058806.15|Col13a1|chr10|-|61862014|61862113|61860439|61860484|61862627|61862771	-0.291	NA	NA	NA
ENSMUSG00000014767.17|Tbp|chr17|+|15501153|15501202|15499887|15500024|15502964|15503128	-0.244	NA	-0.245	NA		ENSMUSG00000020189.15|Osbpl8|chr10|+|111224671|111224708|111204734|111204840|111233552|111233690	-0.292	-0.184	-0.145	-0.084
ENSMUSG00000005102.13|Eif2ak4|chr2|+|118470243|118470302|118468161|118468274|118470835|118470933	-0.245	-0.153	NA	-0.064		ENSMUSG00000051343.11|Rab11fip5|chr6|-|85340342|85342361|85337480|85337670|85347779|85348455	-0.294	-0.282	-0.245	-0.143
ENSMUSG00000042772.15|Smg7|chr1|-|152843229|152843379|152841512|152841593|152844035|152844407	-0.249	NA	NA	-0.093		ENSMUSG00000027506.15|Tpd52|chr3|-|8936438|8936480|8934991|8935040|8944610|8944712	-0.295	-0.193	-0.191	NA
ENSMUSG00000033526.16|Ppip5k1|chr2|-|121326851|121326914|121321654|121321792|121331557|121331648	-0.249	NA	-0.174	NA		ENSMUSG00000040774.15|Cept1|chr3|-|106512802|106512887|106505720|106505852|106520008|106520093	-0.296	-0.099	NA	NA
ENSMUSG00000035247.16|Hectd1|chr12|-|51754920|51755103|51754214|51754422|51757046|51757101	-0.25	-0.088	-0.057	-0.029		ENSMUSG00000002799.6|Jag2|chr12|-|112915604|112915718|112915470|112915517|112915879|112915993	-0.299	-0.101	NA	NA
ENSMUSG00000049550.17|Clip1|chr5|-|123635173|123635278|123630224|123631169|123638955|123638988	-0.251	-0.164	-0.145	-0.103		ENSMUSG00000001911.16|Nfix|chr8|-|84723727|84723850|84721642|84721818|84726468|84726605	-0.299	-0.057	-0.097	NA
ENSMUSG00000033149.17|Phldb2|chr16|-|45774162|45774345|45772134|45772275|45777712|45777802	-0.254	-0.169	NA	NA		ENSMUSG00000041936.18|Agrn|chr4|-|156169545|156169557|156169219|156169336|156169769|156169881	-0.303	-0.157	-0.147	NA
ENSMUSG00000001768.16|Rin2|chr2|+|145822609|145822761|145822264|145822365|145844710|145844903	-0.256	NA	-0.241	NA		ENSMUSG00000020400.17|Tnip1|chr11|-|54956020|54956178|54940710|54940882|54962832|54962917	-0.304	-0.202	-0.215	NA
ENSMUSG00000062866.16|Phactr2|chr10|-|13257576|13257816|13255309|13255321|13261765|13261924	-0.257	NA	NA	-0.148		ENSMUSG00000024049.15|Myom1|chr17|+|71082202|71082496|71080773|71080895|71084237|71084434	-0.307	-0.219	-0.166	-0.134
ENSMUSG00000021870.17|Slmap|chr14|-|26416202|26416292|26413167|26414988|26418112|26418247	-0.257	-0.067	-0.087	-0.114		ENSMUSG00000026414.13|Tnnt2|chr1|+|135842014|135842026|135841900|135841911|135845554|135845644	-0.307	-0.225	-0.222	-0.173
ENSMUSG00000026767.12|Mindy3|chr2|-|12400022|12400137|12397492|12397566|12405859|12405920	-0.259	NA	NA	NA		ENSMUSG00000038844.10|Kif16b|chr2|-|142715061|142715094|142714678|142714732|142739522|142739611	-0.308	-0.137	NA	NA
ENSMUSG00000060961.16|Slc4a4|chr5|+|89057948|89058044|89046212|89046392|89084641|89084718	-0.261	-0.249	-0.177	NA		ENSMUSG00000026643.16|Nmt2|chr2|+|3306982|3307032|3305396|3305439|3309466|3309611	-0.313	NA	NA	NA
ENSMUSG00000026414.13|Tnnt2|chr1|+|135842014|135842026|135841900|135841911|135845554|135845644	-0.262	-0.214	-0.217	-0.187		ENSMUSG00000021493.15|Pdlim7|chr13|-|55508207|55508326|55507863|55507880|55508779|55508810	-0.313	-0.123	-0.152	-0.091
ENSMUSG00000041115.16|Iqsec2|chrX|+|152222282|152222332|152221646|152221820|152222921|152225235	-0.263	NA	NA	NA		ENSMUSG00000019907.10|Ppp1r12a|chr10|+|108253324|108253495|108252756|108252924|108259755|108259846	-0.315	-0.081	-0.118	NA
ENSMUSG00000039835.16|Nhsl1|chr10|+|18516028|18516160|18511549|18511742|18523790|18527042	-0.264	-0.149	-0.185	NA		ENSMUSG00000033526.16|Ppip5k1|chr2|-|121326851|121326914|121321654|121321792|121331557|121331648	-0.318	NA	NA	NA
ENSMUSG00000025871.18|4833439L19Rik|chr13|-|54564514|54564621|54559197|54559324|54565181|54565303	-0.264	-0.097	-0.053	NA		ENSMUSG00000022016.17|Akap11|chr14|-|78502938|78503022|78502189|78502236|78507724|78507880	-0.318	NA	-0.139	NA
ENSMUSG00000026767.12|Mindy3|chr2|-|12400022|12400137|12397492|12397566|12419158|12419470	-0.265	NA	NA	NA		ENSMUSG00000029505.17|Ep400|chr5|-|110740181|110740289|110737671|110739681|110741969|110742060	-0.323	NA	-0.142	NA
ENSMUSG00000051343.11|Rab11fip5|chr6|-|85340342|85342361|85337480|85337670|85347779|85348455	-0.267	-0.308	-0.242	-0.175		ENSMUSG00000031805.17|Jak3|chr8|+|71682899|71682984|71682281|71682413|71683331|71683459	-0.323	-0.177	-0.141	NA
ENSMUSG00000029106.14|Add1|chr5|+|34629135|34629172|34628414|34628513|34630469|34632305	-0.267	-0.103	-0.097	NA		ENSMUSG00000035504.16|Reep6|chr10|+|80334712|80334793|80333965|80334134|80335109|80336440	-0.323	NA	NA	NA
ENSMUSG00000025871.18|4833439L19Rik|chr13|-|54564514|54564621|54564184|54564272|54565181|54565303	-0.272	-0.153	-0.096	-0.062		ENSMUSG00000002413.15|Braf|chr6|-|39646724|39646844|39644237|39644380|39648449|39648486	-0.33	-0.171	NA	NA
ENSMUSG00000037685.15|Atp8a1|chr5|-|67780987|67781061|67778959|67779033|67786625|67786666	-0.278	-0.214	-0.142	-0.195		ENSMUSG00000029767.16|Calu|chr6|+|29361293|29361487|29356470|29356697|29361559|29361753	-0.331	-0.084	-0.114	NA
ENSMUSG00000009035.15|Tmem184b|chr15|-|79363657|79363678|79360703|79362885|79365284|79365479	-0.282	-0.116	-0.175	-0.159		ENSMUSG00000061533.16|Cep128|chr12|-|91255574|91255739|91234043|91234220|91259985|91260636	-0.335	NA	-0.131	NA
ENSMUSG00000021798.14|Ldb3|chr14|-|34555342|34555528|34552176|34552322|34566856|34566893	-0.284	-0.288	-0.233	-0.029		ENSMUSG00000028284.13|Map3k7|chr4|+|31994873|31994954|31992386|31992516|32002088|32002153	-0.338	-0.216	-0.125	NA
ENSMUSG00000017670.16|Elmo2|chr2|-|165303665|165303701|165301940|165301991|165304899|165304978	-0.285	-0.268	-0.261	-0.243		ENSMUSG00000028273.15|Pdlim5|chr3|-|142281851|142281983|142277816|142278001|142303942|142303979	-0.342	NA	NA	NA
ENSMUSG00000026767.12|Mindy3|chr2|-|12403997|12404168|12397492|12397566|12405859|12405920	-0.286	NA	NA	NA		ENSMUSG00000031959.15|Wdr59|chr8|-|111472629|111472686|111466788|111466922|111476043|111476197	-0.352	NA	NA	NA
ENSMUSG00000021000.17|Mia2|chr12|+|59144698|59144770|59137697|59137786|59146335|59146362	-0.288	-0.226	-0.175	-0.213		ENSMUSG00000028292.14|Rars2|chr4|+|34625400|34625484|34623410|34623513|34630472|34630570	-0.362	-0.082	-0.091	-0.09
ENSMUSG00000059119.9|Nap1l4|chr7|-|143518849|143518885|143513578|143514637|143520383|143520440	-0.289	-0.225	-0.191	-0.136		ENSMUSG00000039103.12|Nexn|chr3|-|152249659|152249701|152248179|152248368|152252807|152252956	-0.364	-0.143	-0.142	-0.05
ENSMUSG00000029505.17|Ep400|chr5|-|110740181|110740289|110737671|110739681|110741969|110742060	-0.29	NA	NA	-0.142		ENSMUSG00000026767.12|Mindy3|chr2|-|12403997|12404168|12397492|12397566|12405859|12405920	-0.365	-0.155	NA	NA
ENSMUSG00000014850.15|Msh3|chr13|-|92351230|92351451|92349148|92349337|92353224|92353342	-0.294	NA	NA	NA		ENSMUSG00000028273.15|Pdlim5|chr3|-|142312122|142312541|142309527|142309544|142314405|142314448	-0.369	NA	NA	NA
ENSMUSG00000019907.10|Ppp1r12a|chr10|+|108253324|108253495|108252756|108252924|108259755|108259846	-0.294	-0.079	NA	-0.077		ENSMUSG00000014426.9|Map3k4|chr17|-|12242649|12242805|12239969|12240070|12243499|12243596	-0.374	-0.184	-0.109	NA
ENSMUSG00000033149.17|Phldb2|chr16|-|45774162|45774345|45772134|45772275|45774943|45775087	-0.295	NA	NA	NA		ENSMUSG00000038371.15|Sbf2|chr7|-|110341289|110341364|110339889|110340074|110348854|110348995	-0.378	-0.19	-0.147	-0.139
ENSMUSG00000027506.15|Tpd52|chr3|-|8936438|8936480|8934991|8935040|8944610|8944712	-0.298	-0.242	-0.253	-0.177		ENSMUSG00000015968.18|Cacna1d|chr14|-|30050233|30050260|30048970|30049120|30051369|30051734	-0.38	-0.072	-0.094	NA
ENSMUSG00000021288.19|Klc1|chr12|+|111793648|111793699|111789324|111789459|111794336|111794895	-0.302	-0.168	-0.074	-0.086		ENSMUSG00000021767.19|Kat6b|chr14|+|21624832|21625761|21619217|21619299|21626718|21626840	-0.38	-0.358	-0.278	-0.229
ENSMUSG00000026782.15|Abi2|chr1|+|60450169|60450253|60448077|60448202|60453603|60453762	-0.308	NA	-0.193	-0.188		ENSMUSG00000028207.18|Asph|chr4|-|9610842|9610938|9604515|9604629|9624359|9624401	-0.382	-0.109	-0.098	-0.064
ENSMUSG00000039103.12|Nexn|chr3|-|152249659|152249701|152248179|152248368|152252807|152252956	-0.309	-0.201	-0.211	-0.146		ENSMUSG00000024163.17|Mapk8ip3|chr17|-|24920471|24920495|24918087|24918136|24923815|24923907	-0.398	-0.269	-0.279	-0.187
ENSMUSG00000028284.13|Map3k7|chr4|+|31994873|31994954|31992386|31992516|32002088|32002153	-0.31	-0.147	-0.14	-0.193		ENSMUSG00000049550.17|Clip1|chr5|-|123581591|123581597|123579999|123580124|123582719|123582769	-0.398	-0.135	-0.138	NA
ENSMUSG00000020792.15|Exoc7|chr11|-|116293274|116293313|116292518|116292584|116293971|116294038	-0.312	-0.149	-0.302	-0.17		ENSMUSG00000021027.17|Ralgapa1|chr12|-|55735033|55735174|55722773|55722941|55738210|55738372	-0.398	-0.087	NA	-0.082
ENSMUSG00000051510.13|Mafg|chr11|-|120629985|120630016|120629817|120629881|120630487|120630636	-0.315	-0.189	-0.361	-0.164		ENSMUSG00000039126.10|Prune2|chr19|+|17212291|17212330|17208230|17208329|17220783|17221809	-0.404	-0.161	-0.138	NA
ENSMUSG00000042359.18|Osbpl6|chr2|+|76577011|76577119|76568108|76568242|76579172|76579310	-0.316	-0.17	-0.248	-0.074		ENSMUSG00000055447.19|Cd47|chr16|+|49908702|49908735|49908053|49908078|49910868|49910876	-0.404	NA	NA	NA
ENSMUSG00000038485.6|Socs7|chr11|+|97376436|97376541|97373065|97373130|97377935|97378066	-0.317	-0.107	-0.125	-0.152		ENSMUSG00000033526.16|Ppip5k1|chr2|-|121327644|121327770|121321654|121321792|121331557|121331648	-0.41	-0.105	NA	NA
ENSMUSG00000039126.10|Prune2|chr19|+|17212291|17212330|17211677|17211713|17220783|17221809	-0.321	-0.274	-0.206	NA		ENSMUSG00000040560.10|Wdr7|chr18|+|63791795|63791891|63779868|63779957|63794224|63794343	-0.412	-0.226	-0.214	NA
ENSMUSG00000042198.12|Chchd7|chr4|+|3942987|3943026|3942720|3942819|3943387|3943528	-0.322	-0.199	-0.216	-0.115		ENSMUSG00000026767.12|Mindy3|chr2|-|12401024|12401076|12400022|12400137|12403997|12404168	-0.412	-0.119	-0.107	-0.108
ENSMUSG00000096054.3|Syne1|chr10|-|5264609|5264765|5262651|5262816|5265087|5265231	-0.323	-0.159	NA	NA		ENSMUSG00000024163.17|Mapk8ip3|chr17|-|24920471|24920495|24917994|24918139|24923815|24923907	-0.415	-0.26	-0.286	-0.195
ENSMUSG00000001911.16|Nfix|chr8|-|84723727|84723850|84721642|84721818|84726468|84726605	-0.324	-0.179	-0.125	-0.061		ENSMUSG00000022789.15|Dnm1l|chr16|-|16318444|16318477|16316601|16316778|16319451|16319508	-0.415	-0.154	-0.138	NA
ENSMUSG00000048581.12|E130311K13Rik|chr3|-|63925333|63925481|63920200|63920361|63929256|63929472	-0.326	NA	NA	NA		ENSMUSG00000027763.13|Mbnl1|chr3|+|60614682|60614736|60613262|60613520|60615619|60615773	-0.428	-0.33	-0.337	-0.115
ENSMUSG00000002413.15|Braf|chr6|-|39646724|39646844|39644237|39644380|39648449|39648486	-0.328	-0.215	NA	NA		ENSMUSG00000028402.18|Mpdz|chr4|-|81313499|81313598|81310156|81310319|81317593|81317704	-0.439	-0.186	-0.202	-0.081
ENSMUSG00000024998.17|Plce1|chr19|+|38748409|38748451|38745765|38745895|38749291|38749413	-0.332	-0.189	NA	-0.141		ENSMUSG00000027692.16|Tnik|chr3|+|28625198|28625222|28623010|28623108|28630430|28630615	-0.44	-0.269	-0.309	NA
ENSMUSG00000032826.19|Ank2|chr3|-|127012672|127012771|127010853|127011051|127013238|127013337	-0.333	-0.153	-0.162	-0.096		ENSMUSG00000033335.17|Dnm2|chr9|+|21480406|21480545|21478898|21479037|21481332|21481419	-0.442	-0.163	NA	NA
ENSMUSG00000062866.16|Phactr2|chr10|-|13257576|13257816|13253341|13253879|13261765|13261924	-0.333	-0.186	-0.236	-0.225		ENSMUSG00000021000.17|Mia2|chr12|+|59144698|59144770|59137697|59137786|59146335|59146362	-0.453	-0.172	-0.178	-0.142
ENSMUSG00000029767.16|Calu|chr6|+|29361293|29361487|29356470|29356697|29361559|29361753	-0.334	-0.19	-0.157	-0.103		ENSMUSG00000022139.17|Mbnl2|chr14|+|120404637|120404732|120396450|120396604|120428934|120429626	-0.458	-0.21	-0.189	-0.132
ENSMUSG00000033419.16|Snap91|chr9|-|86769458|86769561|86765922|86767336|86773518|86773623	-0.335	NA	NA	-0.112		ENSMUSG00000027506.15|Tpd52|chr3|-|8936438|8936480|8934991|8935040|8943550|8943577	-0.46	-0.128	-0.147	-0.042
ENSMUSG00000033488.11|Cryzl2|chr1|+|157472187|157472416|157470615|157470797|157488442|157489060	-0.336	NA	NA	NA		ENSMUSG00000032463.10|Faim|chr9|+|98990914|98990971|98986373|98986512|98992100|98992233	-0.482	NA	NA	NA
ENSMUSG00000038844.10|Kif16b|chr2|-|142715061|142715094|142714678|142714732|142739522|142739611	-0.34	-0.195	-0.155	-0.15		ENSMUSG00000028402.18|Mpdz|chr4|-|81313499|81313598|81310156|81310319|81320345|81320523	-0.487	-0.24	-0.284	-0.107
ENSMUSG00000059142.16|Zfp945|chr17|-|22861731|22861852|22857249|22857376|22865246|22865336	-0.346	-0.277	NA	-0.183		ENSMUSG00000002546.17|Golga2|chr2|+|32296625|32296721|32293314|32293395|32296964|32297008	-0.504	-0.234	-0.237	-0.105
ENSMUSG00000029192.17|Tbc1d14|chr5|-|36508359|36508431|36507577|36507706|36512453|36512548	-0.353	NA	-0.233	-0.113		ENSMUSG00000022139.17|Mbnl2|chr14|+|120395711|120395765|120388899|120389163|120396450|120396604	-0.506	-0.381	-0.239	-0.359
ENSMUSG00000038371.15|Sbf2|chr7|-|110341289|110341364|110339889|110340074|110348854|110348995	-0.355	NA	-0.196	-0.214		ENSMUSG00000049225.14|Pdp1|chr4|-|11965613|11965648|11959806|11962233|11966301|11966427	-0.514	-0.152	-0.151	-0.13
ENSMUSG00000040774.15|Cept1|chr3|-|106512802|106512887|106505720|106505852|106520008|106520093	-0.356	-0.23	-0.329	-0.263		ENSMUSG00000009090.17|Ap1b1|chr11|+|5033241|5033262|5032417|5032619|5033686|5033842	-0.537	-0.242	-0.254	NA
ENSMUSG00000045962.16|Wnk1|chr6|-|119952684|119952969|119951897|119951995|119956070|119956196	-0.357	-0.15	-0.144	-0.086		ENSMUSG00000026782.15|Abi2|chr1|+|60450169|60450253|60448077|60448202|60453603|60453762	-0.558	-0.362	-0.305	-0.241
ENSMUSG00000028207.18|Asph|chr4|-|9610842|9610938|9604515|9604629|9624359|9624401	-0.358	-0.243	-0.178	-0.243		ENSMUSG00000024969.15|Mark2|chr19|-|7281797|7281959|7280997|7281255|7282725|7282823	-0.57	-0.191	-0.23	-0.134
ENSMUSG00000031805.17|Jak3|chr8|+|71682899|71682984|71682281|71682413|71683331|71683459	-0.363	-0.231	NA	-0.134		ENSMUSG00000025871.18|4833439L19Rik|chr13|-|54564184|54564272|54561692|54561871|54565181|54565435	-0.571	-0.272	-0.324	-0.143
ENSMUSG00000031636.7|Pdlim3|chr8|+|45908468|45908656|45900474|45900559|45909018|45909086	-0.37	-0.207	-0.042	-0.042		ENSMUSG00000038485.6|Socs7|chr11|+|97376996|97377098|97376436|97376541|97377935|97378066	-0.576	-0.158	-0.182	-0.075
ENSMUSG00000041936.18|Agrn|chr4|-|156169545|156169557|156169219|156169336|156169769|156169881	-0.378	-0.19	-0.176	-0.16		ENSMUSG00000012296.16|Tjap1|chr17|-|46260879|46260909|46260094|46260202|46261135|46261202	-0.578	-0.245	-0.221	-0.2
ENSMUSG00000045962.16|Wnk1|chr6|-|119953770|119954232|119951897|119951995|119956070|119956196	-0.38	-0.18	-0.18	-0.098		ENSMUSG00000039126.10|Prune2|chr19|+|17212291|17212330|17211677|17211713|17216325|17216373	-0.586	-0.32	-0.375	-0.235
ENSMUSG00000021493.15|Pdlim7|chr13|-|55508207|55508326|55507863|55507880|55508779|55508810	-0.389	-0.207	-0.201	-0.118		ENSMUSG00000025871.18|4833439L19Rik|chr13|-|54564514|54564621|54561692|54561871|54565181|54565303	-0.591	-0.272	-0.284	-0.12
ENSMUSG00000002546.17|Golga2|chr2|+|32296625|32296721|32293314|32293395|32296964|32297008	-0.393	-0.311	-0.23	-0.195		ENSMUSG00000024603.8|Dctn4|chr18|+|60545356|60545377|60544038|60544146|60545747|60545821	-0.592	NA	-0.127	NA
ENSMUSG00000040964.16|Arhgef10l|chr4|-|140586783|140586900|140583823|140583932|140591817|140591987	-0.408	-0.333	-0.312	-0.248		ENSMUSG00000027763.13|Mbnl1|chr3|+|60614682|60614736|60613262|60613520|60615724|60615773	-0.667	-0.189	-0.199	NA
ENSMUSG00000027692.16|Tnik|chr3|+|28625198|28625222|28623010|28623108|28630430|28630615	-0.412	-0.24	-0.218	-0.166		ENSMUSG00000038485.6|Socs7|chr11|+|97376996|97377098|97373065|97373130|97377935|97378066	-0.698	NA	-0.165	NA
ENSMUSG00000026767.12|Mindy3|chr2|-|12401024|12401076|12400022|12400137|12403997|12404168	-0.413	-0.334	-0.208	-0.248		ENSMUSG00000026782.15|Abi2|chr1|+|60450070|60450253|60448077|60448202|60453603|60453762	-0.742	-0.361	-0.323	-0.19
ENSMUSG00000033526.16|Ppip5k1|chr2|-|121327644|121327770|121321654|121321792|121331557|121331648	-0.423	-0.139	-0.15	-0.1		ENSMUSG00000018395.19|Kif3a|chr11|+|53590716|53590725|53586834|53586930|53593373|53593530	-0.787	-0.178	NA	NA
ENSMUSG00000085218.7|BB218582|chr2|-|106644058|106644169|106643700|106643875|106646342|106646478	-0.428	-0.431	NA	NA		ENSMUSG00000033419.16|Snap91|chr9|-|86792466|86792736|86792163|86792241|86793356|86793464	-0.837	-0.231	-0.306	-0.067
ENSMUSG00000024049.15|Myom1|chr17|+|71082202|71082496|71080773|71080895|71084237|71084434	-0.435	-0.272	-0.202	-0.16		ENSMUSG00000026414.13|Tnnt2|chr1|+|135843784|135843814|135841900|135841911|135845554|135845644	-0.933	-0.685	-0.66	-0.413
ENSMUSG00000022016.17|Akap11|chr14|-|78502938|78503022|78502189|78502236|78507724|78507880	-0.445	-0.305	NA	-0.217		ENSMUSG00000026414.13|Tnnt2|chr1|+|135843784|135843814|135842014|135842026|135845554|135845644	-0.955	-0.344	-0.309	-0.158
ENSMUSG00000085218.7|BB218582|chr2|-|106644058|106644169|106643700|106643875|106647874|106648061	-0.454	-0.4	NA	NA
ENSMUSG00000028402.18|Mpdz|chr4|-|81313499|81313598|81310156|81310319|81320345|81320523	-0.456	-0.28	-0.274	-0.153
ENSMUSG00000009090.17|Ap1b1|chr11|+|5033241|5033262|5032417|5032619|5033686|5033842	-0.458	-0.252	-0.289	-0.124
ENSMUSG00000022139.17|Mbnl2|chr14|+|120404637|120404732|120396450|120396604|120428934|120429626	-0.47	-0.28	-0.191	-0.225
ENSMUSG00000027763.13|Mbnl1|chr3|+|60614682|60614736|60613262|60613520|60615619|60615773	-0.472	-0.417	-0.437	-0.259
ENSMUSG00000033335.17|Dnm2|chr9|+|21480406|21480545|21478898|21479037|21481332|21481419	-0.476	-0.285	-0.253	-0.187
ENSMUSG00000021027.17|Ralgapa1|chr12|-|55735033|55735174|55722773|55722941|55738210|55738372	-0.477	NA	-0.251	-0.172
ENSMUSG00000022789.15|Dnm1l|chr16|-|16318763|16318841|16316601|16316778|16319451|16319508	-0.489	-0.295	-0.227	-0.144
ENSMUSG00000024163.17|Mapk8ip3|chr17|-|24920471|24920495|24917994|24918139|24923815|24923907	-0.496	-0.447	-0.342	-0.388
ENSMUSG00000039126.10|Prune2|chr19|+|17212291|17212330|17211677|17211713|17216325|17216373	-0.512	-0.387	-0.383	-0.36
ENSMUSG00000022139.17|Mbnl2|chr14|+|120395711|120395765|120388899|120389163|120396450|120396604	-0.523	-0.476	-0.308	-0.478
ENSMUSG00000026782.15|Abi2|chr1|+|60450070|60450253|60448077|60448202|60453603|60453762	-0.531	-0.277	-0.332	-0.294
ENSMUSG00000038485.6|Socs7|chr11|+|97376996|97377098|97376436|97376541|97377935|97378066	-0.532	-0.183	-0.128	-0.091
ENSMUSG00000024969.15|Mark2|chr19|-|7281797|7281959|7280997|7281255|7282725|7282823	-0.534	-0.273	-0.287	-0.236
ENSMUSG00000022789.15|Dnm1l|chr16|-|16318444|16318477|16316601|16316778|16319451|16319508	-0.541	-0.365	-0.271	-0.219
ENSMUSG00000031959.15|Wdr59|chr8|-|111472629|111472686|111466788|111466922|111476043|111476197	-0.544	-0.377	-0.459	-0.241
ENSMUSG00000027506.15|Tpd52|chr3|-|8936438|8936480|8934991|8935040|8943550|8943577	-0.563	-0.309	-0.197	-0.131
ENSMUSG00000024603.8|Dctn4|chr18|+|60545356|60545377|60544038|60544146|60545747|60545821	-0.57	-0.23	-0.297	NA
ENSMUSG00000028273.15|Pdlim5|chr3|-|142312122|142312541|142309527|142309544|142314405|142314448	-0.575	-0.381	-0.401	-0.373
ENSMUSG00000024163.17|Mapk8ip3|chr17|-|24920471|24920495|24918087|24918136|24923815|24923907	-0.578	-0.461	NA	-0.481
ENSMUSG00000012296.16|Tjap1|chr17|-|46260879|46260909|46260094|46260202|46261135|46261202	-0.581	-0.211	-0.143	-0.137
ENSMUSG00000025871.18|4833439L19Rik|chr13|-|54564184|54564272|54561692|54561871|54565181|54565435	-0.586	-0.375	-0.409	-0.266
ENSMUSG00000040560.10|Wdr7|chr18|+|63791795|63791891|63779868|63779957|63794224|63794343	-0.649	-0.4	-0.355	NA
ENSMUSG00000057230.14|Aak1|chr6|+|86983811|86983922|86982541|86982643|86986263|86986374	-0.658	-0.263	-0.315	-0.112
ENSMUSG00000049550.17|Clip1|chr5|-|123581591|123581597|123579999|123580124|123582719|123582769	-0.659	-0.356	-0.324	-0.18
ENSMUSG00000028402.18|Mpdz|chr4|-|81313499|81313598|81310156|81310319|81317593|81317704	-0.664	-0.424	-0.341	-0.244
ENSMUSG00000049225.14|Pdp1|chr4|-|11965613|11965648|11959806|11962233|11966301|11966427	-0.666	-0.49	-0.39	-0.276
ENSMUSG00000027763.13|Mbnl1|chr3|+|60614682|60614736|60613262|60613520|60615724|60615773	-0.674	NA	NA	-0.142
ENSMUSG00000025871.18|4833439L19Rik|chr13|-|54564514|54564621|54561692|54561871|54565181|54565303	-0.704	-0.468	-0.455	-0.305
ENSMUSG00000038485.6|Socs7|chr11|+|97376996|97377098|97373065|97373130|97377935|97378066	-0.768	-0.243	-0.224	-0.252
ENSMUSG00000018395.19|Kif3a|chr11|+|53590716|53590725|53586834|53586930|53593373|53593530	-0.81	-0.342	-0.283	NA
ENSMUSG00000026414.13|Tnnt2|chr1|+|135843784|135843814|135841900|135841911|135845554|135845644	-0.881	-0.778	-0.732	-0.665
ENSMUSG00000026414.13|Tnnt2|chr1|+|135843784|135843814|135842014|135842026|135845554|135845644	-0.955	-0.546	-0.417	-0.357
