# Supplementary material for: MBNL overexpression rescues cardiac phenotypes in a myotonic dystrophy type 1 heart mouse model
Source: J Clin Invest. 2025 Feb 11;135(7):e186416. doi: 10.1172/JCI186416 (PMC11957708; doi:10.1172/JCI186416)
Supplement: Supporting data values [file jci-135-186416-s097.xlsx]

## Sheet: Supplemental figure 1D
Tissues		on dox			tdTomato			MBNL1			MBNL2			MBNL1+2			on/off dox			no dox
Ventricles	MBNL1	1.12411	0.912097	0.963794	0.931439	0.981853	0.651341	3.70968	3.42134	3.97033	1.12755	1.01378	1.04242	4.0417	3.54675	3.96595	1.14081	1.64458	1.50807	1.18489	1.35761	1.43717
	MBNL2	1.05872	0.867336	1.07395	1.2767	1.09348	1.10714	0.750785	0.856551	0.788901	4.44338	2.40783	3.48073	2.76774	2.36654	2.19598	0.959197	0.94524	1.03768	0.8847	0.912769	1.0792
Atria	MBNL1	0.991207	1.03604	0.972757	0.79665	1.00659	0.535411	3.06515	3.11522	2.38357	1.25502	1.28563	1.11422	3.0729	2.75033	1.86297	1.79185	1.77814	1.70857	1.71991	1.57682	1.49247
	MBNL2	0.932253	0.9383	1.12945	0.893609	0.967487	1.03618	1.00217	1.36195	1.30914	2.02035	2.2258	2.17158	1.66894	1.72673	1.70618	0.98313	1.27957	1.26332	1.033	1.05663	0.863038

## Sheet: Figure 2A
Intervals	Groups	Timepoints (Age)
		8 weeks																									13 weeks
QRS	on dox	11.675	10.9625	10.45	12.0225	10.898	10.7875	9.95	11.6875	10.525	12.8375	10.65	11.2125	11.0658	11.1375	10.975	10.3625	12.25	10.0585	12.7625	10.3125	11.1875	10.175	11.95	10.1872		11.575	10.075	11.0343	11.275	10.775	10.875	11.149	11.4175	11.8375	13.518	10.85	11.7965	11.225	11.563	11.8875	11.2625	12.0545	10.3213	13.525	11.208	12.121	11.609	10.15
	tdTomato	13.6535	10.9625	12.4625	11.225	11.8875	10.2625	11.2875	11.425	12.35	10.8	10.625	10.9	9.8	11.0375	10.65	10.4375	11.05	10.4375	12.1875	11.175	10.0125	10.758				12.6255	12.45	12.3202	10.851	12.462	11.268	12.0895	11.4885	11.7075	11	10.6875	10.8	9.89635	12.0605	11.7025	10.2125	11.0655	10.5035	12.9375	10.8	10.5045
	MBNL1	10.6125	11.325	11.0375	10.8375	10.0625	11.25	11.6335	11.525	10.45	10.1074	12.125	11.3015	10.85	11.0125	11.5375											9.08525	9.44855	9.74755	10.2696	8.5859	10.263	10.7215	10.5518	9.7625	8.5926	11.5725	9.22265	9.53285	9.1627	10.3625
	MBNL2	10.75	12.45	10.3875	10.75	11.5625	10.3105	11.2	11.1818	10.675	10.8125	12.525	11.7875	11.9625													9.7931	10.8175	9.6128	9.525	11.275	9.5	11.485	9.86135	9.6271	9.6544	10.6997	10.873	10.7465
	MBNL1+2	12.375	10.75	10.3	10.35	12.15	10.0375	11.3775	11.2375	10.1125	11.044	10.7875	10.825	10.2	10.575	11.25	10.35										10.7915	11.075	10.6625	9.85	11.1895	9.575	10.0125	9.675	9.72115	10.2125	9.48465	9.49445	9.54375	9.76795	9.9625
	on/off	11.5125	11.3	10.5875	9.975	10.2125	11.1625	10.2875	12.1	11.2	10.825	10.9125	10.775	10.879	11.425	11.375	10.925	10.047	11.45	10.875	10.4375	10.7875	11.1	11.175	10.0625	11.3005	8.825	8.33645	8.5625	8.575	8.75135	9.4125	7.9875	9.5907	9.51815	8.9409	8.4202	8.375	9.0298	9.32885	8.3649	9.925	10.0091	9.7719	9.56579	8.5625	9.7775	9.4375	9.7125
	no dox	8.6	8.5625	9.4875	8.6125	8.52465	8.4125	8.05	9.375	8.6125	8.2375	9.1125	8.0348	8.7625	8.85	7.775											8.55	8.4625	9.575	9.22975	8.6375	9.075	8.725	9.55	8.675	8.25	8.2125	8.0669	8.55515	8.5375	7.8067
QTc	on dox	53.7065	58.9635	56.7785	56.6675	66.051	58.7665	53.7765	57.369	55.593	55.903	58.7635	58.388	51.1055	54.4121	54.301	50.9245	51.1435	53.455	54.6315	58.42	51.0085	53.6795	51.8825	54.5185	53.2175	58.2445	53.776	57.359	60.4515	59.874	56.6735	56.642	56.666	56.388	56.447	55.3965	56.8915	55.228	57.2815	53.134	55.9675	55.4545	58.9615	62.5355	54.329	58.203	56.6225	55.282
	tdTomato	58.2435	57.376	56.6115	54.695	59.1095	60.409	52.4675	55.4605	57.962	54.292	59.427	56.2315	51.936	54.7795	53.1035	55.7595	55.9785	52.0985	52.8535	52.8945	56.8895					61.031	64.2575	57.7045	60.162	57.5485	58.2535	58.8275	56.976	63.744	59.355	62.7055	63.7315	55.9715	57.468	63.457	53.827	59.08	50.7835	53.8995	55.0865	52.9845
	MBNL1	54.804	51.8035	56.578	64.8765	57.505	59.3115	58.1245	57.8995	56.563	55.432	59.529	63.42	54.248	52.632	54.9885											45.5655	52.6505	47.7565	48.099	44.1855	48.7575	43.973	50.9765	47.232	44.824	51.537	43.925	47.196	45.456	50.516
	MBNL2	56.1725	57.667	60.7005	55.22	57.988	52.275	57.666	54.1236	55.2435	55.2985	60.107	52.645	61.291													45.6335	53.9045	50.111	47.839	58.2375	44.195	50.222	51.385	49.6355	48.91	54.124	51.2485	55.3
	MBNL1+2	52.236	52.935	53.7515	56.433	58.4475	51.702	51.3345	51.8465	54.244	53.6	54.942	54.988	59.018	52.954	53.8585											43.329	47.6565	50.5975	48.0295	48.1	47.8465	44.3485	44.068	37.6915	45.425	44.3645	43.4935	48.3645	47.27	43.38
	on/off	58.539	59.583	53.729	63.756	59.0735	53.848	57.493	73.2175	55.576	58.966	58.2395	56.0105	54.443	54.2965	51.4155	51.9325	53.1675	54.747	57.3565	52.1475	49.1045	53.8545	54.0365	54.2825	57.039	38.935	35.605	36.3355	37.6575	40.9595	42.021	36.5975	43.8035	43.2675	41.7605	37.796	38.326	41.9305	37.173	39.4085	41.924	38.594	42.4425	41.3675	40.627	36.2125	37.6755	39.188
	no dox	33.296	31.6555	37.0525	28.1215	33.4865	34.5045	34.4445	32.1915	29.781	27.474	35.8585	32.503	34.011	35.4005	33.689											33.8905	33.9765	40.8465	37.674	35.3945	37.4935	36.078	33.983	32.964	26.7605	35.2335	38.817	33.2945	34.481	34.553
[truncated: 52 more columns]

## Sheet: Figure 2B
Percent of rescue for QRS intervals								Percent of rescue for QTc intervals
on dox	tdTomato	MBNL1	MBNL2	MBNL1+2	on/off dox	no dox		on dox	tdTomato	MBNL1	MBNL2	MBNL1+2	on/off dox	no dox
16.3684	42.1164	119.465	44.894	27.2222	58.7535	101.139		17.9451	-3.86548	69.7056	54.7063	46.1265	76.0157	99.2955
22.3103	17.1607	22.136	2.67845	26.525	50.0388	106.288		10.2484	-2.95812	55.6623	20.2293	48.508	61.7535	107.571
-35.793	7.47945	60.7341	97.3596	59.8785	92.256	90.8394		-21.9396	3.26686	57.3943	44.8178	45.8103	79.2072	92.8297
39.5337	-31.4356	68.2605	55.9807	49.3417	64.51	95.7181		-0.513377	-9.95423	80.9684	41.1714	48.8291	72.8023	97.2984
-70.7785	21.2962	69.059	-8.23868	22.1201	98.3658	101.535		-7.94005	0.963202	67.0297	-9.68908	51.9939	88.9181	92.46
-10.964	41.1498	41.7203	94.7072	55.9807	88.4627	94.4045		22.2045	12.9656	55.0614	56.3629	71.7806	105.508	89.249
-24.3529	14.3403	40.5319	10.3949	47.1709	76.1829	86.086		-13.6104	-9.14418	58.9171	44.9662	64.332	89.8182	86.0769
-21.2632	-108.679	40.1358	64.6954	72.3405	78.4012	99.5541		-2.07023	-51.6195	39.4564	47.4912	66.5286	93.2384	99.0158
28.2521	-87.8751	42.5125	84.5015	52.265	119.756	73.5416		2.50546	-43.8815	52.0256	56.6158	71.1286	91.9418	113.186
4.88089	-71.8242	63.1616	62.8304	50.0388	56.4006	112.388		1.77568	9.82024	60.6296	42.8085	49.2524	82.8902	99.1228
-39.564	15.5762	26.8102	28.2521	77.1067	47.2311	85.2937		-32.3632	-9.92018	57.2167	37.5274	64.3928	91.3021	96.6878
1.53761	23.4511	35.7784	42.3921	70.2411	97.5735	148.702		-6.44158	-30.9888	44.6208	28.4392	61.0286	107.895	115.567
-4.35669	10.0622	40.1358	35.9369	103.769	69.8449	98.3658		-8.96904	-16.6073	47.1531	20.7231	50.9844	94.3963	102.825
24.687	-12.9446	42.9086		79.8558	94.4045	54.6988		5.23239	-4.57822	62.4492		53.5873	89.5433	103.604
27.0637	-45.5217	57.1659		33.9087	105.407	151.446		2.91413	2.71223	37.3206		59.8147	94.9071	105.212
11.2188	14.1818				66.9596			-1.16288	-33.397				85.0309
-20.4709	26.6676				106.684			-6.47807	9.75456				98.2276
-1.85319	42.1164				77.2366			13.4983	-9.0785				84.0189
40.3576	5.67313				54.7923			8.72801	-20.5506				73.4518
-29.5818	6.06925				113.022			1.31593	23.8198				86.0501
46.0776	-54.8174				102.327			5.98162	-44.0947				83.1918
21.9141					113.815			15.1427					88.6895
3.2964					78.7244			-2.86082					75.1229
-28.5201					82.4401			-3.143					86.3493
					67.0721								90.6744

## Sheet: Supplemental figure 2D
Intervals	Groups	Timepoints (Age)
		7 weeks									12 weeks									16 weeks									20 weeks									24 weeks									28 weeks
QRS	on dox	11.269	11.1375	11.3845	12.6875	12.1425	13.746	11.92	14.253	10.323	10.826	11.4125	11.418	12.975	11.735	13.4075	11.6625	12.2445	10.6125	11.91	11.44	11.75	12.95	12.65	14.99	12.07	12.33	10.4	13.04	11.93	11.33	11.99	12.54	14.45	12.56	12.74	11.64	13.09	11.69	11.24	13.06	12.44	14.96	12.05	12.99	11.33	13.41	11.61	10.95
	AAV9-mCherry	12.2945	12.0985	12.166	10.4375	12.8205	11.5165	11.311	10.2375	11.7455	12.35	12.6438	13.1455	10.75	13.5685	11.93	11.637	11.0495	13.152	11.86	13.83	13.69	10.6	13.21	11.53	11.54	11.15	12.38	11.62	13.16	13	10.56	12.73	11.83	11.44	12.76	12.55	10.71	14.66	12.16	10.9	13.23	11.55	12.06	11.16	12.24	10.89	13.62	12.73
	AAV9-MBNLs	10.886	11.626	10.8375	11.75	11.104	10.9	11.6375	12.211	12.5875	9.89175	10.1534	9.85	10.867	10.636	9.46725	9.83645	11.4465	11.853	10.14	10.22	9.56	10.37	10.59	9.01	9.44	11.85	13.85	10.09	10.1	9.59	10.29	10.83	9.57	9.38	11.41	12.56	10.18	11.03	9.39	9.94	11.01	9.43	10.09	11.03	11.65	9.98	10.56	9.91
	on/off dox	12.1005	11.6815	10.6665	10.978	11.5725	12.1245	11.4585	12.94	11.65	9.6763	10.4515	8.825	9.31765	10.0942	9.8386	9.5615	9.949	8.917	10.27	10.67	9	9.26	10.07	9.8	9.6	10.06	8.69	10.33	10.57	8.73	9.78	10.53	9.78	9.73	10.18	9.08	10.15	10.39	8.99	9.94	10.59	10.2	9.71	10.63	8.75	10.35	9.88	9.2
QTc	on dox	51.193	53.231	53.296	55.562	55.7285	61.834	62.735	53.981	58.722	52.9055	53.973	55.8055	58.543	59.1345	65.151	61.0845	58.497	61.263	48.52	56.82	57.29	60.15	55.86	67.02	60.82	58.29	58.87	56.95	54.76	58.83	58.39	56.77	67.33	57.82	63.75	78.69	55.15	51.46	57.34	58.07	60.08	57.23	67.48	62.48	77.62	61.44	56.54	57.24
	AAV9-mCherry	51.073	51.344	52.0385	52.069	52.6135	53.3995	53.7945	56.2285	61.424	58.0395	51.1923	53.4405	59.22	54.8825	54.237	59.2855	63.531	59.586	51.71	53.59	56.05	60.24	56.34	54.08	60.6	56.44	60.34	50	73.81	54.33	65.94	57.98	51.82	56.67	70.24	64.92	51.78	53.7	58.96	54.96	58.3	55.22	70.18	69.9	66.74	53.06	64.66	61.39
	AAV9-MBNLs	50.5995	51.37	51.898	52.752	52.995	53.4415	53.9845	60.8235	68.1415	42.4875	45.8415	42.8425	46.995	47.7445	37.98	48.9485	50.3235	53.647	49.05	48.88	49.36	48.39	44.43	45.31	48.63	49.15	59.74	46.54	44.71	47.81	46.96	46.44	44.72	45.14	52.18	54.68	44.22	50.37	45.35	50.85	43.95	45.51	48.45	49.1	53.04	47.55	48.85	45.76
	on/off dox	51.461	52.8095	52.959	53.7405	53.9105	54.7185	56.405	60.648	63.809	36.0465	39.302	35.1965	36.205	38.787	36.8105	42.5095	42.1365	39.186	37.85	37.82	32.22	36.92	39.93	35.5	40.72	40.65	45.29	40.77	35.93	38.39	38.65	42.91	38.98	41.11	45.14	38.74	38.16	32.94	40.59	38.97	42.23	41	42.94	35.54	38.44	42.85	36.37	46.15
[truncated: 6 more columns]

## Sheet: Figure 3
Figure 3A. Heart Weight/Tibia Length (mg/cm)								Figure 3B. LVAW;d (mm)								Figure 3C. LVAW;s (mm)
on dox	AAV9-tdTomato	AAV9-MBNL1	AAV9-MBNL2	AAV9-MBNL1+2	on/off dox	no dox		on dox	AAV9-tdTomato	AAV9-MBNL1	AAV9-MBNL2	AAV9-MBNL1+2	on/off dox	no dox		on dox	AAV9-tdTomato	AAV9-MBNL1	AAV9-MBNL2	AAV9-MBNL1+2	on/off dox	no dox
195.733	249.867	137.29	150.774	101.241	113.6	81		1.71875	2.1916	1.60723	2.13418	1.35879	1.53106	1.08427		2.32891	2.74668	2.20898	2.97637	2.20739	2.30801	1.52396
179.533	207.742	153.29	138.323	101.933	109.484	85.4286		2.08828	2.03672	1.74453	1.40938	1.29988	1.31777	1.14871		2.89609	2.74141	2.39766	2.30313	2.10323	2.28516	2.08674
160.345	173.467	103.8	143.467	103.241	109.586	89.4815		1.81328	1.86348	1.49297	1.46602	1.27477	1.25684	1.26918		2.44922	2.68965	2.24707	2.49961	1.69771	1.91191	1.68944
152.429	157.2	121.4	119.517	97.931	112.933	72.1429		1.58867	1.67109	1.4625	1.40918	1.28869	1.64141	0.95625		2.27773	2.28867	2.24707	2.04902	1.99361	2.42344	1.46537
157.931	97	131.484	136.8	114.69	114.071	74.9333		1.77051	1.81328	1.45488	1.42441	1.39846	1.47656	0.757031		2.50742	2.46641	1.98047	2.30039	2.26134	2.33594	1.34805
165.8	169.357	141.875	105.333	126.75	105.267	78.2759		1.80879	1.68437	1.50098	1.7956	1.32158	1.41114	1.04922		2.63184	2.38047	2.0957	2.61826	2.20029	2.12498	1.57383
154.467	182.933	130.069	119.8	142.4	103.172	78.6897		1.35781	1.44375	1.36348	1.43279	1.60279	1.46875	1.18198		2.16562	2.02813	2.18613	2.22578	2.41761	2.09375	1.63901
167.103	143.929	114.2	104.69	114.667	106.867	100.533		1.40938	1.69741	1.42969	1.49828	1.63075	1.40918	1.32812		2.03672	2.51293	2.36719	2.31379	2.06624	2.13281	1.84375
139.586	128.615	93.5862	115.867	155	100.387	100		1.52969	1.43965	1.44569	1.375	1.63985	1.47773	1.17305		2.22578	2.04902	2.1709	2.15625	2.31703	1.98809	1.81289
115.793	138.333	102.133	99.4667	133.133	85	95.6429		1.65322	1.68	1.22715	1.5931	1.34352	1.11992	1.20684		2.23857	2.33783	2.10261	2.38788	2.24361	1.6918	1.77051
136.897	116.667	101.333	107.379	121.267	100.8	106.4		1.50453	1.31121	1.25361	1.28965	1.29304	1.43203	1.35078		2.34504	1.80343	1.83939	1.75427	2.14062	1.98809	2.03125
131.517	128.207	113.517	113.733	120.2	92.2667	106.414		1.79062	1.41487	1.40673	1.63769	1.46975	1.22637	1.10161		2.56582	2.10352	2.16827	2.32324	2.07959	1.93477	1.67388
117.5	131.103	120.267	113.172	131.29	91.2414	101.6		1.52452	1.54653	1.79808	1.61484	1.59537	1.08398	1.22637		2.02933	2.28532	2.75661	2.36895	2.52291	1.88613	1.7291
123.571	120.5	103.643		131.8	80.6207	103.871		1.31484	1.38613	1.44569	1.38567	1.45396	1.30254	1.48772		1.68437	1.90593	2.20715	2.12699	2.35307	2.07187	2.12467
127.379	138.786	106.667		130.71	84.9655	101.2		1.48958	1.88476	1.42888		1.58153	1.45234	1.21409		2.17135	2.32079	2.15199		2.48945	1.93359	1.925
125.333	116.621				89.1429			1.60234	1.57951				1.26159			2.34846	2.28005				2.08876
133.8	146.867				99.8667			1.63093	1.39985				1.34467			2.0763	1.96408				1.91795
121.857	145.6				87.2143			1.61582	1.88476				1.31626			2.192	2.39888				1.96324
115.379	153.6				83.6429			1.43941					1.18272			1.9817					1.65135
165.133	169.484				88.6667			1.66685					1.21029			2.20239					1.874
132.276					112.667			1.54026					1.27984			2.12703					1.91084
178.067					101.267			1.71409					1.20261			2.39923					1.80652
134.207					110.933			1.4982					1.27572			2.07062					1.7605
161.4					106.333			1.60451					1.37046			2.34922					2.03227
158.621					106.483			2.01413					1.40822			2.92516					2.1892
Figure 3D. LVID;d (mm)								Figure 3E. LVID;s (mm)								Figure 3F. Volume;d (uL)
on dox	AAV9-tdTomato	AAV9-MBNL1	AAV9-MBNL2	AAV9-MBNL1+2	on/off dox	no dox		on dox	AAV9-tdTomato	AAV9-MBNL1	AAV9-MBNL2	AAV9-MBNL1+2	on/off dox	no dox		on dox	AAV9-tdTomato	AAV9-MBNL1	AAV9-MBNL2	AAV9-MBNL1+2	on/off dox	no dox
4.86406	4.84258	3.39727	4.37363	3.40479	3.75527	3.70852		3.35156	3.51231	1.73672	2.41172	1.51497	1.97285	2.4417		114.447	118.097	49.9163	80.5923	50.0229	60.9594	59.111
3.91875	4.69219	3.97891	4.11641	3.81595	3.91523	3.39587		2.25156	3.22266	2.22578	2.15703	2.06418	1.81289	1.95774		67.1048	99.8493	68.8592	80.0143	64.7	68.4863	45.086
4.11641	4.13086	3.77813	4.92539	4.15195	3.13066	3.87478		2.54375	2.28574	2.01856	2.8582	2.8593	1.39394	2.58879		75.227	75.046	64.3064	101.943	76.8035	40.7588	65.8188
4.50762	4.47744	4.21992	4.02949	3.48606	3.39453	3.69219		2.73711	2.97891	2.07949	2.22422	1.6797	1.82187	2.34193		88.793	91.0229	78.3677	67.0837	52.4806	45.9591	56.9669
4.73731	4.77813	4.18945	3.9457	3.83833	3.61719	3.78516		3.05293	3.23984	2.74219	2.01856	1.86858	1.80469	2.31758		101.757	106.445	77.2987	66.537	65.6835	55.4256	56.877
4.26836	4.28828	4.08945	3.97881	3.99286	3.15613	3.19414		2.64141	2.69844	2.57148	2.39678	2.14004	1.61746	1.81953		83.3307	80.7707	77.3099	69.6371	69.3076	41.3962	38.6997
4.45156	3.97031	4.19707	4.28621	4.05891	3.28906	3.3597		2.56094	2.48359	2.41465	2.72422	2.25154	1.94531	2.13728		91.692	67.0168	77.2228	84.0773	78.253	47.0843	50.492
4.33125	4.13922	3.99219	3.575	3.5465	3.74004	4.0625		2.94766	2.53249	2.04688	1.68023	2.01927	2.27754	2.50781		86.6469	71.5945	70.0045	55.0541	52.2123	61.285	72.6893
4.31406	4.09043	3.73347	3.59375	3.9768	3.69434	3.66387		2.76719	2.6584	2.03379	1.89844	2.1422	2.04141	2.36895		81.3398	75.8323	60.7153	55.6819	69.6328	55.1251	56.7014
4.22402	4.23621	3.79914	4.02069	3.81021	3.39551	3.25918		2.60244	2.8255	1.79109	2.1997	1.55238	2.0373	1.69102		79.4688	75.0709	60.2414	69.3198	62.4453	42.7939	43.8005
4.06101	3.71509	3.5	3.73707	3.87911	3.80098	3.68672		2.37735	2.25863	1.79995	2.1582	2.0148	2.4375	2.28516		71.6609	57.9034	51.1169	58.4809	60.321	59.1166	62.4616
3.99375	4.08183	3.9518	3.91523	3.53578	3.71719	3.61958		2.48789	2.54801	2.30511	2.33848	2.13864	2.10234	2.12454		66.5934	71.6513	61.7552	65.0158	50.6246	57.0737	55.9032
4.08894	3.77494	3.72969	3.71719	4.0105	3.43984	3.64102		2.78401	2.22439	2.01755	1.98047	1.64731	1.62598	2.11758		76.6059	58.5762	56.2721	58.2623	71.3412	49.9598	59.0441
4.06484	4.16457	3.76552	3.73617	3.8535	3.80098	3.76552		2.65547	2.698	1.98047	2.37617	1.80171	2.26992	2.2476		73.1387	71.0022	55.4771	58.664	66.8532	62.8233	58.2953
4.07917	3.95503	3.78233		4.30528	3.17969	3.94453		2.42917	2.43598	2.0808		2.26979	1.81328	2.2		75.1393	73.4163	60.1996		84.9264	41.9475	65.4216
4.04865	3.80008				3.45747			2.22615	2.29106				1.94594			74.9854	60.8172				50.2619
4.39098	4.69951				4.01294			3.01723	3.21395				2.45751			86.1846	102.27				70.3418
3.90802	3.91051				3.73127			2.46756	2.37945				2.02459			63.6553	69.846				58.96
3.74917					3.78805			2.18925					2.33197			58.6994					58.551
3.58809					3.61972			2.33628					2.05805			57.5744					55.3299
4.17376					4.08359			2.73846					2.52397			78.8798					73.8243
4.54441					3.51932			3.19992					2.04079			99.5024					48.7426
4.20484					3.8454			2.74198					2.43481			80.9161					66.5344
4.33286					3.56086			2.68772					1.9327			85.388					58.3769
4.54981					3.95409			2.81045					2.15845			99.9062					62.963
Figure 3G. Volume;s (uL)								Figure 3H. Ejection Fraction (EF)								Figure 3I. Fractional Shortening (FS)
on dox	AAV9-tdTomato	AAV9-MBNL1	AAV9-MBNL2	AAV9-MBNL1+2	on/off dox	no dox		on dox	AAV9-tdTomato	AAV9-MBNL1	AAV9-MBNL2	AAV9-MBNL1+2	on/off dox	no dox		on dox	AAV9-tdTomato	AAV9-MBNL1	AAV9-MBNL2	AAV9-MBNL1+2	on/off dox	no dox
45.4343	51.766	10.0506	21.8232	7.08219	12.4538	20.931		60.3055	56.1641	79.8653	72.7931	85.8398	79.5771	64.5899		32.3024	29.3985	47.4889	41.5624	54.2233	47.5081	34.6165
15.7067	43.3195	14.2446	15.9528	15.5192	10.0924	13.1691		76.6176	56.6124	79.3139	80.0619	76.0282	85.2656	70.7789		44.751	29.5849	47.3844	48.3438	44.1917	53.934	39.2015
22.674	17.2848	14.136	30.2757	8.18163	4.08828	25.6556		69.8735	76.967	78.0178	70.3068	56.7947	89.9652	61.0208		39.0534	45.2195	46.0524	39.7303	29.4486	59.5949	32.1818
29.1892	35.0962	15.5654	14.423	12.3064	8.49859	17.909		67.1249	61.4458	80.0868	78.5008	84.4152	81.5181	68.5692		37.0496	32.854	48.4375	46.5923	52.5374	49.1591	37.5977
36.2247	39.9128	25.5745	14.3596	15.3794	10.2209	17.149		64.4065	62.4965	66.9029	78.4153	81.2679	81.5581	69.8807		35.141	33.7637	36.7051	46.45	49.3489	49.456	38.673
26.0382	23.7605	26.4422	20.5043	15.3539	7.26548	8.66379		68.7548	70.5837	65.7966	70.5428	77.8121	82.4471	77.6128		38.2809	39.6871	35.8576	39.5181	45.8988	49.9696	44.9771
27.8398	22.7839	22.6218	28.5821	12.94	11.5409	19.178		69.6389	66.0008	70.701	66.0045	80.3752	75.5052	61.9793		39.0527	35.812	39.7155	36.167	48.6744	43.2412	32.6082
32.5013	20.8748	14.8183	10.1161	14.6941	17.6111	22.699		62.4898	70.8462	78.8296	81.6239	75.2163	71.2611	68.7727		33.5199	39.7293	46.9368	49.5102	43.2034	39.8967	38.0901
27.5668	27.5304	13.5395	11.9926	6.59115	14.5316	18.435		66.1035	63.6812	77.6991	78.4709	78.8378	73.6976	67.4886		36.15	34.2315	45.6222	46.3246	46.942	41.8782	37.0248
22.9501	31.8013	9.98578	15.8483	12.2581	11.478	8.23717		71.1199	57.6451	83.4216	77.1386	89.4437	73.1772	81.1889		40.1308	29.9437	51.5864	45.2786	59.3825	41.1081	48.7171
21.3092	17.5688	11.0883	15.445	14.2214	18.3651	17.4		70.2606	69.6563	78.3073	73.5895	79.6844	68.9325	72.3426		39.3117	38.5137	46.0869	41.8125	47.6492	38.0006	41.1304
22.6279	25.0326	16.3437	19.8844	10.008	15.2783	14.7114		65.9958	65.0718	73.4354	69.4089	71.8795	73.2304	73.6885		35.8461	35.2437	41.8031	38.4743	40.1838	41.4459	41.8582
29.5063	15.6947	10.0643	13.4959	9.991	8.99534	16.3395		61.4622	73.2091	82.1242	76.8887	85.9587	81.995	72.3144		32.6884	41.4805	50.4703	44.8918	54.88	49.7747	40.7274
25.8816	25.3295	11.261	18.6748	18.2879	18.1826	18.5683		64.614	64.3275	79.6998	68.1654	85.0698	71.0896	68.1465		34.8735	34.6349	47.5045	37.3794	53.7153	39.7897	37.3169
19.5966	21.6044	13.9827			9.49704	16.3132		73.9207	70.5799	76.7647		78.4684	77.3614	75.0668		42.4378	39.5688	44.789		46.8371	44.9029	43.2621
15.9898	21.0206				13.1289			78.6757	65.4365				73.952			46.9	35.3027				42.0296
34.037	42.9241				22.0617			60.4924	58.0188				68.6396			32.0955	30.5679				37.9442
20.9095	24.4824				13.4881			67.1244	64.9517				77.1129			36.599	35.0955				45.0777
15.763					18.4263			73.1383					68.528			41.485					37.7031
19.9054					12.3403			65.3848					77.684			35.2445					45.463
28.5767					20.5886			63.7722					72.1362			34.3469					40.9596
38.6475					11.8707			61.1319					75.6649			32.7619					43.4412
27.5723					21.7386			65.9163					67.3244			35.9943					36.8572
27.6861					12.3033			67.5874					78.9257			37.3457					46.773
31.3628					15.202			68.5981					75.8882			38.3321					43.9982

## Sheet: Supplemental figure 3
Sup Figure 3A. LV Mass (Corrected)								Sup Figure 3B. Cardiac output (CO)
on dox	AAV9-tdTomato	AAV9-MBNL1	AAV9-MBNL2	AAV9-MBNL1+2	on/off dox	no dox		on dox	AAV9-tdTomato	AAV9-MBNL1	AAV9-MBNL2	AAV9-MBNL1+2	on/off dox	no dox
330.335	468.149	182.168	339.645	124.529	168.27	126.481		30.2889	24.4079	16.7086	23.3829	17.1822	23.0812	18.4058
297.742	348.594	291.767	220.145	141.056	160.023	100.64		21.0542	22.8789	23.5288	20.8875	21.1544	24.7868	16.1696
248.051	259.466	175.238	354.061	209.108	106.282	139.258		21.8876	20.8378	21.4765	22.5209	18.5389	17.6146	15.9288
262.587	245.068	177.659	185.848	151.081	205.472	95.6148		26.5344	24.2547	25.4328	22.3517	18.8367	16.2661	17.4882
307.237	260.171	259.285	193.418	172.904	157.428	92.3305		31.1843	29.564	16.3473	19.4356	21.92	19.3845	14.5818
244.763	280.802	266.427	251.902	190.209	143.317	94.6361		26.1031	23.3001	20.5578	19.3164	23.5941	16.0362	14.3098
218.324	198.079	146.016	215.519	231.368	142.901	104.083		27.2121	19.1905	22.6855	19.893	27.715	15.883	14.1866
183.323	253.104	175.252	222.977	210.211	155.996	147.645		23.9825	19.2027	24.1562	20.4805	18.1351	19.0289	26.023
208.161	192.62	158.041	151.523	299.886	182.158	144.229		23.776	21.0453	16.1954	15.9222	24.5171	16.0315	17.2017
221.614	223.411	135.883	215.6	251.486	87.139	115.976		24.7583	16.7307	17.8354	20.0422	20.9307	13.3595	16.3746
178.317	152.199	151.14	144.179	224.179	172.053	152.247		19.8369	19.1055	15.4879	17.8216	21.7777	16.1118	23.3032
201.122	230.781	203.008	195.454	194.525	137.521	126.974		15.1715	19.6983	17.7824	18.5756	15.5282	16.0443	22.2486
211.409	236.054	249.425	167.313	273.487	115.423	139.437		17.6147	18.5584	19.0353		27.3357	16.5384	20.5533
161.835	264.626	173.74	180.15	182.36	145.078	154.453		21.1524	20.4975	17.7955		25.5063	19.1687	16.1627
192.656	298.296	174.869		241.149	169.167	184.275		19.8034	24.7377	17.6057		27.9994	13.3402	21.1821
236.4	197.664				122.739			21.2387	18.9437				17.8073
224.732	263.798				170.657			23.398	28.397				21.2744
220.669	302.131				141.889			17.0204	19.5286				22.3047
186.32					111.267			18.8735					17.7192
184.663					143.138			15.6689					20.0671
205.032					193.623			21.7781					19.4059
326.351					145.953			27.7613					16.9228
252.885					126.819			22.0798					20.3713
292.85					164.661			27.0858					19.4324
313.808					158.88			31.0758					22.2196
Sup Figure 3C. LVPW;s (mm)								Sup Figure 3D. LVPW;d (mm)
on dox	AAV9-tdTomato	AAV9-MBNL1	AAV9-MBNL2	AAV9-MBNL1+2	on/off dox	no dox		on dox	AAV9-tdTomato	AAV9-MBNL1	AAV9-MBNL2	AAV9-MBNL1+2	on/off dox	no dox
1.77201	1.67602	1.87541	2.00512	1.37191	1.51052	1.29222		1.34581	1.49253	1.35092	1.42199	0.903489	1.07287	1.01802
1.90154	1.50644	2.0324	2.00572	1.27246	1.68563	1.25509		1.40773	1.27204	1.686	1.31664	0.895641	1.04906	0.83095
1.55442	1.83732	1.5315	2.21727	1.71273	1.59625	1.12838		1.10869	1.2467	1.01003	1.84356	1.41503	0.891453	0.83967
1.81807	1.48082	1.43032	1.79999	1.85537	1.89187	1.15522		1.34342	1.07324	0.799423	1.2373	1.20947	1.50594	0.721254
1.83778	1.34684	1.70565	1.77025	1.65281	1.63987	1.18262		1.35079	0.945918	1.54165	1.30446	1.12772	1.00867	0.859997
1.47626	1.83767	1.78059	1.74451	1.8303	1.82093	1.42666		1.00516	1.44587	1.6294	1.3548	1.30247	1.25558	0.955888
1.63993	1.82986	1.17301	1.57873	1.71226	1.4733	1.13841		1.17445	1.35779	0.790535	1.17915	1.24059	1.07522	0.85853
1.20071	1.77729	1.49119	2.24053	1.97004	1.48994	1.22255		0.854712	1.34285	0.982976	1.7576	1.49283	1.02158	0.806462
1.36834	1.45263	1.38619	1.6623	2.42349	1.90614	1.46133		0.957516	1.08052	0.942417	1.10351	1.9948	1.311	1.21369
1.46421	1.33197	1.50815	1.57169	2.58302	1.09723	1.63539		1.05726	1.15262	0.909983	1.1618	1.96746	0.751796	1.10542
1.46165	1.56975	1.82152	1.50987	2.22747	1.50642	1.39399		1.06021	1.15332	1.34137	1.04598	1.81306	1.0947	1.0218
1.43584	1.73268	1.75496	1.39237	1.89248	1.36452	1.45497		0.91358	1.51875	1.5104	1.00584	1.53997	0.971037	1.12017
1.48252	1.95008	2.0853	1.51633	2.29335	1.79266	1.51801		1.1254	1.6677	1.66069	0.975673	1.65338	1.17696	1.02097
1.5334	2.05128	1.57496	1.48754	1.86281	1.31946	1.47635		1.00382	1.80632	1.2019	1.23917	1.16933	0.895647	1.12841
1.49061	2.01756	1.72362		1.88844	1.90418	1.97899		1.09558	1.53028	1.28108		1.24305	1.51595	1.65186
1.80493	1.51012				1.36955			1.27744	1.22				0.962198
1.36103	1.62402				1.45045			1.05384	1.29412				1.1135
1.73639	2.42978				1.51735			1.33864	1.82306				1.10685
1.92244					1.29667			1.33677					0.948202
1.45956					1.72453			1.13101					1.21591
1.51845					1.73434			1.20757					1.42195
1.76494					1.79031			1.46872					1.44025
1.86869					1.18688			1.41387					0.808488
1.83735					1.74531			1.49443					1.17496
1.61873					1.54045			1.17835					1.01504

## Sheet: Supplemental figure 5
Sup Figure 5A. Mean foci count per nucleus
tdTomato	MBNL1	MBNL2	MBNL1+2	no dox
0.72808	0.350476	0.279052	0.223769	0
0.562105	0.175152	0.202588	0.224407	0
0.907445	0.392016	0.774035	0.459344	0
Sup Figure 5B. Mean intensity_foci in nucleus
tdTomato	MBNL1	MBNL2	MBNL1+2	no dox
0.212247	0.187407	0.203492	0.228472	0
0.195504	0.228425	0.19839	0.217159	0
0.209886	0.198237	0.199562	0.19217	0
Sup Figure 5C. hDMPK E15 mRNA level (normalized to mRpl4)
on dox	tdTomato	MBNL1	MBNL2	MBNL1+2	on/off odx	no dox
0.895924	1.11072	0.660371	1.08928	0.925982	0.00475904	0.00643008
1.11617	1.09203	0.829028	1.10446	1.1408	0.00473509	0.00541072
1	1.27706	0.765735	1.24871	0.781293	0.00362297	0.0041733

## Sheet: Figure 5
Figure 5A. Signature Score
on dox	MBNL2	MBNL1	MBNL1+2	on/off odx	no dox
-19.5475	2.48069	2.06789	11.2526	17.3156	18.9952
-19.0078	-7.3985	3.4219	0.824021	17.3213	18.7264
-18.1292	-6.39611	0.541969	4.00642	16.5237	17.9896
Figure 5D. GO analysis (Biological process)
Pathway			-log10(FDR)
Actin filament-based process			11.321
Cytoskeleton organization			11.277
Supramolecular fiber organization			7.263
Protein localization			7.229
Regulation of transport			7.161
Heart development			5.578
Muscle cell differentiation			5.411
Vesicle-mediated transport			5.278
Cardiac muscle cell action potential			4.42
Cell junction organization			4.403
Cardiac muscle contraction			4.261
Regulation of transmembrane transport			4.162
Regulation of ion transport			4.03
Protein transport			3.319
Cardiac muscle hypertrophy			3.284
Regulation of membrane potential			3.165
Heart process			3.025
Cell-cell signaling			2.998
Relaxation of cardiac muscle			2.361
Cytoskeleton-dependent intracellular transport			1.976
Figure 5F. Quantification of percent spliced in (PSI) for each splicing events
Splicing events	on dox			tdTomato			MBNL1			MBNL2			MBNL1+MBNL2			on/off dox			no dox
Scn5a E6A, B	44.9074	45.847	39.3713	47.1979	42.5462	41.6585	23.9877	27.2416	32.8224	26.0112	30.011	28.5727	18.8107	28.6885	27.5178	13.451	11.4833	12.1779	11.1177	14.7062	12.9956
Tnnt2 E4, 5	85.2632	86.8268	84.5411	87.4261	76.6496	88.2428	30.3062	32.9908	36.0502	32.3982	41.1773	40.1107	15.7895	31.0439	30.1734	0.121944	0.721885	0.606959	0.492595	0.296961	0.13353
Ryr2 E4, 5	43.2859	37.4456	36.5248	37.0318	49.1771	41.951	83.4649	80.3938	71.2625	81.1143	74.6346	71.7037	87.3636	79.0231	78.7848	96.5606	96.0681	95.1739	96.5204	94.7457	95.3087

## Sheet: Supplemental figure 9
Sup Figure 9A. Signature Score
on dox	MBNL2	MBNL1	MBNL1+2	on/off odx	no dox
-19.9176	-15.0323	-11.6774	-8.97657	14.895	18.5719
-20.5286	-16.8139	-11.7504	-9.61569	14.8648	17.6297
-19.9311	-13.1593	-3.23517	-5.68699	13.8026	16.9295
Sup Figure 9D. GO analysis (Biological process)
Pathway			-log10(FDR)
Actin filament-based process			5.80693
Cellular component morphogenesis			5.80693
Cytoskeleton organization			5.59959
Cellular localization			4.98651
Neuron projection development			4.90877
Protein localization			4.76597
Mitochondrion localization			4.27522
Intracellular transport			3.87462
SA node cell action potential			2.68195
SA node cell to atrial cardiac muscle cell signaling			2.68195
Cell differentiation			2.61545
Striated muscle cell differentiation			1.9671
Regulation of transport			1.92292
Cardiac muscle cell action potential			1.90682
Cell-cell signaling involved in cardiac conduction			1.79623
Heart development			1.74791
Cardiac muscle contraction			1.69665
Atrial cardiac muscle cell membrane repolarization			1.65419
AV node cell action potential			1.53457
AV node cell to bundle of His cell signaling			1.53457
Figure 5F. Quantification of percent spliced in (PSI) for each splicing events
Splicing events	on dox			tdTomato			MBNL1			MBNL2			MBNL1+MBNL2			on/off dox			no dox
Scn5a E6A, B	38.3977	41.2093	40.4732	41.7378	38.695	39.2564	32.7584	33.3255	24.5563	33.0253	36.6564	30.9805	31.668	30.3843	29.3086	13.4131	11.3603	16.0502	15.5745	13.0666	12.2602
Tnnt2 E4, 5	89.8938	92.4824	90.406	85.333	85.4412	86.6921	41.9481	45.4476	32.0548	46.962	60.9922	48.8162	33.7795	40.9885	37.0724	1.16363	0.172606	1.13702	0.583577	0.767103	1.3328
Ryr2 E4, 5	17.9755	18.4881	19.2157	22.1125	25.1857	21.1781	54.0303	51.6805	58.0521	49.088	40.4722	46.8249	62.014	54.4042	58.6885	89.9148	88.8841	88.0646	88.7432	88.2754	87.8216

## Sheet: Supplemental figure 10
Sup Figure 10A. Kcnip2 E3								Sup Figure 10B. Kcnd3 E6								Sup Figure 10C. Camk2d (-E14, 15,16 vs +E15, 16)
on dox	tdTomato	MBNL1	MBNL2	MBNL1+2	on/off dox	no dox		on dox	tdTomato	MBNL1	MBNL2	MBNL1+2	on/off dox	no dox		on dox	tdTomato	MBNL1	MBNL2	MBNL1+2	on/off dox	no dox
7.77134	6.61763	13.1371	11.9291	13.062	23.1224	25.4792		54.9878	52.1203	66.9907	63.4303	79.6136	73.5753	77.3646		7.05136	5.69155	19.3974	14.432	21.7549	24.5248	21.5376
7.72361	9.41824	12.7755	11.8723	13.0779	24.6812	25.8651		48.1067	58.4069	78.6082	61.0186	69.9624	84.5886	71.4655		5.89029	6.86028	15.2319	9.52524	19.1756	26.6721	24.5852
8.71005	8.32351	10.0707	10.7998	12.0026	20.0378	21.4314		42.9809	53.5629	57.6639	49.9444	54.2496	75.6034	77.2844		5.4466	8.08362	13.1747	12.3319	17.8348	29.7095	25.871
Sup Figure 10D. Sorbs1 E25								Sup Figure 10E. Cacna1s E29								Sup Figure 10F. Tmem63b E4
on dox	tdTomato	MBNL1	MBNL2	MBNL1+2	on/off dox	no dox		on dox	tdTomato	MBNL1	MBNL2	MBNL1+2	on/off dox	no dox		on dox	tdTomato	MBNL1	MBNL2	MBNL1+2	on/off dox	no dox
4.46283	3.33351	27.7658	23.8079	27.5792	82.6816	84.1216		3.6624	0.181359	19.8598	7.92243	32.7778	86.514	83.6278		6.11278	6.42794	38.2514	36.2088	48.909	78.301	78.3797
4.30877	6.23704	23.7592	17.1289	18.1887	81.9654	84.3741		1.28084	0.0442854	13.3515	4.67183	16.419	84.1117	82.7606		6.07532	7.69584	33.6581	21.72	31.382	79.363	76.2272
4.05449	5.91455	20.0071	17.7825	19.2248	91.4548	88.7267		0.51564	0.108919	8.63749	3.48046	11.8274	82.7971	83.8046		6.27658	7.32586	32.3978	21.5701	33.86	86.7229	88.2541
Sup Figure 10G. Plekhm2 E7								Sup Figure 10H. Dnm1l E16,17								Sup Figure 10I. Golga2 E3
on dox	tdTomato	MBNL1	MBNL2	MBNL1+2	on/off dox	no dox		on dox	tdTomato	MBNL1	MBNL2	MBNL1+2	on/off dox	no dox		on dox	tdTomato	MBNL1	MBNL2	MBNL1+2	on/off dox	no dox
21.9283	20.8197	38.171	35.0222	44.6281	57.9735	57.1367		63.6556	63.5615	39.4694	42.5275	37.8626	34.7059	33.8042		45.3632	41.7949	71.0775	70.909	82.573	88.4434	88.1214
21.293	22.9432	36.7684	27.6245	34.0575	57.409	59.6019		59.7422	59.5701	42.6411	53.3217	48.0863	35.5228	31.9595		42.3609	45.0886	69.7271	64.3808	73.6002	88.1465	91.2977
21.6425	19.7903	34.1248	27.3075	38.1989	56.3926	58.6848		63.6105	64.431	44.0164	55.2421	45.2905	34.0967	32.9252		43.5482	44.3793	65.5983	66.422	76.5515	86.2976	87.432

[truncated: 5 more sheets: Supplemental figure 11, Figure 6, Supplemental figure 12, Supplemental figure 13, Supplemental figure 14]
